# Supplementary material for: Replenishing co‐downregulated miR‐100‐5p and miR‐125b‐5p in malignant germ cell tumors causes growth inhibition through cell cycle disruption
Source: Mol Oncol. 2024 Nov 10;19(4):1203–28. doi: 10.1002/1878-0261.13757 (PMC11977657; doi:10.1002/1878-0261.13757)
Supplement: Supplementary file 3 — Table S13. The list of 832 downregulated genes following combination 16.7 nm miR‐100‐5p/miR‐125b‐5p replenishment of TCam2 (seminoma) malignant germ cell tumor (GCT) cells at day 2 (d2) following transfection which were either miR‐100‐5p targets (n = 197), miR‐125b‐5p targets (n = 793), or both (n = 158). [file MOL2-19-1203-s006.xlsx]

## Sheet: Annotation
MyList	Gene ID	Type	Tax ID	Homologene Gene ID	Homologene Gene Tax ID	Gene Symbol	miR-100-5p target	miR-125b-5p target	Both miR-100-5p and miR-125b-5p targets	Description	Biological Process (GO)	Kinase Class (UniProt)	Protein Function (Protein Atlas)	Subcellular Location (Protein Atlas)	Drug (DrugBank)	Canonical Pathways_x000D_	Hallmark Gene Sets_x000D_	R-HSA-8953854 Metabolism of RNA	R-HSA-1640170 Cell Cycle	GO:0000278 mitotic cell cycle	GO:1901137 carbohydrate derivative biosynthesis	GO:0034660 ncRNA metabolic process	GO:0045785 positive regulation of cell adhesion	GO:1990778 protein localization to cell periphery	GO:0010564 regulation of cell cycle process	GO:0030163 protein catabolic process	GO:0051336 regulation of hydrolase activity	GO:0051301 cell division	R-HSA-9716542 Signaling by Rho GTPases, Miro GTPases and RHOBTB3	GO:0030162 regulation of proteolysis	GO:0061024 membrane organization	GO:0097190 apoptotic signaling pathway	GO:0007005 mitochondrion organization	GO:0030097 hemopoiesis	GO:0051640 organelle localization	GO:0007059 chromosome segregation	GO:0045936 negative regulation of phosphate metabolic process
WARS	7453	gene_synonym	H. sapiens	7453	H. sapiens	WARS1	1	1	1	tryptophanyl-tRNA synthetase 1	GO:0006436 tryptophanyl-tRNA aminoacylation;GO:0006418 tRNA aminoacylation for protein translation;GO:0043039 tRNA aminoacylation		Potential drug targets; Human disease related genes:Nervous system diseases:Neurodegenerative diseases; Disease related genes; Predicted intracellular proteins; ENZYME proteins:Ligase; Enzymes	Cytosol (Enhanced)	Tryptophan; Tryptophanyl-5'amp; Tryptophanamide		(M5911)HALLMARK INTERFERON ALPHA RESPONSE; (M5913)HALLMARK INTERFERON GAMMA RESPONSE; (M5924)HALLMARK MTORC1 SIGNALING	0	0	0	0	1	0	0	0	0	0	0	0	0	0	0	0	0	0	0	1
WDR55	54853	symbol	H. sapiens	54853	H. sapiens	WDR55	1	1	1	WD repeat domain 55	GO:0006364 rRNA processing;GO:0016072 rRNA metabolic process;GO:0042254 ribosome biogenesis		Predicted intracellular proteins	Nucleoplasm (Enhanced); Additional: Nucleoli				0	0	0	0	1	0	0	0	0	0	0	0	0	0	0	0	0	0	0	0
SNX8	29886	symbol	H. sapiens	29886	H. sapiens	SNX8	1	1	1	sorting nexin 8	GO:0034498 early endosome to Golgi transport;GO:0042147 retrograde transport, endosome to Golgi;GO:0016482 cytosolic transport		Predicted intracellular proteins	Vesicles (Supported)				0	0	0	0	0	0	0	0	0	0	0	0	0	0	0	0	0	0	0	0
PODXL	5420	symbol	H. sapiens	5420	H. sapiens	PODXL	1	1	1	podocalyxin like	GO:0032534 regulation of microvillus assembly;GO:0033634 positive regulation of cell-cell adhesion mediated by integrin;GO:0072015 podocyte development		Transporters:Accessory Factors Involved in Transport	Centriolar satellite;Plasma membrane (Supported); Additional: Vesicles			(M5906)HALLMARK ESTROGEN RESPONSE EARLY	0	0	0	0	0	1	0	0	0	0	0	0	0	0	0	0	0	0	0	0
NLRP2	55655	symbol	H. sapiens	55655	H. sapiens	NLRP2	1	1	1	NLR family pyrin domain containing 2	GO:1901223 negative regulation of non-canonical NF-kappaB signal transduction;GO:0032731 positive regulation of interleukin-1 beta production;GO:0032732 positive regulation of interleukin-1 production		Predicted intracellular proteins	Cytosol;Golgi apparatus;Vesicles (Supported)				0	0	0	0	0	1	0	0	0	1	0	0	1	0	0	0	0	0	0	0
NEU1	4758	symbol	H. sapiens	4758	H. sapiens	NEU1	1	1	1	neuraminidase 1	GO:0006689 ganglioside catabolic process;GO:0046479 glycosphingolipid catabolic process;GO:0019377 glycolipid catabolic process		Human disease related genes:Congenital disorders of metabolism:Congenital disorders of glycan/glycoprotein metabolism; Disease related genes; Predicted intracellular proteins; ENZYME proteins:Hydrolases; Enzymes; Human disease related genes:Congenital disorders of metabolism:Lysosomal storage diseases; FDA approved drug targets:Small molecule drugs	Vesicles (Supported); Additional: Cell Junctions	Oseltamivir			0	0	0	0	0	0	0	0	0	0	0	0	0	0	0	0	0	0	0	0
PPM1H	57460	symbol	H. sapiens	57460	H. sapiens	PPM1H	1	1	1	protein phosphatase, Mg2+/Mn2+ dependent 1H	GO:0006470 protein dephosphorylation;GO:0016311 dephosphorylation;GO:0006796 phosphate-containing compound metabolic process		Predicted intracellular proteins; ENZYME proteins:Hydrolases; Enzymes	Nucleoplasm (Supported)				0	0	0	0	0	0	0	0	0	0	0	0	0	0	0	0	0	0	0	0
SLC44A1	23446	symbol	H. sapiens	23446	H. sapiens	SLC44A1	1	1	1	solute carrier family 44 member 1	GO:0034229 ethanolamine transport;GO:0042426 choline catabolic process;GO:0019695 choline metabolic process		Transporters:Electrochemical Potential-driven transporters; Potential drug targets; CD markers; Disease related genes	Mitochondria (Supported); Additional: Nucleoplasm				0	0	0	1	0	0	0	0	0	0	0	0	0	0	0	0	0	0	0	0
FGFR3	2261	symbol	H. sapiens	2261	H. sapiens	FGFR3	1	1	1	fibroblast growth factor receptor 3	GO:1902178 fibroblast growth factor receptor apoptotic signaling pathway;GO:0035988 chondrocyte proliferation;GO:0070977 bone maturation	yes	Cancer-related genes:Candidate cancer biomarkers; Human disease related genes:Congenital malformations:Other congenital malformations; Human disease related genes:Cancers:Cancers of the urinary system; Disease related genes; Cancer-related genes:Mutated cancer genes; ENZYME proteins:Transferases; Human disease related genes:Congenital malformations:Congenital malformations of the musculoskeletal …	Endoplasmic reticulum (Supported)	Palifermin; XL999; Pazopanib; Ponatinib; Lenvatinib; Nintedanib; Fostamatinib; Erdafitinib; Pemigatinib; Selpercatinib	(M276)PID FGF PATHWAY	(M5907)HALLMARK ESTROGEN RESPONSE LATE; (M5956)HALLMARK KRAS SIGNALING DN	0	0	0	0	0	0	0	0	0	1	0	0	0	0	1	0	0	0	0	0
CTDSPL	10217	symbol	H. sapiens	10217	H. sapiens	CTDSPL	1	0	0	CTD small phosphatase like	GO:2000134 negative regulation of G1/S transition of mitotic cell cycle;GO:1902807 negative regulation of cell cycle G1/S phase transition;GO:1901991 negative regulation of mitotic cell cycle phase transition		Predicted intracellular proteins; ENZYME proteins:Hydrolases; Enzymes	Vesicles (Approved); Additional: Nucleoplasm		(M228)PID SMAD2 3PATHWAY; (M181)PID BMP PATHWAY		0	0	0	0	0	0	0	1	0	0	0	0	0	0	0	0	0	0	0	1
DDIT4L	115265	symbol	H. sapiens	115265	H. sapiens	DDIT4L	1	0	0	DNA damage inducible transcript 4 like	GO:0009968 negative regulation of signal transduction;GO:0010648 negative regulation of cell communication;GO:0023057 negative regulation of signaling		Predicted intracellular proteins	Plasma membrane (Approved); Additional: Actin filaments;Nucleoplasm				0	0	0	0	0	0	0	0	0	0	0	0	0	0	0	0	0	0	0	0
LYN	4067	symbol	H. sapiens	4067	H. sapiens	LYN	1	1	1	LYN proto-oncogene, Src family tyrosine kinase	GO:2000670 positive regulation of dendritic cell apoptotic process;GO:0070447 positive regulation of oligodendrocyte progenitor proliferation;GO:0070667 negative regulation of mast cell proliferation	yes	Potential drug targets; Disease related genes; ENZYME proteins:Transferases; Predicted intracellular proteins; Enzymes; Cancer-related genes:Mutational cancer driver genes; Kinases:Tyr protein kinases	Golgi apparatus;Plasma membrane (Supported); Additional: Vesicles	Dasatinib; 1-Tert-Butyl-3-(4-Chloro-Phenyl)-1h-Pyrazolo[3,4-D]Pyrimidin-4-Ylamine; Bosutinib; Ponatinib; Nintedanib; Fostamatinib	(M135)PID IL5 PATHWAY; (M17200)SA B CELL RECEPTOR COMPLEXES; (M33)PID GLYPICAN 1PATHWAY	(M5916)HALLMARK APICAL SURFACE; (M5941)HALLMARK UV RESPONSE UP; (M5921)HALLMARK COMPLEMENT	0	1	0	0	0	1	0	0	1	1	0	0	1	0	0	0	1	1	0	1
HENMT1	113802	symbol	H. sapiens	113802	H. sapiens	HENMT1	1	1	1	HEN methyltransferase 1	GO:0030422 siRNA processing;GO:0034587 piRNA processing;GO:0070918 regulatory ncRNA processing		Predicted intracellular proteins; Enzymes; ENZYME proteins:Transferases	Focal adhesion sites;Plasma membrane (Approved)				0	0	0	0	1	0	0	0	0	0	0	0	0	0	0	0	0	0	0	0
RAB15	376267	symbol	H. sapiens	376267	H. sapiens	RAB15	1	1	1	RAB15, member RAS oncogene family	GO:0032482 Rab protein signal transduction;GO:1903307 positive regulation of regulated secretory pathway;GO:0045921 positive regulation of exocytosis		Predicted intracellular proteins	Centriolar satellite;Vesicles (Approved)				0	0	0	0	0	0	0	0	0	0	0	0	0	0	0	0	0	0	0	0
ADAM19	8728	symbol	H. sapiens	8728	H. sapiens	ADAM19	1	1	1	ADAM metallopeptidase domain 19	GO:2000049 positive regulation of cell-cell adhesion mediated by cadherin;GO:0042987 amyloid precursor protein catabolic process;GO:2000047 regulation of cell-cell adhesion mediated by cadherin			Vesicles (Approved)		(M3468)NABA ECM REGULATORS; (M5885)NABA MATRISOME ASSOCIATED; (M5889)NABA MATRISOME	(M5947)HALLMARK IL2 STAT5 SIGNALING	0	0	0	0	0	1	0	0	0	0	0	0	0	0	0	0	0	0	0	0
MYADM	91663	symbol	H. sapiens	91663	H. sapiens	MYADM	1	0	0	myeloid associated differentiation marker	GO:0090038 negative regulation of protein kinase C signaling;GO:0044860 protein localization to plasma membrane raft;GO:1903044 protein localization to membrane raft		Transporters:Transporter channels and pores	Nuclear speckles (Approved)				0	0	0	0	0	1	1	0	0	0	0	0	0	1	0	0	0	0	0	1
CABLES1	91768	symbol	H. sapiens	91768	H. sapiens	CABLES1	1	0	0	Cdk5 and Abl enzyme substrate 1	GO:0051301 cell division;GO:0051726 regulation of cell cycle;GO:0007049 cell cycle		Predicted intracellular proteins	Nuclear bodies;Nucleoplasm (Supported)		(M142)PID AJDISS 2PATHWAY; (M256)PID TAP63 PATHWAY		0	1	0	0	0	0	0	0	0	0	1	0	0	0	0	0	0	0	0	0
VENTX	27287	symbol	H. sapiens	27287	H. sapiens	VENTX	1	1	1	VENT homeobox	GO:0045944 positive regulation of transcription by RNA polymerase II;GO:0045893 positive regulation of DNA-templated transcription;GO:1902680 positive regulation of RNA biosynthetic process		Transcription factors:Helix-turn-helix domains; Predicted intracellular proteins	Nucleoli fibrillar center (Approved)				0	0	0	0	0	0	0	0	0	0	0	0	0	0	0	0	0	0	0	0
ATP6AP1	537	symbol	H. sapiens	537	H. sapiens	ATP6AP1	1	0	0	ATPase H+ transporting accessory protein 1	GO:0036035 osteoclast development;GO:0098751 bone cell development;GO:0061795 Golgi lumen acidification		Potential drug targets; Human disease related genes:Congenital disorders of metabolism:Congenital disorders of glycan/glycoprotein metabolism; Disease related genes; Transporters:Accessory Factors Involved in Transport; Predicted intracellular proteins				(M5909)HALLMARK MYOGENESIS; (M5936)HALLMARK OXIDATIVE PHOSPHORYLATION	0	0	0	1	0	0	1	0	0	0	0	1	0	1	0	0	1	0	0	0
ARID3B	10620	symbol	H. sapiens	10620	H. sapiens	ARID3B	1	1	1	AT-rich interaction domain 3B	GO:0045944 positive regulation of transcription by RNA polymerase II;GO:0045893 positive regulation of DNA-templated transcription;GO:1902680 positive regulation of RNA biosynthetic process		Transcription factors:Helix-turn-helix domains; Predicted intracellular proteins	Nucleoplasm (Supported)				0	0	0	0	0	0	0	0	0	0	0	0	0	0	0	0	0	0	0	0
RSPH10B2	728194	symbol	H. sapiens	728194	H. sapiens	RSPH10B2	1	1	1	radial spoke head 10 homolog B2			Predicted intracellular proteins					0	0	0	0	0	0	0	0	0	0	0	0	0	0	0	0	0	0	0	0
ZDHHC9	51114	symbol	H. sapiens	51114	H. sapiens	ZDHHC9	1	1	1	zinc finger DHHC-type palmitoyltransferase 9	GO:0044794 positive regulation by host of viral process;GO:0018230 peptidyl-L-cysteine S-palmitoylation;GO:0018231 peptidyl-S-diacylglycerol-L-cysteine biosynthetic process from peptidyl-cysteine		Potential drug targets; Disease related genes; Transporters:Accessory Factors Involved in Transport; ENZYME proteins:Transferases; Enzymes; Human disease related genes:Other diseases:Mental and behavioural disorders	Endoplasmic reticulum;Golgi apparatus (Supported); Additional: Cytosol				0	0	0	0	0	0	1	0	0	0	0	0	0	0	0	0	0	0	0	0
IMPDH1	3614	symbol	H. sapiens	3614	H. sapiens	IMPDH1	1	1	1	inosine monophosphate dehydrogenase 1	GO:0006183 GTP biosynthetic process;GO:0006177 GMP biosynthetic process;GO:0009168 purine ribonucleoside monophosphate biosynthetic process		Disease related genes; Predicted intracellular proteins; ENZYME proteins:Oxidoreductases; Enzymes; Human disease related genes:Nervous system diseases:Eye disease; FDA approved drug targets:Small molecule drugs	Cytosol (Supported); Additional: Rods & Rings	NADH; Mycophenolate mofetil; Ribavirin; Mycophenolic acid; Mercaptopurine; 6-Chloropurine Riboside, 5'-Monophosphate; VX-148; Taribavirin			0	0	0	1	0	0	0	0	0	0	0	0	0	0	0	0	0	0	0	0
P2RX5-TAX1BP3	100533970	symbol	H. sapiens	100533970	H. sapiens	P2RX5-TAX1BP3	1	1	1	P2RX5-TAX1BP3 readthrough (NMD candidate)								0	0	0	0	0	0	0	0	0	0	0	0	0	0	0	0	0	0	0	0
TMEM135	65084	symbol	H. sapiens	65084	H. sapiens	TMEM135	1	1	1	transmembrane protein 135	GO:0003406 retinal pigment epithelium development;GO:0070584 mitochondrion morphogenesis;GO:0032094 response to food			Vesicles (Supported)				0	0	0	0	0	0	0	0	0	0	0	0	0	0	0	1	0	0	0	0
LRRC8B	23507	symbol	H. sapiens	23507	H. sapiens	LRRC8B	1	1	1	leucine rich repeat containing 8 VRAC subunit B	GO:0098656 monoatomic anion transmembrane transport;GO:0006820 monoatomic anion transport;GO:0034220 monoatomic ion transmembrane transport		Transporters:Transporter channels and pores					0	0	0	0	0	0	0	0	0	0	0	0	0	0	0	0	0	0	0	0
PRDM1	639	symbol	H. sapiens	639	H. sapiens	PRDM1	1	1	1	PR/SET domain 1	GO:1990654 sebum secreting cell proliferation;GO:0033082 regulation of extrathymic T cell differentiation;GO:0051136 regulation of NK T cell differentiation		Transcription factors:Zinc-coordinating DNA-binding domains; Disease related genes; Cancer-related genes:Mutated cancer genes; Predicted intracellular proteins; Human disease related genes:Cancers:Cancers of haematopoietic and lymphoid tissues	Nucleoli (Supported); Additional: Nucleoplasm		(M145)PID P53 DOWNSTREAM PATHWAY	(M5953)HALLMARK KRAS SIGNALING UP	0	0	0	0	0	1	0	0	0	0	0	0	0	0	0	0	0	0	0	0
TFCP2L1	29842	symbol	H. sapiens	29842	H. sapiens	TFCP2L1	1	1	1	transcription factor CP2 like 1	GO:0007028 cytoplasm organization;GO:0002070 epithelial cell maturation;GO:0007431 salivary gland development		Predicted intracellular proteins; Transcription factors:Immunoglobulin fold	Nucleoli fibrillar center (Approved); Additional: Mitochondria			(M5948)HALLMARK BILE ACID METABOLISM; (M5956)HALLMARK KRAS SIGNALING DN	0	0	0	0	0	0	0	0	0	0	0	0	0	0	0	0	0	0	0	0
GCNT1	2650	symbol	H. sapiens	2650	H. sapiens	GCNT1	1	1	1	glucosaminyl (N-acetyl) transferase 1	GO:0016268 O-glycan processing, core 2;GO:0060352 cell adhesion molecule production;GO:1903238 positive regulation of leukocyte tethering or rolling		Predicted intracellular proteins; Enzymes; ENZYME proteins:Transferases	Nuclear speckles (Supported)			(M5942)HALLMARK UV RESPONSE DN; (M5950)HALLMARK ALLOGRAFT REJECTION	0	0	0	1	0	1	0	0	0	0	0	0	0	0	0	0	0	0	0	0
ZC3HAV1	56829	symbol	H. sapiens	56829	H. sapiens	ZC3HAV1	1	1	1	zinc finger CCCH-type containing, antiviral 1	GO:0045071 negative regulation of viral genome replication;GO:0032481 positive regulation of type I interferon production;GO:0045069 regulation of viral genome replication		Predicted intracellular proteins	Cytosol (Supported); Additional: Golgi apparatus				0	0	0	0	0	1	0	0	0	0	0	0	0	0	0	0	0	0	0	0
LBH	81606	symbol	H. sapiens	81606	H. sapiens	LBH	1	1	1	LBH regulator of WNT signaling pathway	GO:1904677 positive regulation of somatic stem cell division;GO:2000101 regulation of mammary stem cell proliferation;GO:2000103 positive regulation of mammary stem cell proliferation		Predicted intracellular proteins	Vesicles (Approved)				0	0	0	0	0	0	0	0	0	0	0	0	0	0	0	0	0	0	0	0
IGF2R	3482	symbol	H. sapiens	3482	H. sapiens	IGF2R	1	1	1	insulin like growth factor 2 receptor	GO:1904772 response to tetrachloromethane;GO:0044794 positive regulation by host of viral process;GO:0048009 insulin-like growth factor receptor signaling pathway		Cancer-related genes:Candidate cancer biomarkers; Predicted intracellular proteins; CD markers; Transporters; Human disease related genes:Cancers:Cancers of the digestive system	Golgi apparatus;Vesicles (Supported)	Mecasermin; alpha-D-mannose 6-phosphate; Cerliponase alfa; Mecasermin rinfabate		(M5910)HALLMARK PROTEIN SECRETION; (M5902)HALLMARK APOPTOSIS; (M5947)HALLMARK IL2 STAT5 SIGNALING	0	0	0	0	0	0	0	0	0	0	0	0	0	0	0	0	0	0	0	0
ELOVL6	79071	symbol	H. sapiens	79071	H. sapiens	ELOVL6	1	1	1	ELOVL fatty acid elongase 6	GO:0019367 fatty acid elongation, saturated fatty acid;GO:0019368 fatty acid elongation, unsaturated fatty acid;GO:0034625 fatty acid elongation, monounsaturated fatty acid		Enzymes; ENZYME proteins:Transferases				(M5905)HALLMARK ADIPOGENESIS; (M5924)HALLMARK MTORC1 SIGNALING	0	0	0	1	0	0	0	0	0	0	0	0	0	0	0	0	0	0	0	0
SMARCA5	8467	symbol	H. sapiens	8467	H. sapiens	SMARCA5	1	1	1	SWI/SNF related, matrix associated, actin dependent regulator of chromatin, subfamily a, member 5	GO:1903379 regulation of mitotic chromosome condensation;GO:1905213 negative regulation of mitotic chromosome condensation;GO:1902340 negative regulation of chromosome condensation		Transcription factors:Helix-turn-helix domains; Predicted intracellular proteins	Nucleoli fibrillar center;Nucleoplasm (Supported)	Beta-D-Glucose; 4-Deoxy-Alpha-D-Glucose			0	1	0	0	0	0	0	1	0	0	0	0	0	0	0	0	0	0	0	0
ETS1	2113	symbol	H. sapiens	2113	H. sapiens	ETS1	1	1	1	ETS proto-oncogene 1, transcription factor	GO:0030578 PML body organization;GO:0030575 nuclear body organization;GO:1904996 positive regulation of leukocyte adhesion to vascular endothelial cell		Transcription factors:Helix-turn-helix domains; RAS pathway related proteins; Predicted intracellular proteins	Nucleoplasm (Enhanced)		(M44)PID HIF2PATHWAY; (M92)PID ANGIOPOIETIN RECEPTOR PATHWAY; (M281)PID FAK PATHWAY	(M5891)HALLMARK HYPOXIA; (M5950)HALLMARK ALLOGRAFT REJECTION; (M5953)HALLMARK KRAS SIGNALING UP	0	0	0	0	0	1	0	0	0	0	0	0	0	0	0	0	0	0	0	0
CEP85	64793	symbol	H. sapiens	64793	H. sapiens	CEP85	1	1	1	centrosomal protein 85	GO:0046602 regulation of mitotic centrosome separation;GO:0007099 centriole replication;GO:0098534 centriole assembly		Predicted intracellular proteins	Golgi apparatus;Nucleoli (Approved); Additional: Centrosome;Cytosol				0	0	0	0	0	0	0	1	0	0	0	0	0	0	0	0	0	0	1	1
COQ2	27235	symbol	H. sapiens	27235	H. sapiens	COQ2	1	1	1	coenzyme Q2, polyprenyltransferase	GO:0006744 ubiquinone biosynthetic process;GO:1901663 quinone biosynthetic process;GO:0006743 ubiquinone metabolic process		Potential drug targets; Human disease related genes:Nervous system diseases:Neurodegenerative diseases; Disease related genes; ENZYME proteins:Transferases; Enzymes	Cytosol (Approved)				0	0	0	0	0	0	0	0	0	0	0	0	0	0	0	0	0	0	0	0
UHMK1	127933	symbol	H. sapiens	127933	H. sapiens	UHMK1	1	1	1	U2AF homology motif kinase 1	GO:0045948 positive regulation of translational initiation;GO:0046825 regulation of protein export from nucleus;GO:0006446 regulation of translational initiation	yes	Kinases; Predicted intracellular proteins; Enzymes; ENZYME proteins:Transferases	Nuclear speckles;Nucleoplasm (Supported); Additional: Vesicles				0	0	0	0	0	0	0	0	0	0	0	0	0	0	0	0	0	0	0	0
TPRG1L	127262	symbol	H. sapiens	127262	H. sapiens	TPRG1L	1	1	1	tumor protein p63 regulated 1 like	GO:0099004 calmodulin dependent kinase signaling pathway;GO:0016081 synaptic vesicle docking;GO:0050805 negative regulation of synaptic transmission		Predicted intracellular proteins	Vesicles (Approved); Additional: Plasma membrane				0	0	0	0	0	0	0	0	0	0	0	0	0	0	0	0	0	1	0	0
TMEM30A	55754	symbol	H. sapiens	55754	H. sapiens	TMEM30A	1	1	1	transmembrane protein 30A	GO:0061092 positive regulation of phospholipid translocation;GO:0061091 regulation of phospholipid translocation;GO:0140331 aminophospholipid translocation		Transporters:Transporter channels and pores; Predicted intracellular proteins; Transporters:Accessory Factors Involved in Transport					0	0	0	0	0	0	0	0	0	0	0	0	0	1	0	0	0	0	0	0
MFSD13A	79847	symbol	H. sapiens	79847	H. sapiens	MFSD13A	1	1	1	major facilitator superfamily domain containing 13A			Transporters:Electrochemical Potential-driven transporters	Cytosol;Golgi apparatus (Approved)				0	0	0	0	0	0	0	0	0	0	0	0	0	0	0	0	0	0	0	0
SLC39A1	27173	symbol	H. sapiens	27173	H. sapiens	SLC39A1	1	1	1	solute carrier family 39 member 1	GO:0071577 zinc ion transmembrane transport;GO:0006829 zinc ion transport;GO:0048701 embryonic cranial skeleton morphogenesis		Transporters:Electrochemical Potential-driven transporters; Predicted intracellular proteins					0	0	0	0	0	0	0	0	0	0	0	0	0	0	0	0	0	0	0	0
PLEKHB2	55041	symbol	H. sapiens	55041	H. sapiens	PLEKHB2	1	1	1	pleckstrin homology domain containing B2	GO:0045595 regulation of cell differentiation;GO:0050793 regulation of developmental process;GO:0050794 regulation of cellular process		Predicted intracellular proteins					0	0	0	0	0	0	0	0	0	0	0	0	0	0	0	0	0	0	0	0
CPT2	1376	symbol	H. sapiens	1376	H. sapiens	CPT2	1	1	1	carnitine palmitoyltransferase 2	GO:0006853 carnitine shuttle;GO:0009437 carnitine metabolic process;GO:1902001 fatty acid transmembrane transport		Disease related genes; ENZYME proteins:Transferases; Human disease related genes:Nervous system diseases:Other nervous and sensory system diseases; Predicted intracellular proteins; Enzymes; Human disease related genes:Congenital disorders of metabolism:Congenital disorders of amino acid metabolism; FDA approved drug targets:Small molecule drugs; Human disease related genes:Congenital disorders o…	Mitochondria;Nucleoplasm (Approved); Additional: Nucleoli	Levocarnitine; Perhexiline		(M5935)HALLMARK FATTY ACID METABOLISM; (M5905)HALLMARK ADIPOGENESIS	0	0	0	0	0	0	0	0	0	0	0	0	0	0	0	0	0	0	0	0
LRRN1	57633	symbol	H. sapiens	57633	H. sapiens	LRRN1	1	0	0	leucine rich repeat neuronal 1	GO:0051965 positive regulation of synapse assembly;GO:1901890 positive regulation of cell junction assembly;GO:0051963 regulation of synapse assembly							0	0	0	0	0	0	0	0	0	0	0	0	0	0	0	0	0	0	0	0
FAM96A	84191	gene_synonym	H. sapiens	84191	H. sapiens	CIAO2A	1	1	1	cytosolic iron-sulfur assembly component 2A	GO:0106035 protein maturation by [4Fe-4S] cluster transfer;GO:0097428 protein maturation by iron-sulfur cluster transfer;GO:0016226 iron-sulfur cluster assembly		Predicted intracellular proteins	Cytosol;Nucleoplasm (Enhanced)				0	0	0	0	0	0	0	0	0	0	0	0	0	0	0	0	0	0	1	0
SLC39A14	23516	symbol	H. sapiens	23516	H. sapiens	SLC39A14	1	1	1	solute carrier family 39 member 14	GO:0055071 manganese ion homeostasis;GO:0051344 negative regulation of cyclic-nucleotide phosphodiesterase activity;GO:0015691 cadmium ion transport		Potential drug targets; Disease related genes; Transporters:Electrochemical Potential-driven transporters; Predicted intracellular proteins; Human disease related genes:Cardiovascular diseases:Hematologic diseases	Endoplasmic reticulum;Golgi apparatus;Plasma membrane (Approved)				0	0	0	0	0	0	0	0	0	1	0	0	0	0	0	0	0	0	0	0
FAM126B	285172	gene_synonym	H. sapiens	285172	H. sapiens	HYCC2	1	1	1	hyccin PI4KA lipid kinase complex subunit 2	GO:0046854 phosphatidylinositol phosphate biosynthetic process;GO:0006661 phosphatidylinositol biosynthetic process;GO:0046488 phosphatidylinositol metabolic process		Predicted intracellular proteins	Cell Junctions (Supported); Additional: Nucleoplasm			(M5947)HALLMARK IL2 STAT5 SIGNALING	0	0	0	1	0	0	1	0	0	0	0	0	0	0	0	0	0	0	0	0
API5	8539	symbol	H. sapiens	8539	H. sapiens	API5	1	1	1	apoptosis inhibitor 5	GO:2000270 negative regulation of fibroblast apoptotic process;GO:0044346 fibroblast apoptotic process;GO:2000269 regulation of fibroblast apoptotic process		Predicted intracellular proteins	Nuclear speckles (Enhanced)				0	0	0	0	0	0	0	0	0	0	0	0	0	0	0	0	0	0	0	0
SH3BP4	23677	symbol	H. sapiens	23677	H. sapiens	SH3BP4	1	1	1	SH3 domain binding protein 4	GO:0034260 negative regulation of GTPase activity;GO:0061462 protein localization to lysosome;GO:0032007 negative regulation of TOR signaling		Predicted intracellular proteins					0	0	0	0	0	0	0	0	0	1	0	0	0	0	0	0	0	0	0	0
RBM22	55696	symbol	H. sapiens	55696	H. sapiens	RBM22	1	0	0	RNA binding motif protein 22	GO:0046827 positive regulation of protein export from nucleus;GO:0046825 regulation of protein export from nucleus;GO:0042307 positive regulation of protein import into nucleus		Predicted intracellular proteins	Nucleoplasm (Enhanced)				1	0	0	0	0	0	0	0	0	0	0	0	0	0	0	0	0	0	0	0
LFNG	3955	symbol	H. sapiens	3955	H. sapiens	LFNG	1	1	1	LFNG O-fucosylpeptide 3-beta-N-acetylglucosaminyltransferase	GO:1902366 regulation of Notch signaling pathway involved in somitogenesis;GO:1902367 negative regulation of Notch signaling pathway involved in somitogenesis;GO:0007386 compartment pattern specification		Potential drug targets; Disease related genes; ENZYME proteins:Transferases; Human disease related genes:Congenital malformations:Congenital malformations of the musculoskeletal system; Predicted intracellular proteins; Enzymes	Golgi apparatus (Approved); Additional: Nuclear membrane			(M5903)HALLMARK NOTCH SIGNALING; (M5956)HALLMARK KRAS SIGNALING DN	0	1	0	0	0	0	0	0	0	0	0	0	0	0	0	0	1	0	0	0
HKDC1	80201	symbol	H. sapiens	80201	H. sapiens	HKDC1	1	1	1	hexokinase domain containing 1	GO:0051156 glucose 6-phosphate metabolic process;GO:0046835 carbohydrate phosphorylation;GO:0006096 glycolytic process	yes	Potential drug targets; Disease related genes; ENZYME proteins:Transferases; Predicted intracellular proteins; Enzymes	Mitochondria (Enhanced)			(M5953)HALLMARK KRAS SIGNALING UP	0	0	0	1	0	0	0	0	0	0	0	0	0	0	0	0	0	0	0	0
SUV39H1	6839	symbol	H. sapiens	6839	H. sapiens	SUV39H1	1	1	1	SUV39H1 histone lysine methyltransferase	GO:0031065 positive regulation of histone deacetylation;GO:0031063 regulation of histone deacetylation;GO:0000183 rDNA heterochromatin formation		Predicted intracellular proteins; Enzymes; ENZYME proteins:Transferases			(M279)PID RB 1PATHWAY	(M5901)HALLMARK G2M CHECKPOINT; (M5925)HALLMARK E2F TARGETS	0	0	0	0	1	0	0	1	0	0	0	0	0	0	0	0	0	0	0	0
RAP1B	5908	symbol	H. sapiens	5908	H. sapiens	RAP1B	1	1	1	RAP1B, member of RAS oncogene family	GO:2000301 negative regulation of synaptic vesicle exocytosis;GO:0045955 negative regulation of calcium ion-dependent exocytosis;GO:0033625 positive regulation of integrin activation		Predicted intracellular proteins; RAS pathway related proteins; ENZYME proteins:Hydrolases; Enzymes			(M72)PID NECTIN PATHWAY; (M270)PID MAPK TRK PATHWAY; (M156)PID ECADHERIN NASCENT AJ PATHWAY		0	0	0	0	0	0	0	0	1	0	0	0	0	0	0	0	0	0	0	0
CCDC117	150275	symbol	H. sapiens	150275	H. sapiens	CCDC117	1	1	1	coiled-coil domain containing 117	GO:0045739 positive regulation of DNA repair;GO:0006282 regulation of DNA repair;GO:0051054 positive regulation of DNA metabolic process		Predicted intracellular proteins	Nucleoplasm (Approved); Additional: Cytosol;Microtubules				0	0	0	0	0	0	0	0	0	0	0	0	0	0	0	0	0	0	0	0
ZDHHC18	84243	symbol	H. sapiens	84243	H. sapiens	ZDHHC18	1	1	1	zinc finger DHHC-type palmitoyltransferase 18	GO:0018230 peptidyl-L-cysteine S-palmitoylation;GO:0018231 peptidyl-S-diacylglycerol-L-cysteine biosynthetic process from peptidyl-cysteine;GO:0018345 protein palmitoylation		Enzymes; ENZYME proteins:Transferases	Microtubules (Approved)				0	0	0	0	0	0	1	0	0	0	0	0	0	0	0	0	0	0	0	0
RMDN1	51115	symbol	H. sapiens	51115	H. sapiens	RMDN1	1	0	0	regulator of microtubule dynamics 1	GO:0051315 attachment of mitotic spindle microtubules to kinetochore;GO:0008608 attachment of spindle microtubules to kinetochore;GO:0007080 mitotic metaphase chromosome alignment		Predicted intracellular proteins	Centrosome (Supported); Additional: Actin filaments				0	0	1	0	0	0	0	0	0	0	0	0	0	0	0	0	0	1	1	0
TRIM71	131405	symbol	H. sapiens	131405	H. sapiens	TRIM71	1	1	1	tripartite motif containing 71	GO:0060148 positive regulation of post-transcriptional gene silencing;GO:1900370 positive regulation of post-transcriptional gene silencing by RNA;GO:2000637 positive regulation of miRNA-mediated gene silencing		Potential drug targets; Disease related genes; ENZYME proteins:Transferases; Human disease related genes:Congenital malformations:Congenital malformations of the nervous system; Predicted intracellular proteins; Enzymes	Actin filaments;Focal adhesion sites;Plasma membrane (Approved)				0	0	1	0	1	0	0	0	1	0	0	0	0	0	0	0	0	0	0	0
LHFPL2	10184	symbol	H. sapiens	10184	H. sapiens	LHFPL2	1	1	1	LHFPL tetraspan subfamily member 2	GO:1905516 positive regulation of fertilization;GO:0080154 regulation of fertilization;GO:2000243 positive regulation of reproductive process			Plasma membrane (Approved); Additional: Nuclear bodies;Vesicles				0	0	0	0	0	0	0	0	0	0	0	0	0	0	0	0	0	0	0	0
PNPT1	87178	symbol	H. sapiens	87178	H. sapiens	PNPT1	1	1	1	polyribonucleotide nucleotidyltransferase 1	GO:0097222 mitochondrial mRNA polyadenylation;GO:0000962 positive regulation of mitochondrial RNA catabolic process;GO:0000958 mitochondrial mRNA catabolic process		Potential drug targets; Human disease related genes:Nervous system diseases:Ear disease; Disease related genes; ENZYME proteins:Transferases; Human disease related genes:Congenital disorders of metabolism:Mitochondrial diseases; Predicted intracellular proteins; Enzymes	Mitochondria (Supported); Additional: Cytosol			(M5911)HALLMARK INTERFERON ALPHA RESPONSE; (M5913)HALLMARK INTERFERON GAMMA RESPONSE	1	0	0	0	1	0	0	0	0	0	0	0	0	0	0	1	0	0	0	0
DYRK1A	1859	symbol	H. sapiens	1859	H. sapiens	DYRK1A	1	0	0	dual specificity tyrosine phosphorylation regulated kinase 1A	GO:0090310 negative regulation of DNA methylation-dependent heterochromatin formation;GO:0031452 negative regulation of heterochromatin formation;GO:0120262 negative regulation of heterochromatin organization	yes	Kinases:CMGC Ser/Thr protein kinases; Potential drug targets; Disease related genes; ENZYME proteins:Transferases; Predicted intracellular proteins; Human disease related genes:Other congenital disorders:Chromosomal abnormalities; Enzymes; Human disease related genes:Other diseases:Mental and behavioural disorders	Cytosol (Approved); Additional: Nucleoli fibrillar center	N-(5-{[(2S)-4-amino-2-(3-chlorophenyl)butanoyl]amino}-1H-indazol-3-yl)benzamide; Fostamatinib		(M5942)HALLMARK UV RESPONSE DN	1	1	0	0	0	0	0	0	0	0	0	0	0	0	0	0	0	0	0	0
TUBB6	84617	symbol	H. sapiens	84617	H. sapiens	TUBB6	1	0	0	tubulin beta 6 class V	GO:0000226 microtubule cytoskeleton organization;GO:0000278 mitotic cell cycle;GO:0007017 microtubule-based process		Human disease related genes:Nervous system diseases:Other nervous and sensory system diseases; Predicted intracellular proteins; Disease related genes	Microtubules (Approved); Additional: Cytokinetic bridge;Mitotic spindle	CYT997; Artenimol			0	1	1	0	0	0	0	0	1	0	0	1	0	0	0	0	0	0	1	0
MGLL	11343	symbol	H. sapiens	11343	H. sapiens	MGLL	1	1	1	monoglyceride lipase	GO:2000124 regulation of endocannabinoid signaling pathway;GO:0052651 monoacylglycerol catabolic process;GO:0046462 monoacylglycerol metabolic process		Predicted intracellular proteins; ENZYME proteins:Hydrolases; Enzymes	Vesicles (Approved)			(M5942)HALLMARK UV RESPONSE DN; (M5935)HALLMARK FATTY ACID METABOLISM; (M5905)HALLMARK ADIPOGENESIS	0	0	0	0	0	0	0	0	0	0	0	0	0	0	0	0	0	0	0	0
SFRP1	6422	symbol	H. sapiens	6422	H. sapiens	SFRP1	1	1	1	secreted frizzled related protein 1	GO:0044345 stromal-epithelial cell signaling involved in prostate gland development;GO:0090246 convergent extension involved in somitogenesis;GO:2000080 negative regulation of canonical Wnt signaling pathway involved in controlling type B pancreatic cell proliferation		Predicted intracellular proteins; Transporters; Predicted secreted proteins			(M254)PID MYC REPRESS PATHWAY; (M5493)WNT SIGNALING; (M5883)NABA SECRETED FACTORS	(M5930)HALLMARK EPITHELIAL MESENCHYMAL TRANSITION	0	0	0	0	0	1	0	1	0	1	0	0	0	0	1	0	1	0	0	1
SP8	221833	symbol	H. sapiens	221833	H. sapiens	SP8	1	1	1	Sp8 transcription factor	GO:0009954 proximal/distal pattern formation;GO:0009953 dorsal/ventral pattern formation;GO:0030326 embryonic limb morphogenesis		Transcription factors:Zinc-coordinating DNA-binding domains; Predicted intracellular proteins	Nucleoplasm (Approved)				0	0	0	0	0	0	0	0	0	0	0	0	0	0	0	0	0	0	0	0
PIMREG	54478	symbol	H. sapiens	54478	H. sapiens	PIMREG	1	1	1	PICALM interacting mitotic regulator	GO:0051301 cell division;GO:0007049 cell cycle;GO:0009987 cellular process		Predicted intracellular proteins	Nucleoplasm (Enhanced)				0	0	0	0	0	0	0	0	0	0	1	0	0	0	0	0	0	0	0	0
IRAK1BP1	134728	symbol	H. sapiens	134728	H. sapiens	IRAK1BP1	1	1	1	interleukin 1 receptor associated kinase 1 binding protein 1	GO:0007249 canonical NF-kappaB signal transduction;GO:0035556 intracellular signal transduction;GO:0006955 immune response		Predicted intracellular proteins	Vesicles (Approved)				0	0	0	0	0	0	0	0	0	0	0	0	0	0	0	0	0	0	0	0
ZNF786	136051	symbol	H. sapiens	136051	H. sapiens	ZNF786	1	1	1	zinc finger protein 786	GO:0045944 positive regulation of transcription by RNA polymerase II;GO:0045893 positive regulation of DNA-templated transcription;GO:1902680 positive regulation of RNA biosynthetic process		Transcription factors:Zinc-coordinating DNA-binding domains; Predicted intracellular proteins	Nuclear speckles;Nucleoplasm (Approved); Additional: Nuclear bodies				0	0	0	0	0	0	0	0	0	0	0	0	0	0	0	0	0	0	0	0
JADE1	79960	symbol	H. sapiens	79960	H. sapiens	JADE1	1	1	1	jade family PHD finger 1	GO:2000134 negative regulation of G1/S transition of mitotic cell cycle;GO:1902807 negative regulation of cell cycle G1/S phase transition;GO:2000278 regulation of DNA biosynthetic process		Predicted intracellular proteins	Nucleoplasm (Approved); Additional: Centrosome				0	0	0	0	0	0	0	1	0	0	0	0	0	0	0	0	0	0	0	0
DESI2	51029	symbol	H. sapiens	51029	H. sapiens	DESI2	1	1	1	desumoylating isopeptidase 2	GO:0016579 protein deubiquitination;GO:0070646 protein modification by small protein removal;GO:0070647 protein modification by small protein conjugation or removal		Predicted intracellular proteins; ENZYME proteins:Hydrolases; Enzymes	Vesicles (Approved)				0	0	0	0	0	0	0	0	1	0	0	0	0	0	0	0	0	0	0	0
LEPROT	54741	symbol	H. sapiens	54741	H. sapiens	LEPROT	1	1	1	leptin receptor overlapping transcript	GO:0060400 negative regulation of growth hormone receptor signaling pathway;GO:0060398 regulation of growth hormone receptor signaling pathway;GO:2000009 negative regulation of protein localization to cell surface		Predicted intracellular proteins	Centrosome (Approved)				0	0	0	0	0	0	0	0	0	0	0	0	0	0	0	0	0	0	0	0
BMI1	648	symbol	H. sapiens	648	H. sapiens	BMI1	1	0	0	BMI1 proto-oncogene, polycomb ring finger	GO:2000011 regulation of adaxial/abaxial pattern formation;GO:0033091 positive regulation of immature T cell proliferation;GO:0033092 positive regulation of immature T cell proliferation in thymus		Cancer-related genes:Candidate cancer biomarkers; Human disease related genes:Cancers:Cancers of male genital organs; Predicted intracellular proteins	Nuclear bodies;Nucleoplasm (Approved); Additional: Cytosol;Nucleoli		(M66)PID MYC ACTIV PATHWAY		0	0	0	0	0	1	0	0	0	0	1	0	0	0	1	0	1	0	0	0
ARSD	414	symbol	H. sapiens	414	H. sapiens	ARSD	1	1	1	arylsulfatase D			Predicted intracellular proteins	Lipid droplets;Vesicles (Approved)				0	0	0	0	0	0	0	0	0	0	0	0	0	0	0	0	0	0	0	0
CDC25A	993	symbol	H. sapiens	993	H. sapiens	CDC25A	1	1	1	cell division cycle 25A	GO:0110032 positive regulation of G2/MI transition of meiotic cell cycle;GO:1901995 positive regulation of meiotic cell cycle phase transition;GO:0110030 regulation of G2/MI transition of meiotic cell cycle		Cancer-related genes:Candidate cancer biomarkers; Predicted intracellular proteins; ENZYME proteins:Hydrolases; Enzymes	Nucleoplasm (Approved); Additional: Golgi apparatus		(M10154)SA G2 AND M PHASES; (M84)PID ATM PATHWAY; (M46)PID ATR PATHWAY	(M5901)HALLMARK G2M CHECKPOINT; (M5924)HALLMARK MTORC1 SIGNALING; (M5925)HALLMARK E2F TARGETS	0	1	1	0	0	0	0	1	0	0	1	0	0	0	0	0	0	0	0	0
SLC16A10	117247	symbol	H. sapiens	117247	H. sapiens	SLC16A10	1	1	1	solute carrier family 16 member 10	GO:0070460 thyroid-stimulating hormone secretion;GO:0015828 tyrosine transport;GO:0015823 phenylalanine transport		Transporters:Electrochemical Potential-driven transporters	Cell Junctions;Vesicles (Supported)				0	0	0	0	0	0	0	0	0	0	0	0	0	0	0	0	0	0	0	0
ENPP1	5167	symbol	H. sapiens	5167	H. sapiens	ENPP1	1	1	1	ectonucleotide pyrophosphatase/phosphodiesterase 1	GO:1990787 negative regulation of hh target transcription factor activity;GO:0030505 inorganic diphosphate transport;GO:0030730 sequestering of triglyceride		Potential drug targets; Human disease related genes:Congenital disorders of metabolism:Congenital disorders of ion transport and metabolism; Disease related genes; Human disease related genes:Skin diseases:Skin and soft tissue diseases; Human disease related genes:Endocrine and metabolic diseases:Diabetes; Human disease related genes:Musculoskeletal diseases:Skeletal diseases; CD markers; ENZYME …		Taribavirin; Polyethylene glycol 400		(M5947)HALLMARK IL2 STAT5 SIGNALING	0	0	0	1	0	0	0	0	0	0	0	0	0	0	0	0	0	0	0	1
GDE1	51573	symbol	H. sapiens	51573	H. sapiens	GDE1	1	1	1	glycerophosphodiester phosphodiesterase 1	GO:0006580 ethanolamine metabolic process;GO:0070291 N-acylethanolamine metabolic process;GO:0042439 ethanolamine-containing compound metabolic process		Predicted intracellular proteins; ENZYME proteins:Hydrolases; Enzymes	Vesicles (Approved); Additional: Nucleoplasm;Plasma membrane			(M5945)HALLMARK HEME METABOLISM	0	0	0	0	0	0	0	0	0	0	0	0	0	0	0	0	0	0	0	0
PRELID3B	51012	symbol	H. sapiens	51012	H. sapiens	PRELID3B	1	0	0	PRELI domain containing 3B	GO:0120009 intermembrane lipid transfer;GO:0015914 phospholipid transport;GO:0015748 organophosphate ester transport		Predicted intracellular proteins	Nucleoplasm (Approved)			(M5953)HALLMARK KRAS SIGNALING UP	0	0	0	0	0	0	0	0	0	0	0	0	0	1	0	0	0	0	0	0
NMT1	4836	symbol	H. sapiens	4836	H. sapiens	NMT1	1	1	1	N-myristoyltransferase 1	GO:0018008 N-terminal peptidyl-glycine N-myristoylation;GO:0018201 peptidyl-glycine modification;GO:1900739 regulation of protein insertion into mitochondrial membrane involved in apoptotic signaling pathway		Predicted intracellular proteins; Enzymes; ENZYME proteins:Transferases	Cytosol (Supported); Additional: Plasma membrane	(1-Methyl-1h-Imidazol-2-Yl)-(3-Methyl-4-{3-[(Pyridin-3-Ylmethyl)-Amino]-Propoxy}-Benzofuran-2-Yl)-Methanone		(M5905)HALLMARK ADIPOGENESIS; (M5924)HALLMARK MTORC1 SIGNALING; (M5934)HALLMARK XENOBIOTIC METABOLISM	0	0	0	0	0	0	1	0	0	0	0	0	0	1	0	1	0	0	0	0
AIFM1	9131	symbol	H. sapiens	9131	H. sapiens	AIFM1	1	1	1	apoptosis inducing factor mitochondria associated 1	GO:0045041 protein import into mitochondrial intermembrane space;GO:0060545 positive regulation of necroptotic process;GO:0090650 cellular response to oxygen-glucose deprivation		Disease related genes; Human disease related genes:Nervous system diseases:Ear disease; Human disease related genes:Congenital disorders of metabolism:Mitochondrial diseases; Human disease related genes:Nervous system diseases:Other nervous and sensory system diseases; Human disease related genes:Congenital malformations:Congenital malformations of the musculoskeletal system; Predicted intracellu…	Mitochondria (Supported)	Flavin adenine dinucleotide; MCC	(M144)PID CERAMIDE PATHWAY	(M5905)HALLMARK ADIPOGENESIS; (M5936)HALLMARK OXIDATIVE PHOSPHORYLATION	0	0	0	0	0	0	0	0	0	1	0	0	1	0	1	1	0	0	1	0
NUFIP2	57532	symbol	H. sapiens	57532	H. sapiens	NUFIP2	1	1	1	nuclear FMR1 interacting protein 2			Predicted intracellular proteins	Nucleoplasm (Supported); Additional: Cytosol;Nuclear bodies				0	0	0	0	0	0	0	0	0	0	0	0	0	0	0	0	0	0	0	0
SPN	6693	symbol	H. sapiens	6693	H. sapiens	SPN	1	1	1	sialophorin	GO:0001808 negative regulation of type IV hypersensitivity;GO:0002884 negative regulation of hypersensitivity;GO:0002296 T-helper 1 cell lineage commitment		CD markers	Plasma membrane (Approved)		(M11736)SA MMP CYTOKINE CONNECTION		0	0	0	0	0	1	0	0	0	0	0	0	0	0	1	0	1	0	0	0
E2F7	144455	symbol	H. sapiens	144455	H. sapiens	E2F7	1	1	1	E2F transcription factor 7	GO:0032877 positive regulation of DNA endoreduplication;GO:0071930 negative regulation of transcription involved in G1/S transition of mitotic cell cycle;GO:0032875 regulation of DNA endoreduplication		Transcription factors:Helix-turn-helix domains; Predicted intracellular proteins	Nuclear speckles (Supported)		(M40)PID E2F PATHWAY		0	0	1	0	0	0	0	1	0	0	0	0	0	0	0	0	0	0	0	0
ACKR3	57007	symbol	H. sapiens	57007	H. sapiens	ACKR3	1	0	0	atypical chemokine receptor 3	GO:0021557 oculomotor nerve development;GO:1905320 regulation of mesenchymal stem cell migration;GO:1905322 positive regulation of mesenchymal stem cell migration		Potential drug targets; Disease related genes; Cancer-related genes; G-protein coupled receptors:Chemokines and chemotactic factors receptors; G-protein coupled receptors:GPCRs excl olfactory receptors	Plasma membrane;Vesicles (Supported)			(M5890)HALLMARK TNFA SIGNALING VIA NFKB; (M5891)HALLMARK HYPOXIA	0	0	0	0	0	0	0	0	0	0	0	0	0	0	0	0	0	0	0	0
AGL	178	symbol	H. sapiens	178	H. sapiens	AGL	1	1	1	amylo-alpha-1, 6-glucosidase, 4-alpha-glucanotransferase	GO:0005980 glycogen catabolic process;GO:0009251 glucan catabolic process;GO:0000272 polysaccharide catabolic process		Potential drug targets; Disease related genes; ENZYME proteins:Transferases; ENZYME proteins:Hydrolases; Enzymes; Human disease related genes:Congenital disorders of metabolism:Congenital disorders of carbohydrate metabolism	Nucleoplasm (Supported); Additional: Cytosol;Nuclear bodies			(M5909)HALLMARK MYOGENESIS; (M5937)HALLMARK GLYCOLYSIS	0	0	0	1	0	0	0	0	0	0	0	0	0	0	0	0	0	0	0	0
HAS3	3038	symbol	H. sapiens	3038	H. sapiens	HAS3	1	1	1	hyaluronan synthase 3	GO:1900104 regulation of hyaluranon cable assembly;GO:1900106 positive regulation of hyaluranon cable assembly;GO:0045226 extracellular polysaccharide biosynthetic process		Enzymes; ENZYME proteins:Transferases	Microtubules (Approved)				0	0	0	1	0	0	0	0	0	0	0	0	0	0	0	0	0	0	0	0
CALM2	805	symbol	H. sapiens	805	H. sapiens	CALM2	1	0	0	calmodulin 2	GO:0051343 positive regulation of cyclic-nucleotide phosphodiesterase activity;GO:1905912 regulation of calcium ion export across plasma membrane;GO:1905913 negative regulation of calcium ion export across plasma membrane		Human disease related genes:Cardiovascular diseases:Cardiac diseases; RAS pathway related proteins; Disease related genes; Predicted intracellular proteins					0	1	1	0	0	0	0	1	1	1	0	1	0	0	0	0	0	0	1	1
SLC25A38	54977	symbol	H. sapiens	54977	H. sapiens	SLC25A38	1	1	1	solute carrier family 25 member 38	GO:1904983 glycine import into mitochondrion;GO:0015816 glycine transport;GO:0006783 heme biosynthetic process		Potential drug targets; Disease related genes; Transporters:Electrochemical Potential-driven transporters; Predicted intracellular proteins; Human disease related genes:Cardiovascular diseases:Hematologic diseases				(M5945)HALLMARK HEME METABOLISM	0	0	0	0	0	0	0	0	0	0	0	0	0	0	0	0	1	0	0	0
FIGNL2	401720	symbol	H. sapiens	401720	H. sapiens	FIGNL2	1	1	1	fidgetin like 2	GO:0000226 microtubule cytoskeleton organization;GO:0007017 microtubule-based process;GO:0007010 cytoskeleton organization		Predicted intracellular proteins					0	0	0	0	0	0	0	0	0	0	0	0	0	0	0	0	0	0	0	0
ALDH3B2	222	symbol	H. sapiens	222	H. sapiens	ALDH3B2	1	1	1	aldehyde dehydrogenase 3 family member B2	GO:0006068 ethanol catabolic process;GO:0034310 primary alcohol catabolic process;GO:0006067 ethanol metabolic process		Predicted intracellular proteins; FDA approved drug targets:Small molecule drugs; ENZYME proteins:Oxidoreductases; Enzymes					0	0	0	0	0	0	0	0	0	0	0	0	0	0	0	0	0	0	0	0
DMRTA1	63951	symbol	H. sapiens	63951	H. sapiens	DMRTA1	1	1	1	DMRT like family A1	GO:0060179 male mating behavior;GO:0007617 mating behavior;GO:0019098 reproductive behavior		Transcription factors:Zinc-coordinating DNA-binding domains; Predicted intracellular proteins	Vesicles (Approved)				0	0	0	0	0	0	0	0	0	0	0	0	0	0	0	0	0	0	0	0
NHLRC2	374354	symbol	H. sapiens	374354	H. sapiens	NHLRC2	1	1	1	NHL repeat containing 2			Predicted intracellular proteins; Disease related genes	Nucleoplasm (Approved)				0	0	0	0	0	0	0	0	0	0	0	0	0	0	0	0	0	0	0	0
KBTBD8	84541	symbol	H. sapiens	84541	H. sapiens	KBTBD8	1	1	1	kelch repeat and BTB domain containing 8	GO:0014029 neural crest formation;GO:0006513 protein monoubiquitination;GO:0014032 neural crest cell development		Predicted intracellular proteins					0	0	0	0	0	0	0	0	1	0	0	0	0	0	0	0	0	0	0	0
ATP11C	286410	symbol	H. sapiens	286410	H. sapiens	ATP11C	1	1	1	ATPase phospholipid transporting 11C	GO:0140331 aminophospholipid translocation;GO:0015917 aminophospholipid transport;GO:0045332 phospholipid translocation		Potential drug targets; Disease related genes; Enzymes; ENZYME proteins; Transporters:Primary Active Transporters					0	0	0	0	0	0	0	0	0	0	0	0	0	1	0	0	0	0	0	0
UGCG	7357	symbol	H. sapiens	7357	H. sapiens	UGCG	1	1	1	UDP-glucose ceramide glucosyltransferase	GO:0006679 glucosylceramide biosynthetic process;GO:0006678 glucosylceramide metabolic process;GO:1903575 cornified envelope assembly		FDA approved drug targets:Small molecule drugs; Transporters; Enzymes; ENZYME proteins:Transferases		Miglustat; Eliglustat	(M143)PID IL2 PI3K PATHWAY	(M5906)HALLMARK ESTROGEN RESPONSE EARLY	0	0	0	1	0	0	0	0	0	0	0	0	0	1	0	0	0	0	0	0
OTULIN	90268	symbol	H. sapiens	90268	H. sapiens	OTULIN	1	1	1	OTU deubiquitinase with linear linkage specificity	GO:1990108 protein linear deubiquitination;GO:0070431 nucleotide-binding oligomerization domain containing 2 signaling pathway;GO:0070423 nucleotide-binding oligomerization domain containing signaling pathway		Potential drug targets; Disease related genes; Predicted intracellular proteins; ENZYME proteins:Hydrolases; Enzymes; Human disease related genes:Immune system diseases:Allergies and autoimmune diseases; Peptidases:Cysteine-type peptidases	Mitochondria (Approved); Additional: Plasma membrane				0	0	0	0	0	1	0	0	1	0	0	0	0	0	0	0	0	0	0	0
CLCN7	1186	symbol	H. sapiens	1186	H. sapiens	CLCN7	1	1	1	chloride voltage-gated channel 7	GO:0030321 transepithelial chloride transport;GO:0070633 transepithelial transport;GO:1902476 chloride transmembrane transport		Transporters:Electrochemical Potential-driven transporters; Potential drug targets; Human disease related genes:Congenital malformations:Congenital malformations of the musculoskeletal system; Disease related genes					0	0	0	0	0	0	0	0	0	0	0	0	0	0	0	0	0	0	0	0
RRN3	54700	symbol	H. sapiens	54700	H. sapiens	RRN3	1	1	1	RRN3 homolog, RNA polymerase I transcription factor	GO:0001188 RNA polymerase I preinitiation complex assembly;GO:0006361 transcription initiation at RNA polymerase I promoter;GO:0007000 nucleolus organization		Predicted intracellular proteins	Nucleoli rim (Supported)		(M121)PID MTOR 4PATHWAY		0	0	0	0	1	0	0	0	0	0	0	0	0	0	1	0	0	0	0	0
IGF1R	3480	symbol	H. sapiens	3480	H. sapiens	IGF1R	1	1	1	insulin like growth factor 1 receptor	GO:1904192 regulation of cholangiocyte apoptotic process;GO:1904193 negative regulation of cholangiocyte apoptotic process;GO:0090031 positive regulation of steroid hormone biosynthetic process	yes	Cancer-related genes:Candidate cancer biomarkers; Human disease related genes:Cancers:Cancers of soft tissues and bone; Disease related genes; ENZYME proteins:Transferases; Human disease related genes:Cancers:Cancers of the lung and pleura; FDA approved drug targets:Biotech drugs; RAS pathway related proteins; Predicted intracellular proteins; CD markers; Enzymes; Human disease related genes:Endo…		Insulin human; Insulin lispro; Insulin glargine; Insulin pork; Mecasermin; Insulin aspart; Insulin detemir; Insulin glulisine; Phosphoaminophosphonic Acid-Adenylate Ester; ATL1101; XL228; rhIGFBP-3; Linsitinib; Teprotumumab; (4Z)-6-bromo-4-({[4-(pyrrolidin-1-ylmethyl)phenyl]amino}methylidene)isoquinoline-1,3(2H,4H)-dione; 3-[5-(1H-IMIDAZOL-1-YL)-7-METHYL-1H-BENZIMIDAZOL-2-YL]-4-[(PYRIDIN-2-YLMETH…	(M125)PID IGF1 PATHWAY; (M41)PID ER NONGENOMIC PATHWAY; (M232)PID ECADHERIN STABILIZATION PATHWAY	(M5942)HALLMARK UV RESPONSE DN; (M5947)HALLMARK IL2 STAT5 SIGNALING; (M5906)HALLMARK ESTROGEN RESPONSE EARLY	0	0	0	0	0	0	0	1	0	0	0	0	0	0	0	0	0	0	0	0
CDAN1	146059	symbol	H. sapiens	146059	H. sapiens	CDAN1	1	1	1	codanin 1	GO:0051170 import into nucleus;GO:0006913 nucleocytoplasmic transport;GO:0051169 nuclear transport		Predicted intracellular proteins; Human disease related genes:Cardiovascular diseases:Hematologic diseases; Disease related genes	Cytosol (Enhanced); Additional: Plasma membrane				0	0	0	0	0	0	0	0	0	0	0	0	0	0	0	0	0	0	0	0
NUP62CL	54830	symbol	H. sapiens	54830	H. sapiens	NUP62CL	1	1	1	nucleoporin 62 C-terminal like	GO:0006913 nucleocytoplasmic transport;GO:0051169 nuclear transport;GO:0015031 protein transport		Predicted intracellular proteins					0	0	0	0	0	0	0	0	0	0	0	0	0	0	0	0	0	0	0	0
NDUFA13	51079	symbol	H. sapiens	51079	H. sapiens	NDUFA13	1	0	0	NADH:ubiquinone oxidoreductase subunit A13	GO:0045039 protein insertion into mitochondrial inner membrane;GO:0035458 cellular response to interferon-beta;GO:0051204 protein insertion into mitochondrial membrane		Human disease related genes:Congenital disorders of metabolism:Mitochondrial diseases; Disease related genes	Mitochondria (Supported)	NADH			0	0	0	1	0	0	1	0	0	1	0	0	1	1	1	1	0	0	0	0
SMARCA4	6597	symbol	H. sapiens	6597	H. sapiens	SMARCA4	1	0	0	SWI/SNF related, matrix associated, actin dependent regulator of chromatin, subfamily a, member 4	GO:1902659 regulation of glucose mediated signaling pathway;GO:1902661 positive regulation of glucose mediated signaling pathway;GO:1901838 positive regulation of transcription of nucleolar large rRNA by RNA polymerase I		Human disease related genes:Congenital malformations:Other congenital malformations; Disease related genes; Cancer-related genes:Mutated cancer genes; Human disease related genes:Other diseases:Others; Predicted intracellular proteins; Cancer-related genes:Mutational cancer driver genes; Human disease related genes:Other diseases:Mental and behavioural disorders	Nucleoli fibrillar center;Nucleoli rim;Nucleoplasm (Supported)		(M119)PID ERB GENOMIC PATHWAY; (M279)PID RB 1PATHWAY; (M223)PID BETA CATENIN NUC PATHWAY		0	0	0	0	0	1	0	1	0	0	0	0	0	0	0	0	0	0	0	0
PCDHB9	56127	symbol	H. sapiens	56127	H. sapiens	PCDHB9	1	0	0	protocadherin beta 9	GO:0016339 calcium-dependent cell-cell adhesion via plasma membrane cell adhesion molecules;GO:0007416 synapse assembly;GO:0007156 homophilic cell adhesion via plasma membrane adhesion molecules		Predicted intracellular proteins					0	0	0	0	0	0	0	0	0	0	0	0	0	0	0	0	0	0	0	0
ZNF430	80264	symbol	H. sapiens	80264	H. sapiens	ZNF430	1	0	0	zinc finger protein 430	GO:0021762 substantia nigra development;GO:0048857 neural nucleus development;GO:0030901 midbrain development		Transcription factors:Zinc-coordinating DNA-binding domains; Predicted intracellular proteins					0	0	0	0	0	0	0	0	0	0	0	0	0	0	0	0	0	0	0	0
ETV3	2117	symbol	H. sapiens	2117	H. sapiens	ETV3	1	1	1	ETS variant transcription factor 3	GO:0097011 cellular response to granulocyte macrophage colony-stimulating factor stimulus;GO:0097012 response to granulocyte macrophage colony-stimulating factor;GO:0071345 cellular response to cytokine stimulus		Transcription factors:Helix-turn-helix domains; Predicted intracellular proteins	Nucleoplasm (Approved); Additional: Vesicles				0	0	0	0	0	0	0	0	0	0	0	0	0	0	0	0	0	0	0	0
UHRF1BP1	54887	gene_synonym	H. sapiens	54887	H. sapiens	BLTP3A	1	1	1	bridge-like lipid transfer protein family member 3A			Predicted intracellular proteins	Nuclear membrane;Nucleoplasm (Approved); Additional: Cytosol				0	0	0	0	0	0	0	0	0	0	0	0	0	0	0	0	0	0	0	0
NIP7	51388	symbol	H. sapiens	51388	H. sapiens	NIP7	1	1	1	nucleolar pre-rRNA processing protein NIP7	GO:0042255 ribosome assembly;GO:0042273 ribosomal large subunit biogenesis;GO:0042254 ribosome biogenesis		Predicted intracellular proteins	Nucleoli (Supported); Additional: Cytosol;Nucleoplasm	Radezolid		(M5928)HALLMARK MYC TARGETS V2	1	0	0	0	1	0	0	0	0	0	0	0	0	0	0	0	0	0	0	0
FAHD1	81889	symbol	H. sapiens	81889	H. sapiens	FAHD1	1	0	0	fumarylacetoacetate hydrolase domain containing 1	GO:0006090 pyruvate metabolic process;GO:0032787 monocarboxylic acid metabolic process;GO:0019752 carboxylic acid metabolic process		Predicted intracellular proteins; Enzymes; ENZYME proteins:Hydrolases; ENZYME proteins:Lyases	Mitochondria (Enhanced); Additional: Nucleoplasm				0	0	0	1	0	0	0	0	0	0	0	0	0	0	0	0	0	0	0	0
GPBP1L1	60313	symbol	H. sapiens	60313	H. sapiens	GPBP1L1	1	1	1	GC-rich promoter binding protein 1 like 1	GO:0006351 DNA-templated transcription;GO:0032774 RNA biosynthetic process;GO:0034654 nucleobase-containing compound biosynthetic process		Predicted intracellular proteins	Nucleoplasm (Approved); Additional: Cytosol;Focal adhesion sites;Plasma membrane				0	0	0	0	0	0	0	0	0	0	0	0	0	0	0	0	0	0	0	0
ATXN1	6310	symbol	H. sapiens	6310	H. sapiens	ATXN1	1	1	1	ataxin 1	GO:0035176 social behavior;GO:0051703 biological process involved in intraspecies interaction between organisms;GO:0007613 memory		Human disease related genes:Nervous system diseases:Neurodegenerative diseases; Predicted intracellular proteins; Disease related genes	Nucleoplasm (Supported); Additional: Cytosol;Nucleoli			(M5949)HALLMARK PEROXISOME; (M5948)HALLMARK BILE ACID METABOLISM; (M5942)HALLMARK UV RESPONSE DN	0	0	0	0	0	0	0	0	0	0	0	0	0	0	0	0	0	0	0	0
GPR180	160897	symbol	H. sapiens	160897	H. sapiens	GPR180	1	1	1	G protein-coupled receptor 180	GO:0019236 response to pheromone;GO:0007186 G protein-coupled receptor signaling pathway;GO:0010033 response to organic substance			Vesicles (Approved)				0	0	0	0	0	0	0	0	0	0	0	0	0	0	0	0	0	0	0	0
MPHOSPH9	10198	symbol	H. sapiens	10198	H. sapiens	MPHOSPH9	1	0	0	M-phase phosphoprotein 9	GO:1902018 negative regulation of cilium assembly;GO:0120033 negative regulation of plasma membrane bounded cell projection assembly;GO:1902116 negative regulation of organelle assembly		Predicted intracellular proteins	Cytosol;Plasma membrane (Approved); Additional: Centrosome;Golgi apparatus;Nucleoplasm				0	0	0	0	0	0	0	0	0	0	0	0	0	0	0	0	0	0	0	0
EZH1	2145	symbol	H. sapiens	2145	H. sapiens	EZH1	1	1	1	enhancer of zeste 1 polycomb repressive complex 2 subunit	GO:0031509 subtelomeric heterochromatin formation;GO:0140719 constitutive heterochromatin formation;GO:0031507 heterochromatin formation		ENZYME proteins:Transferases; Predicted intracellular proteins; Enzymes; Cancer-related genes:Mutated cancer genes	Nucleoplasm (Supported)	Tazemetostat		(M5945)HALLMARK HEME METABOLISM	0	0	0	0	0	0	0	0	0	0	0	0	0	0	0	0	0	0	1	0
PSMD13	5719	symbol	H. sapiens	5719	H. sapiens	PSMD13	1	1	1	proteasome 26S subunit, non-ATPase 13	GO:0007127 meiosis I;GO:0061982 meiosis I cell cycle process;GO:0140013 meiotic nuclear division		Predicted intracellular proteins	Nuclear speckles (Approved); Additional: Cytosol			(M5924)HALLMARK MTORC1 SIGNALING	1	1	0	0	0	0	0	0	1	0	0	0	0	0	0	0	0	0	1	0
TENM1	10178	symbol	H. sapiens	10178	H. sapiens	TENM1	1	1	1	teneurin transmembrane protein 1	GO:0006359 regulation of transcription by RNA polymerase III;GO:0051491 positive regulation of filopodium assembly;GO:0051489 regulation of filopodium assembly		Transporters	Nucleoplasm;Plasma membrane (Approved)				0	0	0	0	0	0	0	0	0	0	0	0	0	0	0	0	0	0	0	0
DGCR2	9993	symbol	H. sapiens	9993	H. sapiens	DGCR2	1	1	1	DiGeorge syndrome critical region gene 2	GO:0050890 cognition;GO:0007155 cell adhesion;GO:0009887 animal organ morphogenesis		Human disease related genes:Other congenital disorders:Chromosomal abnormalities					0	0	0	0	0	0	0	0	0	0	0	0	0	0	0	0	0	0	0	0
HEATR3	55027	symbol	H. sapiens	55027	H. sapiens	HEATR3	1	1	1	HEAT repeat containing 3	GO:0043249 erythrocyte maturation;GO:0048821 erythrocyte development;GO:0061515 myeloid cell development		Predicted intracellular proteins	Nucleoplasm (Enhanced); Additional: Cytosol				0	0	0	0	1	0	0	0	0	0	0	0	0	0	0	0	1	0	0	0
UBE2G1	7326	symbol	H. sapiens	7326	H. sapiens	UBE2G1	1	1	1	ubiquitin conjugating enzyme E2 G1	GO:0070534 protein K63-linked ubiquitination;GO:0070936 protein K48-linked ubiquitination;GO:0000209 protein polyubiquitination		Predicted intracellular proteins; Enzymes; ENZYME proteins:Transferases	Cytosol;Nucleoplasm (Approved)				0	0	0	0	0	0	0	0	1	0	0	0	0	0	0	0	0	0	0	0
SPSB1	80176	symbol	H. sapiens	80176	H. sapiens	SPSB1	1	1	1	splA/ryanodine receptor domain and SOCS box containing 1	GO:0043161 proteasome-mediated ubiquitin-dependent protein catabolic process;GO:0010498 proteasomal protein catabolic process;GO:0006511 ubiquitin-dependent protein catabolic process		Predicted intracellular proteins				(M5890)HALLMARK TNFA SIGNALING VIA NFKB	0	0	0	0	0	0	0	0	1	0	0	0	0	0	0	0	0	0	0	0
PDE4A	5141	symbol	H. sapiens	5141	H. sapiens	PDE4A	1	1	1	phosphodiesterase 4A	GO:0006198 cAMP catabolic process;GO:0106070 regulation of adenylate cyclase-activating G protein-coupled receptor signaling pathway;GO:0009214 cyclic nucleotide catabolic process		Predicted intracellular proteins; FDA approved drug targets:Small molecule drugs; ENZYME proteins:Hydrolases; Enzymes	Plasma membrane (Supported)	Theophylline; Dyphylline; Enprofylline; Dipyridamole; Iloprost; Oxtriphylline; Amrinone; Roflumilast; Piclamilast; Crisaborole; Ibudilast; Propentofylline; Drotaverine; (4R)-4-(3-butoxy-4-methoxybenzyl)imidazolidin-2-one; 4-[8-(3-nitrophenyl)-1,7-naphthyridin-6-yl]benzoic acid; Tofisopam			0	0	0	1	0	0	0	0	0	0	0	0	0	0	0	0	0	0	0	0
PDE7A	5150	symbol	H. sapiens	5150	H. sapiens	PDE7A	1	0	0	phosphodiesterase 7A	GO:0006198 cAMP catabolic process;GO:0009214 cyclic nucleotide catabolic process;GO:0046058 cAMP metabolic process		Predicted intracellular proteins; ENZYME proteins:Hydrolases; Enzymes		3-isobutyl-1-methyl-7H-xanthine; 3-(2,6-difluorophenyl)-2-(methylthio)quinazolin-4(3H)-one			0	0	0	1	0	0	0	0	0	0	0	0	0	0	0	0	0	0	0	0
ZNF845	91664	symbol	H. sapiens	91664	H. sapiens	ZNF845	1	0	0	zinc finger protein 845	GO:0045944 positive regulation of transcription by RNA polymerase II;GO:0045893 positive regulation of DNA-templated transcription;GO:1902680 positive regulation of RNA biosynthetic process		Transcription factors:Zinc-coordinating DNA-binding domains; Predicted intracellular proteins					0	0	0	0	0	0	0	0	0	0	0	0	0	0	0	0	0	0	0	0
SDC4	6385	symbol	H. sapiens	6385	H. sapiens	SDC4	1	0	0	syndecan 4	GO:1903553 positive regulation of extracellular exosome assembly;GO:1903551 regulation of extracellular exosome assembly;GO:1903543 positive regulation of exosomal secretion		Cancer-related genes; Transporters; Predicted secreted proteins	Golgi apparatus (Approved); Additional: Plasma membrane		(M165)PID SYNDECAN 4 PATHWAY; (M53)PID INTEGRIN3 PATHWAY; (M5880)NABA ECM AFFILIATED	(M5890)HALLMARK TNFA SIGNALING VIA NFKB; (M5891)HALLMARK HYPOXIA; (M5930)HALLMARK EPITHELIAL MESENCHYMAL TRANSITION	0	0	0	0	0	1	0	0	0	0	0	0	0	0	0	0	0	0	0	0
SLC30A2	7780	symbol	H. sapiens	7780	H. sapiens	SLC30A2	1	1	1	solute carrier family 30 member 2	GO:0140914 zinc ion import into secretory vesicle;GO:0140915 zinc ion import into zymogen granule;GO:0140916 zinc ion import into lysosome		Transporters:Electrochemical Potential-driven transporters; Potential drug targets; Human disease related genes:Congenital disorders of metabolism:Congenital disorders of ion transport and metabolism; Disease related genes	Vesicles (Approved)				0	0	0	0	0	0	0	0	0	0	0	0	0	0	0	0	0	0	0	0
CCBE1	147372	symbol	H. sapiens	147372	H. sapiens	CCBE1	1	1	1	collagen and calcium binding EGF domains 1	GO:1904977 lymphatic endothelial cell migration;GO:1901492 positive regulation of lymphangiogenesis;GO:1901490 regulation of lymphangiogenesis		Human disease related genes:Congenital malformations:Other congenital malformations; Disease related genes; Predicted secreted proteins	Cytosol;Plasma membrane (Approved)		(M5883)NABA SECRETED FACTORS; (M5885)NABA MATRISOME ASSOCIATED; (M5889)NABA MATRISOME		0	0	0	0	0	1	0	0	0	0	0	0	1	0	0	0	0	0	0	0
GRHL1	29841	symbol	H. sapiens	29841	H. sapiens	GRHL1	1	1	1	grainyhead like transcription factor 1	GO:0002934 desmosome organization;GO:0061436 establishment of skin barrier;GO:0045616 regulation of keratinocyte differentiation		Predicted intracellular proteins; Transcription factors:Immunoglobulin fold	Nucleoplasm (Supported); Additional: Vesicles				0	0	0	0	0	0	0	0	0	0	0	0	0	0	0	0	0	0	0	0
SLC35E1	79939	symbol	H. sapiens	79939	H. sapiens	SLC35E1	1	1	1	solute carrier family 35 member E1	GO:0055085 transmembrane transport;GO:0006810 transport;GO:0051234 establishment of localization		Transporters:Electrochemical Potential-driven transporters	Golgi apparatus (Enhanced)				0	0	0	0	0	0	0	0	0	0	0	0	0	0	0	0	0	0	0	0
GLRX3	10539	symbol	H. sapiens	10539	H. sapiens	GLRX3	1	0	0	glutaredoxin 3	GO:0044571 [2Fe-2S] cluster assembly;GO:0097428 protein maturation by iron-sulfur cluster transfer;GO:0002026 regulation of the force of heart contraction		Predicted intracellular proteins					0	0	0	0	0	0	0	0	0	0	0	0	0	0	0	0	0	0	0	0
SPCS3	60559	symbol	H. sapiens	60559	H. sapiens	SPCS3	1	1	1	signal peptidase complex subunit 3	GO:0006465 signal peptide processing;GO:0019082 viral protein processing;GO:0045047 protein targeting to ER		Predicted intracellular proteins				(M5908)HALLMARK ANDROGEN RESPONSE; (M5922)HALLMARK UNFOLDED PROTEIN RESPONSE	0	0	0	0	0	0	0	0	0	0	0	0	0	0	0	0	0	0	0	0
ZNF320	162967	symbol	H. sapiens	162967	H. sapiens	ZNF320	1	1	1	zinc finger protein 320	GO:0006357 regulation of transcription by RNA polymerase II;GO:0006355 regulation of DNA-templated transcription;GO:2001141 regulation of RNA biosynthetic process		Transcription factors:Zinc-coordinating DNA-binding domains; Predicted intracellular proteins; Disease related genes	Nucleoplasm (Approved); Additional: Cytoplasmic bodies				0	0	0	0	0	0	0	0	0	0	0	0	0	0	0	0	0	0	0	0
QARS	2058	gene_synonym	H. sapiens	2058	H. sapiens	EPRS1	1	1	1	glutamyl-prolyl-tRNA synthetase 1	GO:0006424 glutamyl-tRNA aminoacylation;GO:0006433 prolyl-tRNA aminoacylation;GO:0140212 regulation of long-chain fatty acid import into cell		Potential drug targets; Disease related genes; Predicted intracellular proteins; ENZYME proteins:Ligase; Enzymes; Human disease related genes:Congenital disorders of metabolism:Congenital disorders of lipid/glycolipid metabolism	Cytosol (Enhanced)	Glutamic acid; Proline; 5'-O-(L-Prolylsulfamoyl)adenosine; 5'-O-(L-Cysteinylsulfamoyl)adenosine; 5'-O-(N-(Alanyl)sulfamoyl)adenosine		(M5924)HALLMARK MTORC1 SIGNALING; (M5926)HALLMARK MYC TARGETS V1	1	0	0	0	1	0	0	0	0	0	0	0	0	0	0	0	0	0	0	0
TRAM2	9697	symbol	H. sapiens	9697	H. sapiens	TRAM2	1	1	1	translocation associated membrane protein 2	GO:0006616 SRP-dependent cotranslational protein targeting to membrane, translocation;GO:0032964 collagen biosynthetic process;GO:0006614 SRP-dependent cotranslational protein targeting to membrane		Transporters	Cytosol (Approved)				0	0	0	0	0	0	1	0	0	0	0	0	0	1	0	0	0	0	0	0
P2RX1	5023	symbol	H. sapiens	5023	H. sapiens	P2RX1	1	1	1	purinergic receptor P2X 1	GO:0002554 serotonin secretion by platelet;GO:0001820 serotonin secretion;GO:0002351 serotonin production involved in inflammatory response			Endoplasmic reticulum (Approved)				0	0	0	0	0	0	0	0	0	0	0	0	0	0	0	0	1	0	0	0
FBXO11	80204	symbol	H. sapiens	80204	H. sapiens	FBXO11	1	0	0	F-box protein 11	GO:0007605 sensory perception of sound;GO:0050954 sensory perception of mechanical stimulus;GO:0006511 ubiquitin-dependent protein catabolic process		Cancer-related genes:Mutational cancer driver genes; Predicted intracellular proteins; Human disease related genes:Other diseases:Mental and behavioural disorders; Disease related genes	Nucleoli;Nucleoplasm (Supported)		(M261)PID P53 REGULATION PATHWAY		0	0	0	0	0	0	0	0	1	0	0	0	0	0	0	0	0	0	0	0
PIK3IP1	113791	symbol	H. sapiens	113791	H. sapiens	PIK3IP1	1	1	1	phosphoinositide-3-kinase interacting protein 1	GO:0043553 negative regulation of phosphatidylinositol 3-kinase activity;GO:0090219 negative regulation of lipid kinase activity;GO:0043551 regulation of phosphatidylinositol 3-kinase activity		Predicted intracellular proteins			(M5883)NABA SECRETED FACTORS; (M5885)NABA MATRISOME ASSOCIATED; (M5889)NABA MATRISOME		0	0	0	0	0	0	0	0	0	0	0	0	0	0	0	0	0	0	0	1
HIP1	3092	symbol	H. sapiens	3092	H. sapiens	HIP1	1	1	1	huntingtin interacting protein 1	GO:2000588 positive regulation of platelet-derived growth factor receptor-beta signaling pathway;GO:0010641 positive regulation of platelet-derived growth factor receptor signaling pathway;GO:2000586 regulation of platelet-derived growth factor receptor-beta signaling pathway		Potential drug targets; Disease related genes; Predicted intracellular proteins; Cancer-related genes; Transporters:Transporter channels and pores	Vesicles (Supported)		(M58)PID AR PATHWAY		0	0	0	0	0	0	0	0	0	1	0	0	1	0	1	0	0	0	0	0
ZNF75A	7627	symbol	H. sapiens	7627	H. sapiens	ZNF75A	1	0	0	zinc finger protein 75A	GO:0000122 negative regulation of transcription by RNA polymerase II;GO:0045892 negative regulation of DNA-templated transcription;GO:1902679 negative regulation of RNA biosynthetic process		Transcription factors:Zinc-coordinating DNA-binding domains; Predicted intracellular proteins	Nucleoplasm (Approved); Additional: Nucleoli fibrillar center				0	0	0	0	0	0	0	0	0	0	0	0	0	0	0	0	0	0	0	0
MYCBP	26292	symbol	H. sapiens	26292	H. sapiens	MYCBP	1	0	0	MYC binding protein	GO:0007283 spermatogenesis;GO:0048232 male gamete generation;GO:0007276 gamete generation		Predicted intracellular proteins	Nucleoplasm (Approved); Additional: Mitochondria		(M17)PID NOTCH PATHWAY		0	0	0	0	0	0	0	0	0	0	0	0	0	0	0	0	0	0	0	0
WDR33	55339	symbol	H. sapiens	55339	H. sapiens	WDR33	1	1	1	WD repeat domain 33	GO:0006378 mRNA polyadenylation;GO:0006301 postreplication repair;GO:0031124 mRNA 3'-end processing		Predicted intracellular proteins	Nucleoli fibrillar center;Nucleoplasm (Enhanced)			(M5953)HALLMARK KRAS SIGNALING UP	1	0	0	0	0	0	0	0	0	0	0	0	0	0	0	0	0	0	0	0
BARD1	580	symbol	H. sapiens	580	H. sapiens	BARD1	1	0	0	BRCA1 associated RING domain 1	GO:0031441 negative regulation of mRNA 3'-end processing;GO:0046826 negative regulation of protein export from nucleus;GO:0110025 DNA strand resection involved in replication fork processing		ENZYME proteins:Transferases; Predicted intracellular proteins; Enzymes; Cancer-related genes:Mutational cancer driver genes; Human disease related genes:Cancers:Cancers of the breast and female genital organs	Nuclear speckles;Nucleoplasm (Supported); Additional: Cytoplasmic bodies		(M258)PID BARD1 PATHWAY	(M5901)HALLMARK G2M CHECKPOINT; (M5925)HALLMARK E2F TARGETS; (M5956)HALLMARK KRAS SIGNALING DN	1	1	1	0	0	0	0	1	1	0	0	0	0	0	0	0	0	0	0	0
SYNCRIP	10492	symbol	H. sapiens	10492	H. sapiens	SYNCRIP	1	0	0	synaptotagmin binding cytoplasmic RNA interacting protein	GO:0070934 CRD-mediated mRNA stabilization;GO:1900152 negative regulation of nuclear-transcribed mRNA catabolic process, deadenylation-dependent decay;GO:2000767 positive regulation of cytoplasmic translation		Predicted intracellular proteins	Nucleoplasm (Approved); Additional: Cytosol			(M5901)HALLMARK G2M CHECKPOINT; (M5925)HALLMARK E2F TARGETS; (M5926)HALLMARK MYC TARGETS V1	1	0	0	0	0	0	0	0	0	0	0	0	0	0	0	0	0	0	0	0
RBM47	54502	symbol	H. sapiens	54502	H. sapiens	RBM47	1	1	1	RNA binding motif protein 47	GO:0016554 cytidine to uridine editing;GO:0016553 base conversion or substitution editing;GO:0070935 3'-UTR-mediated mRNA stabilization		Predicted intracellular proteins	Cytosol;Nucleoplasm (Approved)				1	0	0	0	0	1	0	0	0	0	0	0	0	0	0	0	1	0	0	0
MTF1	4520	symbol	H. sapiens	4520	H. sapiens	MTF1	1	1	1	metal regulatory transcription factor 1	GO:1990079 cartilage homeostasis;GO:0071294 cellular response to zinc ion;GO:0010043 response to zinc ion		Transcription factors:Zinc-coordinating DNA-binding domains; Predicted intracellular proteins	Nucleoplasm (Enhanced)	Silver			0	0	0	0	0	0	0	0	0	0	0	0	0	0	0	0	0	0	0	0
CAPNS1	826	symbol	H. sapiens	826	H. sapiens	CAPNS1	1	0	0	calpain small subunit 1	GO:0016241 regulation of macroautophagy;GO:0010506 regulation of autophagy;GO:0031329 regulation of cellular catabolic process		Predicted intracellular proteins	Cytosol;Nucleoplasm (Approved)	PD150606			0	0	0	0	0	0	0	0	0	0	0	0	0	0	0	0	0	0	0	0
IER5	51278	symbol	H. sapiens	51278	H. sapiens	IER5	1	1	1	immediate early response 5	GO:1900036 positive regulation of cellular response to heat;GO:1900034 regulation of cellular response to heat;GO:0034605 cellular response to heat		Predicted intracellular proteins	Nucleoplasm (Approved); Additional: Nucleoli			(M5890)HALLMARK TNFA SIGNALING VIA NFKB; (M5939)HALLMARK P53 PATHWAY	0	0	0	0	0	0	0	0	0	0	0	0	0	0	0	0	0	0	0	0
RHEBL1	121268	symbol	H. sapiens	121268	H. sapiens	RHEBL1	1	1	1	RHEB like 1	GO:0031929 TOR signaling;GO:0051092 positive regulation of NF-kappaB transcription factor activity;GO:0051091 positive regulation of DNA-binding transcription factor activity		Predicted intracellular proteins	Centrosome;Nucleoplasm (Uncertain)				0	0	0	0	0	0	0	0	0	0	0	0	0	0	0	0	0	0	0	0
PIAS4	51588	symbol	H. sapiens	51588	H. sapiens	PIAS4	1	1	1	protein inhibitor of activated STAT 4	GO:0060887 limb epidermis development;GO:1902174 positive regulation of keratinocyte apoptotic process;GO:1902172 regulation of keratinocyte apoptotic process		Predicted intracellular proteins; Enzymes; ENZYME proteins:Transferases	Nucleoplasm (Supported); Additional: Centrosome		(M228)PID SMAD2 3PATHWAY; (M161)PID IFNG PATHWAY; (M58)PID AR PATHWAY		0	1	0	0	0	0	0	0	1	0	0	0	0	0	0	0	0	0	0	0
IL17RD	54756	symbol	H. sapiens	54756	H. sapiens	IL17RD	1	1	1	interleukin 17 receptor D	GO:0010719 negative regulation of epithelial to mesenchymal transition;GO:0010717 regulation of epithelial to mesenchymal transition;GO:0030512 negative regulation of transforming growth factor beta receptor signaling pathway		Predicted intracellular proteins; Disease related genes; Human disease related genes:Endocrine and metabolic diseases:Hypothalamus and pituitary gland diseases	Golgi apparatus (Supported); Additional: Nucleoplasm		(M276)PID FGF PATHWAY		0	0	0	0	0	0	0	0	0	0	0	0	0	0	0	0	0	0	0	0
SGPL1	8879	symbol	H. sapiens	8879	H. sapiens	SGPL1	1	1	1	sphingosine-1-phosphate lyase 1	GO:0001553 luteinization;GO:0033327 Leydig cell differentiation;GO:0010761 fibroblast migration		Potential drug targets; Disease related genes; Human disease related genes:Urinary system diseases:Kidney diseases; Predicted intracellular proteins; Enzymes; ENZYME proteins:Lyases	Endoplasmic reticulum (Supported)	Pyridoxal phosphate	(M155)PID S1P META PATHWAY		0	0	0	0	0	0	0	0	0	0	0	0	0	0	1	0	1	0	0	0
ARHGAP44	9912	symbol	H. sapiens	9912	H. sapiens	ARHGAP44	1	1	1	Rho GTPase activating protein 44	GO:0098886 modification of dendritic spine;GO:0099152 regulation of neurotransmitter receptor transport, endosome to postsynaptic membrane;GO:0035021 negative regulation of Rac protein signal transduction		Predicted intracellular proteins					0	0	0	0	0	0	1	0	0	1	0	1	0	0	0	0	0	0	0	0
RAPH1	65059	symbol	H. sapiens	65059	H. sapiens	RAPH1	1	1	1	Ras association (RalGDS/AF-6) and pleckstrin homology domains 1	GO:0048675 axon extension;GO:1990138 neuron projection extension;GO:0048588 developmental cell growth		Predicted intracellular proteins	Nuclear bodies;Plasma membrane (Approved); Additional: Cytosol				0	0	0	0	0	0	0	0	0	0	0	0	0	0	0	0	0	0	0	0
PPM1F	9647	symbol	H. sapiens	9647	H. sapiens	PPM1F	1	1	1	protein phosphatase, Mg2+/Mn2+ dependent 1F	GO:0044387 negative regulation of protein kinase activity by regulation of protein phosphorylation;GO:2000048 negative regulation of cell-cell adhesion mediated by cadherin;GO:0070262 peptidyl-serine dephosphorylation		Potential drug targets; Disease related genes; Predicted intracellular proteins; ENZYME proteins:Hydrolases; Enzymes	Nucleoplasm (Approved); Additional: Plasma membrane				0	0	0	0	0	1	0	0	0	1	0	0	1	0	1	0	0	0	0	1
GAN	8139	symbol	H. sapiens	8139	H. sapiens	GAN	1	1	1	gigaxonin	GO:0016567 protein ubiquitination;GO:0032446 protein modification by small protein conjugation;GO:0070647 protein modification by small protein conjugation or removal		Human disease related genes:Nervous system diseases:Neurodegenerative diseases; Predicted intracellular proteins; Disease related genes	Microtubules (Supported)				0	0	0	0	0	0	0	0	1	0	0	0	0	0	0	0	0	0	0	0
IREB2	3658	symbol	H. sapiens	3658	H. sapiens	IREB2	1	1	1	iron responsive element binding protein 2	GO:0006101 citrate metabolic process;GO:0006782 protoporphyrinogen IX biosynthetic process;GO:0046501 protoporphyrinogen IX metabolic process		Predicted intracellular proteins; Disease related genes	Cell Junctions (Approved); Additional: Cytosol		(M66)PID MYC ACTIV PATHWAY		0	0	0	1	0	0	0	0	0	0	0	0	0	0	0	0	1	0	0	0
TTC1	7265	symbol	H. sapiens	7265	H. sapiens	TTC1	1	0	0	tetratricopeptide repeat domain 1	GO:0006457 protein folding;GO:0051604 protein maturation;GO:0010467 gene expression		Predicted intracellular proteins	Cytosol (Enhanced)				0	0	0	0	0	0	0	0	0	0	0	0	0	0	0	0	0	0	0	0
C2orf49	79074	symbol	H. sapiens	79074	H. sapiens	C2orf49	1	1	1	chromosome 2 open reading frame 49	GO:0006388 tRNA splicing, via endonucleolytic cleavage and ligation;GO:0000394 RNA splicing, via endonucleolytic cleavage and ligation;GO:0008033 tRNA processing		Predicted intracellular proteins	Nucleoplasm (Enhanced); Additional: Mitochondria				1	0	0	0	1	0	0	0	0	0	0	0	0	0	0	0	0	0	0	0
CENPO	79172	symbol	H. sapiens	79172	H. sapiens	CENPO	1	1	1	centromere protein O	GO:0034508 centromere complex assembly;GO:0065004 protein-DNA complex assembly;GO:0007059 chromosome segregation		Predicted intracellular proteins	Nucleoplasm (Supported); Additional: Nuclear bodies				0	1	0	0	0	0	0	0	0	0	0	1	0	0	0	0	0	0	1	0
MTMR3	8897	symbol	H. sapiens	8897	H. sapiens	MTMR3	1	1	1	myotubularin related protein 3	GO:1904562 phosphatidylinositol 5-phosphate metabolic process;GO:0060304 regulation of phosphatidylinositol dephosphorylation;GO:0046856 phosphatidylinositol dephosphorylation		Predicted intracellular proteins; ENZYME proteins:Hydrolases; Enzymes	Nucleoplasm (Uncertain); Additional: Cytosol				0	0	0	1	0	0	0	0	0	0	0	0	0	0	0	0	0	0	0	0
TRIB1	10221	symbol	H. sapiens	10221	H. sapiens	TRIB1	1	1	1	tribbles pseudokinase 1	GO:0045643 regulation of eosinophil differentiation;GO:0045645 positive regulation of eosinophil differentiation;GO:0045659 negative regulation of neutrophil differentiation	yes	Kinases:CAMK Ser/Thr protein kinases; Predicted intracellular proteins; Enzymes	Cytosol;Plasma membrane (Approved)			(M5890)HALLMARK TNFA SIGNALING VIA NFKB; (M5953)HALLMARK KRAS SIGNALING UP	0	0	0	0	0	1	0	0	0	0	0	0	1	0	0	0	0	0	0	1
CAND2	23066	symbol	H. sapiens	23066	H. sapiens	CAND2	1	1	1	cullin associated and neddylation dissociated 2 (putative)	GO:0010265 SCF complex assembly;GO:0016567 protein ubiquitination;GO:0032446 protein modification by small protein conjugation		Predicted intracellular proteins	Nuclear bodies (Approved); Additional: Cytosol				0	0	0	0	0	0	0	0	1	0	0	0	0	0	0	0	0	0	0	0
UST	10090	symbol	H. sapiens	10090	H. sapiens	UST	1	1	1	uronyl 2-sulfotransferase	GO:0030208 dermatan sulfate biosynthetic process;GO:0006477 protein sulfation;GO:0050651 dermatan sulfate proteoglycan biosynthetic process							0	0	0	1	0	0	0	0	0	0	0	0	0	0	0	0	0	0	0	0
E2F3	1871	symbol	H. sapiens	1871	H. sapiens	E2F3	1	1	1	E2F transcription factor 3	GO:0070345 negative regulation of fat cell proliferation;GO:0070344 regulation of fat cell proliferation;GO:1905461 positive regulation of vascular associated smooth muscle cell apoptotic process		Transcription factors:Helix-turn-helix domains; Cancer-related genes:Candidate cancer biomarkers; Predicted intracellular proteins	Nuclear speckles;Nucleoplasm (Supported); Additional: Cytosol		(M279)PID RB 1PATHWAY; (M40)PID E2F PATHWAY; (M66)PID MYC ACTIV PATHWAY	(M5901)HALLMARK G2M CHECKPOINT	0	1	1	0	0	0	0	0	0	0	0	0	0	0	0	0	0	0	0	0
SDHC	6391	symbol	H. sapiens	6391	H. sapiens	SDHC	1	1	1	succinate dehydrogenase complex subunit C	GO:0006121 mitochondrial electron transport, succinate to ubiquinone;GO:0006099 tricarboxylic acid cycle;GO:0042776 proton motive force-driven mitochondrial ATP synthesis		Potential drug targets; Disease related genes; Predicted intracellular proteins; Cancer-related genes; Citric acid cycle related proteins; Human disease related genes:Cancers:Cancers of endocrine organs; Human disease related genes:Cancers:Cancers of the digestive system; Transporters:Primary Active Transporters		2-Hexyloxy-6-Hydroxymethyl-Tetrahydro-Pyran-3,4,5-Triol; Ubiquinone Q1		(M5935)HALLMARK FATTY ACID METABOLISM; (M5905)HALLMARK ADIPOGENESIS; (M5936)HALLMARK OXIDATIVE PHOSPHORYLATION	0	0	0	1	0	0	0	0	0	0	0	0	0	0	0	0	0	0	0	0
STK24	8428	symbol	H. sapiens	8428	H. sapiens	STK24	1	1	1	serine/threonine kinase 24	GO:0048680 positive regulation of axon regeneration;GO:0070572 positive regulation of neuron projection regeneration;GO:0008631 intrinsic apoptotic signaling pathway in response to oxidative stress	yes	Predicted intracellular proteins; Kinases:STE Ser/Thr protein kinases; Enzymes; ENZYME proteins:Transferases	Cytosol;Nucleoli (Supported)	Fostamatinib			0	0	0	0	0	0	0	0	0	0	0	0	0	0	1	0	0	0	0	0
DNAJC30	84277	symbol	H. sapiens	84277	H. sapiens	DNAJC30	1	1	1	DnaJ heat shock protein family (Hsp40) member C30	GO:1905706 regulation of mitochondrial ATP synthesis coupled proton transport;GO:2001169 regulation of ATP biosynthetic process;GO:1903578 regulation of ATP metabolic process		Disease related genes; Human disease related genes:Other congenital disorders:Chromosomal abnormalities					0	0	0	1	0	0	0	0	0	0	0	0	0	0	0	0	0	0	0	0
GDF11	10220	symbol	H. sapiens	10220	H. sapiens	GDF11	1	1	1	growth differentiation factor 11	GO:0021512 spinal cord anterior/posterior patterning;GO:1902870 negative regulation of amacrine cell differentiation;GO:0072560 type B pancreatic cell maturation		Disease related genes; Predicted secreted proteins	Vesicles (Approved)		(M5883)NABA SECRETED FACTORS; (M5885)NABA MATRISOME ASSOCIATED; (M5889)NABA MATRISOME		0	0	0	0	0	0	0	0	0	0	0	0	0	0	0	0	0	0	0	0
SPRYD3	84926	symbol	H. sapiens	84926	H. sapiens	SPRYD3	1	1	1	SPRY domain containing 3			Predicted intracellular proteins	Cytosol;Nucleoplasm (Approved); Additional: Actin filaments;Plasma membrane;Vesicles				0	0	0	0	0	0	0	0	0	0	0	0	0	0	0	0	0	0	0	0
FBXW2	26190	symbol	H. sapiens	26190	H. sapiens	FBXW2	1	1	1	F-box and WD repeat domain containing 2	GO:0006508 proteolysis;GO:0036211 protein modification process;GO:0043412 macromolecule modification		Predicted intracellular proteins	Nucleoplasm (Approved)		(M5493)WNT SIGNALING		0	0	0	0	0	0	0	0	1	0	0	0	0	0	0	0	0	0	0	0
NOL9	79707	symbol	H. sapiens	79707	H. sapiens	NOL9	1	1	1	nucleolar protein 9	GO:0000448 cleavage in ITS2 between 5.8S rRNA and LSU-rRNA of tricistronic rRNA transcript (SSU-rRNA, 5.8S rRNA, LSU-rRNA);GO:0000463 maturation of LSU-rRNA from tricistronic rRNA transcript (SSU-rRNA, 5.8S rRNA, LSU-rRNA);GO:0000479 endonucleolytic cleavage of tricistronic rRNA transcript (SSU-rRNA, 5.8S rRNA, LSU-rRNA)	yes	Predicted intracellular proteins	Nucleoli (Supported); Additional: Intermediate filaments				1	0	0	0	1	0	0	0	0	0	0	0	0	0	0	0	0	0	0	0
HNRNPF	3185	symbol	H. sapiens	3185	H. sapiens	HNRNPF	1	0	0	heterogeneous nuclear ribonucleoprotein F	GO:0043484 regulation of RNA splicing;GO:0000377 RNA splicing, via transesterification reactions with bulged adenosine as nucleophile;GO:0000398 mRNA splicing, via spliceosome		Predicted intracellular proteins	Nucleoplasm (Enhanced)	Phenethyl Isothiocyanate			1	0	0	0	0	0	0	0	0	0	0	0	0	0	0	0	0	0	0	0
OXNAD1	92106	symbol	H. sapiens	92106	H. sapiens	OXNAD1	1	1	1	oxidoreductase NAD binding domain containing 1	GO:0008150 biological_process		Predicted intracellular proteins	Nucleoplasm (Approved)				0	0	0	0	0	0	0	0	0	0	0	0	0	0	0	0	0	0	0	0
UBE2H	7328	symbol	H. sapiens	7328	H. sapiens	UBE2H	1	1	1	ubiquitin conjugating enzyme E2 H	GO:0070979 protein K11-linked ubiquitination;GO:0070936 protein K48-linked ubiquitination;GO:0000209 protein polyubiquitination		Predicted intracellular proteins; Enzymes; ENZYME proteins:Transferases	Mitochondria (Approved)				0	0	0	0	0	0	0	0	1	0	0	0	0	0	0	0	0	0	0	0
TMEM185A	84548	symbol	H. sapiens	84548	H. sapiens	TMEM185A	1	0	0	transmembrane protein 185A				Endoplasmic reticulum (Approved)				0	0	0	0	0	0	0	0	0	0	0	0	0	0	0	0	0	0	0	0
GRIP2	80852	symbol	H. sapiens	80852	H. sapiens	GRIP2	1	1	1	glutamate receptor interacting protein 2	GO:0014824 artery smooth muscle contraction;GO:0014820 tonic smooth muscle contraction;GO:0098887 neurotransmitter receptor transport, endosome to postsynaptic membrane		Predicted intracellular proteins	Cytosol (Approved)				0	0	0	0	0	0	1	0	0	0	0	0	0	0	0	0	0	0	0	0
BMPR2	659	symbol	H. sapiens	659	H. sapiens	BMPR2	1	1	1	bone morphogenetic protein receptor type 2	GO:0003252 negative regulation of cell proliferation involved in heart valve morphogenesis;GO:0003250 regulation of cell proliferation involved in heart valve morphogenesis;GO:2000137 negative regulation of cell proliferation involved in heart morphogenesis	yes	Disease related genes; ENZYME proteins:Transferases; FDA approved drug targets:Biotech drugs; Enzymes; Human disease related genes:Cardiovascular diseases:Hypertensive diseases; Kinases:TKL Ser/Thr protein kinases; Human disease related genes:Cardiovascular diseases:Vascular diseases	Nucleoplasm;Plasma membrane (Supported)	Dibotermin alfa; Fostamatinib	(M203)PID ALK2 PATHWAY; (M185)PID ALK1 PATHWAY; (M181)PID BMP PATHWAY	(M5896)HALLMARK TGF BETA SIGNALING; (M5947)HALLMARK IL2 STAT5 SIGNALING	0	0	0	1	0	1	0	0	0	0	0	0	0	0	0	0	0	0	0	0
TNFAIP8L1	126282	symbol	H. sapiens	126282	H. sapiens	TNFAIP8L1	1	1	1	TNF alpha induced protein 8 like 1	GO:0032007 negative regulation of TOR signaling;GO:0032006 regulation of TOR signaling;GO:1902532 negative regulation of intracellular signal transduction		Predicted intracellular proteins					0	0	0	0	0	0	0	0	0	0	0	0	0	0	0	0	0	0	0	0
ALDH2	217	symbol	H. sapiens	217	H. sapiens	ALDH2	1	0	0	aldehyde dehydrogenase 2 family member	GO:1905627 regulation of serotonin biosynthetic process;GO:1903179 regulation of dopamine biosynthetic process;GO:0006068 ethanol catabolic process		Disease related genes; Predicted intracellular proteins; ENZYME proteins:Oxidoreductases; Enzymes; Human disease related genes:Other diseases:Mental and behavioural disorders; Human disease related genes:Congenital disorders of metabolism:Congenital disorders of carbohydrate metabolism; FDA approved drug targets:Small molecule drugs		NADH; Guanidine; Disulfiram; Daidzin; Crotonaldehyde		(M5905)HALLMARK ADIPOGENESIS; (M5934)HALLMARK XENOBIOTIC METABOLISM	0	0	0	1	0	0	0	0	0	0	0	0	0	0	0	0	0	0	0	0
TOR1AIP2	163590	symbol	H. sapiens	163590	H. sapiens	TOR1AIP2	1	1	1	torsin 1A interacting protein 2	GO:0090435 protein localization to nuclear envelope;GO:0032781 positive regulation of ATP-dependent activity;GO:0043462 regulation of ATP-dependent activity		Predicted intracellular proteins	Endoplasmic reticulum (Enhanced)			(M5953)HALLMARK KRAS SIGNALING UP	0	0	0	0	0	0	0	0	0	0	0	0	0	1	0	0	0	0	0	0
DDX49	54555	symbol	H. sapiens	54555	H. sapiens	DDX49	1	0	0	DEAD-box helicase 49	GO:0044357 regulation of rRNA stability;GO:1902374 regulation of rRNA catabolic process;GO:0030307 positive regulation of cell growth		Predicted intracellular proteins; ENZYME proteins:Hydrolases; Enzymes	Mitochondria (Approved)				1	0	0	0	1	0	0	0	0	0	0	0	0	0	0	0	0	0	0	0
ZNF197	10168	symbol	H. sapiens	10168	H. sapiens	ZNF197	1	0	0	zinc finger protein 197	GO:0045944 positive regulation of transcription by RNA polymerase II;GO:0045893 positive regulation of DNA-templated transcription;GO:1902680 positive regulation of RNA biosynthetic process		Transcription factors:Zinc-coordinating DNA-binding domains; Predicted intracellular proteins	Nucleoplasm (Approved)				0	0	0	0	0	0	0	0	0	0	0	0	0	0	0	0	0	0	0	0
GMPS	8833	symbol	H. sapiens	8833	H. sapiens	GMPS	1	1	1	guanine monophosphate synthase	GO:0009113 purine nucleobase biosynthetic process;GO:0006177 GMP biosynthetic process;GO:0046112 nucleobase biosynthetic process		Potential drug targets; Disease related genes; Predicted intracellular proteins; ENZYME proteins:Ligase; Enzymes	Cytosol (Approved)	Glutamic acid		(M5924)HALLMARK MTORC1 SIGNALING; (M5945)HALLMARK HEME METABOLISM	0	0	0	1	0	0	0	0	0	0	0	0	0	0	0	0	0	0	0	0
MGAT1	4245	symbol	H. sapiens	4245	H. sapiens	MGAT1	1	1	1	alpha-1,3-mannosyl-glycoprotein 2-beta-N-acetylglucosaminyltransferase	GO:0006049 UDP-N-acetylglucosamine catabolic process;GO:0009227 nucleotide-sugar catabolic process;GO:0006047 UDP-N-acetylglucosamine metabolic process		Predicted intracellular proteins; Enzymes; ENZYME proteins:Transferases		Uridine-Diphosphate-N-Acetylglucosamine		(M5941)HALLMARK UV RESPONSE UP	0	0	0	1	0	0	0	0	0	0	0	0	0	0	0	0	0	0	0	0
RAPGEF5	9771	symbol	H. sapiens	9771	H. sapiens	RAPGEF5	1	1	1	Rap guanine nucleotide exchange factor 5	GO:0007265 Ras protein signal transduction;GO:0043547 positive regulation of GTPase activity;GO:0007264 small GTPase mediated signal transduction		RAS pathway related proteins; Predicted intracellular proteins	Nucleoplasm (Supported); Additional: Nuclear bodies			(M5893)HALLMARK MITOTIC SPINDLE	0	0	0	0	0	0	0	0	0	1	0	0	0	0	0	0	0	0	0	0
PEX10	5192	symbol	H. sapiens	5192	H. sapiens	PEX10	1	1	1	peroxisomal biogenesis factor 10	GO:0044721 protein import into peroxisome matrix, substrate release;GO:0016562 protein import into peroxisome matrix, receptor recycling;GO:0016558 protein import into peroxisome matrix		Potential drug targets; Disease related genes; ENZYME proteins:Transferases; Predicted intracellular proteins; Human disease related genes:Congenital disorders of metabolism:Peroxisomal diseases; Enzymes; Transporters:Primary Active Transporters					0	0	0	0	0	0	0	0	1	0	0	0	0	0	0	0	0	0	0	0
SOCS6	9306	symbol	H. sapiens	9306	H. sapiens	SOCS6	1	0	0	suppressor of cytokine signaling 6	GO:0007259 receptor signaling pathway via JAK-STAT;GO:0097696 receptor signaling pathway via STAT;GO:0046854 phosphatidylinositol phosphate biosynthetic process		Predicted intracellular proteins	Nuclear speckles (Approved); Additional: Cytosol				0	0	0	1	0	1	0	0	1	0	0	0	0	0	0	0	0	0	0	0
LETM1	3954	symbol	H. sapiens	3954	H. sapiens	LETM1	1	1	1	leucine zipper and EF-hand containing transmembrane protein 1	GO:0099093 calcium export from the mitochondrion;GO:0051562 negative regulation of mitochondrial calcium ion concentration;GO:0140141 mitochondrial potassium ion transmembrane transport		Transporters:Electrochemical Potential-driven transporters; Human disease related genes:Other congenital disorders:Chromosomal abnormalities	Mitochondria (Supported)				0	0	0	0	0	0	0	0	0	0	0	1	0	1	0	1	0	0	0	0
MAN1C1	57134	symbol	H. sapiens	57134	H. sapiens	MAN1C1	1	1	1	mannosidase alpha class 1C member 1	GO:0035977 protein deglycosylation involved in glycoprotein catabolic process;GO:0036507 protein demannosylation;GO:0036508 protein alpha-1,2-demannosylation		Predicted intracellular proteins; ENZYME proteins:Hydrolases; Enzymes	Nucleoplasm;Vesicles (Uncertain)				0	0	0	1	0	0	0	0	1	0	0	0	0	0	0	0	0	0	0	0
ABCC5	10057	symbol	H. sapiens	10057	H. sapiens	ABCC5	1	1	1	ATP binding cassette subfamily C member 5	GO:0070731 cGMP transport;GO:0035351 heme transmembrane transport;GO:0070730 cAMP transport		Cancer-related genes:Candidate cancer biomarkers; Predicted intracellular proteins; Enzymes; ENZYME proteins; Transporters:Primary Active Transporters	Cell Junctions;Plasma membrane (Approved); Additional: Nucleoplasm	Curcumin; Curcumin sulfate		(M5949)HALLMARK PEROXISOME; (M5939)HALLMARK P53 PATHWAY	0	0	0	1	0	0	0	0	0	0	0	0	0	0	0	0	0	0	0	0
CLN8	2055	symbol	H. sapiens	2055	H. sapiens	CLN8	1	1	1	CLN8 transmembrane ER and ERGIC protein	GO:0097473 retinal rod cell apoptotic process;GO:0051935 glutamate reuptake;GO:0021523 somatic motor neuron differentiation		Human disease related genes:Congenital disorders of metabolism:Lysosomal storage diseases; Human disease related genes:Congenital disorders of metabolism:Congenital disorders of lipid/glycolipid metabolism; Disease related genes				(M5949)HALLMARK PEROXISOME	0	0	0	0	0	0	0	0	1	0	0	0	1	1	0	1	0	0	0	0
MXRA8	54587	symbol	H. sapiens	54587	H. sapiens	MXRA8	1	1	1	matrix remodeling associated 8	GO:0060857 establishment of glial blood-brain barrier;GO:0060856 establishment of blood-brain barrier;GO:0021782 glial cell development			Nucleoli (Approved)				0	0	0	0	0	0	0	0	0	0	0	0	0	0	0	0	0	0	0	0
NCAN	1463	symbol	H. sapiens	1463	H. sapiens	NCAN	1	1	1	neurocan	GO:0002052 positive regulation of neuroblast proliferation;GO:1902692 regulation of neuroblast proliferation;GO:2000179 positive regulation of neural precursor cell proliferation		Predicted intracellular proteins; Predicted secreted proteins		Beta-D-Glucose; Thiodigalactoside; Hyaluronic acid	(M251)PID SYNDECAN 3 PATHWAY; (M5882)NABA PROTEOGLYCANS; (M5884)NABA CORE MATRISOME	(M5891)HALLMARK HYPOXIA	0	0	0	0	0	1	0	0	0	0	0	0	0	0	0	0	0	0	0	0
MRPL2	51069	symbol	H. sapiens	51069	H. sapiens	MRPL2	1	0	0	mitochondrial ribosomal protein L2	GO:0032543 mitochondrial translation;GO:0140053 mitochondrial gene expression;GO:0006412 translation		Ribosomal proteins; Predicted intracellular proteins	Mitochondria (Supported); Additional: Nucleoplasm				0	0	0	0	0	0	0	0	0	0	0	0	0	0	0	0	0	0	0	0
CTDSP2	10106	symbol	H. sapiens	10106	H. sapiens	CTDSP2	1	1	1	CTD small phosphatase 2	GO:2000134 negative regulation of G1/S transition of mitotic cell cycle;GO:1902807 negative regulation of cell cycle G1/S phase transition;GO:0006470 protein dephosphorylation		Predicted intracellular proteins; ENZYME proteins:Hydrolases; Enzymes	Nucleoplasm (Approved); Additional: Mitochondria		(M228)PID SMAD2 3PATHWAY; (M181)PID BMP PATHWAY; (M58)PID AR PATHWAY		0	0	0	0	0	0	0	1	0	0	0	0	0	0	0	0	0	0	0	1
MIS12	79003	symbol	H. sapiens	79003	H. sapiens	MIS12	1	0	0	MIS12 kinetochore complex component	GO:0051315 attachment of mitotic spindle microtubules to kinetochore;GO:0051382 kinetochore assembly;GO:0051383 kinetochore organization		Predicted intracellular proteins					0	1	1	0	0	0	0	0	0	0	1	1	0	0	0	0	0	1	1	0
APOBEC3D	140564	symbol	H. sapiens	140564	H. sapiens	APOBEC3D	1	1	1	apolipoprotein B mRNA editing enzyme catalytic subunit 3D	GO:0044355 clearance of foreign intracellular DNA;GO:0099046 clearance of foreign intracellular nucleic acids;GO:0070383 DNA cytosine deamination		Predicted intracellular proteins; ENZYME proteins:Hydrolases; Enzymes					0	0	0	1	0	0	0	0	0	0	0	0	0	0	0	0	0	0	0	0
MARCHF2	51257	symbol	H. sapiens	51257	H. sapiens	MARCHF2	0	1	0	membrane associated ring-CH-type finger 2	GO:1905167 positive regulation of lysosomal protein catabolic process;GO:1904352 positive regulation of protein catabolic process in the vacuole;GO:0140367 antibacterial innate immune response		Predicted intracellular proteins; Transporters:Accessory Factors Involved in Transport; Enzymes; ENZYME proteins:Transferases	Endoplasmic reticulum (Supported); Additional: Cytosol			(M5945)HALLMARK HEME METABOLISM	0	0	0	0	0	0	0	0	1	0	0	0	0	0	0	0	0	0	0	0
A4GALT	53947	symbol	H. sapiens	53947	H. sapiens	A4GALT	0	1	0	alpha 1,4-galactosyltransferase (P blood group)	GO:0001575 globoside metabolic process;GO:0001576 globoside biosynthetic process;GO:0006688 glycosphingolipid biosynthetic process		Enzymes; ENZYME proteins:Transferases	Mitochondria (Uncertain)				0	0	0	1	0	0	0	0	0	0	0	0	0	1	0	0	0	0	0	0
ABCC2	1244	symbol	H. sapiens	1244	H. sapiens	ABCC2	0	1	0	ATP binding cassette subfamily C member 2	GO:0015723 bilirubin transport;GO:1990962 xenobiotic transport across blood-brain barrier;GO:0071716 leukotriene transport		Cancer-related genes:Candidate cancer biomarkers; Disease related genes; Enzymes; Human disease related genes:Congenital disorders of metabolism:Congenital disorders of cofactor/vitamin metabolism; ENZYME proteins; FDA approved drug targets:Small molecule drugs; Transporters:Primary Active Transporters		ATP; Sulfinpyrazone		(M5934)HALLMARK XENOBIOTIC METABOLISM	0	0	0	0	0	0	0	0	0	0	0	0	0	0	0	0	0	0	0	0
ABCF2	10061	symbol	H. sapiens	10061	H. sapiens	ABCF2	0	1	0	ATP binding cassette subfamily F member 2			Predicted intracellular proteins; Transporters:Primary Active Transporters	Cytosol (Enhanced)			(M5924)HALLMARK MTORC1 SIGNALING	0	0	0	0	0	0	0	0	0	0	0	0	0	0	0	0	0	0	0	0
ABHD17B	51104	symbol	H. sapiens	51104	H. sapiens	ABHD17B	0	1	0	abhydrolase domain containing 17B, depalmitoylase	GO:1902816 regulation of protein localization to microtubule;GO:1902817 negative regulation of protein localization to microtubule;GO:0002084 protein depalmitoylation		Predicted intracellular proteins; ENZYME proteins:Hydrolases; Enzymes					0	0	0	0	0	0	0	0	1	0	0	0	0	0	0	0	0	0	0	0
ABRACL	58527	symbol	H. sapiens	58527	H. sapiens	ABRACL	0	1	0	ABRA C-terminal like	GO:0032970 regulation of actin filament-based process;GO:0050794 regulation of cellular process;GO:0050789 regulation of biological process		Predicted intracellular proteins	Nucleoplasm (Approved); Additional: Cytosol				0	0	0	0	0	0	0	0	0	0	0	0	0	0	0	0	0	0	0	0
ACO1	48	symbol	H. sapiens	48	H. sapiens	ACO1	0	1	0	aconitase 1	GO:0006101 citrate metabolic process;GO:0010040 response to iron(II) ion;GO:0072350 tricarboxylic acid metabolic process		Cancer-related genes:Mutated cancer genes; Predicted intracellular proteins; Enzymes; Citric acid cycle related proteins; ENZYME proteins:Lyases	Cytosol;Mitochondria (Supported)				0	0	0	1	0	0	0	0	0	0	0	0	0	0	0	0	0	0	0	0
ACOT13	55856	symbol	H. sapiens	55856	H. sapiens	ACOT13	0	1	0	acyl-CoA thioesterase 13	GO:0120163 negative regulation of cold-induced thermogenesis;GO:0051289 protein homotetramerization;GO:0051262 protein tetramerization		Predicted intracellular proteins; ENZYME proteins:Hydrolases; Enzymes	Cell Junctions (Approved)	2-Undecanone			0	0	0	0	0	0	0	0	0	0	0	0	0	0	0	0	0	0	0	0
ACP6	51205	symbol	H. sapiens	51205	H. sapiens	ACP6	0	1	0	acid phosphatase 6, lysophosphatidic	GO:2001311 lysobisphosphatidic acid metabolic process;GO:0052646 alditol phosphate metabolic process;GO:0006654 phosphatidic acid biosynthetic process		Predicted intracellular proteins; ENZYME proteins:Hydrolases; Enzymes					0	0	0	1	0	0	0	0	0	0	0	0	0	0	0	0	1	0	0	0
ACTL6A	86	symbol	H. sapiens	86	H. sapiens	ACTL6A	0	1	0	actin like 6A	GO:0043967 histone H4 acetylation;GO:1904507 positive regulation of telomere maintenance in response to DNA damage;GO:0060382 regulation of DNA strand elongation		Predicted intracellular proteins; Disease related genes	Nucleoplasm (Enhanced); Additional: Cytosol		(M139)PID MYC PATHWAY; (M66)PID MYC ACTIV PATHWAY		0	1	0	0	0	1	0	1	0	0	0	0	0	0	0	0	0	0	1	0
ACTR8	93973	symbol	H. sapiens	93973	H. sapiens	ACTR8	0	1	0	actin related protein 8	GO:1904507 positive regulation of telomere maintenance in response to DNA damage;GO:0060382 regulation of DNA strand elongation;GO:1904505 regulation of telomere maintenance in response to DNA damage		Predicted intracellular proteins	Nucleoplasm (Supported); Additional: Centrosome				0	1	0	0	0	0	0	0	0	0	1	0	0	0	0	0	0	0	1	0
ADAM17	6868	symbol	H. sapiens	6868	H. sapiens	ADAM17	0	1	0	ADAM metallopeptidase domain 17	GO:0033025 regulation of mast cell apoptotic process;GO:0071403 cellular response to high density lipoprotein particle stimulus;GO:0035624 receptor transactivation		Potential drug targets; Disease related genes; Transporters:Accessory Factors Involved in Transport; Predicted intracellular proteins; CD markers; ENZYME proteins:Hydrolases; Enzymes; Human disease related genes:Immune system diseases:Other immune system diseases	Cytosol (Supported)	(3S)-1-{[4-(but-2-yn-1-yloxy)phenyl]sulfonyl}pyrrolidine-3-thiol; 3-{[4-(but-2-yn-1-yloxy)phenyl]sulfonyl}propane-1-thiol; 4-({4-[(4-AMINOBUT-2-YNYL)OXY]PHENYL}SULFONYL)-N-HYDROXY-2,2-DIMETHYLTHIOMORPHOLINE-3-CARBOXAMIDE; (2R)-N-HYDROXY-2-[(3S)-3-METHYL-3-{4-[(2-METHYLQUINOLIN-4-YL)METHOXY]PHENYL}-2-OXOPYRROLIDIN-1-YL]PROPANAMIDE; methyl (1R,2S)-2-(hydroxycarbamoyl)-1-{4-[(2-methylquinolin-4-yl)m…	(M13)PID ERBB4 PATHWAY; (M128)PID TNF PATHWAY; (M153)PID P75 NTR PATHWAY	(M5895)HALLMARK WNT BETA CATENIN SIGNALING; (M5953)HALLMARK KRAS SIGNALING UP	0	1	0	0	0	1	0	1	0	0	0	0	0	0	0	0	1	0	0	0
ADAM9	8754	symbol	H. sapiens	8754	H. sapiens	ADAM9	0	1	0	ADAM metallopeptidase domain 9	GO:0097327 response to antineoplastic agent;GO:0034239 regulation of macrophage fusion;GO:0034241 positive regulation of macrophage fusion		Cancer-related genes:Candidate cancer biomarkers; Human disease related genes:Nervous system diseases:Eye disease; Disease related genes; Predicted secreted proteins	Vesicles (Approved); Additional: Endoplasmic reticulum	INCB7839	(M3468)NABA ECM REGULATORS; (M5885)NABA MATRISOME ASSOCIATED; (M5889)NABA MATRISOME	(M5946)HALLMARK COAGULATION; (M5915)HALLMARK APICAL JUNCTION; (M5921)HALLMARK COMPLEMENT	0	0	0	0	0	1	0	0	0	0	0	0	1	0	0	0	1	0	0	0
ADAMTS1	9510	symbol	H. sapiens	9510	H. sapiens	ADAMTS1	0	1	0	ADAM metallopeptidase with thrombospondin type 1 motif 1	GO:0001542 ovulation from ovarian follicle;GO:0030728 ovulation;GO:0060347 heart trabecula formation		Predicted secreted proteins; Cancer-related genes:Candidate cancer biomarkers; Predicted intracellular proteins; Transporters:Accessory Factors Involved in Transport	Plasma membrane (Approved)		(M3468)NABA ECM REGULATORS; (M5885)NABA MATRISOME ASSOCIATED; (M5889)NABA MATRISOME	(M5908)HALLMARK ANDROGEN RESPONSE	0	0	0	0	0	0	0	1	0	0	0	0	0	0	0	0	0	0	0	0
AK2	204	symbol	H. sapiens	204	H. sapiens	AK2	0	1	0	adenylate kinase 2	GO:0006172 ADP biosynthetic process;GO:0009180 purine ribonucleoside diphosphate biosynthetic process;GO:0009136 purine nucleoside diphosphate biosynthetic process	yes	Potential drug targets; Disease related genes; ENZYME proteins:Transferases; Predicted intracellular proteins; Enzymes; Human disease related genes:Immune system diseases:Primary immunodeficiency	Mitochondria (Approved)	Bis(Adenosine)-5'-Pentaphosphate; Imidazole		(M5905)HALLMARK ADIPOGENESIS; (M5925)HALLMARK E2F TARGETS	0	0	0	1	0	0	0	0	0	0	0	0	0	0	0	0	0	0	0	0
AKIRIN1	79647	symbol	H. sapiens	79647	H. sapiens	AKIRIN1	0	1	0	akirin 1	GO:0014839 myoblast migration involved in skeletal muscle regeneration;GO:1902723 negative regulation of skeletal muscle satellite cell proliferation;GO:1902725 negative regulation of satellite cell differentiation		Predicted intracellular proteins	Nucleoplasm (Approved); Additional: Nuclear membrane				0	0	0	0	0	0	0	0	0	0	0	0	0	0	0	0	0	0	0	0
ALDH1A3	220	symbol	H. sapiens	220	H. sapiens	ALDH1A3	0	1	0	aldehyde dehydrogenase 1 family member A3	GO:0021768 nucleus accumbens development;GO:0060166 olfactory pit development;GO:0070384 Harderian gland development		Potential drug targets; Disease related genes; Predicted intracellular proteins; Human disease related genes:Congenital malformations:Congenital malformations of eye; Enzymes; ENZYME proteins:Oxidoreductases	Nucleoplasm (Supported); Additional: Cytosol	NADH; Vitamin A		(M5908)HALLMARK ANDROGEN RESPONSE; (M5953)HALLMARK KRAS SIGNALING UP	0	0	0	0	0	0	0	0	0	0	0	0	0	0	0	0	0	0	0	0
ALDH1B1	219	symbol	H. sapiens	219	H. sapiens	ALDH1B1	0	1	0	aldehyde dehydrogenase 1 family member B1	GO:0006068 ethanol catabolic process;GO:0034310 primary alcohol catabolic process;GO:0006067 ethanol metabolic process		Predicted intracellular proteins; ENZYME proteins:Oxidoreductases; Enzymes	Mitochondria (Supported)	NADH			0	0	0	0	0	0	0	0	0	0	0	0	0	0	0	0	0	0	0	0
ALDH6A1	4329	symbol	H. sapiens	4329	H. sapiens	ALDH6A1	0	1	0	aldehyde dehydrogenase 6 family member A1	GO:0006208 pyrimidine nucleobase catabolic process;GO:0006210 thymine catabolic process;GO:0019859 thymine metabolic process		Potential drug targets; Disease related genes; Predicted intracellular proteins; ENZYME proteins:Oxidoreductases; Enzymes; Human disease related genes:Congenital disorders of metabolism:Congenital disorders of amino acid metabolism	Mitochondria (Enhanced)	NADH		(M5936)HALLMARK OXIDATIVE PHOSPHORYLATION; (M5945)HALLMARK HEME METABOLISM	0	0	0	1	0	0	0	0	0	0	0	0	0	0	0	0	0	0	0	0
ALG1	56052	symbol	H. sapiens	56052	H. sapiens	ALG1	0	1	0	ALG1 chitobiosyldiphosphodolichol beta-mannosyltransferase	GO:0006488 dolichol-linked oligosaccharide biosynthetic process;GO:0006490 oligosaccharide-lipid intermediate biosynthetic process;GO:0019348 dolichol metabolic process		Potential drug targets; Human disease related genes:Congenital disorders of metabolism:Congenital disorders of glycan/glycoprotein metabolism; Disease related genes; ENZYME proteins:Transferases; Predicted intracellular proteins; Enzymes	Endoplasmic reticulum (Approved); Additional: Nucleoli fibrillar center			(M5937)HALLMARK GLYCOLYSIS	0	0	0	1	0	0	0	0	0	0	0	0	0	0	0	0	0	0	0	0
ALG13	79868	symbol	H. sapiens	79868	H. sapiens	ALG13	0	1	0	ALG13 UDP-N-acetylglucosaminyltransferase subunit	GO:0006488 dolichol-linked oligosaccharide biosynthetic process;GO:0006490 oligosaccharide-lipid intermediate biosynthetic process;GO:0019348 dolichol metabolic process		Potential drug targets; Human disease related genes:Congenital disorders of metabolism:Congenital disorders of glycan/glycoprotein metabolism; Disease related genes; ENZYME proteins:Transferases; Predicted intracellular proteins; ENZYME proteins:Hydrolases; Enzymes; Human disease related genes:Nervous system diseases:Epilepsy	Vesicles (Approved); Additional: Cytosol				0	0	0	1	0	0	0	0	0	0	0	0	0	0	0	0	0	0	0	0
ALKBH1	8846	symbol	H. sapiens	8846	H. sapiens	ALKBH1	0	1	0	alkB homolog 1, histone H2A dioxygenase	GO:1990983 tRNA demethylation;GO:0002101 tRNA wobble cytosine modification;GO:0035552 oxidative single-stranded DNA demethylation		Predicted intracellular proteins; Enzymes; ENZYME proteins:Oxidoreductases; ENZYME proteins:Lyases	Nucleoplasm (Supported); Additional: Endoplasmic reticulum				0	0	0	0	1	0	0	0	0	0	0	0	0	0	0	0	0	0	0	0
ALS2	57679	symbol	H. sapiens	57679	H. sapiens	ALS2	0	1	0	alsin Rho guanine nucleotide exchange factor ALS2	GO:0035022 positive regulation of Rac protein signal transduction;GO:0051036 regulation of endosome size;GO:0097494 regulation of vesicle size		Human disease related genes:Nervous system diseases:Neurodegenerative diseases; Predicted intracellular proteins; Disease related genes	Cytosol;Vesicles (Approved)			(M5893)HALLMARK MITOTIC SPINDLE	0	0	0	0	0	0	0	0	0	1	0	1	0	1	0	0	0	0	0	0
ANAPC16	119504	symbol	H. sapiens	119504	H. sapiens	ANAPC16	0	1	0	anaphase promoting complex subunit 16	GO:0031145 anaphase-promoting complex-dependent catabolic process;GO:0051445 regulation of meiotic cell cycle;GO:2000241 regulation of reproductive process		Predicted intracellular proteins	Cytosol (Supported)				0	1	0	0	0	0	0	1	1	0	1	0	0	0	0	0	0	0	1	0
ANGPTL4	51129	symbol	H. sapiens	51129	H. sapiens	ANGPTL4	0	1	0	angiopoietin like 4	GO:0043335 protein unfolding;GO:0051005 negative regulation of lipoprotein lipase activity;GO:0072577 endothelial cell apoptotic process		Predicted intracellular proteins; Predicted secreted proteins	Nucleoplasm;Vesicles (Approved)		(M5883)NABA SECRETED FACTORS; (M5885)NABA MATRISOME ASSOCIATED; (M5889)NABA MATRISOME	(M5891)HALLMARK HYPOXIA; (M5905)HALLMARK ADIPOGENESIS; (M5937)HALLMARK GLYCOLYSIS	0	0	0	0	0	0	0	0	0	1	0	0	0	0	0	0	0	0	0	0
ANKRD26	22852	symbol	H. sapiens	22852	H. sapiens	ANKRD26	0	1	0	ankyrin repeat domain containing 26	GO:0045599 negative regulation of fat cell differentiation;GO:0045598 regulation of fat cell differentiation;GO:0045596 negative regulation of cell differentiation		Predicted intracellular proteins; Human disease related genes:Cardiovascular diseases:Hematologic diseases; Disease related genes	Golgi apparatus;Vesicles (Approved)				0	0	0	0	0	0	0	0	0	0	0	1	0	0	0	0	0	0	0	0
ANKRD40	91369	symbol	H. sapiens	91369	H. sapiens	ANKRD40	0	1	0	ankyrin repeat domain 40	GO:0008150 biological_process		Predicted intracellular proteins	Golgi apparatus (Approved); Additional: Cytosol;Nucleoli fibrillar center				0	0	0	0	0	0	0	0	0	0	0	0	0	0	0	0	0	0	0	0
ANO6	196527	symbol	H. sapiens	196527	H. sapiens	ANO6	0	1	0	anoctamin 6	GO:0097045 phosphatidylserine exposure on blood platelet;GO:0002543 activation of blood coagulation via clotting cascade;GO:0061589 calcium activated phosphatidylserine scrambling		Potential drug targets; Transporters:Transporter channels and pores; Human disease related genes:Cardiovascular diseases:Hematologic diseases; Disease related genes	Cytosol;Plasma membrane (Approved)				0	0	0	0	0	0	0	0	0	0	0	0	0	1	0	0	0	0	0	0
AP1B1	162	symbol	H. sapiens	162	H. sapiens	AP1B1	0	1	0	adaptor related protein complex 1 subunit beta 1	GO:0110010 basolateral protein secretion;GO:1903232 melanosome assembly;GO:0060155 platelet dense granule organization		Potential drug targets; Disease related genes; Predicted intracellular proteins; Human disease related genes:Congenital malformations:Congenital malformations of skin; Transporters	Golgi apparatus (Supported); Additional: Cytosol;Vesicles		(M285)PID HNF3A PATHWAY; (M200)PID ERA GENOMIC PATHWAY		0	0	0	0	0	0	0	0	1	0	0	0	0	1	0	0	0	0	0	0
AP3M2	10947	symbol	H. sapiens	10947	H. sapiens	AP3M2	0	1	0	adaptor related protein complex 3 subunit mu 2	GO:0016183 synaptic vesicle coating;GO:0035652 clathrin-coated vesicle cargo loading;GO:0035654 clathrin-coated vesicle cargo loading, AP-3-mediated		Predicted intracellular proteins					0	0	0	0	0	0	0	0	0	0	0	0	0	1	0	0	0	1	0	0
AP4E1	23431	symbol	H. sapiens	23431	H. sapiens	AP4E1	0	1	0	adaptor related protein complex 4 subunit epsilon 1	GO:0006605 protein targeting;GO:0006886 intracellular protein transport;GO:0015031 protein transport		Potential drug targets; Disease related genes; Human disease related genes:Nervous system diseases:Other nervous and sensory system diseases; Predicted intracellular proteins; Transporters					0	0	0	0	0	0	0	0	0	0	0	0	0	0	0	0	0	0	0	0
APTX	54840	symbol	H. sapiens	54840	H. sapiens	APTX	0	1	0	aprataxin	GO:0000012 single strand break repair;GO:0006266 DNA ligation;GO:0031647 regulation of protein stability		Potential drug targets; Human disease related genes:Nervous system diseases:Neurodegenerative diseases; Disease related genes; Predicted intracellular proteins; ENZYME proteins:Hydrolases; Enzymes	Nucleoli;Nucleoplasm (Supported)		(M42)PID DNA PK PATHWAY		0	0	0	0	0	0	0	0	0	0	0	0	0	0	0	0	0	0	0	0
ARFGAP2	84364	symbol	H. sapiens	84364	H. sapiens	ARFGAP2	0	1	0	ADP ribosylation factor GTPase activating protein 2	GO:0035964 COPI-coated vesicle budding;GO:0048200 Golgi transport vesicle coating;GO:0048205 COPI coating of Golgi vesicle		Predicted intracellular proteins	Golgi apparatus (Supported)				0	0	0	0	0	0	0	0	0	0	0	1	0	1	0	0	0	1	0	0
ARFGEF2	10564	symbol	H. sapiens	10564	H. sapiens	ARFGEF2	0	1	0	ADP ribosylation factor guanine nucleotide exchange factor 2	GO:0032012 regulation of ARF protein signal transduction;GO:0001881 receptor recycling;GO:0043112 receptor metabolic process		Human disease related genes:Congenital malformations:Congenital malformations of the nervous system; Predicted intracellular proteins; Disease related genes	Golgi apparatus (Supported); Additional: Cytosol;Vesicles			(M5910)HALLMARK PROTEIN SECRETION	0	0	0	0	0	1	1	0	0	0	0	0	0	1	0	0	0	0	0	0
ARHGEF4	50649	symbol	H. sapiens	50649	H. sapiens	ARHGEF4	0	1	0	Rho guanine nucleotide exchange factor 4	GO:0046847 filopodium assembly;GO:0030032 lamellipodium assembly;GO:0097581 lamellipodium organization		Predicted intracellular proteins			(M48)PID MET PATHWAY		0	0	0	0	0	0	0	0	0	0	0	1	0	0	0	0	0	0	0	0
ARID1B	57492	symbol	H. sapiens	57492	H. sapiens	ARID1B	0	1	0	AT-rich interaction domain 1B	GO:2000819 regulation of nucleotide-excision repair;GO:1904385 cellular response to angiotensin;GO:1990776 response to angiotensin		Transcription factors:Helix-turn-helix domains; Human disease related genes:Congenital malformations:Other congenital malformations; Disease related genes; Predicted intracellular proteins; Cancer-related genes; Human disease related genes:Other diseases:Mental and behavioural disorders	Nucleoplasm (Supported)				0	0	0	0	0	1	0	1	0	0	0	0	0	0	0	0	0	0	0	0
ARID5B	84159	symbol	H. sapiens	84159	H. sapiens	ARID5B	0	1	0	AT-rich interaction domain 5B	GO:0060613 fat pad development;GO:0010761 fibroblast migration;GO:0030325 adrenal gland development		Transcription factors:Helix-turn-helix domains; Disease related genes; Cancer-related genes:Mutated cancer genes; Predicted intracellular proteins; Cancer-related genes:Mutational cancer driver genes	Endoplasmic reticulum (Approved); Additional: Cytosol;Nucleoplasm;Plasma membrane			(M5908)HALLMARK ANDROGEN RESPONSE; (M5913)HALLMARK INTERFERON GAMMA RESPONSE	0	0	0	0	0	0	0	0	0	0	0	0	0	0	0	0	0	0	0	0
ARL2BP	23568	symbol	H. sapiens	23568	H. sapiens	ARL2BP	0	1	0	ADP ribosylation factor like GTPase 2 binding protein	GO:0051457 maintenance of protein location in nucleus;GO:0072595 maintenance of protein localization in organelle;GO:0032507 maintenance of protein location in cell		Predicted intracellular proteins; Human disease related genes:Nervous system diseases:Eye disease; Disease related genes	Cytosol;Nucleoplasm (Supported)			(M5945)HALLMARK HEME METABOLISM	0	0	0	0	0	0	0	0	0	0	0	0	0	0	0	0	0	0	0	0
ARL5A	26225	symbol	H. sapiens	26225	H. sapiens	ARL5A	0	1	0	ADP ribosylation factor like GTPase 5A	GO:1903292 protein localization to Golgi membrane;GO:0034067 protein localization to Golgi apparatus;GO:0072657 protein localization to membrane		Predicted intracellular proteins		Guanosine-5'-Diphosphate			0	0	0	0	0	0	1	0	0	0	0	0	0	0	0	0	0	0	0	0
ARL6IP4	51329	symbol	H. sapiens	51329	H. sapiens	ARL6IP4	0	1	0	ADP ribosylation factor like GTPase 6 interacting protein 4	GO:0008380 RNA splicing;GO:0006397 mRNA processing;GO:0016071 mRNA metabolic process		Predicted intracellular proteins	Nucleoplasm (Approved); Additional: Mitochondria				1	0	0	0	0	0	0	0	0	0	0	0	0	0	0	0	0	0	0	0
ARMT1	79624	symbol	H. sapiens	79624	H. sapiens	ARMT1	0	1	0	acidic residue methyltransferase 1	GO:0032259 methylation;GO:0006974 DNA damage response;GO:0033554 cellular response to stress		Predicted intracellular proteins	Nuclear bodies (Approved); Additional: Cytosol;Nucleoplasm				0	0	0	0	0	0	0	0	0	0	0	0	0	0	0	0	0	0	0	0
ARRB1	408	symbol	H. sapiens	408	H. sapiens	ARRB1	0	1	0	arrestin beta 1	GO:0002031 G protein-coupled receptor internalization;GO:0002029 desensitization of G protein-coupled receptor signaling pathway;GO:0022401 negative adaptation of signaling pathway		Predicted intracellular proteins; Transporters:Accessory Factors Involved in Transport	Nucleoplasm (Supported)		(M252)PID IL8 CXCR1 PATHWAY; (M210)PID IL8 CXCR2 PATHWAY; (M86)PID ARF6 PATHWAY	(M5903)HALLMARK NOTCH SIGNALING	0	1	0	0	0	0	0	0	1	0	0	0	0	0	0	0	0	0	0	1
ASAH2B	653308	symbol	H. sapiens	653308	H. sapiens	ASAH2B	0	1	0	N-acylsphingosine amidohydrolase 2B	GO:0046514 ceramide catabolic process;GO:0030149 sphingolipid catabolic process;GO:0046466 membrane lipid catabolic process		Predicted intracellular proteins	Focal adhesion sites (Approved)				0	0	0	0	0	0	0	0	0	0	0	0	0	0	0	0	0	0	0	0
ASCC3	10973	symbol	H. sapiens	10973	H. sapiens	ASCC3	0	1	0	activating signal cointegrator 1 complex subunit 3	GO:1990116 ribosome-associated ubiquitin-dependent protein catabolic process;GO:0006307 DNA dealkylation involved in DNA repair;GO:0032790 ribosome disassembly		Predicted intracellular proteins; ENZYME proteins:Hydrolases; Enzymes	Cytosol (Supported); Additional: Golgi apparatus				0	0	0	0	0	0	0	0	1	0	0	0	0	0	0	0	0	0	1	0
ASF1B	55723	symbol	H. sapiens	55723	H. sapiens	ASF1B	0	1	0	anti-silencing function 1B histone chaperone	GO:0006335 DNA replication-dependent chromatin assembly;GO:0001835 blastocyst hatching;GO:0035188 hatching		Predicted intracellular proteins	Nucleoplasm (Supported)			(M5925)HALLMARK E2F TARGETS	0	0	0	0	0	0	0	0	0	0	0	0	0	0	0	0	0	0	0	0
ASXL2	55252	symbol	H. sapiens	55252	H. sapiens	ASXL2	0	1	0	ASXL transcriptional regulator 2	GO:0035360 positive regulation of peroxisome proliferator activated receptor signaling pathway;GO:0035358 regulation of peroxisome proliferator activated receptor signaling pathway;GO:0045600 positive regulation of fat cell differentiation		Human disease related genes:Congenital malformations:Congenital malformations of the nervous system; Predicted intracellular proteins; Disease related genes; Cancer-related genes:Mutated cancer genes	Nucleoplasm (Enhanced)				0	1	0	0	0	0	0	0	0	0	0	0	0	0	0	0	0	0	0	0
ATAD2	29028	symbol	H. sapiens	29028	H. sapiens	ATAD2	0	1	0	ATPase family AAA domain containing 2	GO:0045944 positive regulation of transcription by RNA polymerase II;GO:0045893 positive regulation of DNA-templated transcription;GO:1902680 positive regulation of RNA biosynthetic process		Predicted intracellular proteins	Nucleoplasm (Enhanced)			(M5925)HALLMARK E2F TARGETS	0	0	0	0	0	0	0	0	0	0	0	0	0	0	0	0	0	0	0	0
ATF5	22809	symbol	H. sapiens	22809	H. sapiens	ATF5	0	1	0	activating transcription factor 5	GO:0021891 olfactory bulb interneuron development;GO:0021534 cell proliferation in hindbrain;GO:0021924 cell proliferation in external granule layer		Predicted intracellular proteins; Transcription factors:Basic domains	Nucleoplasm (Supported); Additional: Cytosol		(M11)PID PRL SIGNALING EVENTS PATHWAY	(M5892)HALLMARK CHOLESTEROL HOMEOSTASIS; (M5901)HALLMARK G2M CHECKPOINT	0	0	0	0	0	0	0	1	0	0	0	0	0	0	0	0	0	0	0	0
ATG4D	84971	symbol	H. sapiens	84971	H. sapiens	ATG4D	0	1	0	autophagy related 4D cysteine peptidase	GO:0051697 protein delipidation;GO:0034497 protein localization to phagophore assembly site;GO:0000423 mitophagy		Peptidases:Cysteine-type peptidases; Predicted intracellular proteins; Transporters; Enzymes	Mitochondria;Nucleoplasm (Supported)				0	0	0	0	0	0	0	0	0	0	0	0	0	0	0	1	0	0	0	0
ATL3	25923	symbol	H. sapiens	25923	H. sapiens	ATL3	0	1	0	atlastin GTPase 3	GO:1903373 positive regulation of endoplasmic reticulum tubular network organization;GO:1903371 regulation of endoplasmic reticulum tubular network organization;GO:0007029 endoplasmic reticulum organization		Potential drug targets; Disease related genes; Human disease related genes:Nervous system diseases:Other nervous and sensory system diseases; Predicted intracellular proteins; Transporters	Endoplasmic reticulum (Enhanced)				0	0	0	0	0	0	0	0	0	0	0	0	0	1	0	0	0	0	0	0
ATP5F1A	498	symbol	H. sapiens	498	H. sapiens	ATP5F1A	0	1	0	ATP synthase F1 subunit alpha	GO:0071732 cellular response to nitric oxide;GO:1902170 cellular response to reactive nitrogen species;GO:0071731 response to nitric oxide		Potential drug targets; Disease related genes; Human disease related genes:Congenital disorders of metabolism:Mitochondrial diseases; Predicted intracellular proteins; Transporters:Primary Active Transporters	Mitochondria (Supported)	Quercetin; 1-ACETYL-2-CARBOXYPIPERIDINE; AUROVERTIN B; Piceatannol; N1-(2-AMINO-4-METHYLPENTYL)OCTAHYDRO-PYRROLO[1,2-A] PYRIMIDINE; Artenimol		(M5936)HALLMARK OXIDATIVE PHOSPHORYLATION	0	0	0	1	0	0	0	0	0	0	0	0	0	0	0	0	0	0	0	0
ATP5IF1	93974	symbol	H. sapiens	93974	H. sapiens	ATP5IF1	0	1	0	ATP synthase inhibitory factor subunit 1	GO:0051882 mitochondrial depolarization;GO:1901030 positive regulation of mitochondrial outer membrane permeabilization involved in apoptotic signaling pathway;GO:1904925 positive regulation of autophagy of mitochondrion in response to mitochondrial depolarization		Predicted intracellular proteins; Transporters:Primary Active Transporters	Mitochondria (Enhanced)				0	0	0	1	0	0	0	0	0	1	0	0	1	1	0	1	1	0	0	0
ATP5MC2	517	symbol	H. sapiens	517	H. sapiens	ATP5MC2	0	1	0	ATP synthase membrane subunit c locus 2	GO:0015986 proton motive force-driven ATP synthesis;GO:0006754 ATP biosynthetic process;GO:0009206 purine ribonucleoside triphosphate biosynthetic process		Predicted intracellular proteins; Transporters:Primary Active Transporters				(M5936)HALLMARK OXIDATIVE PHOSPHORYLATION	0	0	0	1	0	0	0	0	0	0	0	0	0	0	0	0	0	0	0	0
ATP6V0B	533	symbol	H. sapiens	533	H. sapiens	ATP6V0B	0	1	0	ATPase H+ transporting V0 subunit b	GO:0061795 Golgi lumen acidification;GO:0048388 endosomal lumen acidification;GO:0007042 lysosomal lumen acidification			Cytosol (Approved)			(M5936)HALLMARK OXIDATIVE PHOSPHORYLATION	0	0	0	1	0	0	0	0	0	0	0	0	0	1	0	0	0	0	0	0
ATP6V1C1	528	symbol	H. sapiens	528	H. sapiens	ATP6V1C1	0	1	0	ATPase H+ transporting V1 subunit C1	GO:0097401 synaptic vesicle lumen acidification;GO:0016188 synaptic vesicle maturation;GO:0070050 neuron cellular homeostasis		Predicted intracellular proteins; FDA approved drug targets:Small molecule drugs; Transporters:Primary Active Transporters	Nucleoplasm (Approved); Additional: Cytosol	D-tartaric acid; Thonzonium		(M5941)HALLMARK UV RESPONSE UP; (M5936)HALLMARK OXIDATIVE PHOSPHORYLATION	0	0	0	1	0	0	0	0	0	0	0	0	0	1	0	0	0	0	0	0
ATPAF1	64756	symbol	H. sapiens	64756	H. sapiens	ATPAF1	0	1	0	ATP synthase mitochondrial F1 complex assembly factor 1	GO:0033615 mitochondrial proton-transporting ATP synthase complex assembly;GO:0043461 proton-transporting ATP synthase complex assembly;GO:0070071 proton-transporting two-sector ATPase complex assembly		Predicted intracellular proteins	Mitochondria (Approved)				0	0	0	0	0	0	0	0	0	0	0	0	0	0	0	1	0	0	0	0
ATXN1L	342371	symbol	H. sapiens	342371	H. sapiens	ATXN1L	0	1	0	ataxin 1 like	GO:1902035 positive regulation of hematopoietic stem cell proliferation;GO:1902033 regulation of hematopoietic stem cell proliferation;GO:0048286 lung alveolus development		Predicted intracellular proteins	Nucleoplasm (Supported); Additional: Nucleoli				0	0	0	0	0	0	0	0	0	0	0	0	0	0	0	0	0	0	0	0
ATXN3	4287	symbol	H. sapiens	4287	H. sapiens	ATXN3	0	1	0	ataxin 3	GO:1904327 protein localization to cytosolic proteasome complex;GO:1904379 protein localization to cytosolic proteasome complex involved in ERAD pathway;GO:0035520 monoubiquitinated protein deubiquitination		Potential drug targets; Human disease related genes:Nervous system diseases:Neurodegenerative diseases; Disease related genes; Predicted intracellular proteins; ENZYME proteins:Hydrolases; Enzymes	Nucleoli;Nucleoplasm (Approved); Additional: Plasma membrane				0	1	0	0	0	0	0	0	1	0	0	0	1	0	0	0	0	0	0	0
AUNIP	79000	symbol	H. sapiens	79000	H. sapiens	AUNIP	0	1	0	aurora kinase A and ninein interacting protein	GO:2001033 negative regulation of double-strand break repair via nonhomologous end joining;GO:2001032 regulation of double-strand break repair via nonhomologous end joining;GO:2000780 negative regulation of double-strand break repair		Predicted intracellular proteins	Centrosome (Supported)				0	0	0	0	0	0	0	0	0	0	0	0	0	0	0	0	0	0	0	0
B3GALNT2	148789	symbol	H. sapiens	148789	H. sapiens	B3GALNT2	0	1	0	beta-1,3-N-acetylgalactosaminyltransferase 2	GO:0006493 protein O-linked glycosylation;GO:0006486 protein glycosylation;GO:0043413 macromolecule glycosylation		Potential drug targets; Human disease related genes:Congenital disorders of metabolism:Congenital disorders of glycan/glycoprotein metabolism; Disease related genes; ENZYME proteins:Transferases; Predicted intracellular proteins; Enzymes	Golgi apparatus (Uncertain)				0	0	0	1	0	0	0	0	0	0	0	0	0	0	0	0	0	0	0	0
BAK1	578	symbol	H. sapiens	578	H. sapiens	BAK1	0	1	0	BCL2 antagonist/killer 1	GO:0002352 B cell negative selection;GO:0010046 response to mycotoxin;GO:0002339 B cell selection		Transporters:Transporter channels and pores			(M13096)SA PROGRAMMED CELL DEATH; (M19)PID P73PATHWAY; (M145)PID P53 DOWNSTREAM PATHWAY	(M5897)HALLMARK IL6 JAK STAT3 SIGNALING; (M5941)HALLMARK UV RESPONSE UP; (M5939)HALLMARK P53 PATHWAY	0	0	0	0	0	0	0	0	0	1	0	0	1	1	1	1	1	0	0	1
BATF3	55509	symbol	H. sapiens	55509	H. sapiens	BATF3	0	1	0	basic leucine zipper ATF-like transcription factor 3	GO:0043011 myeloid dendritic cell differentiation;GO:0001773 myeloid dendritic cell activation;GO:0140467 integrated stress response signaling		Predicted intracellular proteins; Transcription factors:Basic domains	Nucleoli (Supported); Additional: Cytosol;Nucleoplasm		(M235)PID TCR CALCIUM PATHWAY; (M60)PID NFAT TFPATHWAY	(M5947)HALLMARK IL2 STAT5 SIGNALING	0	0	0	0	0	0	0	0	0	0	0	0	0	0	0	0	1	0	0	0
BCAP29	55973	symbol	H. sapiens	55973	H. sapiens	BCAP29	0	1	0	B cell receptor associated protein 29	GO:0070973 protein localization to endoplasmic reticulum exit site;GO:0070972 protein localization to endoplasmic reticulum;GO:0006888 endoplasmic reticulum to Golgi vesicle-mediated transport		Predicted intracellular proteins; Transporters:Primary Active Transporters	Cytosol (Approved)				0	0	0	0	0	0	0	0	0	0	0	0	0	0	0	0	0	0	0	0
BCCIP	56647	symbol	H. sapiens	56647	H. sapiens	BCCIP	0	1	0	BRCA2 and CDKN1A interacting protein	GO:0061101 neuroendocrine cell differentiation;GO:0034453 microtubule anchoring;GO:0060563 neuroepithelial cell differentiation		Predicted intracellular proteins	Nucleoplasm (Approved); Additional: Cytosol				0	0	1	0	0	0	0	0	0	0	0	0	0	0	0	0	0	0	1	0
BCL2L12	83596	symbol	H. sapiens	83596	H. sapiens	BCL2L12	0	1	0	BCL2 like 12	GO:1990001 inhibition of cysteine-type endopeptidase activity involved in apoptotic process;GO:0097340 inhibition of cysteine-type endopeptidase activity;GO:0097341 zymogen inhibition		Predicted intracellular proteins	Vesicles (Approved); Additional: Plasma membrane				0	0	0	0	0	0	0	0	0	1	0	0	1	0	0	0	0	0	0	0
BCL2L13	23786	symbol	H. sapiens	23786	H. sapiens	BCL2L13	0	1	0	BCL2 like 13	GO:0006919 activation of cysteine-type endopeptidase activity involved in apoptotic process;GO:0043280 positive regulation of cysteine-type endopeptidase activity involved in apoptotic process;GO:2001056 positive regulation of cysteine-type endopeptidase activity		Predicted intracellular proteins	Mitochondria (Enhanced)			(M5905)HALLMARK ADIPOGENESIS	0	0	0	0	0	0	0	0	0	1	0	0	1	0	0	0	0	0	0	0
BEND3	57673	symbol	H. sapiens	57673	H. sapiens	BEND3	0	1	0	BEN domain containing 3	GO:0000183 rDNA heterochromatin formation;GO:1990700 nucleolar chromatin organization;GO:0016479 negative regulation of transcription by RNA polymerase I		Predicted intracellular proteins	Nucleoplasm (Approved)				0	0	0	0	0	0	0	0	0	0	0	0	0	0	0	0	0	0	0	0
BIRC3	330	symbol	H. sapiens	330	H. sapiens	BIRC3	0	1	0	baculoviral IAP repeat containing 3	GO:0070424 regulation of nucleotide-binding oligomerization domain containing signaling pathway;GO:0039535 regulation of RIG-I signaling pathway;GO:0060546 negative regulation of necroptotic process		Cancer-related genes:Candidate cancer biomarkers; Potential drug targets; Disease related genes; ENZYME proteins:Transferases; Predicted intracellular proteins; Enzymes	Cytosol;Nucleoplasm (Supported)		(M7997)SA CASPASE CASCADE; (M45)PID CD40 PATHWAY; (M197)PID HIV NEF PATHWAY	(M5902)HALLMARK APOPTOSIS; (M5890)HALLMARK TNFA SIGNALING VIA NFKB; (M5953)HALLMARK KRAS SIGNALING UP	0	1	0	0	0	0	0	0	1	1	0	0	1	0	0	0	0	0	0	0
BMS1	9790	symbol	H. sapiens	9790	H. sapiens	BMS1	0	1	0	BMS1 ribosome biogenesis factor	GO:0000479 endonucleolytic cleavage of tricistronic rRNA transcript (SSU-rRNA, 5.8S rRNA, LSU-rRNA);GO:0000462 maturation of SSU-rRNA from tricistronic rRNA transcript (SSU-rRNA, 5.8S rRNA, LSU-rRNA);GO:0030490 maturation of SSU-rRNA		Human disease related genes:Congenital malformations:Congenital malformations of skin; Predicted intracellular proteins; Disease related genes	Mitotic chromosome;Nucleoli;Nucleoplasm (Enhanced)				1	0	0	0	1	0	0	0	0	0	0	0	0	0	0	0	0	0	0	0
BRCA1	672	symbol	H. sapiens	672	H. sapiens	BRCA1	0	1	0	BRCA1 DNA repair associated	GO:0035067 negative regulation of histone acetylation;GO:0071681 cellular response to indole-3-methanol;GO:2000757 negative regulation of peptidyl-lysine acetylation		Cancer-related genes:Candidate cancer biomarkers; Human disease related genes:Cancers:Cancers of the breast and female genital organs; Potential drug targets; Human disease related genes:Cancers:Cancers of soft tissues and bone; Disease related genes; ENZYME proteins:Transferases; Cancer-related genes:Mutated cancer genes; Predicted intracellular proteins; Enzymes; Cancer-related genes:Mutational…	Nuclear bodies;Nucleoplasm (Supported)		(M258)PID BARD1 PATHWAY; (M242)PID AURORA A PATHWAY; (M84)PID ATM PATHWAY	(M5916)HALLMARK APICAL SURFACE; (M5902)HALLMARK APOPTOSIS; (M5925)HALLMARK E2F TARGETS	0	1	1	0	0	1	0	1	1	0	0	0	0	0	1	0	0	0	1	1
BVES	11149	symbol	H. sapiens	11149	H. sapiens	BVES	0	1	0	blood vessel epicardial substance	GO:0060931 sinoatrial node cell development;GO:0060921 sinoatrial node cell differentiation;GO:0060926 cardiac pacemaker cell development		Human disease related genes:Musculoskeletal diseases:Muscular diseases; Potential drug targets; Disease related genes; Transporters:Accessory Factors Involved in Transport	Cell Junctions;Plasma membrane (Supported)				0	0	0	0	0	0	0	0	0	1	0	0	0	0	0	0	1	1	0	0
C18orf54	162681	symbol	H. sapiens	162681	H. sapiens	C18orf54	0	1	0	chromosome 18 open reading frame 54	GO:0008285 negative regulation of cell population proliferation;GO:0042127 regulation of cell population proliferation;GO:0048523 negative regulation of cellular process		Predicted intracellular proteins; Predicted secreted proteins	Nucleoplasm (Approved)				0	0	0	0	0	0	0	0	0	0	0	0	0	0	0	0	0	0	0	0
C1GALT1	56913	symbol	H. sapiens	56913	H. sapiens	C1GALT1	0	1	0	core 1 synthase, glycoprotein-N-acetylgalactosamine 3-beta-galactosyltransferase 1	GO:0016267 O-glycan processing, core 1;GO:0060576 intestinal epithelial cell development;GO:0060575 intestinal epithelial cell differentiation		Predicted intracellular proteins; Enzymes; ENZYME proteins:Transferases	Cytosol;Nuclear bodies (Approved)				0	0	0	1	0	0	0	0	0	0	0	0	0	0	0	0	0	0	0	0
C22orf39	128977	symbol	H. sapiens	128977	H. sapiens	C22orf39	0	1	0	chromosome 22 open reading frame 39			Predicted intracellular proteins	Endoplasmic reticulum (Approved)				0	0	0	0	0	0	0	0	0	0	0	0	0	0	0	0	0	0	0	0
C2CD2	25966	symbol	H. sapiens	25966	H. sapiens	C2CD2	0	1	0	C2 calcium dependent domain containing 2			Predicted intracellular proteins	Nucleoplasm (Approved)				0	0	0	0	0	0	0	0	0	0	0	0	0	0	0	0	0	0	0	0
C6orf47	57827	symbol	H. sapiens	57827	H. sapiens	C6orf47	0	1	0	chromosome 6 open reading frame 47				Cytosol (Approved)				0	0	0	0	0	0	0	0	0	0	0	0	0	0	0	0	0	0	0	0
C7orf55-LUC7L2	100996928	gene_synonym	H. sapiens	100996928	H. sapiens	FMC1-LUC7L2	0	1	0	FMC1-LUC7L2 readthrough			Predicted intracellular proteins	Nucleoplasm (Approved)				0	0	0	0	0	0	0	0	0	0	0	0	0	0	0	0	0	0	0	0
CA13	377677	symbol	H. sapiens	377677	H. sapiens	CA13	0	1	0	carbonic anhydrase 13	GO:0006730 one-carbon metabolic process;GO:0044281 small molecule metabolic process;GO:0044237 cellular metabolic process		FDA approved drug targets:Small molecule drugs; Enzymes; Predicted intracellular proteins; ENZYME proteins:Lyases	Nucleoli (Approved); Additional: Nucleoplasm;Vesicles	Zonisamide; N-(4-chlorobenzyl)-N-methylbenzene-1,4-disulfonamide			0	0	0	0	0	0	0	0	0	0	0	0	0	0	0	0	0	0	0	0
CA8	767	symbol	H. sapiens	767	H. sapiens	CA8	0	1	0	carbonic anhydrase 8	GO:0048015 phosphatidylinositol-mediated signaling;GO:0006730 one-carbon metabolic process;GO:0035556 intracellular signal transduction		Cancer-related genes:Candidate cancer biomarkers; Human disease related genes:Nervous system diseases:Neurodegenerative diseases; Predicted intracellular proteins; Disease related genes		Zonisamide			0	0	0	0	0	0	0	0	0	0	0	0	0	0	0	0	0	0	0	0
CAAP1	79886	symbol	H. sapiens	79886	H. sapiens	CAAP1	0	1	0	caspase activity and apoptosis inhibitor 1	GO:2001268 negative regulation of cysteine-type endopeptidase activity involved in apoptotic signaling pathway;GO:2001267 regulation of cysteine-type endopeptidase activity involved in apoptotic signaling pathway;GO:0043154 negative regulation of cysteine-type endopeptidase activity involved in apoptotic process		Predicted intracellular proteins	Vesicles (Approved)				0	0	0	0	0	0	0	0	0	1	0	0	1	0	0	0	0	0	0	0
CACNB2	783	symbol	H. sapiens	783	H. sapiens	CACNB2	0	1	0	calcium voltage-gated channel auxiliary subunit beta 2	GO:0098912 membrane depolarization during atrial cardiac muscle cell action potential;GO:1904879 positive regulation of calcium ion transmembrane transport via high voltage-gated calcium channel;GO:1901843 positive regulation of high voltage-gated calcium channel activity		Disease related genes; Transporters:Accessory Factors Involved in Transport; Human disease related genes:Cardiovascular diseases:Cardiac diseases; Predicted intracellular proteins; FDA approved drug targets:Small molecule drugs		Isradipine; Nimodipine; Nisoldipine; Nicardipine; Felodipine; Nitrendipine; Nifedipine; Mibefradil; Dronedarone; Nilvadipine			0	0	0	0	0	0	1	0	0	0	0	0	0	0	0	0	0	0	0	0
CALM1	801	symbol	H. sapiens	801	H. sapiens	CALM1	0	1	0	calmodulin 1	GO:1901842 negative regulation of high voltage-gated calcium channel activity;GO:0051343 positive regulation of cyclic-nucleotide phosphodiesterase activity;GO:1905912 regulation of calcium ion export across plasma membrane		Disease related genes; Human disease related genes:Cardiovascular diseases:Cardiac diseases; RAS pathway related proteins; Predicted intracellular proteins; FDA approved drug targets:Small molecule drugs	Cytosol (Supported)			(M5921)HALLMARK COMPLEMENT	0	1	1	0	0	0	0	1	1	1	0	1	0	0	0	0	0	1	1	1
CAPN13	92291	symbol	H. sapiens	92291	H. sapiens	CAPN13	0	1	0	calpain 13	GO:0006508 proteolysis;GO:0019538 protein metabolic process;GO:1901564 organonitrogen compound metabolic process		Peptidases:Cysteine-type peptidases; Predicted intracellular proteins; Enzymes	Nucleoplasm (Approved)				0	0	0	0	0	0	0	0	0	0	0	0	0	0	0	0	0	0	0	0
CARD11	84433	symbol	H. sapiens	84433	H. sapiens	CARD11	0	1	0	caspase recruitment domain family member 11	GO:0035739 CD4-positive, alpha-beta T cell proliferation;GO:2000563 positive regulation of CD4-positive, alpha-beta T cell proliferation;GO:0046710 GDP metabolic process	yes	Disease related genes; Cancer-related genes:Mutated cancer genes; Predicted intracellular proteins; Human disease related genes:Immune system diseases:Primary immunodeficiency; Human disease related genes:Cancers:Cancers of haematopoietic and lymphoid tissues			(M88)PID CD8 TCR PATHWAY; (M10)PID BCR 5PATHWAY; (M34)PID TCR PATHWAY		0	1	0	1	0	1	0	0	1	0	0	0	0	0	0	0	1	0	0	0
CARD14	79092	symbol	H. sapiens	79092	H. sapiens	CARD14	0	1	0	caspase recruitment domain family member 14	GO:0007250 activation of NF-kappaB-inducing kinase activity;GO:0038061 non-canonical NF-kappaB signal transduction;GO:0033209 tumor necrosis factor-mediated signaling pathway	yes	Predicted intracellular proteins; Human disease related genes:Skin diseases:Skin and soft tissue diseases; Disease related genes	Cytosol (Supported); Additional: Aggresome				0	0	0	0	0	0	0	0	0	0	0	0	0	0	0	0	0	0	0	0
CASP6	839	symbol	H. sapiens	839	H. sapiens	CASP6	0	1	0	caspase 6	GO:0072733 response to staurosporine;GO:0072734 cellular response to staurosporine;GO:0060545 positive regulation of necroptotic process		Cancer-related genes:Candidate cancer biomarkers; Predicted intracellular proteins; ENZYME proteins:Hydrolases; Enzymes; Peptidases:Cysteine-type peptidases	Cytosol (Supported); Additional: Nucleoplasm		(M197)PID HIV NEF PATHWAY; (M220)PID CASPASE PATHWAY; (M153)PID P75 NTR PATHWAY	(M5902)HALLMARK APOPTOSIS; (M5891)HALLMARK HYPOXIA; (M5934)HALLMARK XENOBIOTIC METABOLISM	0	0	0	0	0	1	0	0	0	0	0	0	0	0	1	0	0	0	0	0
CASP7	840	symbol	H. sapiens	840	H. sapiens	CASP7	0	1	0	caspase 7	GO:1905686 positive regulation of plasma membrane repair;GO:0072733 response to staurosporine;GO:0072734 cellular response to staurosporine		Cancer-related genes:Candidate cancer biomarkers; Predicted intracellular proteins; ENZYME proteins:Hydrolases; Enzymes; Peptidases:Cysteine-type peptidases		Fica; Emricasan; Incadronic acid	(M7997)SA CASPASE CASCADE; (M197)PID HIV NEF PATHWAY; (M239)PID A6B1 A6B4 INTEGRIN PATHWAY	(M5902)HALLMARK APOPTOSIS; (M5913)HALLMARK INTERFERON GAMMA RESPONSE; (M5921)HALLMARK COMPLEMENT	0	0	0	0	0	0	0	0	1	0	0	0	0	0	0	0	0	0	0	0
CBFB	865	symbol	H. sapiens	865	H. sapiens	CBFB	0	1	0	core-binding factor subunit beta	GO:0043378 positive regulation of CD8-positive, alpha-beta T cell differentiation;GO:0043376 regulation of CD8-positive, alpha-beta T cell differentiation;GO:2001187 positive regulation of CD8-positive, alpha-beta T cell activation		Disease related genes; Cancer-related genes:Mutated cancer genes; Predicted intracellular proteins; Cancer-related genes:Mutational cancer driver genes; Human disease related genes:Cancers:Cancers of haematopoietic and lymphoid tissues	Cytosol (Approved); Additional: Nucleoplasm		(M166)PID ATF2 PATHWAY; (M167)PID AP1 PATHWAY; (M2)PID SMAD2 3NUCLEAR PATHWAY		0	1	0	0	0	1	0	0	1	0	0	0	0	0	0	0	1	0	0	0
CBLB	868	symbol	H. sapiens	868	H. sapiens	CBLB	0	1	0	Cbl proto-oncogene B	GO:0002249 lymphocyte anergy;GO:0002870 T cell anergy;GO:2000583 regulation of platelet-derived growth factor receptor-alpha signaling pathway		Cancer-related genes; Enzymes; Predicted intracellular proteins; ENZYME proteins:Transferases	Cytosol (Supported); Additional: Nucleoplasm		(M45)PID CD40 PATHWAY; (M214)PID ERBB1 INTERNALIZATION PATHWAY; (M60)PID NFAT TFPATHWAY	(M5921)HALLMARK COMPLEMENT	0	0	0	0	0	1	0	0	1	0	0	0	0	0	0	0	1	0	0	1
CCDC12	151903	symbol	H. sapiens	151903	H. sapiens	CCDC12	0	1	0	coiled-coil domain containing 12			Predicted intracellular proteins	Nucleoplasm (Supported)				1	0	0	0	0	0	0	0	0	0	0	0	0	0	0	0	0	0	0	0
CCDC125	202243	symbol	H. sapiens	202243	H. sapiens	CCDC125	0	1	0	coiled-coil domain containing 125	GO:0035024 negative regulation of Rho protein signal transduction;GO:0046580 negative regulation of Ras protein signal transduction;GO:0051058 negative regulation of small GTPase mediated signal transduction		Predicted intracellular proteins	Intermediate filaments;Nuclear membrane (Uncertain); Additional: Nucleoplasm				0	0	0	0	0	0	0	0	0	1	0	0	0	0	0	0	0	0	0	0
CCDC126	90693	symbol	H. sapiens	90693	H. sapiens	CCDC126	0	1	0	coiled-coil domain containing 126			Predicted intracellular proteins; Predicted secreted proteins	Golgi apparatus (Approved)				0	0	0	0	0	0	0	0	0	0	0	0	0	0	0	0	0	0	0	0
CCDC144A	9720	symbol	H. sapiens	9720	H. sapiens	CCDC144A	0	1	0	coiled-coil domain containing 144A			Predicted intracellular proteins	Cytosol (Approved); Additional: Cell Junctions				0	0	0	0	0	0	0	0	0	0	0	0	0	0	0	0	0	0	0	0
CCDC22	28952	symbol	H. sapiens	28952	H. sapiens	CCDC22	0	1	0	coiled-coil domain containing 22	GO:0007253 cytoplasmic sequestering of NF-kappaB;GO:0042994 cytoplasmic sequestering of transcription factor;GO:0006878 intracellular copper ion homeostasis		Potential drug targets; Human disease related genes:Congenital malformations:Other congenital malformations; Disease related genes; Predicted intracellular proteins; Transporters	Endoplasmic reticulum (Approved); Additional: Vesicles				0	0	0	0	0	0	1	0	1	0	0	0	1	0	0	0	0	0	0	0
CCM2	83605	symbol	H. sapiens	83605	H. sapiens	CCM2	0	1	0	CCM2 scaffold protein	GO:0048845 venous blood vessel morphogenesis;GO:0060837 blood vessel endothelial cell differentiation;GO:0003159 morphogenesis of an endothelium		Human disease related genes:Congenital malformations:Congenital malformations of the nervous system; Predicted intracellular proteins; Disease related genes	Mitochondria (Enhanced)		(M20)PID P38 MKK3 6PATHWAY; (M76)PID P38 ALPHA BETA PATHWAY		0	0	0	0	0	0	0	0	0	0	0	0	0	0	0	0	0	0	0	0
CCND1	595	symbol	H. sapiens	595	H. sapiens	CCND1	0	1	0	cyclin D1	GO:0000320 re-entry into mitotic cell cycle;GO:0033601 positive regulation of mammary gland epithelial cell proliferation;GO:0070141 response to UV-A		Cancer-related genes:Candidate cancer biomarkers; Human disease related genes:Cancers:Cancers of the breast and female genital organs; Human disease related genes:Congenital malformations:Other congenital malformations; Disease related genes; Cancer-related genes:Mutated cancer genes; Human disease related genes:Cancers:Cancers of the digestive system; Predicted intracellular proteins; Cancer-rel…	Nucleoplasm (Supported)	Acetylsalicylic acid; Arsenic trioxide; Encorafenib; Bryostatin 1	(M209)PID P38 GAMMA DELTA PATHWAY; (M3686)SA REG CASCADE OF CYCLIN EXPR; (M1529)SA G1 AND S PHASES	(M5903)HALLMARK NOTCH SIGNALING; (M5908)HALLMARK ANDROGEN RESPONSE; (M5902)HALLMARK APOPTOSIS	0	1	1	0	0	0	0	1	0	0	1	0	0	0	0	0	0	0	0	0
CCNJ	54619	symbol	H. sapiens	54619	H. sapiens	CCNJ	0	1	0	cyclin J	GO:0000079 regulation of cyclin-dependent protein serine/threonine kinase activity;GO:1904029 regulation of cyclin-dependent protein kinase activity;GO:0044772 mitotic cell cycle phase transition		Predicted intracellular proteins	Golgi apparatus;Nucleoplasm (Approved)				0	0	1	0	0	0	0	0	0	0	0	0	0	0	0	0	0	0	0	0
CCNT2	905	symbol	H. sapiens	905	H. sapiens	CCNT2	0	1	0	cyclin T2	GO:0019085 early viral transcription;GO:0019086 late viral transcription;GO:0019083 viral transcription		Predicted intracellular proteins	Cytosol;Nucleoplasm;Plasma membrane (Approved)				0	0	0	0	0	0	0	0	0	0	1	0	0	0	0	0	0	0	0	0
CCP110	9738	symbol	H. sapiens	9738	H. sapiens	CCP110	0	1	0	centriolar coiled-coil protein 110	GO:1903723 negative regulation of centriole elongation;GO:0032053 ciliary basal body organization;GO:1903722 regulation of centriole elongation		Predicted intracellular proteins	Centriolar satellite (Approved)			(M5925)HALLMARK E2F TARGETS; (M5939)HALLMARK P53 PATHWAY	0	1	0	0	0	0	0	1	0	0	0	1	0	0	0	0	0	0	1	0
CCZ1	51622	symbol	H. sapiens	51622	H. sapiens	CCZ1	0	1	0	CCZ1 homolog, vacuolar protein trafficking and biogenesis associated	GO:0016192 vesicle-mediated transport;GO:0006810 transport;GO:0051234 establishment of localization		Predicted intracellular proteins	Vesicles (Enhanced)				0	0	0	0	0	0	0	0	0	0	0	0	0	0	0	0	0	0	0	0
CCZ1B	221960	symbol	H. sapiens	221960	H. sapiens	CCZ1B	0	1	0	CCZ1 homolog B, vacuolar protein trafficking and biogenesis associated	GO:0016192 vesicle-mediated transport;GO:0006810 transport;GO:0051234 establishment of localization		Predicted intracellular proteins	Vesicles (Enhanced)				0	0	0	0	0	0	0	0	0	0	0	0	0	0	0	0	0	0	0	0
CD28	940	symbol	H. sapiens	940	H. sapiens	CD28	0	1	0	CD28 molecule	GO:0045066 regulatory T cell differentiation;GO:0035739 CD4-positive, alpha-beta T cell proliferation;GO:2000563 positive regulation of CD4-positive, alpha-beta T cell proliferation		CD markers			(M290)PID IL12 STAT4 PATHWAY; (M88)PID CD8 TCR PATHWAY; (M34)PID TCR PATHWAY	(M5950)HALLMARK ALLOGRAFT REJECTION	0	0	0	0	0	1	0	1	1	0	0	0	0	0	1	0	1	0	0	0
CD38	952	symbol	H. sapiens	952	H. sapiens	CD38	0	1	0	CD38 molecule	GO:0014824 artery smooth muscle contraction;GO:0014820 tonic smooth muscle contraction;GO:0014829 vascular associated smooth muscle contraction		Cancer-related genes:Candidate cancer biomarkers; ENZYME proteins:Transferases; Predicted intracellular proteins; CD markers; ENZYME proteins:Hydrolases; Enzymes	Plasma membrane (Supported)	Daratumumab; Isatuximab		(M5897)HALLMARK IL6 JAK STAT3 SIGNALING; (M5902)HALLMARK APOPTOSIS; (M5913)HALLMARK INTERFERON GAMMA RESPONSE	0	0	0	1	0	1	0	0	0	0	0	0	0	0	1	0	1	0	0	0
CDC23	8697	symbol	H. sapiens	8697	H. sapiens	CDC23	0	1	0	cell division cycle 23	GO:0007091 metaphase/anaphase transition of mitotic cell cycle;GO:0044784 metaphase/anaphase transition of cell cycle;GO:0045842 positive regulation of mitotic metaphase/anaphase transition		Predicted intracellular proteins					0	1	1	0	0	0	0	1	1	0	1	0	0	0	0	0	0	1	1	0
CDC40	51362	symbol	H. sapiens	51362	H. sapiens	CDC40	0	1	0	cell division cycle 40	GO:1990403 embryonic brain development;GO:0000377 RNA splicing, via transesterification reactions with bulged adenosine as nucleophile;GO:0000398 mRNA splicing, via spliceosome		Human disease related genes:Congenital malformations:Congenital malformations of the nervous system; Predicted intracellular proteins; Disease related genes	Nucleoplasm (Supported)				1	0	0	0	0	0	0	0	0	0	0	0	0	0	0	0	0	0	0	0
CDC42SE1	56882	symbol	H. sapiens	56882	H. sapiens	CDC42SE1	0	1	0	CDC42 small effector 1	GO:0035023 regulation of Rho protein signal transduction;GO:0008360 regulation of cell shape;GO:0006909 phagocytosis		Predicted intracellular proteins	Cell Junctions (Supported)				0	0	0	0	0	0	0	0	0	0	0	0	0	0	0	0	0	0	0	0
CDCA8	55143	symbol	H. sapiens	55143	H. sapiens	CDCA8	0	1	0	cell division cycle associated 8	GO:1902423 regulation of attachment of mitotic spindle microtubules to kinetochore;GO:1902425 positive regulation of attachment of mitotic spindle microtubules to kinetochore;GO:1903490 positive regulation of mitotic cytokinesis		Predicted intracellular proteins	Nucleoli (Supported); Additional: Cytokinetic bridge;Nucleoplasm		(M14)PID AURORA B PATHWAY	(M5925)HALLMARK E2F TARGETS	0	1	1	0	0	0	0	1	0	0	1	1	0	0	0	0	0	1	1	0
CDH2	1000	symbol	H. sapiens	1000	H. sapiens	CDH2	0	1	0	cadherin 2	GO:2000809 positive regulation of synaptic vesicle clustering;GO:0097118 neuroligin clustering involved in postsynaptic membrane assembly;GO:1902897 regulation of postsynaptic density protein 95 clustering		Human disease related genes:Congenital malformations:Other congenital malformations; Disease related genes; Human disease related genes:Cardiovascular diseases:Cardiac diseases; Predicted intracellular proteins; CD markers	Plasma membrane (Supported); Additional: Cell Junctions		(M266)PID NCADHERIN PATHWAY; (M142)PID AJDISS 2PATHWAY; (M50)PID PTP1B PATHWAY	(M5930)HALLMARK EPITHELIAL MESENCHYMAL TRANSITION	0	0	0	0	0	0	1	0	0	0	0	0	0	1	0	0	0	1	0	0
CDX1	1044	symbol	H. sapiens	1044	H. sapiens	CDX1	0	1	0	caudal type homeobox 1	GO:0014807 regulation of somitogenesis;GO:0009948 anterior/posterior axis specification;GO:0009798 axis specification		Transcription factors:Helix-turn-helix domains; Predicted intracellular proteins			(M223)PID BETA CATENIN NUC PATHWAY		0	0	0	0	0	0	0	0	0	0	0	0	0	0	0	0	0	0	0	0
CENPJ	55835	symbol	H. sapiens	55835	H. sapiens	CENPJ	0	1	0	centromere protein J	GO:0030954 astral microtubule nucleation;GO:0061511 centriole elongation;GO:1903724 positive regulation of centriole elongation		Human disease related genes:Congenital malformations:Congenital malformations of the nervous system; Human disease related genes:Congenital malformations:Other congenital malformations; Predicted intracellular proteins; Disease related genes	Centrosome (Supported)			(M5893)HALLMARK MITOTIC SPINDLE	0	1	0	0	0	0	0	1	0	0	1	0	0	0	0	0	0	0	1	0
CENPT	80152	symbol	H. sapiens	80152	H. sapiens	CENPT	0	1	0	centromere protein T	GO:0051382 kinetochore assembly;GO:0051383 kinetochore organization;GO:0034508 centromere complex assembly		Human disease related genes:Congenital malformations:Other congenital malformations; Predicted intracellular proteins; Disease related genes	Nuclear bodies (Supported); Additional: Nucleoplasm				0	1	1	0	0	0	0	0	0	0	1	1	0	0	0	0	0	0	1	0
CEP128	145508	symbol	H. sapiens	145508	H. sapiens	CEP128	0	1	0	centrosomal protein 128	GO:0008104 protein localization;GO:0070727 cellular macromolecule localization;GO:0033036 macromolecule localization		Predicted intracellular proteins	Centrosome (Supported)				0	0	0	0	0	0	0	0	0	0	0	0	0	0	0	0	0	0	0	0
CEP192	55125	symbol	H. sapiens	55125	H. sapiens	CEP192	0	1	0	centrosomal protein 192	GO:0090222 centrosome-templated microtubule nucleation;GO:0051418 microtubule nucleation by microtubule organizing center;GO:0071539 protein localization to centrosome		Predicted intracellular proteins	Centrosome;Cytosol (Approved)			(M5893)HALLMARK MITOTIC SPINDLE	0	1	1	0	0	0	0	0	0	0	0	0	0	0	0	0	0	0	1	0
CEP55	55165	symbol	H. sapiens	55165	H. sapiens	CEP55	0	1	0	centrosomal protein 55	GO:0061952 midbody abscission;GO:1902410 mitotic cytokinetic process;GO:0032506 cytokinetic process		Human disease related genes:Congenital malformations:Congenital malformations of the nervous system; Predicted intracellular proteins; Disease related genes	Centriolar satellite;Plasma membrane (Approved); Additional: Midbody				0	0	1	0	0	0	0	0	0	0	1	0	0	1	0	0	0	0	0	0
CFTR	1080	symbol	H. sapiens	1080	H. sapiens	CFTR	0	1	0	CF transmembrane conductance regulator	GO:1902159 regulation of cyclic nucleotide-gated ion channel activity;GO:1902161 positive regulation of cyclic nucleotide-gated ion channel activity;GO:1902941 regulation of voltage-gated chloride channel activity		Cancer-related genes:Candidate cancer biomarkers; Human disease related genes:Digestive system diseases:Pancreas diseases; Human disease related genes:Congenital disorders of metabolism:Congenital disorders of ion transport and metabolism; Disease related genes; ENZYME proteins:Isomerase; Human disease related genes:Congenital malformations:Congenital malformations of genital organs; Predicted in…		ATP; Bumetanide; Glyburide; Ibuprofen; Colforsin; Phosphoaminophosphonic Acid-Adenylate Ester; Dexfosfoserine; Crofelemer; Lonidamine; Ivacaftor; Dexibuprofen; Lumacaftor; Tezacaftor; Elexacaftor		(M5951)HALLMARK SPERMATOGENESIS	0	1	0	0	0	0	0	0	0	0	0	1	0	0	0	0	0	1	1	0
CGNL1	84952	symbol	H. sapiens	84952	H. sapiens	CGNL1	0	1	0	cingulin like 1	GO:0150105 protein localization to cell-cell junction;GO:0051497 negative regulation of stress fiber assembly;GO:0032232 negative regulation of actin filament bundle assembly		Predicted intracellular proteins; Disease related genes	Cell Junctions (Supported); Additional: Nuclear bodies				0	0	0	0	0	0	0	0	0	0	0	0	0	0	0	0	0	0	0	0
CHAMP1	283489	symbol	H. sapiens	283489	H. sapiens	CHAMP1	0	1	0	chromosome alignment maintaining phosphoprotein 1	GO:0031134 sister chromatid biorientation;GO:0034501 protein localization to kinetochore;GO:1903083 protein localization to condensed chromosome		Human disease related genes:Other diseases:Mental and behavioural disorders; Predicted intracellular proteins	Nucleoplasm (Enhanced); Additional: Nuclear bodies				0	0	1	0	0	0	0	0	0	0	0	0	0	0	0	0	0	1	1	0
CHD1	1105	symbol	H. sapiens	1105	H. sapiens	CHD1	0	1	0	chromodomain helicase DNA binding protein 1	GO:0043923 positive regulation by host of viral transcription;GO:0051851 modulation by host of symbiont process;GO:0051702 biological process involved in interaction with symbiont		Potential drug targets; Disease related genes; Predicted intracellular proteins; ENZYME proteins:Hydrolases; Enzymes; Human disease related genes:Other diseases:Mental and behavioural disorders	Nucleoli fibrillar center;Nucleoplasm (Approved)				0	0	0	0	0	0	0	0	0	0	0	0	0	0	0	0	0	0	0	0
CHORDC1	26973	symbol	H. sapiens	26973	H. sapiens	CHORDC1	0	1	0	cysteine and histidine rich domain containing 1	GO:1900034 regulation of cellular response to heat;GO:0051298 centrosome duplication;GO:0010824 regulation of centrosome duplication		Predicted intracellular proteins	Cytosol (Approved)				0	0	0	0	0	0	0	1	0	0	0	0	0	0	0	0	0	0	0	0
CHST12	55501	symbol	H. sapiens	55501	H. sapiens	CHST12	0	1	0	carbohydrate sulfotransferase 12	GO:0030208 dermatan sulfate biosynthetic process;GO:0050651 dermatan sulfate proteoglycan biosynthetic process;GO:0030205 dermatan sulfate metabolic process		Enzymes; ENZYME proteins:Transferases	Golgi apparatus (Approved)			(M5937)HALLMARK GLYCOLYSIS	0	0	0	1	0	0	0	0	0	0	0	0	0	0	0	0	0	0	0	0
CHST2	9435	symbol	H. sapiens	9435	H. sapiens	CHST2	0	1	0	carbohydrate sulfotransferase 2	GO:1903238 positive regulation of leukocyte tethering or rolling;GO:0018146 keratan sulfate biosynthetic process;GO:1903236 regulation of leukocyte tethering or rolling			Golgi apparatus (Supported); Additional: Cytosol;Nucleoplasm			(M5891)HALLMARK HYPOXIA; (M5932)HALLMARK INFLAMMATORY RESPONSE; (M5937)HALLMARK GLYCOLYSIS	0	0	0	1	0	1	0	0	0	0	0	0	0	0	0	0	0	0	0	0
CIB1	10519	symbol	H. sapiens	10519	H. sapiens	CIB1	0	1	0	calcium and integrin binding 1	GO:1905938 positive regulation of germ cell proliferation;GO:2000256 positive regulation of male germ cell proliferation;GO:0007113 endomitotic cell cycle		Potential drug targets; Human disease related genes:Skin diseases:Skin and soft tissue diseases; Disease related genes; Transporters:Accessory Factors Involved in Transport; Predicted intracellular proteins	Nucleoplasm;Plasma membrane (Supported)	Calcium citrate; Calcium Phosphate; Calcium phosphate dihydrate			0	0	1	0	0	1	0	0	0	0	1	0	0	0	1	0	1	0	0	1
CLDN12	9069	symbol	H. sapiens	9069	H. sapiens	CLDN12	0	1	0	claudin 12	GO:0016338 calcium-independent cell-cell adhesion via plasma membrane cell-adhesion molecules;GO:0035633 maintenance of blood-brain barrier;GO:0001894 tissue homeostasis							0	0	0	0	0	0	0	0	0	0	0	0	0	0	0	0	0	0	0	0
CLIC4	25932	symbol	H. sapiens	25932	H. sapiens	CLIC4	0	1	0	chloride intracellular channel 4	GO:0061299 retina vasculature morphogenesis in camera-type eye;GO:0001886 endothelial cell morphogenesis;GO:0061298 retina vasculature development in camera-type eye		Transporters:Transporter channels and pores; Predicted intracellular proteins	Centrosome;Plasma membrane (Supported)				0	0	0	0	0	0	0	0	0	0	0	0	0	0	0	0	0	0	0	0
CLN3	1201	symbol	H. sapiens	1201	H. sapiens	CLN3	0	1	0	CLN3 lysosomal/endosomal transmembrane protein, battenin	GO:0090384 phagosome-lysosome docking;GO:1900079 regulation of arginine biosynthetic process;GO:0036359 renal potassium excretion		Potential drug targets; Disease related genes; Transporters:Electrochemical Potential-driven transporters; Predicted intracellular proteins; Human disease related genes:Congenital disorders of metabolism:Lysosomal storage diseases; Human disease related genes:Congenital disorders of metabolism:Congenital disorders of lipid/glycolipid metabolism	Nucleoplasm (Approved)				0	0	0	1	0	0	1	0	1	0	0	0	1	1	0	0	0	1	0	0
CMSS1	84319	symbol	H. sapiens	84319	H. sapiens	CMSS1	0	1	0	cms1 ribosomal small subunit homolog			Predicted intracellular proteins	Nucleoli (Approved); Additional: Mitochondria;Nuclear membrane;Nucleoplasm				0	0	0	0	0	0	0	0	0	0	0	0	0	0	0	0	0	0	0	0
CNOT2	4848	symbol	H. sapiens	4848	H. sapiens	CNOT2	0	1	0	CCR4-NOT transcription complex subunit 2	GO:0010606 positive regulation of cytoplasmic mRNA processing body assembly;GO:0010603 regulation of cytoplasmic mRNA processing body assembly;GO:0033147 negative regulation of intracellular estrogen receptor signaling pathway		Predicted intracellular proteins; Human disease related genes:Other diseases:Mental and behavioural disorders; Disease related genes	Nucleoplasm (Approved); Additional: Cytosol			(M5922)HALLMARK UNFOLDED PROTEIN RESPONSE	1	0	0	0	0	0	0	0	0	0	0	0	0	0	0	0	0	0	0	0
CNOT6L	246175	symbol	H. sapiens	246175	H. sapiens	CNOT6L	0	1	0	CCR4-NOT transcription complex subunit 6 like	GO:0010606 positive regulation of cytoplasmic mRNA processing body assembly;GO:0010603 regulation of cytoplasmic mRNA processing body assembly;GO:0000289 nuclear-transcribed mRNA poly(A) tail shortening		Predicted intracellular proteins; ENZYME proteins:Hydrolases; Enzymes	Cytosol (Supported)				1	0	0	0	0	0	0	0	0	0	0	0	0	0	0	0	0	0	0	0
CNOT8	9337	symbol	H. sapiens	9337	H. sapiens	CNOT8	0	1	0	CCR4-NOT transcription complex subunit 8	GO:0043928 exonucleolytic catabolism of deadenylated mRNA;GO:0000291 nuclear-transcribed mRNA catabolic process, exonucleolytic;GO:0000289 nuclear-transcribed mRNA poly(A) tail shortening		Predicted intracellular proteins; ENZYME proteins:Hydrolases; Enzymes					1	0	0	0	0	0	0	0	0	0	0	0	0	0	0	0	0	0	0	0
COBL	23242	symbol	H. sapiens	23242	H. sapiens	COBL	0	1	0	cordon-bleu WH2 repeat protein	GO:0048669 collateral sprouting in absence of injury;GO:0001757 somite specification;GO:0051639 actin filament network formation		Predicted intracellular proteins	Cell Junctions;Plasma membrane (Approved)				0	0	0	0	0	0	0	0	0	0	0	0	0	0	0	0	0	0	0	0
COL4A3BP	10087	gene_synonym	H. sapiens	10087	H. sapiens	CERT1	0	1	0	ceramide transporter 1	GO:0120012 intermembrane sphingolipid transfer;GO:0035621 ER to Golgi ceramide transport;GO:1902389 ceramide 1-phosphate transport		Predicted intracellular proteins; Human disease related genes:Other diseases:Mental and behavioural disorders; Disease related genes	Golgi apparatus (Enhanced); Additional: Nucleoplasm				0	0	0	0	0	0	0	0	0	0	0	0	0	1	0	1	0	0	0	0
COMMD8	54951	symbol	H. sapiens	54951	H. sapiens	COMMD8	0	1	0	COMM domain containing 8			Predicted intracellular proteins	Cytosol;Nucleoplasm (Supported)				0	0	0	0	0	0	0	0	1	0	0	0	0	0	0	0	0	0	0	0
CORO1C	23603	symbol	H. sapiens	23603	H. sapiens	CORO1C	0	1	0	coronin 1C	GO:0097750 endosome membrane tubulation;GO:0140285 endosome fission;GO:0097749 membrane tubulation		Predicted intracellular proteins					0	0	0	0	0	0	0	0	0	1	0	0	0	1	0	0	0	0	1	1
CPD	1362	symbol	H. sapiens	1362	H. sapiens	CPD	0	1	0	carboxypeptidase D	GO:0016485 protein processing;GO:0051604 protein maturation;GO:0006518 peptide metabolic process		Predicted intracellular proteins; Peptidases:Metallopeptidases; ENZYME proteins:Hydrolases; Enzymes	Cytosol (Approved)	Guanidinoethylmercaptosuccinic acid			0	0	0	0	0	0	0	0	0	0	0	1	0	0	0	0	0	0	0	0
CRB3	92359	symbol	H. sapiens	92359	H. sapiens	CRB3	0	1	0	crumbs cell polarity complex component 3	GO:0045197 establishment or maintenance of epithelial cell apical/basal polarity;GO:0035088 establishment or maintenance of apical/basal cell polarity;GO:0061245 establishment or maintenance of bipolar cell polarity			Cell Junctions (Supported)			(M5915)HALLMARK APICAL JUNCTION	0	0	0	0	0	0	1	0	0	0	0	0	0	0	0	0	0	0	0	0
CRCP	27297	symbol	H. sapiens	27297	H. sapiens	CRCP	0	1	0	CGRP receptor component	GO:0006384 transcription initiation at RNA polymerase III promoter;GO:0006383 transcription by RNA polymerase III;GO:0007218 neuropeptide signaling pathway		Predicted intracellular proteins; RNA polymerase related proteins	Nucleoplasm (Approved); Additional: Plasma membrane				0	0	0	0	0	0	0	0	0	0	0	0	0	0	0	0	0	0	0	0
CREB1	1385	symbol	H. sapiens	1385	H. sapiens	CREB1	0	1	0	cAMP responsive element binding protein 1	GO:0055025 positive regulation of cardiac muscle tissue development;GO:0045844 positive regulation of striated muscle tissue development;GO:0048636 positive regulation of muscle organ development		Cancer-related genes:Mutational cancer driver genes; Predicted intracellular proteins; Transcription factors:Basic domains; Disease related genes	Nucleoplasm (Enhanced)	Adenosine phosphate; Naloxone	(M56)PID LPA4 PATHWAY; (M199)PID P38 MK2 PATHWAY; (M274)PID LYMPH ANGIOGENESIS PATHWAY		1	1	0	0	0	1	0	0	0	0	0	0	0	1	0	0	1	0	0	0
CRLF3	51379	symbol	H. sapiens	51379	H. sapiens	CRLF3	0	1	0	cytokine receptor like factor 3	GO:0046427 positive regulation of receptor signaling pathway via JAK-STAT;GO:1904894 positive regulation of receptor signaling pathway via STAT;GO:0046425 regulation of receptor signaling pathway via JAK-STAT		Predicted intracellular proteins	Cytosol;Plasma membrane (Approved)		(M5883)NABA SECRETED FACTORS; (M5885)NABA MATRISOME ASSOCIATED; (M5889)NABA MATRISOME		0	0	0	0	0	0	0	1	0	0	0	0	0	0	0	0	0	0	0	0
CSRNP1	64651	symbol	H. sapiens	64651	H. sapiens	CSRNP1	0	1	0	cysteine and serine rich nuclear protein 1	GO:0060325 face morphogenesis;GO:0048008 platelet-derived growth factor receptor signaling pathway;GO:0060323 head morphogenesis		Predicted intracellular proteins; Transcription factors:Yet undefined DNA-binding domains	Nucleoplasm (Supported); Additional: Vesicles				0	0	0	0	0	0	0	0	0	0	0	0	0	0	0	0	0	0	0	0
CSRP1	1465	symbol	H. sapiens	1465	H. sapiens	CSRP1	0	1	0	cysteine and glycine rich protein 1	GO:0045214 sarcomere organization;GO:0070527 platelet aggregation;GO:0034109 homotypic cell-cell adhesion		Predicted intracellular proteins		Artenimol		(M5946)HALLMARK COAGULATION; (M5921)HALLMARK COMPLEMENT	0	0	0	0	0	0	0	0	0	0	0	0	0	0	0	0	1	0	0	0
CTSO	1519	symbol	H. sapiens	1519	H. sapiens	CTSO	0	1	0	cathepsin O	GO:0051603 proteolysis involved in protein catabolic process;GO:0030163 protein catabolic process;GO:0009057 macromolecule catabolic process		Peptidases:Cysteine-type peptidases; Predicted intracellular proteins; ENZYME proteins:Hydrolases; Enzymes			(M3468)NABA ECM REGULATORS; (M5885)NABA MATRISOME ASSOCIATED; (M5889)NABA MATRISOME	(M5946)HALLMARK COAGULATION; (M5921)HALLMARK COMPLEMENT	0	0	0	0	0	0	0	0	1	0	0	0	0	0	0	0	0	0	0	0
CXADR	1525	symbol	H. sapiens	1525	H. sapiens	CXADR	0	1	0	CXADR Ig-like cell adhesion molecule	GO:0086072 AV node cell-bundle of His cell adhesion involved in cell communication;GO:0098904 regulation of AV node cell action potential;GO:0086042 cardiac muscle cell-cardiac muscle cell adhesion		Predicted secreted proteins; Transporters:Accessory Factors Involved in Transport	Cell Junctions;Plasma membrane (Supported); Additional: Nucleoplasm				0	0	0	0	0	0	0	0	1	0	0	0	0	0	0	1	1	0	0	0
CYFIP2	26999	symbol	H. sapiens	26999	H. sapiens	CYFIP2	0	1	0	cytoplasmic FMR1 interacting protein 2	GO:0051388 positive regulation of neurotrophin TRK receptor signaling pathway;GO:0097484 dendrite extension;GO:0051386 regulation of neurotrophin TRK receptor signaling pathway		Human disease related genes:Nervous system diseases:Epilepsy; Predicted intracellular proteins; Disease related genes	Endoplasmic reticulum (Approved); Additional: Cytosol;Plasma membrane		(M156)PID ECADHERIN NASCENT AJ PATHWAY; (M232)PID ECADHERIN STABILIZATION PATHWAY; (M278)PID RAC1 PATHWAY	(M5934)HALLMARK XENOBIOTIC METABOLISM; (M5939)HALLMARK P53 PATHWAY	0	0	0	0	0	0	0	0	0	1	0	1	1	0	0	0	0	0	1	0
CYP2S1	29785	symbol	H. sapiens	29785	H. sapiens	CYP2S1	0	1	0	cytochrome P450 family 2 subfamily S member 1	GO:0019373 epoxygenase P450 pathway;GO:0042573 retinoic acid metabolic process;GO:0006693 prostaglandin metabolic process		ENZYME proteins:Isomerase; Enzymes; Predicted intracellular proteins; ENZYME proteins:Lyases	Endoplasmic reticulum (Supported)			(M5934)HALLMARK XENOBIOTIC METABOLISM	0	0	0	0	0	0	0	0	0	0	0	0	0	0	0	0	0	0	0	0
CYP51A1	1595	symbol	H. sapiens	1595	H. sapiens	CYP51A1	0	1	0	cytochrome P450 family 51 subfamily A member 1	GO:1900222 negative regulation of amyloid-beta clearance;GO:1900221 regulation of amyloid-beta clearance;GO:0006695 cholesterol biosynthetic process		Predicted intracellular proteins; FDA approved drug targets:Small molecule drugs; ENZYME proteins:Oxidoreductases; Enzymes	Endoplasmic reticulum (Approved)	Tioconazole; Itraconazole; Levoketoconazole; (S)-econazole		(M5892)HALLMARK CHOLESTEROL HOMEOSTASIS; (M5924)HALLMARK MTORC1 SIGNALING	0	0	0	0	0	0	0	0	0	0	0	0	0	0	0	0	0	0	0	0
DAZAP2	9802	symbol	H. sapiens	9802	H. sapiens	DAZAP2	0	1	0	DAZ associated protein 2	GO:1905636 positive regulation of RNA polymerase II regulatory region sequence-specific DNA binding;GO:1903025 regulation of RNA polymerase II regulatory region sequence-specific DNA binding;GO:2000679 positive regulation of transcription regulatory region DNA binding		Predicted intracellular proteins	Nuclear speckles (Supported)				0	0	0	0	0	0	0	0	0	0	0	0	0	0	0	0	0	0	0	0
DBT	1629	symbol	H. sapiens	1629	H. sapiens	DBT	0	1	0	dihydrolipoamide branched chain transacylase E2	GO:0009083 branched-chain amino acid catabolic process;GO:0009081 branched-chain amino acid metabolic process;GO:0009063 amino acid catabolic process		Potential drug targets; Disease related genes; ENZYME proteins:Transferases; Predicted intracellular proteins; Enzymes; Human disease related genes:Congenital disorders of metabolism:Congenital disorders of amino acid metabolism	Mitochondria (Supported)			(M5905)HALLMARK ADIPOGENESIS	0	0	0	0	0	0	0	0	0	0	0	1	0	0	0	0	0	0	0	0
DCAF11	80344	symbol	H. sapiens	80344	H. sapiens	DCAF11	0	1	0	DDB1 and CUL4 associated factor 11	GO:0043161 proteasome-mediated ubiquitin-dependent protein catabolic process;GO:0010498 proteasomal protein catabolic process;GO:0006511 ubiquitin-dependent protein catabolic process		Predicted intracellular proteins	Nucleoplasm (Enhanced)			(M5945)HALLMARK HEME METABOLISM	0	0	0	0	0	0	0	0	1	0	0	0	0	0	0	0	0	0	0	0
DCLK1	9201	symbol	H. sapiens	9201	H. sapiens	DCLK1	0	1	0	doublecortin like kinase 1	GO:0021952 central nervous system projection neuron axonogenesis;GO:1900181 negative regulation of protein localization to nucleus;GO:0021955 central nervous system neuron axonogenesis	yes	Kinases:CAMK Ser/Thr protein kinases; Predicted intracellular proteins; Enzymes; ENZYME proteins:Transferases	Nucleoplasm (Approved); Additional: Cytosol	Fostamatinib			0	0	0	0	0	0	0	0	0	0	0	0	0	0	0	0	0	0	0	0
DCLK3	85443	symbol	H. sapiens	85443	H. sapiens	DCLK3	0	1	0	doublecortin like kinase 3	GO:0018105 peptidyl-serine phosphorylation;GO:0018209 peptidyl-serine modification;GO:0006468 protein phosphorylation	yes	Kinases:CAMK Ser/Thr protein kinases; Enzymes; ENZYME proteins:Transferases	Cytosol (Approved); Additional: Vesicles	Fostamatinib			0	0	0	0	0	0	0	0	0	0	0	0	0	0	0	0	0	0	0	0
DDI2	84301	symbol	H. sapiens	84301	H. sapiens	DDI2	0	1	0	DNA damage inducible 1 homolog 2	GO:0097752 regulation of DNA stability;GO:0072711 cellular response to hydroxyurea;GO:0072710 response to hydroxyurea		Predicted intracellular proteins	Cytosol;Nucleoplasm (Enhanced)				0	0	0	0	0	0	0	0	1	0	0	0	0	0	0	0	0	0	0	0
DDIAS	220042	symbol	H. sapiens	220042	H. sapiens	DDIAS	0	1	0	DNA damage induced apoptosis suppressor	GO:0097752 regulation of DNA stability;GO:1902230 negative regulation of intrinsic apoptotic signaling pathway in response to DNA damage;GO:1902229 regulation of intrinsic apoptotic signaling pathway in response to DNA damage		Predicted intracellular proteins	Cytosol;Plasma membrane (Approved)				0	0	0	0	0	0	0	0	0	0	0	0	0	0	0	0	0	0	0	0
DFFA	1676	symbol	H. sapiens	1676	H. sapiens	DFFA	0	1	0	DNA fragmentation factor subunit alpha	GO:0032076 negative regulation of deoxyribonuclease activity;GO:1902511 negative regulation of apoptotic DNA fragmentation;GO:1903625 negative regulation of DNA catabolic process		Predicted intracellular proteins	Cytosol;Plasma membrane (Supported)		(M7997)SA CASPASE CASCADE; (M197)PID HIV NEF PATHWAY; (M220)PID CASPASE PATHWAY	(M5902)HALLMARK APOPTOSIS	0	0	0	0	0	0	0	0	0	1	0	0	0	0	0	0	0	0	0	0
DHCR24	1718	symbol	H. sapiens	1718	H. sapiens	DHCR24	0	1	0	24-dehydrocholesterol reductase	GO:0033489 cholesterol biosynthetic process via desmosterol;GO:0033490 cholesterol biosynthetic process via lathosterol;GO:0031639 plasminogen activation		Potential drug targets; Human disease related genes:Congenital malformations:Other congenital malformations; Disease related genes; Predicted intracellular proteins; ENZYME proteins:Oxidoreductases; Enzymes				(M5908)HALLMARK ANDROGEN RESPONSE; (M5949)HALLMARK PEROXISOME; (M5948)HALLMARK BILE ACID METABOLISM	0	0	0	0	0	0	0	0	0	1	0	0	1	1	0	0	0	0	0	0
DMAC2	55101	symbol	H. sapiens	55101	H. sapiens	DMAC2	0	1	0	distal membrane arm assembly component 2	GO:0031146 SCF-dependent proteasomal ubiquitin-dependent protein catabolic process;GO:0010257 NADH dehydrogenase complex assembly;GO:0032981 mitochondrial respiratory chain complex I assembly		Predicted intracellular proteins	Mitochondria (Approved)				0	0	0	0	0	0	0	0	1	0	0	0	0	0	0	1	0	0	0	0
DMC1	11144	symbol	H. sapiens	11144	H. sapiens	DMC1	0	1	0	DNA meiotic recombinase 1	GO:0000730 DNA recombinase assembly;GO:0090735 DNA repair complex assembly;GO:0042148 strand invasion		Predicted intracellular proteins	Nucleoplasm (Approved)	Imidazole		(M5951)HALLMARK SPERMATOGENESIS	0	1	0	0	0	0	0	0	0	0	0	0	0	0	0	0	0	0	1	0
DNAJB12	54788	symbol	H. sapiens	54788	H. sapiens	DNAJB12	0	1	0	DnaJ heat shock protein family (Hsp40) member B12	GO:0071218 cellular response to misfolded protein;GO:0051788 response to misfolded protein;GO:0051085 chaperone cofactor-dependent protein refolding		Transporters:Transporter channels and pores	Endoplasmic reticulum;Nuclear membrane (Supported)				0	0	0	0	0	0	0	0	1	0	0	0	0	0	0	0	0	0	0	0
DNAJB5	25822	symbol	H. sapiens	25822	H. sapiens	DNAJB5	0	1	0	DnaJ heat shock protein family (Hsp40) member B5	GO:0051085 chaperone cofactor-dependent protein refolding;GO:0051084 'de novo' post-translational protein folding;GO:0006458 'de novo' protein folding		Predicted intracellular proteins	Nucleoplasm (Approved); Additional: Cytosol				0	0	0	0	0	0	0	0	0	0	0	0	0	0	0	0	0	0	0	0
DNASE1	1773	symbol	H. sapiens	1773	H. sapiens	DNASE1	0	1	0	deoxyribonuclease 1	GO:0070948 regulation of neutrophil mediated cytotoxicity;GO:0002283 neutrophil activation involved in immune response;GO:0006308 DNA catabolic process		Potential drug targets; Disease related genes; Predicted intracellular proteins; ENZYME proteins:Hydrolases; Enzymes; Human disease related genes:Immune system diseases:Allergies and autoimmune diseases; Predicted secreted proteins	Vesicles (Supported)				0	0	0	0	0	0	0	0	0	0	0	0	0	0	0	0	1	0	0	0
DNASE1L1	1774	symbol	H. sapiens	1774	H. sapiens	DNASE1L1	0	1	0	deoxyribonuclease 1 like 1	GO:0006308 DNA catabolic process;GO:0034655 nucleobase-containing compound catabolic process;GO:0044270 cellular nitrogen compound catabolic process		Predicted intracellular proteins					0	0	0	0	0	0	0	0	0	0	0	0	0	0	0	0	0	0	0	0
DOCK11	139818	symbol	H. sapiens	139818	H. sapiens	DOCK11	0	1	0	dedicator of cytokinesis 11	GO:0002315 marginal zone B cell differentiation;GO:0002313 mature B cell differentiation involved in immune response;GO:0001782 B cell homeostasis		Predicted intracellular proteins			(M83)PID CDC42 REG PATHWAY		0	0	0	0	0	0	0	0	0	1	0	1	0	0	0	0	1	0	0	0
DOCK9	23348	symbol	H. sapiens	23348	H. sapiens	DOCK9	0	1	0	dedicator of cytokinesis 9	GO:0043547 positive regulation of GTPase activity;GO:0007264 small GTPase mediated signal transduction;GO:0043087 regulation of GTPase activity		Predicted intracellular proteins			(M83)PID CDC42 REG PATHWAY	(M5921)HALLMARK COMPLEMENT	0	0	0	0	0	0	0	0	0	1	0	1	0	0	0	0	0	0	0	0
DPH2	1802	symbol	H. sapiens	1802	H. sapiens	DPH2	0	1	0	diphthamide biosynthesis 2	GO:0017183 protein histidyl modification to diphthamide;GO:0018202 peptidyl-histidine modification;GO:0018193 peptidyl-amino acid modification		Predicted intracellular proteins; Disease related genes	Nucleoplasm (Approved)				0	0	0	0	0	0	0	0	0	0	0	0	0	0	0	0	0	0	0	0
DR1	1810	symbol	H. sapiens	1810	H. sapiens	DR1	0	1	0	down-regulator of transcription 1	GO:0090043 regulation of tubulin deacetylation;GO:0090311 regulation of protein deacetylation;GO:0051123 RNA polymerase II preinitiation complex assembly		Predicted intracellular proteins	Nucleoplasm (Supported)			(M5901)HALLMARK G2M CHECKPOINT	0	0	0	0	0	0	0	0	0	0	0	0	0	0	0	0	0	0	0	0
DRAM1	55332	symbol	H. sapiens	55332	H. sapiens	DRAM1	0	1	0	DNA damage regulated autophagy modulator 1	GO:0006914 autophagy;GO:0061919 process utilizing autophagic mechanism;GO:0010506 regulation of autophagy		Predicted intracellular proteins; Transporters:Accessory Factors Involved in Transport				(M5890)HALLMARK TNFA SIGNALING VIA NFKB; (M5939)HALLMARK P53 PATHWAY	0	0	0	0	0	0	0	0	0	0	0	0	0	0	0	0	0	0	0	0
DRAM2	128338	symbol	H. sapiens	128338	H. sapiens	DRAM2	0	1	0	DNA damage regulated autophagy modulator 2	GO:0045494 photoreceptor cell maintenance;GO:0001895 retina homeostasis;GO:0007601 visual perception		Potential drug targets; Human disease related genes:Nervous system diseases:Eye disease; Disease related genes; Transporters:Accessory Factors Involved in Transport	Golgi apparatus;Vesicles (Enhanced)			(M5905)HALLMARK ADIPOGENESIS	0	0	0	0	0	0	0	0	0	0	0	0	0	0	0	0	0	0	0	0
DSG2	1829	symbol	H. sapiens	1829	H. sapiens	DSG2	0	1	0	desmoglein 2	GO:0003165 Purkinje myocyte development;GO:0086073 bundle of His cell-Purkinje myocyte adhesion involved in cell communication;GO:0003164 His-Purkinje system development		Human disease related genes:Cardiovascular diseases:Cardiac diseases; Predicted intracellular proteins; Disease related genes	Cell Junctions (Supported)				0	0	0	0	0	0	0	0	0	0	0	1	0	0	0	0	0	0	0	0
DTWD2	285605	symbol	H. sapiens	285605	H. sapiens	DTWD2	0	1	0	DTW domain containing 2	GO:0006400 tRNA modification;GO:0008033 tRNA processing;GO:0009451 RNA modification		Predicted intracellular proteins; Enzymes; ENZYME proteins:Transferases	Nuclear bodies (Approved)				0	0	0	0	1	0	0	0	0	0	0	0	0	0	0	0	0	0	0	0
DUSP3	1845	symbol	H. sapiens	1845	H. sapiens	DUSP3	0	1	0	dual specificity phosphatase 3	GO:0120182 regulation of focal adhesion disassembly;GO:0120183 positive regulation of focal adhesion disassembly;GO:1990264 peptidyl-tyrosine dephosphorylation involved in inactivation of protein kinase activity		Predicted intracellular proteins; ENZYME proteins:Hydrolases; Enzymes	Nucleoplasm (Supported); Additional: Cytosol			(M5923)HALLMARK PI3K AKT MTOR SIGNALING	0	0	0	0	0	1	0	1	0	0	0	0	0	0	0	0	0	0	0	1
EAF1	85403	symbol	H. sapiens	85403	H. sapiens	EAF1	0	1	0	ELL associated factor 1	GO:0006368 transcription elongation by RNA polymerase II;GO:0006354 DNA-templated transcription elongation;GO:0034243 regulation of transcription elongation by RNA polymerase II		Predicted intracellular proteins	Nuclear bodies;Nucleoplasm (Approved); Additional: Vesicles				0	0	0	0	0	0	0	0	0	0	0	0	0	0	0	0	0	0	0	0
EARS2	124454	symbol	H. sapiens	124454	H. sapiens	EARS2	0	1	0	glutamyl-tRNA synthetase 2, mitochondrial	GO:0006424 glutamyl-tRNA aminoacylation;GO:0070127 tRNA aminoacylation for mitochondrial protein translation;GO:0006418 tRNA aminoacylation for protein translation		Potential drug targets; Disease related genes; Human disease related genes:Congenital disorders of metabolism:Mitochondrial diseases; Predicted intracellular proteins; ENZYME proteins:Ligase; Enzymes	Mitochondria (Approved); Additional: Nucleoplasm	Glutamic acid			0	0	0	0	1	0	0	0	0	0	0	0	0	0	0	0	0	0	0	0
ECI1	1632	symbol	H. sapiens	1632	H. sapiens	ECI1	0	1	0	enoyl-CoA delta isomerase 1	GO:0006635 fatty acid beta-oxidation;GO:0019395 fatty acid oxidation;GO:0034440 lipid oxidation		ENZYME proteins:Isomerase; Predicted intracellular proteins; Enzymes	Mitochondria (Enhanced)	Octanoyl-Coenzyme A; Benzamidine		(M5935)HALLMARK FATTY ACID METABOLISM; (M5936)HALLMARK OXIDATIVE PHOSPHORYLATION	0	0	0	0	0	0	0	0	0	0	0	0	0	0	0	0	0	0	0	0
EDEM1	9695	symbol	H. sapiens	9695	H. sapiens	EDEM1	0	1	0	ER degradation enhancing alpha-mannosidase like protein 1	GO:1904154 positive regulation of retrograde protein transport, ER to cytosol;GO:1904380 endoplasmic reticulum mannose trimming;GO:0035977 protein deglycosylation involved in glycoprotein catabolic process		Predicted intracellular proteins	Endoplasmic reticulum (Enhanced); Additional: Aggresome			(M5922)HALLMARK UNFOLDED PROTEIN RESPONSE; (M5924)HALLMARK MTORC1 SIGNALING	0	0	0	0	0	0	0	0	1	0	0	0	0	0	0	0	0	0	0	0
EFR3A	23167	symbol	H. sapiens	23167	H. sapiens	EFR3A	0	1	0	EFR3 homolog A	GO:0046854 phosphatidylinositol phosphate biosynthetic process;GO:0006661 phosphatidylinositol biosynthetic process;GO:0046488 phosphatidylinositol metabolic process		Predicted intracellular proteins; Disease related genes	Cytosol;Plasma membrane (Supported)				0	0	0	1	0	0	1	0	0	0	0	0	0	0	0	0	0	0	0	0
EI24	9538	symbol	H. sapiens	9538	H. sapiens	EI24	0	1	0	EI24 autophagy associated transmembrane protein	GO:0030308 negative regulation of cell growth;GO:0016236 macroautophagy;GO:0045926 negative regulation of growth		Cancer-related genes:Candidate cancer biomarkers; Potential drug targets; Disease related genes; Transporters:Electrochemical Potential-driven transporters; Predicted intracellular proteins	Cytosol;Endoplasmic reticulum (Supported); Additional: Golgi apparatus			(M5939)HALLMARK P53 PATHWAY	0	0	0	0	0	0	0	0	0	0	0	0	0	0	0	0	0	0	0	0
EIF2AK4	440275	symbol	H. sapiens	440275	H. sapiens	EIF2AK4	0	1	0	eukaryotic translation initiation factor 2 alpha kinase 4	GO:1990625 negative regulation of cytoplasmic translational initiation in response to stress;GO:0010998 regulation of translational initiation by eIF2 alpha phosphorylation;GO:0036492 eiF2alpha phosphorylation in response to endoplasmic reticulum stress	yes	Potential drug targets; Kinases; Disease related genes; ENZYME proteins:Transferases; Predicted intracellular proteins; Enzymes; Human disease related genes:Cardiovascular diseases:Hypertensive diseases; Human disease related genes:Cardiovascular diseases:Vascular diseases	Cytosol (Approved)	Fostamatinib			0	0	0	0	0	1	0	1	0	0	0	0	0	0	0	0	1	0	0	0
EIF3H	8667	symbol	H. sapiens	8667	H. sapiens	EIF3H	0	1	0	eukaryotic translation initiation factor 3 subunit H	GO:0001732 formation of cytoplasmic translation initiation complex;GO:0002183 cytoplasmic translational initiation;GO:0032435 negative regulation of proteasomal ubiquitin-dependent protein catabolic process		Cancer-related genes:Candidate cancer biomarkers; Predicted intracellular proteins	Cytosol (Approved)				0	0	0	0	1	0	0	0	0	0	0	0	1	0	0	0	0	0	0	0
EIF4EBP2	1979	symbol	H. sapiens	1979	H. sapiens	EIF4EBP2	0	1	0	eukaryotic translation initiation factor 4E binding protein 2	GO:0045947 negative regulation of translational initiation;GO:0031929 TOR signaling;GO:0035176 social behavior		Predicted intracellular proteins	Mitochondria;Nucleoplasm (Approved)				0	0	0	0	0	0	0	0	0	0	0	0	0	0	0	0	0	0	0	0
ELOVL4	6785	symbol	H. sapiens	6785	H. sapiens	ELOVL4	0	1	0	ELOVL fatty acid elongase 4	GO:0019367 fatty acid elongation, saturated fatty acid;GO:0019368 fatty acid elongation, unsaturated fatty acid;GO:0034625 fatty acid elongation, monounsaturated fatty acid		Human disease related genes:Nervous system diseases:Neurodegenerative diseases; Disease related genes; ENZYME proteins:Transferases; Enzymes; Human disease related genes:Nervous system diseases:Eye disease; FDA approved drug targets:Small molecule drugs		Omega-3-carboxylic acids			0	0	0	1	0	0	0	0	0	0	0	0	0	0	0	0	0	0	0	0
EMC3	55831	symbol	H. sapiens	55831	H. sapiens	EMC3	0	1	0	ER membrane protein complex subunit 3	GO:0045050 protein insertion into ER membrane by stop-transfer membrane-anchor sequence;GO:0071816 tail-anchored membrane protein insertion into ER membrane;GO:0045048 protein insertion into ER membrane		Transporters:Primary Active Transporters					0	0	0	0	0	0	1	0	0	0	0	1	0	1	0	0	0	0	0	0
EML2	24139	symbol	H. sapiens	24139	H. sapiens	EML2	0	1	0	EMAP like 2	GO:0031115 negative regulation of microtubule polymerization;GO:0010968 regulation of microtubule nucleation;GO:0031111 negative regulation of microtubule polymerization or depolymerization		Predicted intracellular proteins	Vesicles (Approved)				0	0	0	0	0	0	0	0	0	0	0	0	0	0	0	0	0	0	0	0
ERBB3	2065	symbol	H. sapiens	2065	H. sapiens	ERBB3	0	1	0	erb-b2 receptor tyrosine kinase 3	GO:0055025 positive regulation of cardiac muscle tissue development;GO:0045844 positive regulation of striated muscle tissue development;GO:0048636 positive regulation of muscle organ development	yes	Cancer-related genes:Candidate cancer biomarkers; Potential drug targets; Disease related genes; ENZYME proteins:Transferases; Cancer-related genes:Mutated cancer genes; Human disease related genes:Endocrine and metabolic diseases:Diabetes; Transporters:Accessory Factors Involved in Transport; Human disease related genes:Congenital malformations:Congenital malformations of the musculoskeletal sys…	Plasma membrane (Supported); Additional: Actin filaments	Tucatinib	(M201)PID ERBB NETWORK PATHWAY; (M175)PID ERBB2 ERBB3 PATHWAY; (M239)PID A6B1 A6B4 INTEGRIN PATHWAY	(M5902)HALLMARK APOPTOSIS; (M5909)HALLMARK MYOGENESIS	0	0	0	0	0	0	0	0	0	0	0	0	0	0	1	0	0	0	0	0
ERMP1	79956	symbol	H. sapiens	79956	H. sapiens	ERMP1	0	1	0	endoplasmic reticulum metallopeptidase 1	GO:0030968 endoplasmic reticulum unfolded protein response;GO:0034620 cellular response to unfolded protein;GO:0035967 cellular response to topologically incorrect protein		Peptidases:Metallopeptidases; Enzymes					0	0	0	0	0	0	0	0	0	0	0	0	0	0	0	0	0	0	0	0
ESCO1	114799	symbol	H. sapiens	114799	H. sapiens	ESCO1	0	1	0	establishment of sister chromatid cohesion N-acetyltransferase 1	GO:0034421 post-translational protein acetylation;GO:0007064 mitotic sister chromatid cohesion;GO:0018394 peptidyl-lysine acetylation		Predicted intracellular proteins					0	1	0	0	0	0	0	0	0	0	0	0	0	0	0	0	0	0	1	0
ETV5	2119	symbol	H. sapiens	2119	H. sapiens	ETV5	0	1	0	ETS variant transcription factor 5	GO:0048133 male germ-line stem cell asymmetric division;GO:0098722 asymmetric stem cell division;GO:0098728 germline stem cell asymmetric division		Transcription factors:Helix-turn-helix domains; Cancer-related genes:Candidate cancer biomarkers; Human disease related genes:Cancers:Cancers of male genital organs; Predicted intracellular proteins	Nucleoplasm (Supported)		(M290)PID IL12 STAT4 PATHWAY; (M176)PID FOXM1 PATHWAY	(M5953)HALLMARK KRAS SIGNALING UP	0	0	0	0	0	1	0	0	0	0	1	0	0	0	0	0	0	0	0	0
EVI5	7813	symbol	H. sapiens	7813	H. sapiens	EVI5	0	1	0	ecotropic viral integration site 5	GO:0042147 retrograde transport, endosome to Golgi;GO:0090630 activation of GTPase activity;GO:0016482 cytosolic transport		Predicted intracellular proteins; Disease related genes	Golgi apparatus (Approved); Additional: Vesicles		(M14)PID AURORA B PATHWAY	(M5953)HALLMARK KRAS SIGNALING UP	0	0	0	0	0	0	0	0	0	1	1	0	0	0	0	0	0	0	0	0
EXD2	55218	symbol	H. sapiens	55218	H. sapiens	EXD2	0	1	0	exonuclease 3'-5' domain containing 2	GO:0000729 DNA double-strand break processing;GO:0090305 nucleic acid phosphodiester bond hydrolysis;GO:0031297 replication fork processing		Predicted intracellular proteins; ENZYME proteins:Hydrolases; Enzymes	Mitochondria (Approved); Additional: Intermediate filaments				0	0	0	0	0	0	0	0	0	0	0	0	0	0	0	0	0	0	0	0
EZR	7430	symbol	H. sapiens	7430	H. sapiens	EZR	0	1	0	ezrin	GO:0072697 protein localization to cell cortex;GO:1902896 terminal web assembly;GO:0043622 cortical microtubule organization		Cancer-related genes:Candidate cancer biomarkers; Predicted intracellular proteins; Cancer-related genes:Mutated cancer genes	Plasma membrane (Supported)		(M240)PID SYNDECAN 2 PATHWAY; (M94)PID FAS PATHWAY; (M12)PID RHOA PATHWAY	(M5893)HALLMARK MITOTIC SPINDLE	0	0	0	0	0	1	1	0	0	0	0	0	0	0	0	0	0	1	0	0
F2RL1	2150	symbol	H. sapiens	2150	H. sapiens	F2RL1	0	1	0	F2R like trypsin receptor 1	GO:0070962 positive regulation of neutrophil mediated killing of bacterium;GO:0070963 positive regulation of neutrophil mediated killing of gram-negative bacterium;GO:0099109 potassium channel activating, G protein-coupled receptor signaling pathway		G-protein coupled receptors:GPCRs excl olfactory receptors; Transporters	Plasma membrane (Approved)			(M5890)HALLMARK TNFA SIGNALING VIA NFKB; (M5953)HALLMARK KRAS SIGNALING UP	0	0	0	0	0	1	0	0	0	1	0	0	0	0	0	0	1	0	0	0
F3	2152	symbol	H. sapiens	2152	H. sapiens	F3	0	1	0	coagulation factor III, tissue factor	GO:0002541 activation of plasma proteins involved in acute inflammatory response;GO:0002543 activation of blood coagulation via clotting cascade;GO:0010641 positive regulation of platelet-derived growth factor receptor signaling pathway		Cancer-related genes:Candidate cancer biomarkers; Transporters:Accessory Factors Involved in Transport; FDA approved drug targets:Biotech drugs; Candidate cardiovascular disease genes; Predicted intracellular proteins; CD markers; Predicted secreted proteins	Vesicles (Approved)	Coagulation factor VIIa Recombinant Human; rNAPc2; 2-(4-HYDROXY-5-PHENYL-1H-PYRAZOL-3-YL)-1H-BENZOIMIDAZOLE-5-CARBOXAMIDINE; [2'-HYDROXY-3'-(1H-PYRROLO[3,2-C]PYRIDIN-2-YL)-BIPHENYL-3-YLMETHYL]-UREA; [5-(5-Amino-1H-pyrrolo[3,2-b]pyridin-2-yl)-6-hydroxy-3'-nitro-3-biphenylyl]acetic acid; Coagulation factor VII human		(M5946)HALLMARK COAGULATION; (M5942)HALLMARK UV RESPONSE DN; (M5890)HALLMARK TNFA SIGNALING VIA NFKB	0	0	0	0	0	1	0	0	0	1	0	0	1	0	0	0	0	0	0	0
FAM124B	79843	symbol	H. sapiens	79843	H. sapiens	FAM124B	0	1	0	family with sequence similarity 124 member B			Predicted intracellular proteins	Nucleoplasm (Approved); Additional: Mitochondria				0	0	0	0	0	0	0	0	0	0	0	0	0	0	0	0	0	0	0	0
FAM207A	85395	gene_synonym	H. sapiens	85395	H. sapiens	SLX9	0	1	0	SLX9 ribosome biogenesis factor	GO:0000462 maturation of SSU-rRNA from tricistronic rRNA transcript (SSU-rRNA, 5.8S rRNA, LSU-rRNA);GO:0030490 maturation of SSU-rRNA;GO:0042274 ribosomal small subunit biogenesis		Predicted intracellular proteins	Nucleoli (Supported); Additional: Nucleoplasm				0	0	0	0	1	0	0	0	0	0	0	0	0	0	0	0	0	0	0	0
FAM222B	55731	symbol	H. sapiens	55731	H. sapiens	FAM222B	0	1	0	family with sequence similarity 222 member B			Predicted intracellular proteins	Nucleoplasm (Enhanced)				0	0	0	0	0	0	0	0	0	0	0	0	0	0	0	0	0	0	0	0
FAM46A	55603	gene_synonym	H. sapiens	55603	H. sapiens	TENT5A	0	1	0	terminal nucleotidyltransferase 5A	GO:0030501 positive regulation of bone mineralization;GO:0045778 positive regulation of ossification;GO:0070169 positive regulation of biomineral tissue development		Potential drug targets; Disease related genes; ENZYME proteins:Transferases; Human disease related genes:Congenital malformations:Congenital malformations of the musculoskeletal system; Predicted intracellular proteins; Enzymes	Nucleoplasm (Approved); Additional: Cytosol			(M5911)HALLMARK INTERFERON ALPHA RESPONSE	0	0	0	0	0	0	0	0	0	0	0	0	0	0	0	0	0	0	0	0
FAM46B	115572	gene_synonym	H. sapiens	115572	H. sapiens	TENT5B	0	1	0	terminal nucleotidyltransferase 5B	GO:0048255 mRNA stabilization;GO:0043489 RNA stabilization;GO:1902373 negative regulation of mRNA catabolic process		Predicted intracellular proteins; Enzymes; ENZYME proteins:Transferases					0	0	0	0	0	0	0	1	0	0	0	0	0	0	0	0	0	0	0	0
FAM53C	51307	symbol	H. sapiens	51307	H. sapiens	FAM53C	0	1	0	family with sequence similarity 53 member C	GO:0006606 protein import into nucleus;GO:0051170 import into nucleus;GO:0034504 protein localization to nucleus		Predicted intracellular proteins					0	0	0	0	0	0	0	0	0	0	0	0	0	0	0	0	0	0	0	0
FAR2	55711	symbol	H. sapiens	55711	H. sapiens	FAR2	0	1	0	fatty acyl-CoA reductase 2	GO:0010025 wax biosynthetic process;GO:0010166 wax metabolic process;GO:0035336 long-chain fatty-acyl-CoA metabolic process		Predicted intracellular proteins; ENZYME proteins:Oxidoreductases; Enzymes	Golgi apparatus (Approved); Additional: Nucleoli				0	0	0	1	0	0	0	0	0	0	0	0	0	0	0	0	0	0	0	0
FBXO10	26267	symbol	H. sapiens	26267	H. sapiens	FBXO10	0	1	0	F-box protein 10	GO:0006511 ubiquitin-dependent protein catabolic process;GO:0019941 modification-dependent protein catabolic process;GO:0043632 modification-dependent macromolecule catabolic process		Predicted intracellular proteins; Disease related genes	Cytosol;Nucleoplasm (Approved)				0	0	0	0	0	0	0	0	1	0	0	0	0	0	0	0	0	0	0	0
FBXO45	200933	symbol	H. sapiens	200933	H. sapiens	FBXO45	0	1	0	F-box protein 45	GO:0060386 synapse assembly involved in innervation;GO:0021800 cerebral cortex tangential migration;GO:0021960 anterior commissure morphogenesis		Predicted intracellular proteins	Cytosol (Approved)		(M19)PID P73PATHWAY		0	0	0	0	0	0	0	0	1	0	0	0	0	0	0	0	0	0	0	0
FBXW11	23291	symbol	H. sapiens	23291	H. sapiens	FBXW11	0	1	0	F-box and WD repeat domain containing 11	GO:0042753 positive regulation of circadian rhythm;GO:0008090 retrograde axonal transport;GO:0007097 nuclear migration		Human disease related genes:Congenital malformations:Congenital malformations of the nervous system; Predicted intracellular proteins; Disease related genes	Plasma membrane;Vesicles (Approved); Additional: Nucleoplasm		(M46)PID ATR PATHWAY; (M70)PID PS1 PATHWAY; (M129)PID PLK1 PATHWAY	(M5903)HALLMARK NOTCH SIGNALING	0	1	1	0	0	0	0	0	1	0	0	0	1	0	0	0	0	1	0	0
FCAR	2204	symbol	H. sapiens	2204	H. sapiens	FCAR	0	1	0	Fc alpha receptor	GO:0006955 immune response;GO:0002376 immune system process;GO:0050896 response to stimulus		Predicted intracellular proteins; CD markers	Plasma membrane (Supported)				0	0	0	0	0	0	0	0	0	0	0	0	0	0	0	0	0	0	0	0
FCHO2	115548	symbol	H. sapiens	115548	H. sapiens	FCHO2	0	1	0	FCH and mu domain containing endocytic adaptor 2	GO:0048268 clathrin coat assembly;GO:0072583 clathrin-dependent endocytosis;GO:0010324 membrane invagination		Predicted intracellular proteins	Centrosome (Approved); Additional: Cytosol;Vesicles				0	0	0	0	0	0	1	0	0	0	0	0	0	1	0	0	0	0	0	0
FEM1A	55527	symbol	H. sapiens	55527	H. sapiens	FEM1A	0	1	0	fem-1 homolog A	GO:0140627 ubiquitin-dependent protein catabolic process via the C-end degron rule pathway;GO:0051438 regulation of ubiquitin-protein transferase activity;GO:0050729 positive regulation of inflammatory response		Predicted intracellular proteins	Golgi apparatus;Nucleoplasm (Supported); Additional: Cytosol				0	0	0	0	0	0	0	0	1	0	0	0	0	0	0	0	0	0	0	0
FGD5	152273	symbol	H. sapiens	152273	H. sapiens	FGD5	0	1	0	FYVE, RhoGEF and PH domain containing 5	GO:0046847 filopodium assembly;GO:0008360 regulation of cell shape;GO:0022604 regulation of cell morphogenesis		Predicted intracellular proteins	Plasma membrane (Supported)				0	0	0	0	0	0	0	0	0	1	0	1	0	0	0	0	0	0	0	0
FGF13	2258	symbol	H. sapiens	2258	H. sapiens	FGF13	0	1	0	fibroblast growth factor 13	GO:1905152 positive regulation of voltage-gated sodium channel activity;GO:0045196 establishment or maintenance of neuroblast polarity;GO:0045200 establishment of neuroblast polarity		Human disease related genes:Nervous system diseases:Epilepsy; Predicted intracellular proteins; Disease related genes	Cytosol (Supported)		(M5883)NABA SECRETED FACTORS; (M5885)NABA MATRISOME ASSOCIATED; (M5889)NABA MATRISOME	(M5939)HALLMARK P53 PATHWAY	0	0	0	0	0	0	1	0	0	0	1	0	0	0	0	0	0	0	0	0
FKBP1A	2280	symbol	H. sapiens	2280	H. sapiens	FKBP1A	0	1	0	FKBP prolyl isomerase 1A	GO:0022417 protein maturation by protein folding;GO:0060347 heart trabecula formation;GO:0032926 negative regulation of activin receptor signaling pathway		Transporters:Accessory Factors Involved in Transport; ENZYME proteins:Isomerase; Predicted intracellular proteins; Enzymes; FDA approved drug targets:Small molecule drugs		Pimecrolimus; Tacrolimus; Sirolimus; (3R)-4-(p-toluenesulfonyl)-1,4-thiazane-3-carboxylicacid-L-phenylalanine ethyl ester; {3-[3-(3,4-Dimethoxy-Phenyl)-1-(1-{1-[2-(3,4,5-Trimethoxy-Phenyl)-Butyryl]-Piperidin-2yl}-Vinyloxy)-Propyl]-Phenoxy}-Acetic Acid; Gpi-1046; Methyl Methylsulfinylmethyl Sulfide; FKB-001; Heptyl glucoside; L-709,587; (3r)-4-(P-Toluenesulfonyl)-1,4-Thiazane-3-Carboxylicacid-L-Le…	(M203)PID ALK2 PATHWAY; (M185)PID ALK1 PATHWAY; (M235)PID TCR CALCIUM PATHWAY	(M5896)HALLMARK TGF BETA SIGNALING	0	1	0	0	0	0	0	0	1	1	0	0	0	0	0	0	1	0	0	1
FOPNL	123811	gene_synonym	H. sapiens	123811	H. sapiens	CEP20	0	1	0	centrosomal protein 20	GO:0034453 microtubule anchoring;GO:0060271 cilium assembly;GO:0044782 cilium organization		Predicted intracellular proteins	Centrosome (Supported)				0	0	0	0	0	0	0	0	0	0	0	0	0	0	0	0	0	0	0	0
FRMD8	83786	symbol	H. sapiens	83786	H. sapiens	FRMD8	0	1	0	FERM domain containing 8	GO:0032760 positive regulation of tumor necrosis factor production;GO:1903557 positive regulation of tumor necrosis factor superfamily cytokine production;GO:0090090 negative regulation of canonical Wnt signaling pathway		Predicted intracellular proteins	Centriolar satellite;Plasma membrane (Approved); Additional: Cytosol;Nucleoplasm				0	0	0	0	0	1	1	0	0	0	0	0	0	0	0	0	0	0	0	0
FTSJ1	24140	symbol	H. sapiens	24140	H. sapiens	FTSJ1	0	1	0	FtsJ RNA 2'-O-methyltransferase 1	GO:0002130 wobble position ribose methylation;GO:0002128 tRNA nucleoside ribose methylation;GO:0030488 tRNA methylation		Potential drug targets; Disease related genes; ENZYME proteins:Transferases; Predicted intracellular proteins; Enzymes; Human disease related genes:Other diseases:Mental and behavioural disorders	Cytosol (Approved)				1	0	0	0	1	0	0	0	0	0	0	0	0	0	0	0	0	0	0	0
FUT4	2526	symbol	H. sapiens	2526	H. sapiens	FUT4	0	1	0	fucosyltransferase 4	GO:0097022 lymphocyte migration into lymph node;GO:0097021 lymphocyte migration into lymphoid organs;GO:0019317 fucose catabolic process		Enzymes; ENZYME proteins:Transferases	Vesicles (Approved)			(M5890)HALLMARK TNFA SIGNALING VIA NFKB	0	0	0	1	0	1	0	0	0	0	0	0	0	0	0	0	0	0	0	0
GABARAPL1	23710	symbol	H. sapiens	23710	H. sapiens	GABARAPL1	0	1	0	GABA type A receptor associated protein like 1	GO:0061723 glycophagy;GO:0005980 glycogen catabolic process;GO:0006995 cellular response to nitrogen starvation		Predicted intracellular proteins	Vesicles (Approved)			(M5935)HALLMARK FATTY ACID METABOLISM; (M5947)HALLMARK IL2 STAT5 SIGNALING; (M5934)HALLMARK XENOBIOTIC METABOLISM	0	0	0	1	0	0	0	0	0	0	0	0	0	0	0	1	0	0	0	0
GABRA5	2558	symbol	H. sapiens	2558	H. sapiens	GABRA5	0	1	0	gamma-aminobutyric acid type A receptor subunit alpha5	GO:0051932 synaptic transmission, GABAergic;GO:0060384 innervation;GO:0007214 gamma-aminobutyric acid signaling pathway		Disease related genes; Predicted intracellular proteins; Human disease related genes:Nervous system diseases:Epilepsy; Transporters:Transporter channels and pores; FDA approved drug targets:Small molecule drugs	Plasma membrane (Approved); Additional: Nucleoplasm	Butalbital; Talbutal; Pentobarbital; Meprobamate; Carisoprodol; Eszopiclone; Secobarbital; Metharbital; Thiopental; Primidone; Methylphenobarbital; Ethanol; Zopiclone; Flumazenil; Amobarbital; Aprobarbital; Butobarbital; Heptabarbital; Hexobarbital; Barbital; Dihydro-2-thioxo-5-((5-(2-(trifluoromethyl)phenyl)-2-furanyl)methyl)-4,6(1H,5H)-pyrimidinedione; Fludiazepam; Ganaxolone			0	0	0	0	0	0	0	0	0	0	0	0	0	0	0	0	0	0	0	0
GABRB3	2562	symbol	H. sapiens	2562	H. sapiens	GABRB3	0	1	0	gamma-aminobutyric acid type A receptor subunit beta3	GO:0071420 cellular response to histamine;GO:0034776 response to histamine;GO:1904862 inhibitory synapse assembly		Human disease related genes:Nervous system diseases:Epilepsy; Transporters:Transporter channels and pores; FDA approved drug targets:Small molecule drugs; Disease related genes		Lindane; Piperazine; Ivermectin; Propofol; Ethanol; Fludiazepam; Fospropofol; Muscimol			0	0	0	0	0	0	0	0	0	0	0	0	0	0	0	0	0	0	0	0
GADD45GIP1	90480	symbol	H. sapiens	90480	H. sapiens	GADD45GIP1	0	1	0	GADD45G interacting protein 1	GO:0032543 mitochondrial translation;GO:0140053 mitochondrial gene expression;GO:0006412 translation		Ribosomal proteins; Predicted intracellular proteins	Mitochondria (Supported); Additional: Nucleoplasm				0	0	0	0	0	0	0	0	0	0	0	0	0	0	0	0	0	0	0	0
GALE	2582	symbol	H. sapiens	2582	H. sapiens	GALE	0	1	0	UDP-galactose-4-epimerase	GO:0033499 galactose catabolic process via UDP-galactose;GO:0019388 galactose catabolic process;GO:0006012 galactose metabolic process		Potential drug targets; Disease related genes; ENZYME proteins:Isomerase; Predicted intracellular proteins; Enzymes; Human disease related genes:Congenital disorders of metabolism:Congenital disorders of carbohydrate metabolism	Cytosol;Golgi apparatus (Approved)	Uridine diphosphate glucose; Uridine-Diphosphate-N-Acetylgalactosamine; UDP-alpha-D-glucuronic acid; Tetramethylammonium; Uridine-Diphosphate-N-Acetylglucosamine; Galactose-uridine-5'-diphosphate		(M5907)HALLMARK ESTROGEN RESPONSE LATE; (M5937)HALLMARK GLYCOLYSIS	0	0	0	0	0	0	0	0	0	0	0	0	0	0	0	0	0	0	0	0
GAS7	8522	symbol	H. sapiens	8522	H. sapiens	GAS7	0	1	0	growth arrest specific 7	GO:0030041 actin filament polymerization;GO:0008154 actin polymerization or depolymerization;GO:0051258 protein polymerization		Predicted intracellular proteins; Cancer-related genes; Disease related genes	Plasma membrane (Approved); Additional: Actin filaments;Focal adhesion sites				0	0	0	0	0	0	0	0	0	0	0	0	0	0	0	0	0	0	0	0
GCLM	2730	symbol	H. sapiens	2730	H. sapiens	GCLM	0	1	0	glutamate-cysteine ligase modifier subunit	GO:0035227 regulation of glutamate-cysteine ligase activity;GO:0035229 positive regulation of glutamate-cysteine ligase activity;GO:0097069 cellular response to thyroxine stimulus		Cancer-related genes:Candidate cancer biomarkers; Human disease related genes:Cardiovascular diseases:Cardiac diseases; Predicted intracellular proteins	Cytosol;Nucleoplasm (Approved); Additional: Plasma membrane	Glutamic acid; Cysteine		(M5938)HALLMARK REACTIVE OXYGEN SPECIES PATHWAY; (M5948)HALLMARK BILE ACID METABOLISM; (M5945)HALLMARK HEME METABOLISM	0	0	0	0	0	0	0	0	0	0	0	0	0	0	0	1	1	0	0	0
GEMIN2	8487	symbol	H. sapiens	8487	H. sapiens	GEMIN2	0	1	0	gem nuclear organelle associated protein 2	GO:1905215 negative regulation of RNA binding;GO:1905214 regulation of RNA binding;GO:0000387 spliceosomal snRNP assembly		Predicted intracellular proteins	Nuclear bodies;Nucleoplasm (Supported); Additional: Nucleoli				1	0	0	0	1	0	0	0	0	0	0	0	0	0	0	0	0	0	0	0
GEMIN5	25929	symbol	H. sapiens	25929	H. sapiens	GEMIN5	0	1	0	gem nuclear organelle associated protein 5	GO:0000387 spliceosomal snRNP assembly;GO:0022618 protein-RNA complex assembly;GO:0071826 protein-RNA complex organization		Human disease related genes:Congenital malformations:Congenital malformations of the nervous system; Predicted intracellular proteins; Disease related genes	Cytosol (Enhanced); Additional: Nuclear bodies				1	0	0	0	1	0	0	0	0	0	0	0	0	0	0	0	0	0	0	0
GGA2	23062	symbol	H. sapiens	23062	H. sapiens	GGA2	0	1	0	golgi associated, gamma adaptin ear containing, ARF binding protein 2	GO:0043001 Golgi to plasma membrane protein transport;GO:0034394 protein localization to cell surface;GO:0006893 Golgi to plasma membrane transport		Predicted intracellular proteins	Golgi apparatus (Enhanced)			(M5924)HALLMARK MTORC1 SIGNALING	0	0	0	0	0	0	1	0	0	0	0	0	0	0	0	0	0	0	0	0
GGACT	87769	symbol	H. sapiens	87769	H. sapiens	GGACT	0	1	0	gamma-glutamylamine cyclotransferase	GO:0042219 cellular modified amino acid catabolic process;GO:0006575 cellular modified amino acid metabolic process;GO:1901565 organonitrogen compound catabolic process		Predicted intracellular proteins; Enzymes; ENZYME proteins:Lyases		Formic acid			0	0	0	0	0	0	0	0	0	0	0	0	0	0	0	0	0	0	0	0
GHITM	27069	symbol	H. sapiens	27069	H. sapiens	GHITM	0	1	0	growth hormone inducible transmembrane protein	GO:0099093 calcium export from the mitochondrion;GO:1905448 positive regulation of mitochondrial ATP synthesis coupled electron transport;GO:0140141 mitochondrial potassium ion transmembrane transport			Mitochondria (Supported)			(M5905)HALLMARK ADIPOGENESIS	0	0	0	0	0	0	0	0	0	0	0	0	0	1	0	1	0	0	0	0
GLE1	2733	symbol	H. sapiens	2733	H. sapiens	GLE1	0	1	0	GLE1 RNA export mediator	GO:0016973 poly(A)+ mRNA export from nucleus;GO:0006406 mRNA export from nucleus;GO:0006405 RNA export from nucleus		Potential drug targets; Disease related genes; Human disease related genes:Congenital malformations:Congenital malformations of the musculoskeletal system; Predicted intracellular proteins; Transporters:Transporter channels and pores; Transporters:Primary Active Transporters	Nuclear membrane (Supported); Additional: Nucleoli				1	0	0	0	0	0	0	0	0	0	0	0	0	0	0	0	0	0	0	0
GLS2	27165	symbol	H. sapiens	27165	H. sapiens	GLS2	0	1	0	glutaminase 2	GO:0006543 glutamine catabolic process;GO:0006537 glutamate biosynthetic process;GO:0043650 dicarboxylic acid biosynthetic process		Predicted intracellular proteins; ENZYME proteins:Hydrolases; Enzymes		Glutamic acid		(M5939)HALLMARK P53 PATHWAY	0	0	0	0	0	0	0	0	0	0	0	0	0	0	0	0	0	0	0	0
GLTP	51228	symbol	H. sapiens	51228	H. sapiens	GLTP	0	1	0	glycolipid transfer protein	GO:0035621 ER to Golgi ceramide transport;GO:0046836 glycolipid transport;GO:1902389 ceramide 1-phosphate transport		Predicted intracellular proteins	Cytosol (Supported)	Lauric acid; Sphingosine; Capric acid; Lactose			0	0	0	0	0	0	0	0	0	0	0	0	0	1	0	0	0	0	0	0
GOLGA4	2803	symbol	H. sapiens	2803	H. sapiens	GOLGA4	0	1	0	golgin A4	GO:0043001 Golgi to plasma membrane protein transport;GO:0045773 positive regulation of axon extension;GO:0006893 Golgi to plasma membrane transport		Predicted intracellular proteins	Golgi apparatus (Supported); Additional: Nucleoplasm			(M5910)HALLMARK PROTEIN SECRETION	0	0	0	0	0	1	1	0	0	0	0	0	0	0	0	0	0	0	0	0
GOLGA5	9950	symbol	H. sapiens	9950	H. sapiens	GOLGA5	0	1	0	golgin A5	GO:0000301 retrograde transport, vesicle recycling within Golgi;GO:0006891 intra-Golgi vesicle-mediated transport;GO:0007030 Golgi organization		Potential drug targets; Disease related genes; Predicted intracellular proteins; Cancer-related genes:Mutational cancer driver genes; Transporters	Golgi apparatus (Supported)				0	0	0	0	0	0	0	0	0	0	0	0	0	1	0	0	0	0	0	0
GOLGA6L22	440243	symbol	H. sapiens	440243	H. sapiens	GOLGA6L22	0	1	0	golgin A6 family like 22			Predicted intracellular proteins					0	0	0	0	0	0	0	0	0	0	0	0	0	0	0	0	0	0	0	0
GOLGA6L6	727832	symbol	H. sapiens	727832	H. sapiens	GOLGA6L6	0	1	0	golgin A6 family like 6			Predicted intracellular proteins					0	0	0	0	0	0	0	0	0	0	0	0	0	0	0	0	0	0	0	0
GOLGA7	51125	symbol	H. sapiens	51125	H. sapiens	GOLGA7	0	1	0	golgin A7	GO:0018230 peptidyl-L-cysteine S-palmitoylation;GO:0018231 peptidyl-S-diacylglycerol-L-cysteine biosynthetic process from peptidyl-cysteine;GO:0043001 Golgi to plasma membrane protein transport		Predicted intracellular proteins; Transporters:Accessory Factors Involved in Transport					0	0	0	0	0	0	1	0	0	0	0	0	0	0	0	0	0	0	0	0
GORASP1	64689	symbol	H. sapiens	64689	H. sapiens	GORASP1	0	1	0	golgi reassembly stacking protein 1	GO:0050774 negative regulation of dendrite morphogenesis;GO:0061951 establishment of protein localization to plasma membrane;GO:0048814 regulation of dendrite morphogenesis		Predicted intracellular proteins	Golgi apparatus (Supported)		(M12705)SIG CD40PATHWAYMAP; (M129)PID PLK1 PATHWAY		0	1	0	0	0	0	1	0	0	0	0	0	0	1	0	0	0	0	1	0
GPC6	10082	symbol	H. sapiens	10082	H. sapiens	GPC6	0	1	0	glypican 6	GO:0098696 regulation of neurotransmitter receptor localization to postsynaptic specialization membrane;GO:1902683 regulation of receptor localization to synapse;GO:1902473 regulation of protein localization to synapse		Predicted intracellular proteins; Human disease related genes:Congenital malformations:Congenital malformations of the musculoskeletal system; Disease related genes	Golgi apparatus;Vesicles (Approved)		(M5880)NABA ECM AFFILIATED; (M5885)NABA MATRISOME ASSOCIATED; (M5889)NABA MATRISOME		0	0	0	0	0	0	0	0	0	0	0	0	0	0	0	0	0	0	0	0
GPR107	57720	symbol	H. sapiens	57720	H. sapiens	GPR107	0	1	0	G protein-coupled receptor 107	GO:0072583 clathrin-dependent endocytosis;GO:0006898 receptor-mediated endocytosis;GO:0006897 endocytosis		Transporters	Golgi apparatus (Approved); Additional: Nucleoplasm				0	0	0	0	0	0	0	0	0	0	0	0	0	0	0	0	0	0	0	0
GSKIP	51527	symbol	H. sapiens	51527	H. sapiens	GSKIP	0	1	0	GSK3B interacting protein	GO:0008631 intrinsic apoptotic signaling pathway in response to oxidative stress;GO:0090263 positive regulation of canonical Wnt signaling pathway;GO:0030177 positive regulation of Wnt signaling pathway		Predicted intracellular proteins	Golgi apparatus;Vesicles (Approved); Additional: Nucleoli				0	0	0	0	0	0	0	0	0	0	0	0	0	0	1	0	0	0	0	1
GTF2H4	2968	symbol	H. sapiens	2968	H. sapiens	GTF2H4	0	1	0	general transcription factor IIH subunit 4	GO:0006289 nucleotide-excision repair;GO:0006366 transcription by RNA polymerase II;GO:0006281 DNA repair		Predicted intracellular proteins	Nuclear speckles (Supported)				1	0	0	0	0	0	0	0	0	0	0	0	0	0	0	0	0	0	0	0
GTF3C2	2976	symbol	H. sapiens	2976	H. sapiens	GTF3C2	0	1	0	general transcription factor IIIC subunit 2	GO:0042791 5S class rRNA transcription by RNA polymerase III;GO:0042797 tRNA transcription by RNA polymerase III;GO:0009304 tRNA transcription		Predicted intracellular proteins	Nucleoplasm (Supported)				0	0	0	0	1	0	0	0	0	0	0	0	0	0	0	0	0	0	0	0
GUCD1	83606	symbol	H. sapiens	83606	H. sapiens	GUCD1	0	1	0	guanylyl cyclase domain containing 1	GO:0097421 liver regeneration;GO:0031100 animal organ regeneration;GO:0051591 response to cAMP		Predicted intracellular proteins	Nucleoplasm (Approved)				0	0	0	0	0	0	0	0	0	0	0	0	0	0	0	0	0	0	0	0
GYG2	8908	symbol	H. sapiens	8908	H. sapiens	GYG2	0	1	0	glycogenin 2	GO:0005978 glycogen biosynthetic process;GO:0009250 glucan biosynthetic process;GO:0000271 polysaccharide biosynthetic process		Predicted intracellular proteins; Enzymes; ENZYME proteins:Transferases	Cytosol;Nucleoli (Approved); Additional: Nucleoplasm				0	0	0	1	0	0	0	0	0	0	0	0	0	0	0	0	0	0	0	0
HADHB	3032	symbol	H. sapiens	3032	H. sapiens	HADHB	0	1	0	hydroxyacyl-CoA dehydrogenase trifunctional multienzyme complex subunit beta	GO:0006635 fatty acid beta-oxidation;GO:0019395 fatty acid oxidation;GO:0034440 lipid oxidation		Potential drug targets; Disease related genes; ENZYME proteins:Transferases; Human disease related genes:Congenital disorders of metabolism:Mitochondrial diseases; Predicted intracellular proteins; Enzymes; Human disease related genes:Congenital disorders of metabolism:Congenital disorders of lipid/glycolipid metabolism	Mitochondria (Supported)			(M5935)HALLMARK FATTY ACID METABOLISM; (M5936)HALLMARK OXIDATIVE PHOSPHORYLATION	0	0	0	0	0	0	0	0	0	0	0	0	0	0	0	0	0	0	0	0
HAGH	3029	symbol	H. sapiens	3029	H. sapiens	HAGH	0	1	0	hydroxyacylglutathione hydrolase	GO:0019243 methylglyoxal catabolic process to D-lactate via S-lactoyl-glutathione;GO:0051596 methylglyoxal catabolic process;GO:0061727 methylglyoxal catabolic process to lactate		Predicted intracellular proteins; ENZYME proteins:Hydrolases; Enzymes		Glutathione; S-(N-hydroxy-N-bromophenylcarbamoyl)glutathione	(M19)PID P73PATHWAY	(M5945)HALLMARK HEME METABOLISM	0	0	0	1	0	0	0	0	0	0	0	0	0	0	0	0	0	0	0	0
HAPLN1	1404	symbol	H. sapiens	1404	H. sapiens	HAPLN1	0	1	0	hyaluronan and proteoglycan link protein 1	GO:0002052 positive regulation of neuroblast proliferation;GO:1902692 regulation of neuroblast proliferation;GO:2000179 positive regulation of neural precursor cell proliferation		Predicted secreted proteins	Vesicles (Approved)	Hyaluronic acid	(M5882)NABA PROTEOGLYCANS; (M5884)NABA CORE MATRISOME; (M5889)NABA MATRISOME		0	0	0	0	0	1	0	0	0	0	0	0	0	0	0	0	0	0	0	0
HARS2	23438	symbol	H. sapiens	23438	H. sapiens	HARS2	0	1	0	histidyl-tRNA synthetase 2, mitochondrial	GO:0006427 histidyl-tRNA aminoacylation;GO:0006418 tRNA aminoacylation for protein translation;GO:0043039 tRNA aminoacylation		Potential drug targets; Human disease related genes:Congenital malformations:Other congenital malformations; Disease related genes; Predicted intracellular proteins; ENZYME proteins:Ligase; Enzymes	Mitochondria (Approved)				0	0	0	0	1	0	0	0	0	0	0	0	0	0	0	0	0	0	0	0
HAUS2	55142	symbol	H. sapiens	55142	H. sapiens	HAUS2	0	1	0	HAUS augmin like complex subunit 2	GO:0010968 regulation of microtubule nucleation;GO:0007020 microtubule nucleation;GO:0046785 microtubule polymerization		Predicted intracellular proteins	Cytosol;Nucleoplasm (Approved); Additional: Centrosome				0	1	0	0	0	0	0	0	0	0	1	0	0	0	0	0	0	0	1	0
HCCS	3052	symbol	H. sapiens	3052	H. sapiens	HCCS	0	1	0	holocytochrome c synthase	GO:0017003 protein-heme linkage;GO:0017006 protein-tetrapyrrole linkage;GO:0018063 cytochrome c-heme linkage		Potential drug targets; Human disease related genes:Congenital malformations:Other congenital malformations; Disease related genes; Predicted intracellular proteins; Human disease related genes:Congenital malformations:Congenital malformations of eye; Enzymes; ENZYME proteins:Lyases	Mitochondria (Enhanced)			(M5935)HALLMARK FATTY ACID METABOLISM; (M5936)HALLMARK OXIDATIVE PHOSPHORYLATION	0	0	0	0	0	0	0	0	0	0	0	0	0	0	0	0	0	0	0	0
HDX	139324	symbol	H. sapiens	139324	H. sapiens	HDX	0	1	0	highly divergent homeobox	GO:0006357 regulation of transcription by RNA polymerase II;GO:0006355 regulation of DNA-templated transcription;GO:2001141 regulation of RNA biosynthetic process		Transcription factors:Helix-turn-helix domains; Predicted intracellular proteins	Cytosol (Approved)				0	0	0	0	0	0	0	0	0	0	0	0	0	0	0	0	0	0	0	0
HIBADH	11112	symbol	H. sapiens	11112	H. sapiens	HIBADH	0	1	0	3-hydroxyisobutyrate dehydrogenase	GO:0006574 valine catabolic process;GO:0006573 valine metabolic process;GO:0009083 branched-chain amino acid catabolic process		Predicted intracellular proteins; ENZYME proteins:Oxidoreductases; Enzymes		NADH			0	0	0	0	0	0	0	0	0	0	0	0	0	0	0	0	0	0	0	0
HIST1H4J	8363	gene_synonym	H. sapiens	8363	H. sapiens	H4C11	0	1	0	H4 clustered histone 11	GO:0061644 protein localization to CENP-A containing chromatin;GO:0045653 negative regulation of megakaryocyte differentiation;GO:0071459 protein localization to chromosome, centromeric region		Predicted intracellular proteins; Disease related genes					0	1	0	0	0	1	0	0	0	0	0	1	0	0	0	0	0	0	1	0
HLA-DRB3	3125	symbol	H. sapiens	3125	H. sapiens	HLA-DRB3	0	1	0	major histocompatibility complex, class II, DR beta 3	GO:0002469 myeloid dendritic cell antigen processing and presentation;GO:0002468 dendritic cell antigen processing and presentation;GO:0002842 positive regulation of T cell mediated immune response to tumor cell							0	1	0	0	0	1	0	0	1	0	0	0	0	0	0	0	1	0	0	0
HLA-E	3133	symbol	H. sapiens	3133	H. sapiens	HLA-E	0	1	0	major histocompatibility complex, class I, E	GO:0001815 positive regulation of antibody-dependent cellular cytotoxicity;GO:0032679 regulation of TRAIL production;GO:0032759 positive regulation of TRAIL production		Predicted secreted proteins	Plasma membrane;Vesicles (Supported)			(M5950)HALLMARK ALLOGRAFT REJECTION	0	0	0	0	0	1	0	0	1	0	0	0	0	0	0	0	1	0	0	0
HMGB1	3146	symbol	H. sapiens	3146	H. sapiens	HMGB1	0	1	0	high mobility group box 1	GO:0032072 regulation of restriction endodeoxyribonuclease activity;GO:0017055 negative regulation of RNA polymerase II transcription preinitiation complex assembly;GO:0035711 T-helper 1 cell activation		Predicted intracellular proteins; Predicted secreted proteins	Nucleoplasm (Supported)	Chloroquine; Ethyl pyruvate	(M264)PID TOLL ENDOGENOUS PATHWAY; (M159)PID AMB2 NEUTROPHILS PATHWAY; (M53)PID INTEGRIN3 PATHWAY		0	0	0	0	0	1	0	0	1	1	0	0	1	0	0	0	1	0	1	0
HMGB3	3149	symbol	H. sapiens	3149	H. sapiens	HMGB3	0	1	0	high mobility group box 3	GO:0032392 DNA geometric change;GO:0071103 DNA conformation change;GO:0006310 DNA recombination		Human disease related genes:Congenital malformations:Congenital malformations of eye; Predicted intracellular proteins; Disease related genes	Nucleoplasm (Supported); Additional: Nucleoli			(M5901)HALLMARK G2M CHECKPOINT; (M5925)HALLMARK E2F TARGETS	0	0	0	0	0	0	0	0	0	0	0	0	0	0	0	0	0	0	1	0
HNRNPA2B1	3181	symbol	H. sapiens	3181	H. sapiens	HNRNPA2B1	0	1	0	heterogeneous nuclear ribonucleoprotein A2/B1	GO:1905663 positive regulation of telomerase RNA reverse transcriptase activity;GO:1905661 regulation of telomerase RNA reverse transcriptase activity;GO:1990428 miRNA transport		Human disease related genes:Musculoskeletal diseases:Muscular diseases; Predicted intracellular proteins; Cancer-related genes; Disease related genes	Nucleoplasm (Supported)	Copper; Artenimol		(M5926)HALLMARK MYC TARGETS V1	1	0	0	0	1	0	0	0	0	0	0	0	0	0	0	0	0	0	1	0
HNRNPC	3183	symbol	H. sapiens	3183	H. sapiens	HNRNPC	0	1	0	heterogeneous nuclear ribonucleoprotein C	GO:0070935 3'-UTR-mediated mRNA stabilization;GO:0032211 negative regulation of telomere maintenance via telomerase;GO:1904357 negative regulation of telomere maintenance via telomere lengthening		Predicted intracellular proteins	Nucleoplasm (Enhanced)		(M105)PID TELOMERASE PATHWAY	(M5926)HALLMARK MYC TARGETS V1	1	0	0	0	0	0	0	0	0	0	0	1	0	0	0	0	0	0	0	0
HNRNPK	3190	symbol	H. sapiens	3190	H. sapiens	HNRNPK	0	1	0	heterogeneous nuclear ribonucleoprotein K	GO:1905599 positive regulation of low-density lipoprotein receptor activity;GO:1902165 regulation of intrinsic apoptotic signaling pathway in response to DNA damage by p53 class mediator;GO:0010988 regulation of low-density lipoprotein particle clearance		Human disease related genes:Congenital malformations:Other congenital malformations; Predicted intracellular proteins; Disease related genes	Nucleoplasm (Enhanced)	Artenimol; Phenethyl Isothiocyanate			1	0	0	0	0	0	0	0	0	0	0	0	0	0	0	0	0	0	0	0
HNRNPU	3192	symbol	H. sapiens	3192	H. sapiens	HNRNPU	0	1	0	heterogeneous nuclear ribonucleoprotein U	GO:1990280 RNA localization to chromatin;GO:1902889 protein localization to spindle microtubule;GO:2000371 regulation of DNA topoisomerase (ATP-hydrolyzing) activity		Human disease related genes:Nervous system diseases:Epilepsy; Predicted intracellular proteins; Disease related genes	Nucleoplasm (Supported)			(M5941)HALLMARK UV RESPONSE UP; (M5901)HALLMARK G2M CHECKPOINT; (M5926)HALLMARK MYC TARGETS V1	1	0	0	0	0	0	0	1	0	0	1	0	0	0	0	0	0	0	0	1
HNRNPUL2	221092	symbol	H. sapiens	221092	H. sapiens	HNRNPUL2	0	1	0	heterogeneous nuclear ribonucleoprotein U like 2	GO:0008150 biological_process		Predicted intracellular proteins	Nucleoplasm (Enhanced)				0	0	0	0	0	0	0	0	0	0	0	0	0	0	0	0	0	0	0	0
HPGD	3248	symbol	H. sapiens	3248	H. sapiens	HPGD	0	1	0	15-hydroxyprostaglandin dehydrogenase	GO:1905828 regulation of prostaglandin catabolic process;GO:0097070 ductus arteriosus closure;GO:0070493 thrombin-activated receptor signaling pathway		Cancer-related genes:Candidate cancer biomarkers; Potential drug targets; Disease related genes; Human disease related genes:Congenital malformations:Congenital malformations of the musculoskeletal system; Human disease related genes:Musculoskeletal diseases:Skeletal diseases; Predicted intracellular proteins; ENZYME proteins:Oxidoreductases; Enzymes	Cytosol (Supported); Additional: Nucleoplasm	NADH		(M5908)HALLMARK ANDROGEN RESPONSE; (M5935)HALLMARK FATTY ACID METABOLISM	0	0	0	0	0	0	0	1	0	0	0	0	0	0	0	0	0	0	0	0
HPS6	79803	symbol	H. sapiens	79803	H. sapiens	HPS6	0	1	0	HPS6 biogenesis of lysosomal organelles complex 2 subunit 3	GO:1903232 melanosome assembly;GO:0060155 platelet dense granule organization;GO:0032438 melanosome organization		Human disease related genes:Congenital disorders of metabolism:Congenital disorders of amino acid metabolism; Predicted intracellular proteins; Disease related genes					0	0	0	0	0	0	1	0	0	0	0	0	0	1	0	0	0	1	0	0
HRAS	3265	symbol	H. sapiens	3265	H. sapiens	HRAS	0	1	0	HRas proto-oncogene, GTPase	GO:0090402 oncogene-induced cell senescence;GO:0098696 regulation of neurotransmitter receptor localization to postsynaptic specialization membrane;GO:1900029 positive regulation of ruffle assembly		Cancer-related genes:Candidate cancer biomarkers; Human disease related genes:Congenital malformations:Other congenital malformations; Human disease related genes:Cancers:Cancers of the urinary system; Potential drug targets; Human disease related genes:Cancers:Cancers of soft tissues and bone; Disease related genes; Cancer-related genes:Mutated cancer genes; Human disease related genes:Musculosk…	Cytosol;Nucleoplasm (Supported)	Hexane-1,6-Diol; Trifluoroethanol; Guanosine-5'-Triphosphate; Guanosine-5'-Diphosphate; N,N'-DIMETHYL-N-(ACETYL)-N'-(7-NITROBENZ-2-OXA-1,3-DIAZOL-4-YL)ETHYLENEDIAMINE	(M134)PID TCR RAS PATHWAY; (M18895)SA TRKA RECEPTOR; (M17200)SA B CELL RECEPTOR COMPLEXES	(M5949)HALLMARK PEROXISOME; (M5923)HALLMARK PI3K AKT MTOR SIGNALING; (M5915)HALLMARK APICAL JUNCTION	0	1	0	0	0	1	0	0	1	1	0	0	0	0	1	0	0	0	0	0
HSPH1	10808	symbol	H. sapiens	10808	H. sapiens	HSPH1	0	1	0	heat shock protein family H (Hsp110) member 1	GO:0045345 positive regulation of MHC class I biosynthetic process;GO:0045343 regulation of MHC class I biosynthetic process;GO:0051135 positive regulation of NK T cell activation		Cancer-related genes:Candidate cancer biomarkers; Predicted intracellular proteins	Cytosol (Enhanced); Additional: Nucleoplasm	Phenethyl Isothiocyanate		(M5935)HALLMARK FATTY ACID METABOLISM	0	0	0	0	0	1	0	0	0	0	0	0	0	0	0	0	0	0	0	0
ICK	22858	gene_synonym	H. sapiens	22858	H. sapiens	CILK1	0	1	0	ciliogenesis associated kinase 1	GO:0035721 intraciliary retrograde transport;GO:0035720 intraciliary anterograde transport;GO:0042073 intraciliary transport	yes	Kinases:CMGC Ser/Thr protein kinases; Human disease related genes:Congenital malformations:Other congenital malformations; Potential drug targets; Disease related genes; ENZYME proteins:Transferases; Predicted intracellular proteins; Enzymes; Human disease related genes:Nervous system diseases:Epilepsy	Nucleoli fibrillar center (Supported)	Fostamatinib			0	0	0	0	0	0	0	0	0	0	0	0	0	0	0	0	0	0	0	0
IDE	3416	symbol	H. sapiens	3416	H. sapiens	IDE	0	1	0	insulin degrading enzyme	GO:1901143 insulin catabolic process;GO:0010815 bradykinin catabolic process;GO:0150094 amyloid-beta clearance by cellular catabolic process		Predicted intracellular proteins; ENZYME proteins:Hydrolases; Enzymes; FDA approved drug targets:Small molecule drugs; Peptidases:Metallopeptidases; Predicted secreted proteins		Insulin pork; Bacitracin		(M5949)HALLMARK PEROXISOME; (M5951)HALLMARK SPERMATOGENESIS	0	1	0	0	0	0	0	0	1	0	0	0	0	0	0	0	0	0	0	0
IER3IP1	51124	symbol	H. sapiens	51124	H. sapiens	IER3IP1	0	1	0	immediate early response 3 interacting protein 1	GO:0003331 positive regulation of extracellular matrix constituent secretion;GO:0003330 regulation of extracellular matrix constituent secretion;GO:2000269 regulation of fibroblast apoptotic process		Human disease related genes:Congenital malformations:Congenital malformations of the nervous system; Predicted intracellular proteins; Disease related genes	Endoplasmic reticulum (Supported)				0	0	0	0	0	0	0	0	0	0	0	0	0	0	0	0	0	0	0	0
IFRD1	3475	symbol	H. sapiens	3475	H. sapiens	IFRD1	0	1	0	interferon related developmental regulator 1	GO:0007518 myoblast fate determination;GO:0048625 myoblast fate commitment;GO:0048671 negative regulation of collateral sprouting		Predicted intracellular proteins	Cytosol;Plasma membrane (Approved)			(M5909)HALLMARK MYOGENESIS; (M5924)HALLMARK MTORC1 SIGNALING; (M5926)HALLMARK MYC TARGETS V1	0	0	0	0	0	0	0	0	0	0	0	0	0	0	0	0	0	0	0	0
IGDCC3	9543	symbol	H. sapiens	9543	H. sapiens	IGDCC3	0	1	0	immunoglobulin superfamily DCC subclass member 3	GO:0050885 neuromuscular process controlling balance;GO:0050905 neuromuscular process;GO:0098609 cell-cell adhesion		Predicted intracellular proteins	Nucleoplasm;Vesicles (Uncertain)				0	0	0	0	0	0	0	0	0	0	0	0	0	0	0	0	0	0	0	0
IGF2BP2	10644	symbol	H. sapiens	10644	H. sapiens	IGF2BP2	0	1	0	insulin like growth factor 2 mRNA binding protein 2	GO:0106106 cold-induced thermogenesis;GO:0070934 CRD-mediated mRNA stabilization;GO:1990845 adaptive thermogenesis		Human disease related genes:Endocrine and metabolic diseases:Diabetes; Predicted intracellular proteins	Cytosol (Enhanced)				1	0	0	0	0	0	0	0	0	0	0	0	0	0	0	0	0	0	0	0
IGF2BP3	10643	symbol	H. sapiens	10643	H. sapiens	IGF2BP3	0	1	0	insulin like growth factor 2 mRNA binding protein 3	GO:0070934 CRD-mediated mRNA stabilization;GO:0048255 mRNA stabilization;GO:0043489 RNA stabilization		Predicted intracellular proteins	Cytosol (Supported)				1	0	0	0	0	0	0	0	0	0	0	0	0	0	0	0	0	0	0	0
IGFALS	3483	symbol	H. sapiens	3483	H. sapiens	IGFALS	0	1	0	insulin like growth factor binding protein acid labile subunit	GO:0007155 cell adhesion;GO:0007165 signal transduction;GO:0023052 signaling		Predicted secreted proteins; Predicted intracellular proteins; Disease related genes; Human disease related genes:Endocrine and metabolic diseases:Hypothalamus and pituitary gland diseases		Zinc; Copper; Zinc acetate; Zinc chloride; Zinc sulfate, unspecified form	(M3008)NABA ECM GLYCOPROTEINS; (M5884)NABA CORE MATRISOME; (M5889)NABA MATRISOME		0	0	0	0	0	0	0	0	0	0	0	0	0	0	0	0	0	0	0	0
IGFBP3	3486	symbol	H. sapiens	3486	H. sapiens	IGFBP3	0	1	0	insulin like growth factor binding protein 3	GO:0043568 positive regulation of insulin-like growth factor receptor signaling pathway;GO:0044342 type B pancreatic cell proliferation;GO:0043567 regulation of insulin-like growth factor receptor signaling pathway		Cancer-related genes:Candidate cancer biomarkers; Predicted intracellular proteins; Predicted secreted proteins	Vesicles (Uncertain)	Alitretinoin; Mecasermin; Lonafarnib	(M236)PID DELTA NP63 PATHWAY; (M256)PID TAP63 PATHWAY; (M145)PID P53 DOWNSTREAM PATHWAY	(M5891)HALLMARK HYPOXIA; (M5909)HALLMARK MYOGENESIS; (M5930)HALLMARK EPITHELIAL MESENCHYMAL TRANSITION	0	0	0	0	0	0	0	0	0	0	0	0	0	0	0	0	0	0	0	1
IKZF5	64376	symbol	H. sapiens	64376	H. sapiens	IKZF5	0	1	0	IKAROS family zinc finger 5	GO:0000122 negative regulation of transcription by RNA polymerase II;GO:0045892 negative regulation of DNA-templated transcription;GO:1902679 negative regulation of RNA biosynthetic process		Transcription factors:Zinc-coordinating DNA-binding domains; Predicted intracellular proteins; Human disease related genes:Cardiovascular diseases:Hematologic diseases; Disease related genes	Nucleoplasm (Supported); Additional: Cytosol;Plasma membrane				0	0	0	0	0	0	0	0	0	0	0	0	0	0	0	0	0	0	0	0
IL25	64806	symbol	H. sapiens	64806	H. sapiens	IL25	0	1	0	interleukin 25	GO:0030222 eosinophil differentiation;GO:0009624 response to nematode;GO:0030851 granulocyte differentiation		Predicted intracellular proteins; Predicted secreted proteins			(M5883)NABA SECRETED FACTORS; (M5885)NABA MATRISOME ASSOCIATED; (M5889)NABA MATRISOME		0	0	0	0	0	0	0	0	0	0	0	0	0	0	0	0	1	0	0	0
IL4R	3566	symbol	H. sapiens	3566	H. sapiens	IL4R	0	1	0	interleukin 4 receptor	GO:0045626 negative regulation of T-helper 1 cell differentiation;GO:0045630 positive regulation of T-helper 2 cell differentiation;GO:0035771 interleukin-4-mediated signaling pathway		Cancer-related genes:Candidate cancer biomarkers; Human disease related genes:Skin diseases:Skin and soft tissue diseases; Transporters:Accessory Factors Involved in Transport; FDA approved drug targets:Biotech drugs; Predicted intracellular proteins; CD markers; Human disease related genes:Immune system diseases:Allergies and autoimmune diseases; Predicted secreted proteins	Plasma membrane (Supported); Additional: Centriolar satellite;Nucleoplasm	AER001; Dupilumab	(M1718)SIG IL4RECEPTOR IN B LYPHOCYTES; (M28)PID IL4 2PATHWAY; (M19)PID P73PATHWAY	(M5897)HALLMARK IL6 JAK STAT3 SIGNALING; (M5911)HALLMARK INTERFERON ALPHA RESPONSE; (M5947)HALLMARK IL2 STAT5 SIGNALING	0	0	0	0	0	1	0	0	0	0	0	0	0	0	0	0	1	0	0	0
IL6ST	3572	symbol	H. sapiens	3572	H. sapiens	IL6ST	0	1	0	interleukin 6 cytokine family signal transducer	GO:0038165 oncostatin-M-mediated signaling pathway;GO:0048861 leukemia inhibitory factor signaling pathway;GO:0070120 ciliary neurotrophic factor-mediated signaling pathway		Cancer-related genes:Candidate cancer biomarkers; Disease related genes; Candidate cardiovascular disease genes; Human disease related genes:Congenital malformations:Congenital malformations of the musculoskeletal system; CD markers; Human disease related genes:Immune system diseases:Primary immunodeficiency; Predicted secreted proteins	Plasma membrane (Supported); Additional: Golgi apparatus		(M36)PID IL27 PATHWAY; (M183)PID IL6 7 PATHWAY; (M100)PID SHP2 PATHWAY	(M5897)HALLMARK IL6 JAK STAT3 SIGNALING; (M5941)HALLMARK UV RESPONSE UP; (M5890)HALLMARK TNFA SIGNALING VIA NFKB	0	0	0	1	0	1	0	0	0	0	0	0	0	0	0	0	0	0	0	0
IMP3	55272	symbol	H. sapiens	55272	H. sapiens	IMP3	0	1	0	IMP U3 small nucleolar ribonucleoprotein 3	GO:0030490 maturation of SSU-rRNA;GO:0042274 ribosomal small subunit biogenesis;GO:0006364 rRNA processing		Ribosomal proteins; Predicted intracellular proteins	Nucleoli;Nucleoplasm (Enhanced)			(M5922)HALLMARK UNFOLDED PROTEIN RESPONSE	1	0	0	0	1	0	0	0	0	0	0	0	0	0	0	0	0	0	0	0
INPP5A	3632	symbol	H. sapiens	3632	H. sapiens	INPP5A	0	1	0	inositol polyphosphate-5-phosphatase A	GO:1900737 negative regulation of phospholipase C-activating G protein-coupled receptor signaling pathway;GO:1900736 regulation of phospholipase C-activating G protein-coupled receptor signaling pathway;GO:0046856 phosphatidylinositol dephosphorylation		Predicted intracellular proteins; ENZYME proteins:Hydrolases; Enzymes	Cytosol (Approved); Additional: Plasma membrane				0	0	0	0	0	0	0	0	0	0	0	0	0	0	0	0	0	0	0	0
INPP5D	3635	symbol	H. sapiens	3635	H. sapiens	INPP5D	0	1	0	inositol polyphosphate-5-phosphatase D	GO:0045659 negative regulation of neutrophil differentiation;GO:0045658 regulation of neutrophil differentiation;GO:0045656 negative regulation of monocyte differentiation		Predicted intracellular proteins; ENZYME proteins:Hydrolases; Enzymes	Cytosol (Supported)		(M8626)SIG BCR SIGNALING PATHWAY		0	1	0	1	0	1	0	0	1	0	0	0	0	0	0	0	0	0	0	0
INPPL1	3636	symbol	H. sapiens	3636	H. sapiens	INPPL1	0	1	0	inositol polyphosphate phosphatase like 1	GO:0043569 negative regulation of insulin-like growth factor receptor signaling pathway;GO:0097178 ruffle assembly;GO:0043567 regulation of insulin-like growth factor receptor signaling pathway		Potential drug targets; Disease related genes; Cancer-related genes:Mutated cancer genes; Human disease related genes:Congenital malformations:Congenital malformations of the musculoskeletal system; Predicted intracellular proteins; ENZYME proteins:Hydrolases; Enzymes	Cytosol (Supported); Additional: Golgi apparatus		(M273)PID EPHA2 FWD PATHWAY; (M5193)SIG CHEMOTAXIS; (M141)PID PI3KCI PATHWAY	(M5915)HALLMARK APICAL JUNCTION	0	0	0	1	0	0	0	0	0	0	0	0	0	0	0	0	0	0	0	0
INTS2	57508	symbol	H. sapiens	57508	H. sapiens	INTS2	0	1	0	integrator complex subunit 2	GO:0034472 snRNA 3'-end processing;GO:0016180 snRNA processing;GO:0016073 snRNA metabolic process		Predicted intracellular proteins					0	0	0	0	1	0	0	0	0	0	0	0	0	0	0	0	0	0	0	0
IQSEC2	23096	symbol	H. sapiens	23096	H. sapiens	IQSEC2	0	1	0	IQ motif and Sec7 domain ArfGEF 2	GO:1900454 positive regulation of long-term synaptic depression;GO:0098696 regulation of neurotransmitter receptor localization to postsynaptic specialization membrane;GO:1900452 regulation of long-term synaptic depression		Predicted intracellular proteins; Human disease related genes:Other diseases:Mental and behavioural disorders; Disease related genes	Lipid droplets;Vesicles (Approved)				0	0	0	0	0	0	0	0	0	0	0	0	0	0	0	0	0	0	0	0
ISPD	729920	gene_synonym	H. sapiens	729920	H. sapiens	CRPPA	0	1	0	CDP-L-ribitol pyrophosphorylase A	GO:0035269 protein O-linked mannosylation;GO:0035268 protein mannosylation;GO:0097502 mannosylation		Potential drug targets; Human disease related genes:Congenital disorders of metabolism:Congenital disorders of glycan/glycoprotein metabolism; Disease related genes; ENZYME proteins:Transferases; Predicted intracellular proteins; Enzymes; Human disease related genes:Musculoskeletal diseases:Muscular diseases	Nucleoli fibrillar center (Approved); Additional: Nucleoplasm				0	0	0	1	0	0	0	0	0	0	0	0	0	0	0	0	0	0	0	0
IST1	9798	symbol	H. sapiens	9798	H. sapiens	IST1	0	1	0	IST1 factor associated with ESCRT-III	GO:0046745 viral capsid secondary envelopment;GO:0009838 abscission;GO:0048672 positive regulation of collateral sprouting		Predicted intracellular proteins	Vesicles (Supported)				0	1	0	0	0	1	0	0	0	0	1	0	1	1	0	0	0	0	1	0
KANK4	163782	symbol	H. sapiens	163782	H. sapiens	KANK4	0	1	0	KN motif and ankyrin repeat domains 4	GO:0030837 negative regulation of actin filament polymerization;GO:0032272 negative regulation of protein polymerization;GO:0030833 regulation of actin filament polymerization		Predicted intracellular proteins	Cytosol (Uncertain); Additional: Microtubules				0	0	0	0	0	0	0	0	0	0	0	0	0	0	0	0	0	0	0	0
KAZN	23254	symbol	H. sapiens	23254	H. sapiens	KAZN	0	1	0	kazrin, periplakin interacting protein	GO:0031424 keratinization;GO:0030216 keratinocyte differentiation;GO:0009913 epidermal cell differentiation		Predicted intracellular proteins	Nucleoplasm (Supported); Additional: Cytosol;Nuclear speckles			(M5906)HALLMARK ESTROGEN RESPONSE EARLY	0	0	0	0	0	0	0	0	0	0	0	0	0	0	0	0	0	0	0	0
KBTBD2	25948	symbol	H. sapiens	25948	H. sapiens	KBTBD2	0	1	0	kelch repeat and BTB domain containing 2	GO:0006006 glucose metabolic process;GO:0019318 hexose metabolic process;GO:0005996 monosaccharide metabolic process		Predicted intracellular proteins	Nucleoli fibrillar center;Nucleoplasm (Approved)				0	0	0	0	0	0	0	0	1	0	0	0	0	0	0	0	0	0	0	0
KCNE5	23630	symbol	H. sapiens	23630	H. sapiens	KCNE5	0	1	0	potassium voltage-gated channel subfamily E regulatory subunit 5	GO:1903765 negative regulation of potassium ion export across plasma membrane;GO:0060372 regulation of atrial cardiac muscle cell membrane repolarization;GO:1903764 regulation of potassium ion export across plasma membrane		Potential drug targets; Disease related genes; Transporters:Accessory Factors Involved in Transport					0	0	0	0	0	0	0	0	0	0	0	0	0	0	0	0	0	0	0	0
KCNS3	3790	symbol	H. sapiens	3790	H. sapiens	KCNS3	0	1	0	potassium voltage-gated channel modifier subfamily S member 3	GO:0071805 potassium ion transmembrane transport;GO:0006813 potassium ion transport;GO:0051260 protein homooligomerization		Predicted intracellular proteins; Transporters:Transporter channels and pores; Voltage-gated ion channels:Voltage-Gated Potassium Channels	Cytosol (Supported); Additional: Golgi apparatus;Plasma membrane				0	0	0	0	0	0	0	0	0	0	0	0	0	0	0	0	0	0	0	0
KLF4	9314	symbol	H. sapiens	9314	H. sapiens	KLF4	0	1	0	KLF transcription factor 4	GO:1904998 negative regulation of leukocyte adhesion to arterial endothelial cell;GO:0007500 mesodermal cell fate determination;GO:0035166 post-embryonic hemopoiesis		Transcription factors:Zinc-coordinating DNA-binding domains; Cancer-related genes:Candidate cancer biomarkers; Human disease related genes:Cancers:Cancers of eye, brain, and central nervous system; Predicted intracellular proteins	Nucleoplasm (Supported); Additional: Cytosol		(M223)PID BETA CATENIN NUC PATHWAY	(M5890)HALLMARK TNFA SIGNALING VIA NFKB; (M5906)HALLMARK ESTROGEN RESPONSE EARLY; (M5907)HALLMARK ESTROGEN RESPONSE LATE	0	0	0	0	0	1	0	1	0	1	0	0	1	0	0	0	1	0	0	0
KNL1	57082	symbol	H. sapiens	57082	H. sapiens	KNL1	0	1	0	kinetochore scaffold 1	GO:0034501 protein localization to kinetochore;GO:1903083 protein localization to condensed chromosome;GO:0090231 regulation of spindle checkpoint		Human disease related genes:Congenital malformations:Congenital malformations of the nervous system; Predicted intracellular proteins; Cancer-related genes; Disease related genes	Nucleoplasm (Supported); Additional: Nuclear bodies			(M5901)HALLMARK G2M CHECKPOINT	0	1	1	0	0	0	0	1	0	0	1	1	0	1	0	0	0	1	1	0
LAPTM4B	55353	symbol	H. sapiens	55353	H. sapiens	LAPTM4B	0	1	0	lysosomal protein transmembrane 4 beta	GO:0097213 regulation of lysosomal membrane permeability;GO:1904351 negative regulation of protein catabolic process in the vacuole;GO:1905166 negative regulation of lysosomal protein catabolic process		Transporters:Electrochemical Potential-driven transporters	Golgi apparatus (Approved)				0	0	0	0	0	0	0	0	0	0	0	0	0	1	0	0	0	0	0	0
LATS2	26524	symbol	H. sapiens	26524	H. sapiens	LATS2	0	1	0	large tumor suppressor kinase 2	GO:0001827 inner cell mass cell fate commitment;GO:0001828 inner cell mass cellular morphogenesis;GO:0001826 inner cell mass cell differentiation	yes	ENZYME proteins:Transferases; Predicted intracellular proteins; Enzymes; Cancer-related genes; Kinases:AGC Ser/Thr protein kinases	Centriolar satellite;Cytosol (Approved)		(M58)PID AR PATHWAY	(M5913)HALLMARK INTERFERON GAMMA RESPONSE	0	0	1	0	0	0	0	1	0	0	1	0	0	0	0	0	0	0	0	1
LCOR	84458	symbol	H. sapiens	84458	H. sapiens	LCOR	0	1	0	ligand dependent nuclear receptor corepressor	GO:0071392 cellular response to estradiol stimulus;GO:0032355 response to estradiol;GO:0071407 cellular response to organic cyclic compound		Predicted intracellular proteins	Nucleoplasm (Enhanced)		(M200)PID ERA GENOMIC PATHWAY		0	0	0	0	0	0	0	0	0	0	0	0	0	0	0	0	0	0	0	0
LEP	3952	symbol	H. sapiens	3952	H. sapiens	LEP	0	1	0	leptin	GO:0071298 cellular response to L-ascorbic acid;GO:1904651 positive regulation of fat cell apoptotic process;GO:2000486 negative regulation of glutamine transport		Cancer-related genes:Candidate cancer biomarkers; Disease related genes; Candidate cardiovascular disease genes; Human disease related genes:Endocrine and metabolic diseases:Other endocrine and metabolic diseases; Predicted secreted proteins	Plasma membrane;Vesicles (Approved)		(M50)PID PTP1B PATHWAY; (M255)PID HIF1 TFPATHWAY; (M5883)NABA SECRETED FACTORS	(M5905)HALLMARK ADIPOGENESIS	0	0	0	1	0	1	0	0	0	0	0	0	0	0	0	0	1	0	0	0
LGI2	55203	symbol	H. sapiens	55203	H. sapiens	LGI2	0	1	0	leucine rich repeat LGI family member 2	GO:1904862 inhibitory synapse assembly;GO:0007416 synapse assembly;GO:0034329 cell junction assembly		Predicted secreted proteins	Centrosome (Uncertain)		(M3008)NABA ECM GLYCOPROTEINS; (M5884)NABA CORE MATRISOME; (M5889)NABA MATRISOME		0	0	0	0	0	0	0	0	0	0	0	0	0	0	0	0	0	0	0	0
LILRA6	79168	symbol	H. sapiens	79168	H. sapiens	LILRA6	0	1	0	leukocyte immunoglobulin like receptor A6	GO:0002250 adaptive immune response;GO:0006955 immune response;GO:0002376 immune system process			Plasma membrane (Approved); Additional: Cytosol				0	0	0	0	0	0	0	0	0	0	0	0	0	0	0	0	0	0	0	0
LILRB1	10859	symbol	H. sapiens	10859	H. sapiens	LILRB1	0	1	0	leukocyte immunoglobulin like receptor B1	GO:2001191 regulation of gamma-delta T cell activation involved in immune response;GO:2001193 positive regulation of gamma-delta T cell activation involved in immune response;GO:2001189 negative regulation of T cell activation via T cell receptor contact with antigen bound to MHC molecule on antigen presenting cell							0	0	0	0	0	1	0	1	1	0	0	0	0	0	0	0	1	0	0	0
LIN28A	79727	symbol	H. sapiens	79727	H. sapiens	LIN28A	0	1	0	lin-28 homolog A	GO:2000632 negative regulation of pre-miRNA processing;GO:0071076 RNA 3' uridylation;GO:2000631 regulation of pre-miRNA processing		Predicted intracellular proteins	Cytosol (Supported); Additional: Nucleoli;Rods & Rings				0	0	0	0	1	0	0	0	0	0	0	0	0	0	0	0	0	0	0	0
LIN28B	389421	symbol	H. sapiens	389421	H. sapiens	LIN28B	0	1	0	lin-28 homolog B	GO:2000635 negative regulation of primary miRNA processing;GO:2000632 negative regulation of pre-miRNA processing;GO:2000634 regulation of primary miRNA processing		Predicted intracellular proteins	Nucleoli;Nucleoplasm (Supported); Additional: Cytosol		(M66)PID MYC ACTIV PATHWAY		0	0	0	0	1	0	0	0	0	0	0	0	0	0	0	0	0	0	0	0
LIPA	3988	symbol	H. sapiens	3988	H. sapiens	LIPA	0	1	0	lipase A, lysosomal acid type	GO:0071838 cell proliferation in bone marrow;GO:0002536 respiratory burst involved in inflammatory response;GO:0030421 defecation		Potential drug targets; Disease related genes; Predicted intracellular proteins; ENZYME proteins:Hydrolases; Enzymes; Human disease related genes:Congenital disorders of metabolism:Lysosomal storage diseases; Human disease related genes:Congenital disorders of metabolism:Congenital disorders of lipid/glycolipid metabolism	Cytosol;Vesicles (Supported); Additional: Nucleoli fibrillar center;Nucleoplasm			(M5921)HALLMARK COMPLEMENT	0	0	1	1	0	1	0	0	1	0	0	0	0	0	0	1	1	0	0	0
LMNB1	4001	symbol	H. sapiens	4001	H. sapiens	LMNB1	0	1	0	lamin B1	GO:0051664 nuclear pore localization;GO:0090435 protein localization to nuclear envelope;GO:0007097 nuclear migration		Human disease related genes:Congenital malformations:Congenital malformations of the nervous system; Predicted intracellular proteins; Human disease related genes:Congenital disorders of metabolism:Other congenital disorders of metabolism; Disease related genes	Nuclear membrane (Supported)		(M220)PID CASPASE PATHWAY	(M5893)HALLMARK MITOTIC SPINDLE; (M5901)HALLMARK G2M CHECKPOINT; (M5925)HALLMARK E2F TARGETS	0	1	0	0	0	0	1	0	0	0	0	1	0	1	0	0	0	1	1	0
LMOD3	56203	symbol	H. sapiens	56203	H. sapiens	LMOD3	0	1	0	leiomodin 3	GO:0030240 skeletal muscle thin filament assembly;GO:0051694 pointed-end actin filament capping;GO:0048743 positive regulation of skeletal muscle fiber development		Human disease related genes:Musculoskeletal diseases:Muscular diseases; Predicted intracellular proteins; Disease related genes					0	0	0	0	0	1	0	0	0	0	0	0	0	0	0	0	0	0	0	0
LRIG3	121227	symbol	H. sapiens	121227	H. sapiens	LRIG3	0	1	0	leucine rich repeats and immunoglobulin like domains 3	GO:0032474 otolith morphogenesis;GO:0048840 otolith development;GO:0042472 inner ear morphogenesis		Cancer-related genes; Predicted intracellular proteins	Cytosol (Approved)				0	0	0	0	0	0	0	0	0	0	0	0	0	0	0	0	0	0	0	0
LSM4	25804	symbol	H. sapiens	25804	H. sapiens	LSM4	0	1	0	LSM4 homolog, U6 small nuclear RNA and mRNA degradation associated	GO:0033962 P-body assembly;GO:0000387 spliceosomal snRNP assembly;GO:0000956 nuclear-transcribed mRNA catabolic process		Predicted intracellular proteins	Vesicles (Approved)			(M5922)HALLMARK UNFOLDED PROTEIN RESPONSE	1	0	0	0	1	0	0	0	0	0	0	0	0	0	0	0	0	0	0	0
LTBP2	4053	symbol	H. sapiens	4053	H. sapiens	LTBP2	0	1	0	latent transforming growth factor beta binding protein 2	GO:0007179 transforming growth factor beta receptor signaling pathway;GO:0009306 protein secretion;GO:0035592 establishment of protein localization to extracellular region		Human disease related genes:Congenital malformations:Other congenital malformations; Disease related genes; Predicted intracellular proteins; Human disease related genes:Congenital malformations:Congenital malformations of eye; Predicted secreted proteins	Nucleoplasm (Approved)		(M3008)NABA ECM GLYCOPROTEINS; (M5884)NABA CORE MATRISOME; (M5889)NABA MATRISOME	(M5896)HALLMARK TGF BETA SIGNALING	0	0	0	0	0	0	0	0	0	0	0	0	0	0	0	0	0	0	0	0
LUC7L3	51747	symbol	H. sapiens	51747	H. sapiens	LUC7L3	0	1	0	LUC7 like 3 pre-mRNA splicing factor	GO:0006376 mRNA splice site recognition;GO:0000245 spliceosomal complex assembly;GO:0022618 protein-RNA complex assembly		Predicted intracellular proteins	Nuclear speckles (Enhanced)			(M5925)HALLMARK E2F TARGETS	1	0	0	0	1	0	0	0	0	0	0	0	0	0	0	0	0	0	0	0
M6PR	4074	symbol	H. sapiens	4074	H. sapiens	M6PR	0	1	0	mannose-6-phosphate receptor, cation dependent	GO:0033299 secretion of lysosomal enzymes;GO:0006622 protein targeting to lysosome;GO:0006623 protein targeting to vacuole		FDA approved drug targets:Biotech drugs; Predicted intracellular proteins; Transporters		Alglucosidase alfa; 1-3 Sugar Ring of Pentamannosyl 6-Phosphate; alpha-D-mannose 6-phosphate		(M5910)HALLMARK PROTEIN SECRETION; (M5924)HALLMARK MTORC1 SIGNALING	0	0	0	0	0	0	0	0	0	0	0	0	0	0	0	0	0	0	0	0
MAF1	84232	symbol	H. sapiens	84232	H. sapiens	MAF1	0	1	0	MAF1 homolog, negative regulator of RNA polymerase III	GO:0016480 negative regulation of transcription by RNA polymerase III;GO:0016479 negative regulation of transcription by RNA polymerase I;GO:0006359 regulation of transcription by RNA polymerase III		Predicted intracellular proteins	Nucleoplasm (Supported); Additional: Cytosol				0	0	0	0	0	0	0	0	0	0	0	0	0	0	0	0	0	0	0	0
MAGOH	4116	symbol	H. sapiens	4116	H. sapiens	MAGOH	0	1	0	mago homolog, exon junction complex subunit	GO:2000622 regulation of nuclear-transcribed mRNA catabolic process, nonsense-mediated decay;GO:0000184 nuclear-transcribed mRNA catabolic process, nonsense-mediated decay;GO:0000381 regulation of alternative mRNA splicing, via spliceosome		Predicted intracellular proteins; Transporters:Primary Active Transporters	Nucleoplasm (Supported)				1	0	0	0	0	0	0	0	0	0	0	0	0	0	0	0	0	0	0	0
MAGOHB	55110	symbol	H. sapiens	55110	H. sapiens	MAGOHB	0	1	0	mago homolog B, exon junction complex subunit	GO:2000622 regulation of nuclear-transcribed mRNA catabolic process, nonsense-mediated decay;GO:0000184 nuclear-transcribed mRNA catabolic process, nonsense-mediated decay;GO:0006406 mRNA export from nucleus		Predicted intracellular proteins					1	0	0	0	0	0	0	0	0	0	0	0	0	0	0	0	0	0	0	0
MAN1B1	11253	symbol	H. sapiens	11253	H. sapiens	MAN1B1	0	1	0	mannosidase alpha class 1B member 1	GO:0036509 trimming of terminal mannose on B branch;GO:1904380 endoplasmic reticulum mannose trimming;GO:0035977 protein deglycosylation involved in glycoprotein catabolic process		Potential drug targets; Disease related genes; ENZYME proteins:Hydrolases; Enzymes; Human disease related genes:Other diseases:Mental and behavioural disorders	Vesicles (Uncertain)	1,4-Butanediol; Methyl-2-S-(Alpha-D-Mannopyranosyl)-2-Thio-Alpha-D-Mannopyranoside; Kifunensine; Duvoglustat			0	0	0	0	0	0	0	0	1	0	0	0	0	0	0	0	0	0	0	0
MANBA	4126	symbol	H. sapiens	4126	H. sapiens	MANBA	0	1	0	mannosidase beta	GO:0009313 oligosaccharide catabolic process;GO:0006516 glycoprotein catabolic process;GO:0009311 oligosaccharide metabolic process		Potential drug targets; Human disease related genes:Congenital disorders of metabolism:Congenital disorders of glycan/glycoprotein metabolism; Disease related genes; Predicted intracellular proteins; ENZYME proteins:Hydrolases; Enzymes; Human disease related genes:Congenital disorders of metabolism:Lysosomal storage diseases	Vesicles (Supported)				0	0	0	0	0	0	0	0	1	0	0	0	0	0	0	0	0	0	0	0
MAP3K11	4296	symbol	H. sapiens	4296	H. sapiens	MAP3K11	0	1	0	mitogen-activated protein kinase kinase kinase 11	GO:0043507 positive regulation of JUN kinase activity;GO:0043506 regulation of JUN kinase activity;GO:0043525 positive regulation of neuron apoptotic process	yes	Predicted intracellular proteins; Kinases:STE Ser/Thr protein kinases; Enzymes; ENZYME proteins:Transferases	Centriolar satellite;Cytosol (Supported)	Fostamatinib	(M69)PID REELIN PATHWAY; (M161)PID IFNG PATHWAY; (M278)PID RAC1 PATHWAY	(M5893)HALLMARK MITOTIC SPINDLE	0	0	1	0	0	0	0	0	0	0	0	1	0	0	0	0	0	0	0	0
MAP3K8	1326	symbol	H. sapiens	1326	H. sapiens	MAP3K8	0	1	0	mitogen-activated protein kinase kinase kinase 8	GO:0031295 T cell costimulation;GO:0031294 lymphocyte costimulation;GO:0000165 MAPK cascade	yes	Predicted intracellular proteins; Kinases:STE Ser/Thr protein kinases; Enzymes; ENZYME proteins:Transferases	Cytosol (Supported)		(M134)PID TCR RAS PATHWAY; (M190)PID TCR JNK PATHWAY; (M88)PID CD8 TCR PATHWAY	(M5897)HALLMARK IL6 JAK STAT3 SIGNALING; (M5947)HALLMARK IL2 STAT5 SIGNALING; (M5890)HALLMARK TNFA SIGNALING VIA NFKB	0	0	0	0	0	1	0	0	1	0	0	0	0	0	0	0	0	0	0	0
MAP7	9053	symbol	H. sapiens	9053	H. sapiens	MAP7	0	1	0	microtubule associated protein 7	GO:0006970 response to osmotic stress;GO:0072659 protein localization to plasma membrane;GO:0007163 establishment or maintenance of cell polarity		Predicted intracellular proteins	Cytosol (Supported); Additional: Microtubules			(M5908)HALLMARK ANDROGEN RESPONSE; (M5951)HALLMARK SPERMATOGENESIS; (M5953)HALLMARK KRAS SIGNALING UP	0	0	0	0	0	0	1	0	0	0	0	0	0	0	0	0	0	0	0	0
MAST2	23139	symbol	H. sapiens	23139	H. sapiens	MAST2	0	1	0	microtubule associated serine/threonine kinase 2	GO:0032655 regulation of interleukin-12 production;GO:0018105 peptidyl-serine phosphorylation;GO:0018209 peptidyl-serine modification	yes	Cancer-related genes:Mutational cancer driver genes; Kinases:AGC Ser/Thr protein kinases; Enzymes; ENZYME proteins:Transferases	Cytosol (Approved)			(M5951)HALLMARK SPERMATOGENESIS	0	0	0	0	0	0	0	0	0	0	0	0	0	0	0	0	0	0	0	0
MBD2	8932	symbol	H. sapiens	8932	H. sapiens	MBD2	0	1	0	methyl-CpG binding domain protein 2	GO:0042711 maternal behavior;GO:0060746 parental behavior;GO:0006346 DNA methylation-dependent heterochromatin formation		Cancer-related genes:Candidate cancer biomarkers; Predicted intracellular proteins	Nucleoplasm (Supported)		(M101)PID HDAC CLASSI PATHWAY		0	0	0	0	0	0	0	0	0	0	0	0	0	0	0	0	0	0	0	0
MBNL3	55796	symbol	H. sapiens	55796	H. sapiens	MBNL3	0	1	0	muscleblind like splicing regulator 3	GO:0045662 negative regulation of myoblast differentiation;GO:0045661 regulation of myoblast differentiation;GO:0043484 regulation of RNA splicing		Predicted intracellular proteins	Nucleoplasm (Supported); Additional: Cytosol				1	0	0	0	0	0	0	0	0	0	0	0	0	0	0	0	0	0	0	0
MBP	4155	symbol	H. sapiens	4155	H. sapiens	MBP	0	1	0	myelin basic protein	GO:1904685 positive regulation of metalloendopeptidase activity;GO:1905050 positive regulation of metallopeptidase activity;GO:0034115 negative regulation of heterotypic cell-cell adhesion		Candidate cardiovascular disease genes; Predicted intracellular proteins; Disease related genes	Plasma membrane (Approved)			(M5938)HALLMARK REACTIVE OXYGEN SPECIES PATHWAY	0	0	0	0	0	1	0	0	0	1	0	0	1	1	0	0	0	0	0	0
MCM10	55388	symbol	H. sapiens	55388	H. sapiens	MCM10	0	1	0	minichromosome maintenance 10 replication initiation factor	GO:0006270 DNA replication initiation;GO:0006261 DNA-templated DNA replication;GO:0006260 DNA replication		Human disease related genes:Immune system diseases:Primary immunodeficiency; Predicted intracellular proteins; Disease related genes	Nucleoli;Nucleoplasm (Supported)				0	1	0	0	0	0	0	0	0	0	0	0	0	0	0	0	0	0	0	0
MCUR1	63933	symbol	H. sapiens	63933	H. sapiens	MCUR1	0	1	0	mitochondrial calcium uniporter regulator 1	GO:0036444 calcium import into the mitochondrion;GO:0051561 positive regulation of mitochondrial calcium ion concentration;GO:0006851 mitochondrial calcium ion transmembrane transport		Predicted intracellular proteins					0	0	0	0	0	0	0	0	0	0	0	0	0	0	0	0	0	0	0	0
MECOM	2122	symbol	H. sapiens	2122	H. sapiens	MECOM	0	1	0	MDS1 and EVI1 complex locus	GO:0071425 hematopoietic stem cell proliferation;GO:0046329 negative regulation of JNK cascade;GO:0032873 negative regulation of stress-activated MAPK cascade		Potential drug targets; Human disease related genes:Congenital malformations:Other congenital malformations; Transcription factors:Zinc-coordinating DNA-binding domains; Disease related genes; ENZYME proteins:Transferases; Predicted intracellular proteins; Enzymes; Cancer-related genes:Mutational cancer driver genes; Human disease related genes:Cancers:Cancers of haematopoietic and lymphoid tissu…	Nuclear speckles (Supported)				0	0	0	0	0	0	0	0	0	0	0	0	0	0	0	0	1	0	0	0
MED14	9282	symbol	H. sapiens	9282	H. sapiens	MED14	0	1	0	mediator complex subunit 14	GO:0032968 positive regulation of transcription elongation by RNA polymerase II;GO:0035019 somatic stem cell population maintenance;GO:0051123 RNA polymerase II preinitiation complex assembly		Predicted intracellular proteins	Nucleoplasm (Approved)				0	0	0	0	0	0	0	0	0	0	0	0	0	0	0	0	0	0	0	0
MED8	112950	symbol	H. sapiens	112950	H. sapiens	MED8	0	1	0	mediator complex subunit 8	GO:0032968 positive regulation of transcription elongation by RNA polymerase II;GO:0051123 RNA polymerase II preinitiation complex assembly;GO:0032786 positive regulation of DNA-templated transcription, elongation		Predicted intracellular proteins	Nucleoplasm (Approved); Additional: Golgi apparatus				0	0	0	0	0	0	0	0	1	0	0	0	0	0	0	0	0	0	0	0
METTL15	196074	symbol	H. sapiens	196074	H. sapiens	METTL15	0	1	0	methyltransferase 15, mitochondrial 12S rRNA N4-cytidine	GO:0070475 rRNA base methylation;GO:0031167 rRNA methylation;GO:0000154 rRNA modification		Predicted intracellular proteins					0	0	0	0	1	0	0	0	0	0	0	0	0	0	0	0	0	0	0	0
MGA	23269	symbol	H. sapiens	23269	H. sapiens	MGA	0	1	0	MAX dimerization protein MGA	GO:0001708 cell fate specification;GO:0045165 cell fate commitment;GO:0045893 positive regulation of DNA-templated transcription		Predicted intracellular proteins; Transcription factors:Immunoglobulin fold; Transcription factors:Basic domains; Cancer-related genes:Mutated cancer genes	Nucleoplasm (Approved); Additional: Cytosol				0	0	0	0	0	0	0	0	0	0	0	0	0	0	0	0	0	0	0	0
MGAT4A	11320	symbol	H. sapiens	11320	H. sapiens	MGAT4A	0	1	0	alpha-1,3-mannosyl-glycoprotein 4-beta-N-acetylglucosaminyltransferase A	GO:0046487 glyoxylate metabolic process;GO:0006491 N-glycan processing;GO:0019082 viral protein processing		Predicted secreted proteins; Predicted intracellular proteins; Enzymes; ENZYME proteins:Transferases	Golgi apparatus (Approved)				0	0	0	1	0	0	0	0	0	0	0	0	0	0	0	0	0	0	0	0
MICB	4277	symbol	H. sapiens	4277	H. sapiens	MICB	0	1	0	MHC class I polypeptide-related sequence B	GO:0050689 negative regulation of defense response to virus by host;GO:0002486 antigen processing and presentation of endogenous peptide antigen via MHC class I via ER pathway, TAP-independent;GO:0002476 antigen processing and presentation of endogenous peptide antigen via MHC class Ib		Disease related genes	Golgi apparatus;Plasma membrane (Approved); Additional: Nucleoplasm			(M5906)HALLMARK ESTROGEN RESPONSE EARLY; (M5907)HALLMARK ESTROGEN RESPONSE LATE	0	0	0	0	0	1	0	0	1	0	0	0	0	0	0	0	1	0	0	0
MIF4GD	57409	symbol	H. sapiens	57409	H. sapiens	MIF4GD	0	1	0	MIF4G domain containing	GO:0002191 cap-dependent translational initiation;GO:0002183 cytoplasmic translational initiation;GO:0006413 translational initiation		Predicted intracellular proteins	Nucleoli (Supported); Additional: Cytosol;Golgi apparatus				0	0	0	0	0	0	0	0	0	0	0	0	0	0	0	0	0	0	0	0
MINPP1	9562	symbol	H. sapiens	9562	H. sapiens	MINPP1	0	1	0	multiple inositol-polyphosphate phosphatase 1	GO:0006797 polyphosphate metabolic process;GO:0043647 inositol phosphate metabolic process;GO:0030282 bone mineralization		Potential drug targets; Disease related genes; Human disease related genes:Congenital malformations:Congenital malformations of the nervous system; Predicted intracellular proteins; ENZYME proteins:Hydrolases; Enzymes; Human disease related genes:Cancers:Cancers of endocrine organs				(M5945)HALLMARK HEME METABOLISM	0	0	0	0	0	0	0	0	0	0	0	0	0	0	0	0	0	0	0	0
MKNK1	8569	symbol	H. sapiens	8569	H. sapiens	MKNK1	0	1	0	MAPK interacting serine/threonine kinase 1	GO:0046777 protein autophosphorylation;GO:0018105 peptidyl-serine phosphorylation;GO:0018209 peptidyl-serine modification	yes	Kinases:CAMK Ser/Thr protein kinases; Predicted intracellular proteins; Enzymes; ENZYME proteins:Transferases	Nucleoplasm (Supported)	Fostamatinib	(M229)PID P38 ALPHA BETA DOWNSTREAM PATHWAY	(M5923)HALLMARK PI3K AKT MTOR SIGNALING	0	0	0	0	0	0	0	0	0	0	0	0	0	0	0	0	0	0	0	0
MKNK2	2872	symbol	H. sapiens	2872	H. sapiens	MKNK2	0	1	0	MAPK interacting serine/threonine kinase 2	GO:0071243 cellular response to arsenic-containing substance;GO:0046685 response to arsenic-containing substance;GO:0038034 signal transduction in absence of ligand	yes	Kinases:CAMK Ser/Thr protein kinases; Predicted intracellular proteins; Enzymes; ENZYME proteins:Transferases	Nuclear bodies (Supported)	Fostamatinib		(M5923)HALLMARK PI3K AKT MTOR SIGNALING; (M5939)HALLMARK P53 PATHWAY	0	0	0	0	0	0	0	0	0	0	0	0	0	0	1	0	1	0	0	0
MMACHC	25974	symbol	H. sapiens	25974	H. sapiens	MMACHC	0	1	0	metabolism of cobalamin associated C	GO:0009235 cobalamin metabolic process;GO:0070988 demethylation;GO:0033013 tetrapyrrole metabolic process		Potential drug targets; Disease related genes; ENZYME proteins:Transferases; Predicted intracellular proteins; ENZYME proteins:Oxidoreductases; Enzymes; Human disease related genes:Congenital disorders of metabolism:Congenital disorders of cofactor/vitamin metabolism; Human disease related genes:Congenital disorders of metabolism:Congenital disorders of amino acid metabolism	Nucleoplasm (Supported); Additional: Cytosol;Plasma membrane	Cyanocobalamin; Hydroxocobalamin			0	0	0	0	0	0	0	0	0	0	0	0	0	0	0	0	0	0	0	0
MMP15	4324	symbol	H. sapiens	4324	H. sapiens	MMP15	0	1	0	matrix metallopeptidase 15	GO:0030574 collagen catabolic process;GO:0035987 endodermal cell differentiation;GO:0022617 extracellular matrix disassembly		Cancer-related genes:Candidate cancer biomarkers; Predicted intracellular proteins; Peptidases:Metallopeptidases; Enzymes	Cytosol;Plasma membrane (Approved); Additional: Nucleoplasm	Marimastat	(M3468)NABA ECM REGULATORS; (M5885)NABA MATRISOME ASSOCIATED; (M5889)NABA MATRISOME	(M5946)HALLMARK COAGULATION; (M5921)HALLMARK COMPLEMENT	0	0	0	0	0	0	0	0	0	0	0	0	0	0	0	0	0	0	0	0
MMP25	64386	symbol	H. sapiens	64386	H. sapiens	MMP25	0	1	0	matrix metallopeptidase 25	GO:0060022 hard palate development;GO:0062009 secondary palate development;GO:0030574 collagen catabolic process		Predicted secreted proteins; Peptidases:Metallopeptidases; Enzymes	Plasma membrane (Supported)	Marimastat; Fenofibrate; Fenofibric acid	(M3468)NABA ECM REGULATORS; (M5885)NABA MATRISOME ASSOCIATED; (M5889)NABA MATRISOME		0	0	0	0	0	0	0	0	0	0	0	0	0	0	0	0	0	0	0	0
MOB1A	55233	symbol	H. sapiens	55233	H. sapiens	MOB1A	0	1	0	MOB kinase activator 1A	GO:0035329 hippo signaling;GO:0001934 positive regulation of protein phosphorylation;GO:0042327 positive regulation of phosphorylation		Predicted intracellular proteins	Nucleoli (Approved); Additional: Cytosol;Nucleoplasm				0	0	0	0	0	0	0	0	0	0	0	0	0	0	0	0	0	0	0	0
MOB3B	79817	symbol	H. sapiens	79817	H. sapiens	MOB3B	0	1	0	MOB kinase activator 3B	GO:0035330 regulation of hippo signaling;GO:0001934 positive regulation of protein phosphorylation;GO:0042327 positive regulation of phosphorylation		Predicted intracellular proteins	Cytosol;Intermediate filaments (Uncertain)				0	0	0	0	0	0	0	0	0	0	0	0	0	0	0	0	0	0	0	0
MPP1	4354	symbol	H. sapiens	4354	H. sapiens	MPP1	0	1	0	MAGUK p55 scaffold protein 1	GO:0046710 GDP metabolic process;GO:0009135 purine nucleoside diphosphate metabolic process;GO:0009179 purine ribonucleoside diphosphate metabolic process	yes	Predicted intracellular proteins	Plasma membrane (Supported); Additional: Centriolar satellite			(M5945)HALLMARK HEME METABOLISM	0	0	0	1	0	0	0	0	0	0	0	0	0	0	0	0	0	0	0	0
MPP5	64398	gene_synonym	H. sapiens	64398	H. sapiens	PALS1	0	1	0	protein associated with LIN7 1, MAGUK p55 family member	GO:0035750 protein localization to myelin sheath abaxonal region;GO:0016332 establishment or maintenance of polarity of embryonic epithelium;GO:0032287 peripheral nervous system myelin maintenance	yes	Predicted intracellular proteins	Nucleoplasm (Uncertain); Additional: Cytosol;Plasma membrane			(M5915)HALLMARK APICAL JUNCTION	0	0	0	0	0	0	1	0	0	0	0	0	0	1	0	0	0	0	0	0
MPP6	10200	gene_synonym	H. sapiens	10200	H. sapiens	MPHOSPH6	0	1	0	M-phase phosphoprotein 6	GO:0000460 maturation of 5.8S rRNA;GO:0006364 rRNA processing;GO:0016072 rRNA metabolic process		Predicted intracellular proteins	Nucleoli;Nucleoplasm (Supported)				1	0	0	0	1	0	0	0	0	0	0	0	0	0	0	0	0	0	0	0
MRM2	29960	symbol	H. sapiens	29960	H. sapiens	MRM2	0	1	0	mitochondrial rRNA methyltransferase 2	GO:0000451 rRNA 2'-O-methylation;GO:1902775 mitochondrial large ribosomal subunit assembly;GO:0061668 mitochondrial ribosome assembly		Human disease related genes:Congenital disorders of metabolism:Mitochondrial diseases; Predicted intracellular proteins; Disease related genes					1	0	0	0	1	0	0	0	0	0	0	0	0	0	0	0	0	0	0	0
MRM3	55178	symbol	H. sapiens	55178	H. sapiens	MRM3	0	1	0	mitochondrial rRNA methyltransferase 3	GO:0000451 rRNA 2'-O-methylation;GO:0031167 rRNA methylation;GO:0000154 rRNA modification		Predicted intracellular proteins	Mitochondria (Supported)				1	0	0	0	1	0	0	0	0	0	0	0	0	0	0	0	0	0	0	0
MRPL20	55052	symbol	H. sapiens	55052	H. sapiens	MRPL20	0	1	0	mitochondrial ribosomal protein L20	GO:0000027 ribosomal large subunit assembly;GO:0042255 ribosome assembly;GO:0042273 ribosomal large subunit biogenesis		Ribosomal proteins; Predicted intracellular proteins	Mitochondria (Supported)				0	0	0	0	1	0	0	0	0	0	0	0	0	0	0	0	0	0	0	0
MRPL22	29093	symbol	H. sapiens	29093	H. sapiens	MRPL22	0	1	0	mitochondrial ribosomal protein L22	GO:0032543 mitochondrial translation;GO:0140053 mitochondrial gene expression;GO:0006412 translation		Ribosomal proteins; Predicted intracellular proteins	Mitochondria (Approved)				0	0	0	0	0	0	0	0	0	0	0	0	0	0	0	0	0	0	0	0
MRPL34	64981	symbol	H. sapiens	64981	H. sapiens	MRPL34	0	1	0	mitochondrial ribosomal protein L34	GO:0032543 mitochondrial translation;GO:0140053 mitochondrial gene expression;GO:0006412 translation		Ribosomal proteins; Predicted intracellular proteins				(M5936)HALLMARK OXIDATIVE PHOSPHORYLATION	0	0	0	0	0	0	0	0	0	0	0	0	0	0	0	0	0	0	0	0
MRPL57	78988	symbol	H. sapiens	78988	H. sapiens	MRPL57	0	1	0	mitochondrial ribosomal protein L57	GO:0032543 mitochondrial translation;GO:0140053 mitochondrial gene expression;GO:0006412 translation		Ribosomal proteins; Predicted intracellular proteins	Mitochondria (Supported)				0	0	0	0	0	0	0	0	0	0	0	0	0	0	0	0	0	0	0	0
MRPS10	55173	symbol	H. sapiens	55173	H. sapiens	MRPS10	0	1	0	mitochondrial ribosomal protein S10	GO:0032543 mitochondrial translation;GO:0140053 mitochondrial gene expression;GO:0006412 translation		Ribosomal proteins; Predicted intracellular proteins	Mitochondria (Approved); Additional: Actin filaments				0	0	0	0	0	0	0	0	0	0	0	0	0	0	0	0	0	0	0	0
MRPS7	51081	symbol	H. sapiens	51081	H. sapiens	MRPS7	0	1	0	mitochondrial ribosomal protein S7	GO:0000028 ribosomal small subunit assembly;GO:0042255 ribosome assembly;GO:0042274 ribosomal small subunit biogenesis		Human disease related genes:Congenital disorders of metabolism:Mitochondrial diseases; Predicted intracellular proteins; Ribosomal proteins; Disease related genes	Mitochondria (Approved)				0	0	0	0	1	0	0	0	0	0	0	0	0	0	0	0	0	0	0	0
MRRF	92399	symbol	H. sapiens	92399	H. sapiens	MRRF	0	1	0	mitochondrial ribosome recycling factor	GO:0032790 ribosome disassembly;GO:1903008 organelle disassembly;GO:0022411 cellular component disassembly		Predicted intracellular proteins	Cytokinetic bridge;Microtubules (Approved)				0	0	0	0	0	0	0	0	0	0	0	0	0	0	0	0	0	0	0	0
MRS2	57380	symbol	H. sapiens	57380	H. sapiens	MRS2	0	1	0	magnesium transporter MRS2	GO:0045016 mitochondrial magnesium ion transmembrane transport;GO:0006089 lactate metabolic process;GO:1903830 magnesium ion transmembrane transport		Transporters:Transporter channels and pores					0	0	0	0	0	0	0	0	0	0	0	0	0	0	0	0	0	0	0	0
MT1E	4493	symbol	H. sapiens	4493	H. sapiens	MT1E	0	1	0	metallothionein 1E	GO:0010273 detoxification of copper ion;GO:1990169 stress response to copper ion;GO:0097501 stress response to metal ion		Predicted intracellular proteins	Nucleoplasm (Approved)			(M5942)HALLMARK UV RESPONSE DN; (M5891)HALLMARK HYPOXIA	0	0	0	0	0	0	0	0	0	0	0	0	0	0	0	0	0	0	0	0
MT1G	4495	symbol	H. sapiens	4495	H. sapiens	MT1G	0	1	0	metallothionein 1G	GO:0042117 monocyte activation;GO:0010273 detoxification of copper ion;GO:1990169 stress response to copper ion		Cancer-related genes:Candidate cancer biomarkers; Predicted intracellular proteins					0	0	0	0	0	0	0	0	0	0	0	0	0	0	0	0	1	0	0	0
MTFP1	51537	symbol	H. sapiens	51537	H. sapiens	MTFP1	0	1	0	mitochondrial fission process 1	GO:0000266 mitochondrial fission;GO:0048285 organelle fission;GO:0007005 mitochondrion organization		Predicted intracellular proteins	Mitochondria (Approved)				0	0	0	0	0	0	0	0	0	0	0	0	0	0	0	1	0	0	1	0
MTFR1	9650	symbol	H. sapiens	9650	H. sapiens	MTFR1	0	1	0	mitochondrial fission regulator 1	GO:0000266 mitochondrial fission;GO:0009060 aerobic respiration;GO:0045333 cellular respiration		Predicted intracellular proteins	Mitochondria (Supported); Additional: Cytosol				0	0	0	1	0	0	0	0	0	0	0	0	0	0	0	1	0	0	1	0
MYBL2	4605	symbol	H. sapiens	4605	H. sapiens	MYBL2	0	1	0	MYB proto-oncogene like 2	GO:0090307 mitotic spindle assembly;GO:0043525 positive regulation of neuron apoptotic process;GO:0007052 mitotic spindle organization		Transcription factors:Helix-turn-helix domains; Cancer-related genes:Candidate cancer biomarkers; Predicted intracellular proteins	Nucleoplasm (Supported); Additional: Cytosol		(M40)PID E2F PATHWAY	(M5901)HALLMARK G2M CHECKPOINT; (M5925)HALLMARK E2F TARGETS	0	1	1	0	0	0	0	0	0	0	0	0	0	0	0	0	0	0	1	0
MYDGF	56005	symbol	H. sapiens	56005	H. sapiens	MYDGF	0	1	0	myeloid derived growth factor	GO:0001938 positive regulation of endothelial cell proliferation;GO:0051897 positive regulation of phosphatidylinositol 3-kinase/protein kinase B signal transduction;GO:0001936 regulation of endothelial cell proliferation		Predicted intracellular proteins; Predicted secreted proteins					0	0	0	0	0	0	0	0	0	0	0	0	0	0	0	0	0	0	0	0
MYO5A	4644	symbol	H. sapiens	4644	H. sapiens	MYO5A	0	1	0	myosin VA	GO:0030050 vesicle transport along actin filament;GO:0032402 melanosome transport;GO:0099515 actin filament-based transport		Human disease related genes:Immune system diseases:Primary immunodeficiency; Predicted intracellular proteins; Cancer-related genes; Disease related genes	Centriolar satellite;Focal adhesion sites (Approved)				0	0	0	0	0	0	1	0	0	0	0	0	0	0	0	0	0	1	0	0
MYO6	4646	symbol	H. sapiens	4646	H. sapiens	MYO6	0	1	0	myosin VI	GO:0030050 vesicle transport along actin filament;GO:0099515 actin filament-based transport;GO:0030330 DNA damage response, signal transduction by p53 class mediator		Predicted intracellular proteins; Human disease related genes:Nervous system diseases:Ear disease; Disease related genes	Nucleoplasm (Supported)		(M232)PID ECADHERIN STABILIZATION PATHWAY		0	0	0	0	0	0	0	0	0	0	0	1	0	0	0	0	0	1	0	0
MYO9A	4649	symbol	H. sapiens	4649	H. sapiens	MYO9A	0	1	0	myosin IXA	GO:0150011 regulation of neuron projection arborization;GO:0045198 establishment of epithelial cell apical/basal polarity;GO:0035089 establishment of apical/basal cell polarity		Human disease related genes:Nervous system diseases:Other nervous and sensory system diseases; Predicted intracellular proteins; Disease related genes	Plasma membrane (Approved)				0	0	0	0	0	0	0	0	0	0	0	1	0	0	0	0	0	0	0	0
NACC1	112939	symbol	H. sapiens	112939	H. sapiens	NACC1	0	1	0	nucleus accumbens associated 1	GO:0000122 negative regulation of transcription by RNA polymerase II;GO:0008284 positive regulation of cell population proliferation;GO:0045892 negative regulation of DNA-templated transcription		Human disease related genes:Congenital malformations:Congenital malformations of the nervous system; Predicted intracellular proteins; Disease related genes	Nucleoplasm (Enhanced); Additional: Vesicles				0	0	0	0	0	0	0	0	0	0	0	0	0	0	0	0	0	0	0	0
NACC2	138151	symbol	H. sapiens	138151	H. sapiens	NACC2	0	1	0	NACC family member 2	GO:1900477 negative regulation of G1/S transition of mitotic cell cycle by negative regulation of transcription from RNA polymerase II promoter;GO:1902231 positive regulation of intrinsic apoptotic signaling pathway in response to DNA damage;GO:1902229 regulation of intrinsic apoptotic signaling pathway in response to DNA damage		Predicted intracellular proteins	Mitochondria;Nucleoli (Approved)				0	0	0	0	0	0	0	1	0	0	0	0	0	0	0	0	0	0	0	0
NANS	54187	symbol	H. sapiens	54187	H. sapiens	NANS	0	1	0	N-acetylneuraminate synthase	GO:0006055 CMP-N-acetylneuraminate biosynthetic process;GO:0046381 CMP-N-acetylneuraminate metabolic process;GO:0009226 nucleotide-sugar biosynthetic process		Potential drug targets; Disease related genes; ENZYME proteins:Transferases; Human disease related genes:Congenital malformations:Congenital malformations of the musculoskeletal system; Predicted intracellular proteins; Enzymes	Nucleoplasm (Enhanced)				0	0	0	1	0	0	0	0	0	0	0	0	0	0	0	0	0	0	0	0
NAT1	9	symbol	H. sapiens	9	H. sapiens	NAT1	0	1	0	N-acetyltransferase 1	GO:0006805 xenobiotic metabolic process;GO:0071466 cellular response to xenobiotic stimulus;GO:0009410 response to xenobiotic stimulus		Predicted intracellular proteins; Enzymes; ENZYME proteins:Transferases				(M5941)HALLMARK UV RESPONSE UP	0	0	0	0	0	0	0	0	0	0	0	0	0	0	0	0	0	0	0	0
NAV1	89796	symbol	H. sapiens	89796	H. sapiens	NAV1	0	1	0	neuron navigator 1	GO:0001578 microtubule bundle formation;GO:0001764 neuron migration;GO:0000226 microtubule cytoskeleton organization		Predicted intracellular proteins	Microtubules (Approved)				0	0	0	0	0	0	0	0	0	0	0	0	0	0	0	0	0	0	0	0
NBPF20	100288142	symbol	H. sapiens	100288142	H. sapiens	NBPF20	0	1	0	NBPF member 20			Predicted intracellular proteins	Cytosol (Approved)				0	0	0	0	0	0	0	0	0	0	0	0	0	0	0	0	0	0	0	0
NCAPD3	23310	symbol	H. sapiens	23310	H. sapiens	NCAPD3	0	1	0	non-SMC condensin II complex subunit D3	GO:0010032 meiotic chromosome condensation;GO:1905821 positive regulation of chromosome condensation;GO:0060623 regulation of chromosome condensation		Human disease related genes:Congenital malformations:Congenital malformations of the nervous system; Predicted intracellular proteins; Disease related genes	Nucleoplasm (Supported)				0	1	1	0	0	0	0	1	0	0	1	0	0	0	0	0	0	0	1	0
NDC1	55706	symbol	H. sapiens	55706	H. sapiens	NDC1	0	1	0	NDC1 transmembrane nucleoporin	GO:0051664 nuclear pore localization;GO:0051292 nuclear pore complex assembly;GO:0006999 nuclear pore organization		Transporters:Transporter channels and pores	Nuclear membrane (Supported); Additional: Actin filaments;Plasma membrane				1	1	0	0	0	0	1	0	0	0	0	0	0	0	0	0	0	0	1	0
NDUFA6	4700	symbol	H. sapiens	4700	H. sapiens	NDUFA6	0	1	0	NADH:ubiquinone oxidoreductase subunit A6	GO:0006120 mitochondrial electron transport, NADH to ubiquinone;GO:0010257 NADH dehydrogenase complex assembly;GO:0032981 mitochondrial respiratory chain complex I assembly		Human disease related genes:Congenital disorders of metabolism:Mitochondrial diseases; Predicted intracellular proteins; Disease related genes		NADH		(M5938)HALLMARK REACTIVE OXYGEN SPECIES PATHWAY; (M5936)HALLMARK OXIDATIVE PHOSPHORYLATION	0	0	0	1	0	0	0	0	0	0	0	0	0	0	0	1	0	0	0	0
NDUFAF5	79133	symbol	H. sapiens	79133	H. sapiens	NDUFAF5	0	1	0	NADH:ubiquinone oxidoreductase complex assembly factor 5	GO:0030961 peptidyl-arginine hydroxylation;GO:0018195 peptidyl-arginine modification;GO:0010257 NADH dehydrogenase complex assembly		Human disease related genes:Congenital disorders of metabolism:Mitochondrial diseases; Predicted intracellular proteins; Disease related genes					0	0	0	1	0	0	0	0	0	0	0	0	0	0	0	1	0	0	0	0
NDUFB5	4711	symbol	H. sapiens	4711	H. sapiens	NDUFB5	0	1	0	NADH:ubiquinone oxidoreductase subunit B5	GO:0006120 mitochondrial electron transport, NADH to ubiquinone;GO:0010257 NADH dehydrogenase complex assembly;GO:0032981 mitochondrial respiratory chain complex I assembly		Predicted intracellular proteins	Mitochondria (Supported); Additional: Nucleoplasm	NADH		(M5936)HALLMARK OXIDATIVE PHOSPHORYLATION	0	0	0	1	0	0	0	0	0	0	0	0	0	0	0	1	0	0	0	0
NECAB1	64168	symbol	H. sapiens	64168	H. sapiens	NECAB1	0	1	0	N-terminal EF-hand calcium binding protein 1	GO:0001835 blastocyst hatching;GO:0035188 hatching;GO:0071684 organism emergence from protective structure		Predicted intracellular proteins; Transporters:Accessory Factors Involved in Transport	Nucleoplasm (Enhanced); Additional: Cytosol				0	0	0	0	0	0	0	0	0	0	0	0	0	0	0	0	0	0	0	0
NEK3	4752	symbol	H. sapiens	4752	H. sapiens	NEK3	0	1	0	NIMA related kinase 3	GO:0090043 regulation of tubulin deacetylation;GO:0090311 regulation of protein deacetylation;GO:0030010 establishment of cell polarity	yes	Kinases:NEK Ser/Thr protein kinases; Predicted intracellular proteins; Enzymes; ENZYME proteins:Transferases	Microtubules (Approved)	Fostamatinib			0	0	1	0	0	0	0	0	0	0	1	0	0	0	0	0	0	0	0	0
NEMP1	23306	symbol	H. sapiens	23306	H. sapiens	NEMP1	0	1	0	nuclear envelope integral membrane protein 1	GO:0071763 nuclear membrane organization;GO:0006998 nuclear envelope organization;GO:0006997 nucleus organization		Transporters	Nucleoplasm (Approved)				0	0	0	0	0	0	0	0	0	0	0	0	0	1	0	0	0	0	0	0
NEPRO	25871	symbol	H. sapiens	25871	H. sapiens	NEPRO	0	1	0	nucleolus and neural progenitor protein	GO:0045747 positive regulation of Notch signaling pathway;GO:0045665 negative regulation of neuron differentiation;GO:0008593 regulation of Notch signaling pathway		Predicted intracellular proteins; Human disease related genes:Other congenital disorders:Ribosomopathies; Disease related genes	Nucleoli;Nucleoplasm (Supported)				0	0	0	0	0	0	0	0	0	0	0	0	0	0	0	0	0	0	0	0
NETO2	81831	symbol	H. sapiens	81831	H. sapiens	NETO2	0	1	0	neuropilin and tolloid like 2	GO:0098696 regulation of neurotransmitter receptor localization to postsynaptic specialization membrane;GO:0099633 protein localization to postsynaptic specialization membrane;GO:0099645 neurotransmitter receptor localization to postsynaptic specialization membrane		Transporters:Accessory Factors Involved in Transport	Golgi apparatus (Approved)				0	0	0	0	0	0	1	0	0	0	0	0	0	0	0	0	0	0	0	0
NFATC2IP	84901	symbol	H. sapiens	84901	H. sapiens	NFATC2IP	0	1	0	nuclear factor of activated T cells 2 interacting protein	GO:0001816 cytokine production;GO:0016925 protein sumoylation;GO:0018205 peptidyl-lysine modification		Predicted intracellular proteins	Nucleoplasm (Approved)				0	0	0	0	0	0	0	0	1	0	0	0	0	0	0	0	0	0	0	0
NFKBIE	4794	symbol	H. sapiens	4794	H. sapiens	NFKBIE	0	1	0	NFKB inhibitor epsilon	GO:0042994 cytoplasmic sequestering of transcription factor;GO:0051220 cytoplasmic sequestering of protein;GO:0045185 maintenance of protein location		Human disease related genes:Cancers:Cancers of haematopoietic and lymphoid tissues; Cancer-related genes:Candidate cancer biomarkers; Predicted intracellular proteins; Transcription factors:Immunoglobulin fold	Nucleoli fibrillar center (Supported); Additional: Cytosol;Nucleoplasm		(M12705)SIG CD40PATHWAYMAP	(M5890)HALLMARK TNFA SIGNALING VIA NFKB	0	1	0	0	0	0	0	0	1	0	0	0	0	0	0	0	0	0	0	0
NGEF	25791	symbol	H. sapiens	25791	H. sapiens	NGEF	0	1	0	neuronal guanine nucleotide exchange factor	GO:0061002 negative regulation of dendritic spine morphogenesis;GO:0061000 negative regulation of dendritic spine development;GO:0061001 regulation of dendritic spine morphogenesis		Predicted intracellular proteins	Cytosol;Plasma membrane (Approved)		(M83)PID CDC42 REG PATHWAY; (M177)PID EPHA FWDPATHWAY; (M241)PID RAC1 REG PATHWAY		0	0	0	0	0	0	0	0	0	1	0	1	0	0	0	0	0	0	0	0
NGRN	51335	symbol	H. sapiens	51335	H. sapiens	NGRN	0	1	0	neugrin, neurite outgrowth associated	GO:0061668 mitochondrial ribosome assembly;GO:0070131 positive regulation of mitochondrial translation;GO:0070129 regulation of mitochondrial translation		Predicted intracellular proteins	Mitochondria (Supported); Additional: Cytokinetic bridge;Nucleoplasm				0	0	0	0	1	0	0	0	0	0	0	0	0	0	0	0	0	0	0	0
NLRP7	199713	symbol	H. sapiens	199713	H. sapiens	NLRP7	0	1	0	NLR family pyrin domain containing 7	GO:0010955 negative regulation of protein processing;GO:1903318 negative regulation of protein maturation;GO:1900016 negative regulation of cytokine production involved in inflammatory response		Human disease related genes:Reproductive system diseases:Reproductive system diseases; Predicted intracellular proteins; Disease related genes	Golgi apparatus (Uncertain)				0	0	0	0	0	0	0	0	0	0	0	0	1	0	0	0	0	0	0	0
NOLC1	9221	symbol	H. sapiens	9221	H. sapiens	NOLC1	0	1	0	nucleolar and coiled-body phosphoprotein 1	GO:0014029 neural crest formation;GO:0007000 nucleolus organization;GO:0014032 neural crest cell development		Predicted intracellular proteins	Nucleoli fibrillar center (Enhanced)	Doxorubicin	(M295)SIG PIP3 SIGNALING IN CARDIAC MYOCTES	(M5928)HALLMARK MYC TARGETS V2; (M5922)HALLMARK UNFOLDED PROTEIN RESPONSE; (M5901)HALLMARK G2M CHECKPOINT	0	0	1	0	1	0	0	0	0	0	0	0	0	0	0	0	0	0	0	0
NOTCH2	4853	symbol	H. sapiens	4853	H. sapiens	NOTCH2	0	1	0	notch receptor 2	GO:0035622 intrahepatic bile duct development;GO:1990705 cholangiocyte proliferation;GO:0071228 cellular response to tumor cell		Human disease related genes:Congenital malformations:Congenital malformations of the digestive system; Cancer-related genes:Candidate cancer biomarkers; Disease related genes; Human disease related genes:Endocrine and metabolic diseases:Diabetes; Human disease related genes:Musculoskeletal diseases:Skeletal diseases; Predicted intracellular proteins	Nucleoplasm;Plasma membrane (Supported)		(M17)PID NOTCH PATHWAY	(M5903)HALLMARK NOTCH SIGNALING; (M5942)HALLMARK UV RESPONSE DN; (M5893)HALLMARK MITOTIC SPINDLE	0	1	0	0	0	1	0	0	0	0	0	0	0	0	0	0	1	0	0	0
NOXO1	124056	symbol	H. sapiens	124056	H. sapiens	NOXO1	0	1	0	NADPH oxidase organizer 1	GO:0060263 regulation of respiratory burst;GO:0010310 regulation of hydrogen peroxide metabolic process;GO:0042554 superoxide anion generation		Predicted intracellular proteins		Ecabet	(M278)PID RAC1 PATHWAY		0	0	0	0	0	0	0	0	0	0	0	1	0	0	0	0	0	0	1	0
NPAP1	23742	symbol	H. sapiens	23742	H. sapiens	NPAP1	0	1	0	nuclear pore associated protein 1	GO:0006405 RNA export from nucleus;GO:0006606 protein import into nucleus;GO:0051170 import into nucleus		Transporters:Transporter channels and pores; Predicted intracellular proteins; Human disease related genes:Other congenital disorders:Chromosomal abnormalities	Nucleoplasm (Supported); Additional: Plasma membrane;Vesicles				0	0	0	0	0	0	0	0	0	0	0	0	0	0	0	0	0	0	0	0
NPL	80896	symbol	H. sapiens	80896	H. sapiens	NPL	0	1	0	N-acetylneuraminate pyruvate lyase	GO:0019262 N-acetylneuraminate catabolic process;GO:0006054 N-acetylneuraminate metabolic process;GO:0046348 amino sugar catabolic process		Predicted intracellular proteins; Enzymes; ENZYME proteins:Lyases	Vesicles (Approved); Additional: Plasma membrane				0	0	0	0	0	0	0	0	0	0	0	0	0	0	0	0	0	0	0	0
NR2C1	7181	symbol	H. sapiens	7181	H. sapiens	NR2C1	0	1	0	nuclear receptor subfamily 2 group C member 1	GO:0048386 positive regulation of retinoic acid receptor signaling pathway;GO:0048385 regulation of retinoic acid receptor signaling pathway;GO:0043401 steroid hormone mediated signaling pathway		Transcription factors:Zinc-coordinating DNA-binding domains; Nuclear receptors; Predicted intracellular proteins	Nucleoplasm (Supported); Additional: Cell Junctions;Cytosol		(M151)PID AR TF PATHWAY; (M101)PID HDAC CLASSI PATHWAY		0	0	0	0	0	0	0	0	0	0	0	0	0	0	0	0	0	0	0	0
NSMCE3	56160	symbol	H. sapiens	56160	H. sapiens	NSMCE3	0	1	0	NSE3 homolog, SMC5-SMC6 complex component	GO:0072711 cellular response to hydroxyurea;GO:0072710 response to hydroxyurea;GO:0140588 chromatin looping		Predicted intracellular proteins; Disease related genes			(M153)PID P75 NTR PATHWAY		0	0	0	0	0	0	0	0	1	0	0	0	0	0	0	0	0	0	0	0
NSUN4	387338	symbol	H. sapiens	387338	H. sapiens	NSUN4	0	1	0	NOP2/Sun RNA methyltransferase 4	GO:0031167 rRNA methylation;GO:0000154 rRNA modification;GO:0001510 RNA methylation		Predicted intracellular proteins					1	0	0	0	1	0	0	0	0	0	0	0	0	0	0	0	0	0	0	0
NSUN7	79730	symbol	H. sapiens	79730	H. sapiens	NSUN7	0	1	0	NOP2/Sun RNA methyltransferase family member 7	GO:0032259 methylation;GO:0008152 metabolic process;GO:0008150 biological_process		Predicted intracellular proteins	Vesicles (Approved)				0	0	0	0	0	0	0	0	0	0	0	0	0	0	0	0	0	0	0	0
NT5DC1	221294	symbol	H. sapiens	221294	H. sapiens	NT5DC1	0	1	0	5'-nucleotidase domain containing 1			Predicted intracellular proteins	Nucleoplasm (Approved); Additional: Cytosol				0	0	0	0	0	0	0	0	0	0	0	0	0	0	0	0	0	0	0	0
NUAK2	81788	symbol	H. sapiens	81788	H. sapiens	NUAK2	0	1	0	NUAK family kinase 2	GO:0035330 regulation of hippo signaling;GO:0042149 cellular response to glucose starvation;GO:0032007 negative regulation of TOR signaling	yes	Potential drug targets; Disease related genes; ENZYME proteins:Transferases; Human disease related genes:Congenital malformations:Congenital malformations of the nervous system; Enzymes; Kinases:CAMK Ser/Thr protein kinases	Cytosol;Nucleoplasm (Approved)	Fostamatinib			0	0	0	0	0	0	0	0	0	0	0	0	0	0	0	0	0	0	0	0
NUDT15	55270	symbol	H. sapiens	55270	H. sapiens	NUDT15	0	1	0	nudix hydrolase 15	GO:0006203 dGTP catabolic process;GO:0046070 dGTP metabolic process;GO:0009217 purine deoxyribonucleoside triphosphate catabolic process		Predicted intracellular proteins; ENZYME proteins:Hydrolases; Enzymes	Nucleoplasm (Supported)			(M5939)HALLMARK P53 PATHWAY	0	0	1	1	0	0	0	0	0	0	0	0	1	0	0	0	0	0	0	0
NUDT16L1	84309	symbol	H. sapiens	84309	H. sapiens	NUDT16L1	0	1	0	nudix hydrolase 16 like 1	GO:2001033 negative regulation of double-strand break repair via nonhomologous end joining;GO:2001032 regulation of double-strand break repair via nonhomologous end joining;GO:2000780 negative regulation of double-strand break repair		Predicted intracellular proteins			(M165)PID SYNDECAN 4 PATHWAY		0	0	0	0	0	0	0	0	0	0	0	0	0	0	0	0	0	0	0	0
NUP210	23225	symbol	H. sapiens	23225	H. sapiens	NUP210	0	1	0	nucleoporin 210	GO:0051028 mRNA transport;GO:0050657 nucleic acid transport;GO:0050658 RNA transport		Transporters:Transporter channels and pores					1	1	0	0	0	0	0	0	0	0	0	0	0	0	0	0	0	0	1	0
OAZ3	51686	symbol	H. sapiens	51686	H. sapiens	OAZ3	0	1	0	ornithine decarboxylase antizyme 3	GO:1902268 negative regulation of polyamine transmembrane transport;GO:1902267 regulation of polyamine transmembrane transport;GO:0006596 polyamine biosynthetic process		Predicted intracellular proteins	Nucleoplasm (Enhanced)			(M5951)HALLMARK SPERMATOGENESIS	0	0	0	0	0	0	0	0	0	0	0	0	0	0	0	0	0	0	0	0
OCEL1	79629	symbol	H. sapiens	79629	H. sapiens	OCEL1	0	1	0	occludin/ELL domain containing 1	GO:0070830 bicellular tight junction assembly;GO:0120192 tight junction assembly;GO:0043297 apical junction assembly		Predicted intracellular proteins	Golgi apparatus (Approved)			(M5909)HALLMARK MYOGENESIS	0	0	0	0	0	0	0	0	0	0	0	0	0	0	0	0	0	0	0	0
OGFRL1	79627	symbol	H. sapiens	79627	H. sapiens	OGFRL1	0	1	0	opioid growth factor receptor like 1			Predicted intracellular proteins	Golgi apparatus (Approved); Additional: Nucleoplasm				0	0	0	0	0	0	0	0	0	0	0	0	0	0	0	0	0	0	0	0
OSBPL3	26031	symbol	H. sapiens	26031	H. sapiens	OSBPL3	0	1	0	oxysterol binding protein like 3	GO:0006699 bile acid biosynthetic process;GO:0008206 bile acid metabolic process;GO:0015918 sterol transport		Predicted intracellular proteins	Cytosol (Supported); Additional: Nucleoli				0	0	0	0	0	0	0	0	0	0	0	0	0	0	0	0	0	0	0	0
OSBPL8	114882	symbol	H. sapiens	114882	H. sapiens	OSBPL8	0	1	0	oxysterol binding protein like 8	GO:0090204 protein localization to nuclear pore;GO:0010891 negative regulation of sequestering of triglyceride;GO:0036150 phosphatidylserine acyl-chain remodeling		Transporters:Electrochemical Potential-driven transporters; Predicted intracellular proteins	Cytosol;Vesicles (Approved)				0	0	0	0	0	0	0	0	0	0	0	0	0	1	0	0	0	0	0	0
OSBPL9	114883	symbol	H. sapiens	114883	H. sapiens	OSBPL9	0	1	0	oxysterol binding protein like 9	GO:0006699 bile acid biosynthetic process;GO:0008206 bile acid metabolic process;GO:0015918 sterol transport		Predicted intracellular proteins	Golgi apparatus (Supported); Additional: Vesicles				0	0	0	0	0	0	0	0	0	0	0	0	0	0	0	0	0	0	0	0
OSGIN2	734	symbol	H. sapiens	734	H. sapiens	OSGIN2	0	1	0	oxidative stress induced growth inhibitor family member 2	GO:0030308 negative regulation of cell growth;GO:0045926 negative regulation of growth;GO:0051321 meiotic cell cycle		Predicted intracellular proteins	Nucleoli (Approved)				0	0	0	0	0	0	0	0	0	0	0	0	0	0	0	0	0	0	0	0
OXTR	5021	symbol	H. sapiens	5021	H. sapiens	OXTR	0	1	0	oxytocin receptor	GO:0034059 response to anoxia;GO:0010701 positive regulation of norepinephrine secretion;GO:0060406 positive regulation of penile erection		Transporters; FDA approved drug targets:Biotech drugs; Predicted intracellular proteins; G-protein coupled receptors:GPCRs excl olfactory receptors; FDA approved drug targets:Small molecule drugs		Oxytocin; Carbetocin; Atosiban; Relcovaptan		(M5930)HALLMARK EPITHELIAL MESENCHYMAL TRANSITION	0	0	0	0	0	0	0	0	0	0	0	0	0	0	0	0	0	0	0	0
P2RX4	5025	symbol	H. sapiens	5025	H. sapiens	P2RX4	0	1	0	purinergic receptor P2X 4	GO:0050975 sensory perception of touch;GO:1904141 positive regulation of microglial cell migration;GO:1904139 regulation of microglial cell migration		Transporters:Transporter channels and pores; FDA approved drug targets:Small molecule drugs		Eslicarbazepine acetate; Eslicarbazepine		(M5947)HALLMARK IL2 STAT5 SIGNALING; (M5932)HALLMARK INFLAMMATORY RESPONSE	0	0	0	0	0	0	0	0	0	0	0	0	0	0	1	0	1	0	0	0
PAFAH2	5051	symbol	H. sapiens	5051	H. sapiens	PAFAH2	0	1	0	platelet activating factor acetylhydrolase 2	GO:0007596 blood coagulation;GO:0050817 coagulation;GO:0007599 hemostasis		Predicted intracellular proteins; Enzymes; ENZYME proteins:Hydrolases; ENZYME proteins:Transferases					0	0	0	0	0	0	0	0	0	0	0	0	0	0	0	0	0	0	0	0
PANK2	80025	symbol	H. sapiens	80025	H. sapiens	PANK2	0	1	0	pantothenate kinase 2	GO:0015939 pantothenate metabolic process;GO:0015937 coenzyme A biosynthetic process;GO:1904251 regulation of bile acid metabolic process	yes	Potential drug targets; Human disease related genes:Nervous system diseases:Neurodegenerative diseases; Disease related genes; ENZYME proteins:Transferases; Predicted intracellular proteins; Enzymes	Cytosol (Supported)				0	0	0	1	0	0	0	0	0	0	0	0	0	0	0	1	0	0	0	0
PANK3	79646	symbol	H. sapiens	79646	H. sapiens	PANK3	0	1	0	pantothenate kinase 3	GO:0015937 coenzyme A biosynthetic process;GO:0015936 coenzyme A metabolic process;GO:0033866 nucleoside bisphosphate biosynthetic process	yes	Predicted intracellular proteins; Enzymes; ENZYME proteins:Transferases	Golgi apparatus (Approved)				0	0	0	1	0	0	0	0	0	0	0	0	0	0	0	0	0	0	0	0
PAPOLA	10914	symbol	H. sapiens	10914	H. sapiens	PAPOLA	0	1	0	poly(A) polymerase alpha	GO:0180011 cytoplasmic polyadenylation;GO:0031440 regulation of mRNA 3'-end processing;GO:0006378 mRNA polyadenylation		Predicted intracellular proteins; Enzymes; ENZYME proteins:Transferases	Nucleoplasm (Supported)	Cordycepin Triphosphate; 3-sulfino-L-alanine; Triphosphoric acid			1	0	0	0	0	0	0	0	0	0	0	0	0	0	0	0	0	0	0	0
PDCD2	5134	symbol	H. sapiens	5134	H. sapiens	PDCD2	0	1	0	programmed cell death 2	GO:1902035 positive regulation of hematopoietic stem cell proliferation;GO:1902033 regulation of hematopoietic stem cell proliferation;GO:1901532 regulation of hematopoietic progenitor cell differentiation		Predicted intracellular proteins	Nucleoplasm (Approved); Additional: Cytokinetic bridge				0	0	0	0	0	0	0	0	0	1	0	0	1	0	0	0	0	0	0	0
PDE6A	5145	symbol	H. sapiens	5145	H. sapiens	PDE6A	0	1	0	phosphodiesterase 6A	GO:0060041 retina development in camera-type eye;GO:0007601 visual perception;GO:0050953 sensory perception of light stimulus		Disease related genes; Predicted intracellular proteins; ENZYME proteins:Hydrolases; Enzymes; Human disease related genes:Nervous system diseases:Eye disease			(M204)PID RHODOPSIN PATHWAY		0	0	0	0	0	0	0	0	0	0	0	0	0	0	0	0	0	0	0	0
PDGFB	5155	symbol	H. sapiens	5155	H. sapiens	PDGFB	0	1	0	platelet derived growth factor subunit B	GO:0072255 metanephric glomerular mesangial cell development;GO:0072209 metanephric mesangial cell differentiation;GO:0072254 metanephric glomerular mesangial cell differentiation		Cancer-related genes:Candidate cancer biomarkers; Human disease related genes:Nervous system diseases:Neurodegenerative diseases; Disease related genes; Human disease related genes:Cancers:Cancers of the lung and pleura; Candidate cardiovascular disease genes; RAS pathway related proteins; Predicted intracellular proteins; Human disease related genes:Cancers:Cancers of eye, brain, and central ner…	Vesicles (Approved)	Pegpleranib	(M103)PID S1P S1P1 PATHWAY; (M55)PID S1P S1P3 PATHWAY; (M72)PID NECTIN PATHWAY	(M5946)HALLMARK COAGULATION; (M5891)HALLMARK HYPOXIA; (M5921)HALLMARK COMPLEMENT	0	0	0	0	0	1	0	1	0	0	0	0	0	0	0	0	0	0	0	1
PDHA1	5160	symbol	H. sapiens	5160	H. sapiens	PDHA1	0	1	0	pyruvate dehydrogenase E1 subunit alpha 1	GO:0006086 acetyl-CoA biosynthetic process from pyruvate;GO:0006085 acetyl-CoA biosynthetic process;GO:0006084 acetyl-CoA metabolic process		Potential drug targets; Disease related genes; Predicted intracellular proteins; ENZYME proteins:Oxidoreductases; Enzymes; Citric acid cycle related proteins; Human disease related genes:Congenital disorders of metabolism:Congenital disorders of carbohydrate metabolism	Mitochondria (Supported)	NADH		(M5935)HALLMARK FATTY ACID METABOLISM; (M5936)HALLMARK OXIDATIVE PHOSPHORYLATION	0	0	0	1	0	0	0	0	0	0	0	0	0	0	0	0	0	0	0	0
PGAM5	192111	symbol	H. sapiens	192111	H. sapiens	PGAM5	0	1	0	PGAM family member 5, mitochondrial serine/threonine protein phosphatase	GO:0035970 peptidyl-threonine dephosphorylation;GO:0070266 necroptotic process;GO:0090141 positive regulation of mitochondrial fission		Predicted intracellular proteins; ENZYME proteins:Hydrolases; Enzymes	Mitochondria (Supported)				0	0	0	0	0	0	0	0	0	0	0	0	0	0	0	0	0	0	0	0
PHKA1	5255	symbol	H. sapiens	5255	H. sapiens	PHKA1	0	1	0	phosphorylase kinase regulatory subunit alpha 1	GO:0005977 glycogen metabolic process;GO:0044042 glucan metabolic process;GO:0006112 energy reserve metabolic process		Predicted intracellular proteins; Human disease related genes:Congenital disorders of metabolism:Congenital disorders of carbohydrate metabolism; Disease related genes	Cytosol;Vesicles (Approved)				0	0	0	1	0	0	0	0	0	0	0	0	0	0	0	0	0	0	0	0
PHLDA1	22822	symbol	H. sapiens	22822	H. sapiens	PHLDA1	0	1	0	pleckstrin homology like domain family A member 1	GO:0045210 FasL biosynthetic process;GO:0009101 glycoprotein biosynthetic process;GO:0009100 glycoprotein metabolic process		Cancer-related genes:Mutational cancer driver genes; Predicted intracellular proteins	Nucleoli;Nucleoli rim (Supported); Additional: Nucleoplasm			(M5947)HALLMARK IL2 STAT5 SIGNALING; (M5890)HALLMARK TNFA SIGNALING VIA NFKB	0	1	0	1	0	0	0	0	0	0	0	0	0	0	0	0	0	0	0	0
PICALM	8301	symbol	H. sapiens	8301	H. sapiens	PICALM	0	1	0	phosphatidylinositol binding clathrin assembly protein	GO:0097753 membrane bending;GO:1902962 regulation of metalloendopeptidase activity involved in amyloid precursor protein catabolic process;GO:1902963 negative regulation of metalloendopeptidase activity involved in amyloid precursor protein catabolic process		Human disease related genes:Cancers:Cancers of haematopoietic and lymphoid tissues; Predicted intracellular proteins; Cancer-related genes; Disease related genes	Vesicles (Enhanced)			(M5945)HALLMARK HEME METABOLISM	0	0	0	0	0	0	0	0	0	1	0	1	1	1	0	0	1	1	0	0
PIGS	94005	symbol	H. sapiens	94005	H. sapiens	PIGS	0	1	0	phosphatidylinositol glycan anchor biosynthesis class S	GO:0016255 attachment of GPI anchor to protein;GO:0006506 GPI anchor biosynthetic process;GO:0006505 GPI anchor metabolic process		Human disease related genes:Nervous system diseases:Epilepsy; Human disease related genes:Congenital disorders of metabolism:Congenital disorders of lipid/glycolipid metabolism; Disease related genes					0	0	0	1	0	0	0	0	0	0	0	0	0	0	0	0	0	0	0	0
PIGV	55650	symbol	H. sapiens	55650	H. sapiens	PIGV	0	1	0	phosphatidylinositol glycan anchor biosynthesis class V	GO:0016254 preassembly of GPI anchor in ER membrane;GO:0006506 GPI anchor biosynthetic process;GO:0006505 GPI anchor metabolic process		Human disease related genes:Congenital disorders of metabolism:Congenital disorders of lipid/glycolipid metabolism; Disease related genes	Cytosol (Approved); Additional: Endoplasmic reticulum				0	0	0	1	0	0	0	0	0	0	0	0	0	0	0	0	0	0	0	0
PIK3CB	5291	symbol	H. sapiens	5291	H. sapiens	PIK3CB	0	1	0	phosphatidylinositol-4,5-bisphosphate 3-kinase catalytic subunit beta	GO:0033031 positive regulation of neutrophil apoptotic process;GO:0035022 positive regulation of Rac protein signal transduction;GO:1903297 regulation of hypoxia-induced intrinsic apoptotic signaling pathway	yes	ENZYME proteins:Transferases; RAS pathway related proteins; Predicted intracellular proteins; Enzymes; Cancer-related genes:Mutational cancer driver genes; Kinases:Atypical kinases	Nucleoplasm (Supported); Additional: Midbody;Nucleoli	Caffeine; XL765	(M79)PID TRAIL PATHWAY; (M193)PID NEPHRIN NEPH1 PATHWAY; (M127)PID ERBB1 RECEPTOR PROXIMAL PATHWAY	(M5915)HALLMARK APICAL JUNCTION	0	1	0	1	0	0	0	0	1	0	1	0	0	0	0	0	1	0	0	1
PIP4P2	55529	symbol	H. sapiens	55529	H. sapiens	PIP4P2	0	1	0	phosphatidylinositol-4,5-bisphosphate 4-phosphatase 2	GO:0050765 negative regulation of phagocytosis;GO:0046856 phosphatidylinositol dephosphorylation;GO:0046839 phospholipid dephosphorylation		Predicted intracellular proteins; ENZYME proteins:Hydrolases; Enzymes					0	0	0	0	0	0	0	0	0	0	0	0	0	0	0	0	0	0	0	0
PITPNC1	26207	symbol	H. sapiens	26207	H. sapiens	PITPNC1	0	1	0	phosphatidylinositol transfer protein cytoplasmic 1	GO:0120009 intermembrane lipid transfer;GO:0015914 phospholipid transport;GO:0015748 organophosphate ester transport		Predicted intracellular proteins	Cytosol (Approved); Additional: Nucleoplasm			(M5939)HALLMARK P53 PATHWAY	0	0	0	0	0	0	0	0	0	0	0	0	0	1	0	0	0	0	0	0
PKIG	11142	symbol	H. sapiens	11142	H. sapiens	PKIG	0	1	0	cAMP-dependent protein kinase inhibitor gamma	GO:2000480 negative regulation of cAMP-dependent protein kinase activity;GO:2000479 regulation of cAMP-dependent protein kinase activity;GO:0042308 negative regulation of protein import into nucleus		Predicted intracellular proteins	Cytosol;Nucleoplasm (Approved)				0	0	0	0	0	0	0	0	0	0	0	0	0	0	0	0	0	0	0	1
PKN2	5586	symbol	H. sapiens	5586	H. sapiens	PKN2	0	1	0	protein kinase N2	GO:0045070 positive regulation of viral genome replication;GO:0032467 positive regulation of cytokinesis;GO:0043297 apical junction assembly	yes	Predicted intracellular proteins; Kinases:AGC Ser/Thr protein kinases; Enzymes; ENZYME proteins:Transferases	Intermediate filaments;Nucleoplasm (Supported); Additional: Centrosome;Cytosol;Nuclear bodies;Plasma membrane	Fostamatinib	(M12)PID RHOA PATHWAY		0	0	0	0	0	0	0	1	0	0	1	1	0	0	0	0	0	0	1	0
PLA2G16	11145	gene_synonym	H. sapiens	11145	H. sapiens	PLAAT3	0	1	0	phospholipase A and acyltransferase 3	GO:0070292 N-acylphosphatidylethanolamine metabolic process;GO:0030397 membrane disassembly;GO:0036152 phosphatidylethanolamine acyl-chain remodeling		Predicted intracellular proteins; RAS pathway related proteins; ENZYME proteins:Hydrolases; Enzymes	Mitochondria (Approved); Additional: Cytosol			(M5906)HALLMARK ESTROGEN RESPONSE EARLY; (M5907)HALLMARK ESTROGEN RESPONSE LATE	0	0	0	1	0	0	0	0	0	0	0	0	0	1	0	0	0	0	0	0
PLA2G2D	26279	symbol	H. sapiens	26279	H. sapiens	PLA2G2D	0	1	0	phospholipase A2 group IID	GO:0002361 CD4-positive, CD25-positive, alpha-beta regulatory T cell differentiation;GO:0045066 regulatory T cell differentiation;GO:0002864 regulation of acute inflammatory response to antigenic stimulus		Predicted secreted proteins; RAS pathway related proteins; ENZYME proteins:Hydrolases; Enzymes		Lauric acid; Stearic acid			0	0	0	0	0	1	0	0	0	0	0	0	0	0	0	0	1	0	0	0
PLAC8	51316	symbol	H. sapiens	51316	H. sapiens	PLAC8	0	1	0	placenta associated 8	GO:0040015 negative regulation of multicellular organism growth;GO:0050873 brown fat cell differentiation;GO:0009409 response to cold		Predicted intracellular proteins	Cytosol (Approved)			(M5891)HALLMARK HYPOXIA	0	0	0	0	0	0	0	0	0	0	0	0	0	0	0	0	0	0	0	0
PLPBP	11212	symbol	H. sapiens	11212	H. sapiens	PLPBP	0	1	0	pyridoxal phosphate binding protein	GO:0008150 biological_process		Human disease related genes:Nervous system diseases:Epilepsy; Predicted intracellular proteins; Disease related genes	Cytosol (Enhanced)	Pyridoxal phosphate; Proline			0	0	0	0	0	0	0	0	0	0	0	0	0	0	0	0	0	0	0	0
PLXND1	23129	symbol	H. sapiens	23129	H. sapiens	PLXND1	0	1	0	plexin D1	GO:0008039 synaptic target recognition;GO:0060666 dichotomous subdivision of terminal units involved in salivary gland branching;GO:0060600 dichotomous subdivision of an epithelial terminal unit		Predicted intracellular proteins			(M5880)NABA ECM AFFILIATED; (M5885)NABA MATRISOME ASSOCIATED; (M5889)NABA MATRISOME		0	1	0	0	0	1	0	0	0	1	0	1	0	0	0	0	0	0	0	0
POC1A	25886	symbol	H. sapiens	25886	H. sapiens	POC1A	0	1	0	POC1 centriolar protein A	GO:0060271 cilium assembly;GO:0044782 cilium organization;GO:0120031 plasma membrane bounded cell projection assembly		Human disease related genes:Congenital malformations:Other congenital malformations; Predicted intracellular proteins; Disease related genes					0	0	0	0	0	0	0	0	0	0	0	0	0	0	0	0	0	0	0	0
POFUT1	23509	symbol	H. sapiens	23509	H. sapiens	POFUT1	0	1	0	protein O-fucosyltransferase 1	GO:0036066 protein O-linked fucosylation;GO:0006004 fucose metabolic process;GO:0036065 fucosylation		Potential drug targets; Human disease related genes:Skin diseases:Skin and soft tissue diseases; Disease related genes; ENZYME proteins:Transferases; Predicted intracellular proteins; Enzymes	Centrosome (Approved)				0	1	0	1	0	0	0	0	0	0	0	0	0	0	0	0	0	0	0	0
POLE3	54107	symbol	H. sapiens	54107	H. sapiens	POLE3	0	1	0	DNA polymerase epsilon 3, accessory subunit	GO:0006272 leading strand elongation;GO:0006271 DNA strand elongation involved in DNA replication;GO:0022616 DNA strand elongation		Predicted intracellular proteins; FDA approved drug targets:Small molecule drugs	Nucleoplasm (Approved); Additional: Cytosol;Nucleoli	Cladribine		(M5941)HALLMARK UV RESPONSE UP; (M5926)HALLMARK MYC TARGETS V1	0	1	0	0	0	0	0	0	0	0	0	0	0	0	0	0	0	0	0	0
POLR2C	5432	symbol	H. sapiens	5432	H. sapiens	POLR2C	0	1	0	RNA polymerase II subunit C	GO:0006366 transcription by RNA polymerase II;GO:0006351 DNA-templated transcription;GO:0032774 RNA biosynthetic process		Predicted intracellular proteins; RNA polymerase related proteins	Nucleoplasm (Supported); Additional: Cytosol			(M5898)HALLMARK DNA REPAIR	1	1	0	0	0	0	0	0	0	0	0	0	0	0	0	0	0	0	0	0
POLR2J	5439	symbol	H. sapiens	5439	H. sapiens	POLR2J	0	1	0	RNA polymerase II subunit J	GO:0006366 transcription by RNA polymerase II;GO:0006351 DNA-templated transcription;GO:0032774 RNA biosynthetic process		Predicted intracellular proteins; RNA polymerase related proteins	Nucleoplasm (Approved)			(M5898)HALLMARK DNA REPAIR	1	1	0	0	0	0	0	0	0	0	0	0	0	0	0	0	0	0	0	0
POLR3G	10622	symbol	H. sapiens	10622	H. sapiens	POLR3G	0	1	0	RNA polymerase III subunit G	GO:0006359 regulation of transcription by RNA polymerase III;GO:0006383 transcription by RNA polymerase III;GO:0032728 positive regulation of interferon-beta production		Predicted intracellular proteins; RNA polymerase related proteins	Nucleoplasm (Supported); Additional: Cytosol;Nuclear bodies			(M5924)HALLMARK MTORC1 SIGNALING	0	0	0	0	0	1	0	0	0	0	0	0	0	0	0	0	0	0	0	0
POTEE	445582	symbol	H. sapiens	445582	H. sapiens	POTEE	0	1	0	POTE ankyrin domain family member E	GO:0098974 postsynaptic actin cytoskeleton organization;GO:0099188 postsynaptic cytoskeleton organization;GO:0021762 substantia nigra development		Predicted intracellular proteins					0	0	0	0	0	0	0	0	0	0	0	1	0	0	0	0	0	0	0	0
POU5F1B	5462	symbol	H. sapiens	5462	H. sapiens	POU5F1B	0	1	0	POU class 5 homeobox 1B	GO:0006357 regulation of transcription by RNA polymerase II;GO:0006355 regulation of DNA-templated transcription;GO:2001141 regulation of RNA biosynthetic process		Transcription factors:Helix-turn-helix domains; Predicted intracellular proteins	Nucleoplasm (Supported)				0	0	0	0	0	0	0	0	0	0	0	0	0	0	0	0	0	0	0	0
PPHLN1	51535	symbol	H. sapiens	51535	H. sapiens	PPHLN1	0	1	0	periphilin 1	GO:0097355 protein localization to heterochromatin;GO:0090309 positive regulation of DNA methylation-dependent heterochromatin formation;GO:0031453 positive regulation of heterochromatin formation		Predicted intracellular proteins	Nucleoplasm (Supported); Additional: Golgi apparatus				0	0	0	0	0	0	0	0	0	0	0	0	0	0	0	0	0	0	0	0
PPM1B	5495	symbol	H. sapiens	5495	H. sapiens	PPM1B	0	1	0	protein phosphatase, Mg2+/Mn2+ dependent 1B	GO:0006499 N-terminal protein myristoylation;GO:0018377 protein myristoylation;GO:0006498 N-terminal protein lipidation		Predicted intracellular proteins; ENZYME proteins:Hydrolases; Enzymes	Cytosol;Nucleoli (Approved)			(M5905)HALLMARK ADIPOGENESIS	0	0	0	0	0	0	0	0	0	0	0	0	0	0	0	0	0	0	0	0
PPP1R12B	4660	symbol	H. sapiens	4660	H. sapiens	PPP1R12B	0	1	0	protein phosphatase 1 regulatory subunit 12B	GO:0006937 regulation of muscle contraction;GO:0090257 regulation of muscle system process;GO:0044057 regulation of system process		Predicted intracellular proteins	Actin filaments;Plasma membrane (Approved)				0	1	0	0	0	0	0	0	0	0	0	1	0	0	0	0	0	0	1	0
PPT2	9374	symbol	H. sapiens	9374	H. sapiens	PPT2	0	1	0	palmitoyl-protein thioesterase 2	GO:0098734 macromolecule depalmitoylation;GO:0046949 fatty-acyl-CoA biosynthetic process;GO:0098732 macromolecule deacylation		Predicted intracellular proteins	Golgi apparatus (Uncertain); Additional: Cytosol;Vesicles				0	0	0	1	0	0	0	0	0	0	0	0	0	0	0	0	0	0	0	0
PRDM14	63978	symbol	H. sapiens	63978	H. sapiens	PRDM14	0	1	0	PR/SET domain 14	GO:0034972 histone H3-R26 methylation;GO:0060817 inactivation of paternal X chromosome;GO:0034969 histone arginine methylation		Transcription factors:Zinc-coordinating DNA-binding domains; Predicted intracellular proteins	Nucleoplasm (Supported); Additional: Vesicles				0	0	0	0	0	0	0	0	0	0	0	0	0	0	0	0	0	0	0	0
PRMT5	10419	symbol	H. sapiens	10419	H. sapiens	PRMT5	0	1	0	protein arginine methyltransferase 5	GO:1904990 regulation of adenylate cyclase-inhibiting dopamine receptor signaling pathway;GO:1904992 positive regulation of adenylate cyclase-inhibiting dopamine receptor signaling pathway;GO:0034969 histone arginine methylation		Predicted intracellular proteins; Enzymes; ENZYME proteins:Transferases	Cytosol;Nucleoplasm (Supported)		(M261)PID P53 REGULATION PATHWAY; (M101)PID HDAC CLASSI PATHWAY; (M40)PID E2F PATHWAY	(M5901)HALLMARK G2M CHECKPOINT	1	0	0	0	1	1	0	1	0	0	0	0	0	1	0	0	1	0	0	0
PRODH	5625	symbol	H. sapiens	5625	H. sapiens	PRODH	0	1	0	proline dehydrogenase 1	GO:0010133 proline catabolic process to glutamate;GO:0006562 proline catabolic process;GO:0019470 4-hydroxyproline catabolic process		Potential drug targets; Disease related genes; Predicted intracellular proteins; ENZYME proteins:Oxidoreductases; Enzymes; Human disease related genes:Other diseases:Mental and behavioural disorders; Human disease related genes:Congenital disorders of metabolism:Congenital disorders of amino acid metabolism	Mitochondria (Approved); Additional: Nucleoplasm;Vesicles	Proline		(M5956)HALLMARK KRAS SIGNALING DN	0	0	0	0	0	0	0	0	0	0	0	0	0	0	1	0	0	0	0	0
PRPS1	5631	symbol	H. sapiens	5631	H. sapiens	PRPS1	0	1	0	phosphoribosyl pyrophosphate synthetase 1	GO:0034418 urate biosynthetic process;GO:0046101 hypoxanthine biosynthetic process;GO:0046100 hypoxanthine metabolic process	yes	Potential drug targets; Human disease related genes:Congenital malformations:Other congenital malformations; Human disease related genes:Nervous system diseases:Neurodegenerative diseases; Disease related genes; ENZYME proteins:Transferases; Human disease related genes:Nervous system diseases:Ear disease; Predicted intracellular proteins; Enzymes; Human disease related genes:Congenital disorders …	Vesicles (Approved)			(M5925)HALLMARK E2F TARGETS; (M5937)HALLMARK GLYCOLYSIS	0	0	0	1	0	0	0	0	0	0	0	0	0	0	0	0	0	0	0	0
PRRG1	5638	symbol	H. sapiens	5638	H. sapiens	PRRG1	0	1	0	proline rich and Gla domain 1			Predicted intracellular proteins	Plasma membrane;Vesicles (Approved); Additional: Nucleoplasm				0	0	0	0	0	0	0	0	0	0	0	0	0	0	0	0	0	0	0	0
PSEN2	5664	symbol	H. sapiens	5664	H. sapiens	PSEN2	0	1	0	presenilin 2	GO:0110097 regulation of calcium import into the mitochondrion;GO:1990456 mitochondrion-endoplasmic reticulum membrane tethering;GO:0034205 amyloid-beta formation		Potential drug targets; Human disease related genes:Nervous system diseases:Neurodegenerative diseases; Peptidases:Aspartic-type peptidases; Disease related genes; Human disease related genes:Cardiovascular diseases:Cardiac diseases; Enzymes; Transporters:Transporter channels and pores			(M87)PID LKB1 PATHWAY	(M5903)HALLMARK NOTCH SIGNALING; (M5895)HALLMARK WNT BETA CATENIN SIGNALING; (M5902)HALLMARK APOPTOSIS	0	1	0	0	0	0	0	0	0	0	0	0	0	0	0	0	0	1	0	0
PSMC3IP	29893	symbol	H. sapiens	29893	H. sapiens	PSMC3IP	0	1	0	PSMC3 interacting protein	GO:0000709 meiotic joint molecule formation;GO:0000708 meiotic strand invasion;GO:0010774 meiotic strand invasion involved in reciprocal meiotic recombination		Human disease related genes:Reproductive system diseases:Reproductive system diseases; Predicted intracellular proteins; Disease related genes	Nucleoplasm (Supported)			(M5925)HALLMARK E2F TARGETS	0	1	0	0	0	0	0	0	0	0	0	0	0	0	0	0	0	0	1	0
PSMD12	5718	symbol	H. sapiens	5718	H. sapiens	PSMD12	0	1	0	proteasome 26S subunit, non-ATPase 12	GO:0043161 proteasome-mediated ubiquitin-dependent protein catabolic process;GO:0010498 proteasomal protein catabolic process;GO:0006511 ubiquitin-dependent protein catabolic process		Predicted intracellular proteins; Disease related genes	Microtubules (Approved); Additional: Cytosol;Nucleoplasm			(M5924)HALLMARK MTORC1 SIGNALING	1	1	0	0	0	0	0	0	1	0	0	0	0	0	0	0	0	0	1	0
PSMD8	5714	symbol	H. sapiens	5714	H. sapiens	PSMD8	0	1	0	proteasome 26S subunit, non-ATPase 8	GO:0043161 proteasome-mediated ubiquitin-dependent protein catabolic process;GO:0010498 proteasomal protein catabolic process;GO:0006511 ubiquitin-dependent protein catabolic process		Predicted intracellular proteins	Cytosol (Approved); Additional: Nuclear speckles			(M5926)HALLMARK MYC TARGETS V1	1	1	0	0	0	0	0	0	1	0	0	0	0	0	0	0	0	0	1	0
PSMG3	84262	symbol	H. sapiens	84262	H. sapiens	PSMG3	0	1	0	proteasome assembly chaperone 3	GO:0043248 proteasome assembly;GO:0051131 chaperone-mediated protein complex assembly;GO:0065003 protein-containing complex assembly		Predicted intracellular proteins					0	0	0	0	0	0	0	0	0	0	0	0	0	0	0	0	0	0	0	0
PTAR1	375743	symbol	H. sapiens	375743	H. sapiens	PTAR1	0	1	0	protein prenyltransferase alpha subunit repeat containing 1	GO:0018342 protein prenylation;GO:0097354 prenylation;GO:0036211 protein modification process		Predicted intracellular proteins	Centriolar satellite (Approved); Additional: Rods & Rings				0	0	0	0	0	0	0	0	0	0	0	0	0	0	0	0	0	0	0	0
PTBP3	9991	symbol	H. sapiens	9991	H. sapiens	PTBP3	0	1	0	polypyrimidine tract binding protein 3	GO:0043249 erythrocyte maturation;GO:0033119 negative regulation of RNA splicing;GO:0048821 erythrocyte development		Predicted intracellular proteins	Nucleoplasm (Approved)				1	0	0	0	0	0	0	0	0	0	0	0	0	0	0	0	1	0	0	0
PTCD1	26024	symbol	H. sapiens	26024	H. sapiens	PTCD1	0	1	0	pentatricopeptide repeat domain 1	GO:0042780 tRNA 3'-end processing;GO:0031123 RNA 3'-end processing;GO:0032543 mitochondrial translation		Predicted intracellular proteins	Mitochondria (Approved)				0	0	0	0	1	0	0	0	0	0	0	0	0	0	0	0	0	0	0	0
PTPA	5524	symbol	H. sapiens	5524	H. sapiens	PTPA	0	1	0	protein phosphatase 2 phosphatase activator	GO:0032516 positive regulation of phosphoprotein phosphatase activity;GO:0032515 negative regulation of phosphoprotein phosphatase activity;GO:0010923 negative regulation of phosphatase activity		ENZYME proteins:Isomerase; Predicted intracellular proteins; Enzymes	Nucleoplasm (Enhanced); Additional: Cytosol		(M261)PID P53 REGULATION PATHWAY; (M254)PID MYC REPRESS PATHWAY	(M5938)HALLMARK REACTIVE OXYGEN SPECIES PATHWAY	0	0	1	0	0	0	0	0	0	1	0	0	0	0	0	0	0	0	0	1
PTTG1IP	754	symbol	H. sapiens	754	H. sapiens	PTTG1IP	0	1	0	PTTG1 interacting protein	GO:0043518 negative regulation of DNA damage response, signal transduction by p53 class mediator;GO:1902254 negative regulation of intrinsic apoptotic signaling pathway by p53 class mediator;GO:1901797 negative regulation of signal transduction by p53 class mediator		Predicted intracellular proteins	Nucleoplasm (Supported)				0	0	0	0	0	0	0	0	0	0	0	0	0	0	0	0	0	0	0	0
QSOX2	169714	symbol	H. sapiens	169714	H. sapiens	QSOX2	0	1	0	quiescin sulfhydryl oxidase 2	GO:0006457 protein folding;GO:0051604 protein maturation;GO:0010467 gene expression		Predicted intracellular proteins; ENZYME proteins:Oxidoreductases; Enzymes	Golgi apparatus (Supported); Additional: Nucleoplasm				0	0	0	0	0	0	0	0	0	0	0	0	0	0	0	0	0	0	0	0
RAB11A	8766	symbol	H. sapiens	8766	H. sapiens	RAB11A	0	1	0	RAB11A, member RAS oncogene family	GO:0010796 regulation of multivesicular body size;GO:1990182 exosomal secretion;GO:1902954 regulation of early endosome to recycling endosome transport		Predicted intracellular proteins; ENZYME proteins:Hydrolases; Enzymes	Centriolar satellite;Vesicles (Enhanced)	5'-Guanosine-Diphosphate-Monothiophosphate; Guanosine-5'-Diphosphate	(M120)PID ARF6 DOWNSTREAM PATHWAY; (M210)PID IL8 CXCR2 PATHWAY; (M99)PID TXA2PATHWAY		0	0	1	0	0	0	1	1	0	0	0	0	0	1	0	0	0	1	1	0
RAB11FIP1	80223	symbol	H. sapiens	80223	H. sapiens	RAB11FIP1	0	1	0	RAB11 family interacting protein 1	GO:0070164 negative regulation of adiponectin secretion;GO:0070163 regulation of adiponectin secretion;GO:0046888 negative regulation of hormone secretion		Predicted intracellular proteins	Vesicles (Enhanced)				0	0	0	0	0	0	0	0	0	0	0	0	0	0	0	0	0	0	0	0
RAB13	5872	symbol	H. sapiens	5872	H. sapiens	RAB13	0	1	0	RAB13, member RAS oncogene family	GO:0044795 trans-Golgi network to recycling endosome transport;GO:1902463 protein localization to cell leading edge;GO:0097368 establishment of Sertoli cell barrier		Predicted intracellular proteins	Cytosol;Plasma membrane (Supported)				0	0	0	0	0	0	1	0	0	0	0	0	0	1	0	0	0	1	0	0
RAB23	51715	symbol	H. sapiens	51715	H. sapiens	RAB23	0	1	0	RAB23, member RAS oncogene family	GO:0042308 negative regulation of protein import into nucleus;GO:0097094 craniofacial suture morphogenesis;GO:0046823 negative regulation of nucleocytoplasmic transport		Human disease related genes:Congenital malformations:Other congenital malformations; Predicted intracellular proteins; Disease related genes	Cytosol;Plasma membrane (Supported); Additional: Centrosome		(M219)PID HEDGEHOG GLI PATHWAY		0	0	0	1	0	0	0	0	0	0	0	0	0	0	0	0	0	0	0	0
RAB28	9364	symbol	H. sapiens	9364	H. sapiens	RAB28	0	1	0	RAB28, member RAS oncogene family	GO:0006886 intracellular protein transport;GO:0015031 protein transport;GO:0045184 establishment of protein localization		Predicted intracellular proteins; Human disease related genes:Nervous system diseases:Eye disease; Disease related genes					0	0	0	0	0	0	0	0	0	0	0	0	0	0	0	0	0	0	0	0
RAB6A	5870	symbol	H. sapiens	5870	H. sapiens	RAB6A	0	1	0	RAB6A, member RAS oncogene family	GO:0018125 peptidyl-cysteine methylation;GO:0072385 minus-end-directed organelle transport along microtubule;GO:1903292 protein localization to Golgi membrane		Predicted intracellular proteins	Golgi apparatus (Supported)				0	1	0	0	0	0	1	0	0	0	0	0	0	0	0	0	0	1	0	0
RAD9A	5883	symbol	H. sapiens	5883	H. sapiens	RAD9A	0	1	0	RAD9 checkpoint clamp component A	GO:1902231 positive regulation of intrinsic apoptotic signaling pathway in response to DNA damage;GO:0031573 mitotic intra-S DNA damage checkpoint signaling;GO:0000076 DNA replication checkpoint signaling		Predicted intracellular proteins; ENZYME proteins:Hydrolases; Enzymes	Nucleoplasm (Enhanced); Additional: Nuclear bodies		(M84)PID ATM PATHWAY; (M46)PID ATR PATHWAY; (M1)PID FANCONI PATHWAY	(M5939)HALLMARK P53 PATHWAY	0	1	1	0	0	0	0	1	0	0	0	0	0	0	1	0	0	0	0	0
RAI14	26064	symbol	H. sapiens	26064	H. sapiens	RAI14	0	1	0	retinoic acid induced 14	GO:0007283 spermatogenesis;GO:0048232 male gamete generation;GO:0007276 gamete generation		Predicted intracellular proteins	Nucleoplasm (Supported); Additional: Actin filaments;Cytosol				0	0	0	0	0	0	0	0	0	0	0	0	0	0	0	0	0	0	0	0
RASSF1	11186	symbol	H. sapiens	11186	H. sapiens	RASSF1	0	1	0	Ras association domain family member 1	GO:0007265 Ras protein signal transduction;GO:0007264 small GTPase mediated signal transduction;GO:0007049 cell cycle		Human disease related genes:Cancers:Cancers of the urinary system; Human disease related genes:Cancers:Cancers of the lung and pleura; RAS pathway related proteins; Predicted intracellular proteins; Human disease related genes:Cancers:Head and neck cancers			(M261)PID P53 REGULATION PATHWAY		0	0	0	0	0	0	0	0	0	0	0	0	0	0	0	0	0	0	0	0
RAX2	84839	symbol	H. sapiens	84839	H. sapiens	RAX2	0	1	0	retina and anterior neural fold homeobox 2	GO:0007601 visual perception;GO:0050953 sensory perception of light stimulus;GO:0007600 sensory perception		Transcription factors:Helix-turn-helix domains; Predicted intracellular proteins; Human disease related genes:Nervous system diseases:Eye disease; Disease related genes	Nuclear speckles (Approved); Additional: Cytosol;Nucleoplasm				0	0	0	0	0	0	0	0	0	0	0	0	0	0	0	0	0	0	0	0
RBBP5	5929	symbol	H. sapiens	5929	H. sapiens	RBBP5	0	1	0	RB binding protein 5, histone lysine methyltransferase complex subunit	GO:0051568 histone H3-K4 methylation;GO:0034968 histone lysine methylation;GO:0016571 histone methylation		Predicted intracellular proteins	Nucleoli;Nucleoplasm (Supported)				0	0	0	0	0	0	0	0	1	0	0	0	0	0	0	0	0	0	0	0
RBM14	10432	symbol	H. sapiens	10432	H. sapiens	RBM14	0	1	0	RNA binding motif protein 14	GO:0046600 negative regulation of centriole replication;GO:0010826 negative regulation of centrosome duplication;GO:0046606 negative regulation of centrosome cycle		Predicted intracellular proteins	Nuclear speckles (Supported)			(M5901)HALLMARK G2M CHECKPOINT	1	1	0	0	0	1	0	1	0	0	0	0	0	0	0	0	0	0	0	0
RBM3	5935	symbol	H. sapiens	5935	H. sapiens	RBM3	0	1	0	RNA binding motif protein 3	GO:0048026 positive regulation of mRNA splicing, via spliceosome;GO:0050685 positive regulation of mRNA processing;GO:0033120 positive regulation of RNA splicing		Predicted intracellular proteins	Nucleoplasm (Enhanced)				1	0	0	0	0	0	0	0	0	0	0	0	0	0	0	0	0	0	0	0
RBM38	55544	symbol	H. sapiens	55544	H. sapiens	RBM38	0	1	0	RNA binding motif protein 38	GO:0010830 regulation of myotube differentiation;GO:0051153 regulation of striated muscle cell differentiation;GO:0051147 regulation of muscle cell differentiation		Predicted intracellular proteins	Cytosol;Nucleoplasm (Supported)			(M5945)HALLMARK HEME METABOLISM	1	0	0	0	0	0	0	0	0	0	0	0	0	0	0	0	0	0	0	0
RBM7	10179	symbol	H. sapiens	10179	H. sapiens	RBM7	0	1	0	RNA binding motif protein 7	GO:0016076 snRNA catabolic process;GO:0034661 ncRNA catabolic process;GO:0016073 snRNA metabolic process		Predicted intracellular proteins	Nucleoplasm (Enhanced)				1	0	0	0	1	0	0	0	0	0	0	0	0	0	0	0	0	0	0	0
RBMS1	5937	symbol	H. sapiens	5937	H. sapiens	RBMS1	0	1	0	RNA binding motif single stranded interacting protein 1	GO:0006260 DNA replication;GO:0006259 DNA metabolic process;GO:0006396 RNA processing		Predicted intracellular proteins	Cytosol (Enhanced)				0	0	0	0	0	0	0	0	0	0	0	0	0	0	0	0	0	0	0	0
RBPMS2	348093	symbol	H. sapiens	348093	H. sapiens	RBPMS2	0	1	0	RNA binding protein, mRNA processing factor 2	GO:0048557 embryonic digestive tract morphogenesis;GO:0051151 negative regulation of smooth muscle cell differentiation;GO:0048566 embryonic digestive tract development		Predicted intracellular proteins					0	0	0	0	0	0	0	0	0	0	0	0	0	0	0	0	0	0	0	0
RCC1	1104	symbol	H. sapiens	1104	H. sapiens	RCC1	0	1	0	regulator of chromosome condensation 1	GO:0007084 mitotic nuclear membrane reassembly;GO:0101024 mitotic nuclear membrane organization;GO:0031468 nuclear membrane reassembly		Predicted intracellular proteins	Nucleoplasm (Enhanced)		(M66)PID MYC ACTIV PATHWAY		0	1	1	0	0	0	0	1	0	0	1	0	0	1	0	0	0	0	1	0
RCE1	9986	symbol	H. sapiens	9986	H. sapiens	RCE1	0	1	0	Ras converting CAAX endopeptidase 1	GO:0071586 CAAX-box protein processing;GO:0080120 CAAX-box protein maturation;GO:0018342 protein prenylation		Peptidases:Threonine-type peptidases; Enzymes				(M5921)HALLMARK COMPLEMENT	0	1	0	0	0	0	0	0	0	0	0	0	0	0	0	0	0	0	0	0
REEP3	221035	symbol	H. sapiens	221035	H. sapiens	REEP3	0	1	0	receptor accessory protein 3	GO:0007084 mitotic nuclear membrane reassembly;GO:0101024 mitotic nuclear membrane organization;GO:0071786 endoplasmic reticulum tubular network organization							0	0	1	0	0	0	0	0	0	0	1	0	0	1	0	0	0	0	1	0
RFC5	5985	symbol	H. sapiens	5985	H. sapiens	RFC5	0	1	0	replication factor C subunit 5	GO:1900262 regulation of DNA-directed DNA polymerase activity;GO:1900264 positive regulation of DNA-directed DNA polymerase activity;GO:0090329 regulation of DNA-templated DNA replication		Predicted intracellular proteins	Nucleoplasm (Approved)		(M46)PID ATR PATHWAY; (M1)PID FANCONI PATHWAY	(M5898)HALLMARK DNA REPAIR	0	1	0	0	0	0	0	0	0	0	0	0	0	0	0	0	0	0	1	0
RFWD3	55159	symbol	H. sapiens	55159	H. sapiens	RFWD3	0	1	0	ring finger and WD repeat domain 3	GO:2000001 regulation of DNA damage checkpoint;GO:0031571 mitotic G1 DNA damage checkpoint signaling;GO:0044819 mitotic G1/S transition checkpoint signaling		Potential drug targets; Disease related genes; ENZYME proteins:Transferases; Predicted intracellular proteins; Enzymes; Human disease related genes:Cardiovascular diseases:Hematologic diseases	Nucleoplasm (Enhanced); Additional: Cytosol				0	0	1	0	0	0	0	1	1	0	0	0	0	0	0	0	0	0	0	0
RHOU	58480	symbol	H. sapiens	58480	H. sapiens	RHOU	0	1	0	ras homolog family member U	GO:0032488 Cdc42 protein signal transduction;GO:0016601 Rac protein signal transduction;GO:1903955 positive regulation of protein targeting to mitochondrion		Predicted intracellular proteins			(M5493)WNT SIGNALING		0	0	1	0	0	0	0	0	0	0	0	1	0	0	0	0	0	0	0	0
RIPK2	8767	symbol	H. sapiens	8767	H. sapiens	RIPK2	0	1	0	receptor interacting serine/threonine kinase 2	GO:0070427 nucleotide-binding oligomerization domain containing 1 signaling pathway;GO:0033079 immature T cell proliferation;GO:0033080 immature T cell proliferation in thymus	yes	Predicted intracellular proteins; Kinases:TKL Ser/Thr protein kinases; Enzymes; ENZYME proteins:Transferases	Cytosol (Enhanced)	Fostamatinib	(M37)PID NFKAPPAB CANONICAL PATHWAY; (M54)PID IL12 2PATHWAY; (M153)PID P75 NTR PATHWAY	(M5911)HALLMARK INTERFERON ALPHA RESPONSE; (M5890)HALLMARK TNFA SIGNALING VIA NFKB; (M5913)HALLMARK INTERFERON GAMMA RESPONSE	0	1	0	0	0	1	0	0	1	1	0	0	1	0	0	0	1	0	0	0
RMI1	80010	symbol	H. sapiens	80010	H. sapiens	RMI1	0	1	0	RecQ mediated genome instability 1	GO:0002023 reduction of food intake in response to dietary excess;GO:0071139 resolution of recombination intermediates;GO:0000712 resolution of meiotic recombination intermediates		Predicted intracellular proteins	Nuclear bodies;Nucleoplasm (Supported)		(M1)PID FANCONI PATHWAY		0	1	0	0	0	0	0	0	0	0	0	0	0	0	0	0	0	0	1	0
RNF41	10193	symbol	H. sapiens	10193	H. sapiens	RNF41	0	1	0	ring finger protein 41	GO:1901525 negative regulation of mitophagy;GO:1903147 negative regulation of autophagy of mitochondrion;GO:1901524 regulation of mitophagy		Predicted intracellular proteins; Enzymes; ENZYME proteins:Transferases	Nuclear bodies;Nucleoplasm (Approved); Additional: Midbody ring		(M175)PID ERBB2 ERBB3 PATHWAY		0	0	0	0	0	1	0	0	1	0	0	0	0	0	1	0	0	0	0	0
ROCK1	6093	symbol	H. sapiens	6093	H. sapiens	ROCK1	0	1	0	Rho associated coiled-coil containing protein kinase 1	GO:0110061 regulation of angiotensin-activated signaling pathway;GO:0003383 apical constriction;GO:0035509 negative regulation of myosin-light-chain-phosphatase activity	yes	ENZYME proteins:Transferases; Predicted intracellular proteins; Enzymes; Kinases:AGC Ser/Thr protein kinases; FDA approved drug targets:Small molecule drugs		Hydroxyfasudil; (S)-2-METHYL-1-[(4-METHYL-5-ISOQUINOLINE)SULFONYL]-HOMOPIPERAZINE; Fasudil; Y-27632; Ripasudil; Netarsudil	(M138)PID THROMBIN PAR4 PATHWAY; (M11)PID PRL SIGNALING EVENTS PATHWAY; (M23)PID WNT NONCANONICAL PATHWAY	(M5902)HALLMARK APOPTOSIS; (M5893)HALLMARK MITOTIC SPINDLE	0	0	1	0	0	1	1	0	0	1	1	1	1	0	0	0	0	0	1	1
RPP25	54913	symbol	H. sapiens	54913	H. sapiens	RPP25	0	1	0	ribonuclease P and MRP subunit p25	GO:0001682 tRNA 5'-leader removal;GO:0099116 tRNA 5'-end processing;GO:0034471 ncRNA 5'-end processing		Predicted intracellular proteins	Nucleoplasm (Supported); Additional: Centriolar satellite				1	0	0	0	1	0	0	0	0	0	0	0	0	0	0	0	0	0	0	0
RPS27L	51065	symbol	H. sapiens	51065	H. sapiens	RPS27L	0	1	0	ribosomal protein S27 like	GO:0006978 DNA damage response, signal transduction by p53 class mediator resulting in transcription of p21 class mediator;GO:0042772 DNA damage response, signal transduction resulting in transcription;GO:0000028 ribosomal small subunit assembly		Ribosomal proteins; Predicted intracellular proteins	Cytosol;Endoplasmic reticulum (Supported); Additional: Nucleoli		(M145)PID P53 DOWNSTREAM PATHWAY	(M5939)HALLMARK P53 PATHWAY	1	0	1	0	1	0	0	1	0	1	0	0	1	0	1	0	0	0	0	0
RPS6KA1	6195	symbol	H. sapiens	6195	H. sapiens	RPS6KA1	0	1	0	ribosomal protein S6 kinase A1	GO:2000491 positive regulation of hepatic stellate cell activation;GO:2000489 regulation of hepatic stellate cell activation;GO:0072574 hepatocyte proliferation	yes	Cancer-related genes:Candidate cancer biomarkers; ENZYME proteins:Transferases; Predicted intracellular proteins; Enzymes; Kinases:AGC Ser/Thr protein kinases	Cytosol (Supported); Additional: Nucleoplasm	Purvalanol A; Fostamatinib	(M17200)SA B CELL RECEPTOR COMPLEXES; (M274)PID LYMPH ANGIOGENESIS PATHWAY; (M270)PID MAPK TRK PATHWAY	(M5923)HALLMARK PI3K AKT MTOR SIGNALING	0	0	0	0	0	1	0	0	0	1	0	0	1	0	0	0	0	0	0	0
RRM2B	50484	symbol	H. sapiens	50484	H. sapiens	RRM2B	0	1	0	ribonucleotide reductase regulatory TP53 inducible subunit M2B	GO:0070318 positive regulation of G0 to G1 transition;GO:0009200 deoxyribonucleoside triphosphate metabolic process;GO:0006264 mitochondrial DNA replication		Disease related genes; Human disease related genes:Congenital disorders of metabolism:Mitochondrial diseases; Predicted intracellular proteins; ENZYME proteins:Oxidoreductases; Enzymes; Human disease related genes:Nervous system diseases:Eye disease; FDA approved drug targets:Small molecule drugs	Cytosol;Nucleoplasm (Enhanced)	Cladribine	(M145)PID P53 DOWNSTREAM PATHWAY	(M5898)HALLMARK DNA REPAIR	0	0	0	1	0	0	0	1	0	0	0	0	0	0	0	1	0	0	0	0
RRP1	8568	symbol	H. sapiens	8568	H. sapiens	RRP1	0	1	0	ribosomal RNA processing 1	GO:0006364 rRNA processing;GO:0016072 rRNA metabolic process;GO:0042254 ribosome biogenesis		Predicted intracellular proteins	Mitotic chromosome;Nucleoli (Enhanced)				1	0	0	0	1	0	0	0	0	0	0	0	0	0	0	0	0	0	0	0
RSPH3	83861	symbol	H. sapiens	83861	H. sapiens	RSPH3	0	1	0	radial spoke head 3			Human disease related genes:Respiratory diseases:Tracheobronchial diseases; Predicted intracellular proteins	Plasma membrane (Approved); Additional: Cytosol				0	0	0	0	0	0	0	0	0	0	0	0	0	0	0	0	0	0	0	0
RYBP	23429	symbol	H. sapiens	23429	H. sapiens	RYBP	0	1	0	RING1 and YY1 binding protein	GO:0032435 negative regulation of proteasomal ubiquitin-dependent protein catabolic process;GO:1901799 negative regulation of proteasomal protein catabolic process;GO:2000059 negative regulation of ubiquitin-dependent protein catabolic process		Predicted intracellular proteins	Nucleoplasm (Supported)		(M40)PID E2F PATHWAY		0	0	0	0	0	0	0	0	0	0	0	0	1	0	0	0	0	0	0	0
S100A13	6284	symbol	H. sapiens	6284	H. sapiens	S100A13	0	1	0	S100 calcium binding protein A13	GO:0032730 positive regulation of interleukin-1 alpha production;GO:0032650 regulation of interleukin-1 alpha production;GO:0002279 mast cell activation involved in immune response		Predicted intracellular proteins; Predicted secreted proteins	Cytosol;Plasma membrane (Approved); Additional: Nucleoli;Nucleoplasm	Olopatadine; Amlexanox; Calcium chloride; Calcium; Calcium citrate; Calcium Phosphate; Calcium phosphate dihydrate	(M5883)NABA SECRETED FACTORS; (M5885)NABA MATRISOME ASSOCIATED; (M5889)NABA MATRISOME	(M5946)HALLMARK COAGULATION; (M5921)HALLMARK COMPLEMENT	0	0	0	0	0	1	0	0	0	0	0	0	0	0	0	0	1	1	0	0
SAPCD2	89958	symbol	H. sapiens	89958	H. sapiens	SAPCD2	0	1	0	suppressor APC domain containing 2	GO:0098725 symmetric cell division;GO:1904777 negative regulation of protein localization to cell cortex;GO:1904776 regulation of protein localization to cell cortex		Predicted intracellular proteins	Cytosol (Supported); Additional: Nucleoli;Nucleoplasm				0	0	1	0	0	0	0	0	0	0	1	0	0	0	0	0	0	1	0	0
SART3	9733	symbol	H. sapiens	9733	H. sapiens	SART3	0	1	0	spliceosome associated factor 3, U4/U6 recycling protein	GO:0140673 transcription elongation-coupled chromatin remodeling;GO:0071425 hematopoietic stem cell proliferation;GO:0000244 spliceosomal tri-snRNP complex assembly		Human disease related genes:Congenital malformations:Congenital malformations of skin; Predicted intracellular proteins	Nucleoplasm (Supported)				1	0	0	0	1	0	0	0	0	0	0	0	0	0	0	0	1	0	0	0
SDC2	6383	symbol	H. sapiens	6383	H. sapiens	SDC2	0	1	0	syndecan 2	GO:0048813 dendrite morphogenesis;GO:0048814 regulation of dendrite morphogenesis;GO:0050773 regulation of dendrite development		CD markers	Plasma membrane (Enhanced)	Sargramostim	(M240)PID SYNDECAN 2 PATHWAY; (M276)PID FGF PATHWAY; (M100)PID SHP2 PATHWAY	(M5942)HALLMARK UV RESPONSE DN; (M5891)HALLMARK HYPOXIA; (M5937)HALLMARK GLYCOLYSIS	0	0	0	0	0	0	0	0	0	0	0	0	0	0	0	0	0	0	0	0
SELENOI	85465	symbol	H. sapiens	85465	H. sapiens	SELENOI	0	1	0	selenoprotein I	GO:0006646 phosphatidylethanolamine biosynthetic process;GO:0046337 phosphatidylethanolamine metabolic process;GO:0046474 glycerophospholipid biosynthetic process		Potential drug targets; Disease related genes; ENZYME proteins:Transferases; Human disease related genes:Nervous system diseases:Other nervous and sensory system diseases; Enzymes					0	0	0	1	0	0	0	0	0	0	0	0	0	0	0	0	0	0	0	0
SEMA4D	10507	symbol	H. sapiens	10507	H. sapiens	SEMA4D	0	1	0	semaphorin 4D	GO:1900220 semaphorin-plexin signaling pathway involved in bone trabecula morphogenesis;GO:0010693 negative regulation of alkaline phosphatase activity;GO:1905704 positive regulation of inhibitory synapse assembly		Predicted intracellular proteins; CD markers			(M5880)NABA ECM AFFILIATED; (M5885)NABA MATRISOME ASSOCIATED; (M5889)NABA MATRISOME	(M5932)HALLMARK INFLAMMATORY RESPONSE	0	0	0	0	0	1	0	0	0	1	0	0	0	0	0	0	0	0	0	1
SERP1	27230	symbol	H. sapiens	27230	H. sapiens	SERP1	0	1	0	stress associated endoplasmic reticulum protein 1	GO:0060124 positive regulation of growth hormone secretion;GO:0060123 regulation of growth hormone secretion;GO:0030073 insulin secretion		Predicted intracellular proteins	Endoplasmic reticulum (Approved)			(M5922)HALLMARK UNFOLDED PROTEIN RESPONSE; (M5924)HALLMARK MTORC1 SIGNALING	0	0	0	1	0	0	0	0	0	0	0	0	0	1	0	0	0	0	0	0
SERPINB1	1992	symbol	H. sapiens	1992	H. sapiens	SERPINB1	0	1	0	serpin family B member 1	GO:0044342 type B pancreatic cell proliferation;GO:0032691 negative regulation of interleukin-1 beta production;GO:0032692 negative regulation of interleukin-1 production		Predicted intracellular proteins; Predicted secreted proteins	Cytoplasmic bodies (Supported)		(M3468)NABA ECM REGULATORS; (M5885)NABA MATRISOME ASSOCIATED; (M5889)NABA MATRISOME		0	0	0	0	0	0	0	0	0	1	0	0	1	0	0	0	0	0	0	0
SET	6418	symbol	H. sapiens	6418	H. sapiens	SET	0	1	0	SET nuclear proto-oncogene	GO:0035067 negative regulation of histone acetylation;GO:2000757 negative regulation of peptidyl-lysine acetylation;GO:1901984 negative regulation of protein acetylation		Predicted intracellular proteins; Cancer-related genes; Disease related genes; Human disease related genes:Other diseases:Mental and behavioural disorders	Nucleoplasm (Enhanced); Additional: Lipid droplets		(M200)PID ERA GENOMIC PATHWAY	(M5926)HALLMARK MYC TARGETS V1	1	1	0	0	0	0	0	0	0	0	0	0	0	0	0	0	0	0	1	1
SGO1	151648	symbol	H. sapiens	151648	H. sapiens	SGO1	0	1	0	shugoshin 1	GO:0071962 mitotic sister chromatid cohesion, centromeric;GO:0070601 centromeric sister chromatid cohesion;GO:0010457 centriole-centriole cohesion		Human disease related genes:Digestive system diseases:Gastrointestinal diseases; Human disease related genes:Cardiovascular diseases:Cardiac diseases; Predicted intracellular proteins; Disease related genes	Nucleoplasm (Approved); Additional: Cytosol;Kinetochore		(M14)PID AURORA B PATHWAY; (M129)PID PLK1 PATHWAY		0	1	0	0	0	0	0	0	0	0	1	1	0	0	0	0	0	1	1	0
SH2D4A	63898	symbol	H. sapiens	63898	H. sapiens	SH2D4A	0	1	0	SH2 domain containing 4A			Predicted intracellular proteins	Cytosol (Enhanced)				0	0	0	0	0	0	0	0	0	0	0	0	0	0	0	0	0	0	0	0
SHCBP1	79801	symbol	H. sapiens	79801	H. sapiens	SHCBP1	0	1	0	SHC binding and spindle associated 1	GO:0008543 fibroblast growth factor receptor signaling pathway;GO:0044344 cellular response to fibroblast growth factor stimulus;GO:0071774 response to fibroblast growth factor		Predicted intracellular proteins	Nuclear bodies (Approved); Additional: Microtubules;Midbody;Mitotic spindle				0	0	0	0	0	0	0	0	0	0	0	0	0	0	0	0	0	0	0	0
SHISA5	51246	symbol	H. sapiens	51246	H. sapiens	SHISA5	0	1	0	shisa family member 5	GO:0042771 intrinsic apoptotic signaling pathway in response to DNA damage by p53 class mediator;GO:0072332 intrinsic apoptotic signaling pathway by p53 class mediator;GO:0008630 intrinsic apoptotic signaling pathway in response to DNA damage		Predicted intracellular proteins					0	0	0	0	0	0	0	0	0	0	0	0	0	0	1	0	0	0	0	0
SKA1	220134	symbol	H. sapiens	220134	H. sapiens	SKA1	0	1	0	spindle and kinetochore associated complex subunit 1	GO:0031110 regulation of microtubule polymerization or depolymerization;GO:0070507 regulation of microtubule cytoskeleton organization;GO:0032886 regulation of microtubule-based process		Predicted intracellular proteins	Microtubules (Supported); Additional: Centriolar satellite;Cytokinetic bridge				0	1	1	0	0	0	0	0	0	0	1	1	0	0	0	0	0	0	1	0
SKP2	6502	symbol	H. sapiens	6502	H. sapiens	SKP2	0	1	0	S-phase kinase associated protein 2	GO:0033148 positive regulation of intracellular estrogen receptor signaling pathway;GO:0033145 positive regulation of intracellular steroid hormone receptor signaling pathway;GO:1902916 positive regulation of protein polyubiquitination		Cancer-related genes:Candidate cancer biomarkers; Predicted intracellular proteins	Cytosol;Nucleoplasm (Supported)		(M139)PID MYC PATHWAY; (M176)PID FOXM1 PATHWAY; (M136)PID FOXO PATHWAY	(M5895)HALLMARK WNT BETA CATENIN SIGNALING	0	1	1	0	0	0	0	0	1	0	0	0	0	0	0	0	0	0	0	0
SLC26A6	65010	symbol	H. sapiens	65010	H. sapiens	SLC26A6	0	1	0	solute carrier family 26 member 6	GO:0015724 formate transport;GO:0015797 mannitol transmembrane transport;GO:0046724 oxalic acid secretion		Transporters:Electrochemical Potential-driven transporters	Plasma membrane (Supported); Additional: Cytosol				0	0	0	0	0	0	0	0	0	0	0	0	0	0	0	0	0	0	0	0
SLC2A12	154091	symbol	H. sapiens	154091	H. sapiens	SLC2A12	0	1	0	solute carrier family 2 member 12	GO:1904659 glucose transmembrane transport;GO:0008645 hexose transmembrane transport;GO:0015749 monosaccharide transmembrane transport		Transporters:Electrochemical Potential-driven transporters	Plasma membrane (Supported); Additional: Cell Junctions				0	0	0	0	0	0	0	0	0	0	0	0	0	0	0	0	0	0	0	0
SLC2A14	144195	symbol	H. sapiens	144195	H. sapiens	SLC2A14	0	1	0	solute carrier family 2 member 14	GO:0070837 dehydroascorbic acid transport;GO:0046323 glucose import;GO:1904659 glucose transmembrane transport		Transporters:Electrochemical Potential-driven transporters; Predicted intracellular proteins	Plasma membrane (Supported)				0	0	0	0	0	0	0	0	0	0	0	0	0	0	0	0	0	0	0	0
SLC37A1	54020	symbol	H. sapiens	54020	H. sapiens	SLC37A1	0	1	0	solute carrier family 37 member 1	GO:0015712 hexose phosphate transport;GO:0015760 glucose-6-phosphate transport;GO:0035435 phosphate ion transmembrane transport		Transporters:Electrochemical Potential-driven transporters; Predicted intracellular proteins				(M5906)HALLMARK ESTROGEN RESPONSE EARLY	0	0	0	0	0	0	0	0	0	0	0	0	0	0	0	0	0	0	0	0
SLC38A9	153129	symbol	H. sapiens	153129	H. sapiens	SLC38A9	0	1	0	solute carrier family 38 member 9	GO:0006867 asparagine transport;GO:0006868 glutamine transport;GO:0015803 branched-chain amino acid transport		Transporters:Electrochemical Potential-driven transporters; Predicted intracellular proteins	Vesicles (Supported)				0	0	0	0	0	0	0	0	0	0	0	0	0	0	0	0	0	0	0	0
SLC39A6	25800	symbol	H. sapiens	25800	H. sapiens	SLC39A6	0	1	0	solute carrier family 39 member 6	GO:0071578 zinc ion import across plasma membrane;GO:0071577 zinc ion transmembrane transport;GO:0006829 zinc ion transport		Transporters:Electrochemical Potential-driven transporters	Cytosol (Uncertain); Additional: Nucleoplasm;Plasma membrane			(M5906)HALLMARK ESTROGEN RESPONSE EARLY	0	0	0	0	0	1	0	0	0	0	0	0	0	0	0	0	1	0	0	0
SLC39A8	64116	symbol	H. sapiens	64116	H. sapiens	SLC39A8	0	1	0	solute carrier family 39 member 8	GO:0015694 mercury ion transport;GO:0061757 leukocyte adhesion to arterial endothelial cell;GO:0097080 plasma membrane selenite transport		Transporters:Electrochemical Potential-driven transporters; Potential drug targets; Human disease related genes:Congenital disorders of metabolism:Congenital disorders of glycan/glycoprotein metabolism; Disease related genes				(M5947)HALLMARK IL2 STAT5 SIGNALING	0	0	0	1	0	0	0	0	0	0	0	0	0	0	0	0	0	0	0	0
SLC40A1	30061	symbol	H. sapiens	30061	H. sapiens	SLC40A1	0	1	0	solute carrier family 40 member 1	GO:0060345 spleen trabecula formation;GO:1903988 iron ion export across plasma membrane;GO:0034395 regulation of transcription from RNA polymerase II promoter in response to iron		Potential drug targets; Human disease related genes:Congenital disorders of metabolism:Congenital disorders of ion transport and metabolism; Disease related genes; Transporters:Electrochemical Potential-driven transporters; Predicted intracellular proteins	Cytosol;Plasma membrane (Approved); Additional: Nucleoplasm				0	0	0	0	0	0	0	0	0	0	0	0	0	0	0	0	0	0	0	0
SLC45A3	85414	symbol	H. sapiens	85414	H. sapiens	SLC45A3	0	1	0	solute carrier family 45 member 3	GO:0015766 disaccharide transport;GO:0015770 sucrose transport;GO:0015772 oligosaccharide transport		Transporters:Electrochemical Potential-driven transporters; Cancer-related genes	Vesicles (Approved); Additional: Nucleoplasm				0	0	0	0	0	0	0	0	0	0	0	0	0	0	0	0	0	0	0	0
SLC4A5	57835	symbol	H. sapiens	57835	H. sapiens	SLC4A5	0	1	0	solute carrier family 4 member 5	GO:0033326 cerebrospinal fluid secretion;GO:0048311 mitochondrion distribution;GO:0032941 secretion by tissue		Transporters:Electrochemical Potential-driven transporters; Predicted intracellular proteins; Cancer-related genes:Mutated cancer genes					0	0	0	0	0	0	0	0	0	0	0	0	0	0	0	1	0	1	0	0
SLC7A4	6545	symbol	H. sapiens	6545	H. sapiens	SLC7A4	0	1	0	solute carrier family 7 member 4	GO:1990822 basic amino acid transmembrane transport;GO:0015802 basic amino acid transport;GO:0003333 amino acid transmembrane transport		Transporters:Electrochemical Potential-driven transporters; Predicted intracellular proteins	Plasma membrane;Vesicles (Approved); Additional: Nucleoplasm	L-Lysine; Arginine			0	0	0	0	0	0	0	0	0	0	0	0	0	0	0	0	0	0	0	0
SLMAP	7871	symbol	H. sapiens	7871	H. sapiens	SLMAP	0	1	0	sarcolemma associated protein	GO:1900825 regulation of membrane depolarization during cardiac muscle cell action potential;GO:0098902 regulation of membrane depolarization during action potential;GO:1905150 regulation of voltage-gated sodium channel activity		Predicted intracellular proteins	Endoplasmic reticulum (Approved)				0	0	0	0	0	0	1	0	0	0	0	0	0	0	0	0	0	0	0	0
SMAGP	57228	symbol	H. sapiens	57228	H. sapiens	SMAGP	0	1	0	small cell adhesion glycoprotein			Predicted intracellular proteins	Plasma membrane (Supported); Additional: Cell Junctions;Nucleoplasm				0	0	0	0	0	0	0	0	0	0	0	0	0	0	0	0	0	0	0	0
SMARCD2	6603	symbol	H. sapiens	6603	H. sapiens	SMARCD2	0	1	0	SWI/SNF related, matrix associated, actin dependent regulator of chromatin, subfamily d, member 2	GO:0006337 nucleosome disassembly;GO:0032986 protein-DNA complex disassembly;GO:2000819 regulation of nucleotide-excision repair		Human disease related genes:Immune system diseases:Primary immunodeficiency; Predicted intracellular proteins; Disease related genes	Nucleoplasm (Enhanced)				0	0	0	0	0	1	0	1	0	0	0	0	0	0	0	0	0	0	0	0
SMC2	10592	symbol	H. sapiens	10592	H. sapiens	SMC2	0	1	0	structural maintenance of chromosomes 2	GO:0010032 meiotic chromosome condensation;GO:1905821 positive regulation of chromosome condensation;GO:0060623 regulation of chromosome condensation		Predicted intracellular proteins	Nucleoplasm (Supported); Additional: Nucleoli		(M14)PID AURORA B PATHWAY	(M5901)HALLMARK G2M CHECKPOINT	0	1	1	0	0	0	0	1	0	0	1	0	0	0	0	0	0	0	1	0
SMIM12	113444	symbol	H. sapiens	113444	H. sapiens	SMIM12	0	1	0	small integral membrane protein 12				Mitochondria (Approved)				0	0	0	0	0	0	0	0	0	0	0	0	0	0	0	0	0	0	0	0
SNAPC1	6617	symbol	H. sapiens	6617	H. sapiens	SNAPC1	0	1	0	small nuclear RNA activating complex polypeptide 1	GO:0042796 snRNA transcription by RNA polymerase III;GO:0042795 snRNA transcription by RNA polymerase II;GO:0009301 snRNA transcription		Predicted intracellular proteins	Nucleoli (Enhanced); Additional: Nucleoplasm				0	0	0	0	1	0	0	0	0	0	0	0	0	0	0	0	0	0	0	0
SNAPC3	6619	symbol	H. sapiens	6619	H. sapiens	SNAPC3	0	1	0	small nuclear RNA activating complex polypeptide 3	GO:0042796 snRNA transcription by RNA polymerase III;GO:0042795 snRNA transcription by RNA polymerase II;GO:0009301 snRNA transcription		Predicted intracellular proteins	Nuclear bodies;Nucleoplasm (Supported); Additional: Nucleoli				0	0	0	0	1	0	0	0	0	0	0	0	0	0	0	0	0	0	0	0
SNAPC5	10302	symbol	H. sapiens	10302	H. sapiens	SNAPC5	0	1	0	small nuclear RNA activating complex polypeptide 5	GO:0006384 transcription initiation at RNA polymerase III promoter;GO:0042796 snRNA transcription by RNA polymerase III;GO:0042795 snRNA transcription by RNA polymerase II		Predicted intracellular proteins	Nucleoplasm (Supported)			(M5898)HALLMARK DNA REPAIR	0	0	0	0	1	0	0	0	0	0	0	0	0	0	0	0	0	0	0	0
SNRK	54861	symbol	H. sapiens	54861	H. sapiens	SNRK	0	1	0	SNF related kinase	GO:0030099 myeloid cell differentiation;GO:0006468 protein phosphorylation;GO:0030097 hemopoiesis	yes	Kinases:CAMK Ser/Thr protein kinases; Predicted intracellular proteins; Enzymes; ENZYME proteins:Transferases	Cell Junctions;Plasma membrane;Vesicles (Approved); Additional: Nucleoplasm	Fostamatinib			0	0	0	0	0	0	0	0	0	0	0	0	0	0	0	0	1	0	0	0
SNRPB	6628	symbol	H. sapiens	6628	H. sapiens	SNRPB	0	1	0	small nuclear ribonucleoprotein polypeptides B and B1	GO:0036261 7-methylguanosine cap hypermethylation;GO:1903241 U2-type prespliceosome assembly;GO:0036260 RNA capping		Human disease related genes:Congenital malformations:Other congenital malformations; Predicted intracellular proteins; Disease related genes	Nucleoplasm (Supported)			(M5925)HALLMARK E2F TARGETS	1	0	0	0	1	0	0	0	0	0	0	0	0	0	0	0	0	0	0	0
SNX11	29916	symbol	H. sapiens	29916	H. sapiens	SNX11	0	1	0	sorting nexin 11	GO:0016050 vesicle organization;GO:0006886 intracellular protein transport;GO:0015031 protein transport		Predicted intracellular proteins	Endoplasmic reticulum (Approved); Additional: Vesicles				0	0	0	0	0	0	0	0	0	0	0	0	0	1	0	0	0	0	0	0
SNX24	28966	symbol	H. sapiens	28966	H. sapiens	SNX24	0	1	0	sorting nexin 24	GO:0015031 protein transport;GO:0045184 establishment of protein localization;GO:0071705 nitrogen compound transport		Predicted intracellular proteins	Vesicles (Approved)			(M5906)HALLMARK ESTROGEN RESPONSE EARLY	0	0	0	0	0	0	0	0	0	0	0	0	0	0	0	0	0	0	0	0
SNX7	51375	symbol	H. sapiens	51375	H. sapiens	SNX7	0	1	0	sorting nexin 7	GO:0034727 piecemeal microautophagy of the nucleus;GO:0016237 lysosomal microautophagy;GO:0061709 reticulophagy		Predicted intracellular proteins	Vesicles (Approved); Additional: Cell Junctions				0	0	0	0	0	0	1	0	0	0	0	0	0	0	0	1	0	0	0	0
SOAT2	8435	symbol	H. sapiens	8435	H. sapiens	SOAT2	0	1	0	sterol O-acyltransferase 2	GO:0010878 cholesterol storage;GO:0010742 macrophage derived foam cell differentiation;GO:0090077 foam cell differentiation		Transporters:Electrochemical Potential-driven transporters; Enzymes; ENZYME proteins:Transferases		Hesperetin		(M5948)HALLMARK BILE ACID METABOLISM	0	0	0	0	0	0	0	0	0	0	0	0	0	0	0	0	0	0	0	0
SOX15	6665	symbol	H. sapiens	6665	H. sapiens	SOX15	0	1	0	SRY-box transcription factor 15	GO:0014718 positive regulation of satellite cell activation involved in skeletal muscle regeneration;GO:0014717 regulation of satellite cell activation involved in skeletal muscle regeneration;GO:0048627 myoblast development		Predicted intracellular proteins; Transcription factors:Other all-alpha-helical DNA-binding domains	Nucleoplasm (Approved); Additional: Nucleoli;Vesicles				0	0	0	0	0	1	0	1	0	0	0	0	0	0	0	0	0	0	0	0
SPATS2L	26010	symbol	H. sapiens	26010	H. sapiens	SPATS2L	0	1	0	spermatogenesis associated serine rich 2 like			Predicted intracellular proteins	Cytosol;Nucleoli (Enhanced)				0	0	0	0	0	0	0	0	0	0	0	0	0	0	0	0	0	0	0	0
SRGAP2	23380	symbol	H. sapiens	23380	H. sapiens	SRGAP2	0	1	0	SLIT-ROBO Rho GTPase activating protein 2	GO:0003363 lamellipodium assembly involved in ameboidal cell migration;GO:0021816 extension of a leading process involved in cell motility in cerebral cortex radial glia guided migration;GO:0031269 pseudopodium assembly		Predicted intracellular proteins; Disease related genes	Cytosol (Uncertain); Additional: Centrosome				0	0	0	0	0	0	0	0	0	1	0	1	0	0	0	0	0	0	1	0
SRPK1	6732	symbol	H. sapiens	6732	H. sapiens	SRPK1	0	1	0	SRSF protein kinase 1	GO:0035092 sperm DNA condensation;GO:0007289 spermatid nucleus differentiation;GO:0045070 positive regulation of viral genome replication	yes	Kinases:CMGC Ser/Thr protein kinases; Predicted intracellular proteins; Enzymes; ENZYME proteins:Transferases	Cytosol;Nucleoplasm (Supported); Additional: Plasma membrane			(M5926)HALLMARK MYC TARGETS V1	1	0	0	0	1	0	0	0	0	0	0	0	0	0	0	0	0	0	1	0
SRSF10	10772	symbol	H. sapiens	10772	H. sapiens	SRSF10	0	1	0	serine and arginine rich splicing factor 10	GO:0048025 negative regulation of mRNA splicing, via spliceosome;GO:0050686 negative regulation of mRNA processing;GO:0000244 spliceosomal tri-snRNP complex assembly		Predicted intracellular proteins	Nucleoplasm (Supported)			(M5901)HALLMARK G2M CHECKPOINT	1	0	0	0	1	0	0	0	0	0	0	0	0	0	0	0	0	0	0	0
SSTR2	6752	symbol	H. sapiens	6752	H. sapiens	SSTR2	0	1	0	somatostatin receptor 2	GO:0038169 somatostatin receptor signaling pathway;GO:0038170 somatostatin signaling pathway;GO:0030432 peristalsis		G-protein coupled receptors:GPCRs excl olfactory receptors; FDA approved drug targets:Small molecule drugs	Cytosol (Supported)	Vapreotide; Pasireotide; Lanreotide; Somatostatin; Dotatate gallium Ga-68; Lutetium Lu 177 dotatate; Edotreotide gallium Ga-68			0	0	0	0	0	0	0	0	0	0	0	0	0	0	0	0	0	0	0	0
ST8SIA6	338596	symbol	H. sapiens	338596	H. sapiens	ST8SIA6	0	1	0	ST8 alpha-N-acetyl-neuraminide alpha-2,8-sialyltransferase 6	GO:0006491 N-glycan processing;GO:0001574 ganglioside biosynthetic process;GO:0001835 blastocyst hatching		Predicted intracellular proteins	Endoplasmic reticulum (Approved)				0	0	0	1	0	0	0	0	0	0	0	0	0	0	0	0	0	0	0	0
STIL	6491	symbol	H. sapiens	6491	H. sapiens	STIL	0	1	0	STIL centriolar assembly protein	GO:1905832 positive regulation of spindle assembly;GO:0046601 positive regulation of centriole replication;GO:0033504 floor plate development		Human disease related genes:Congenital malformations:Congenital malformations of the nervous system; Predicted intracellular proteins; Cancer-related genes; Disease related genes	Centrosome;Nucleoplasm (Approved)		(M211)PID HEDGEHOG 2PATHWAY	(M5901)HALLMARK G2M CHECKPOINT; (M5907)HALLMARK ESTROGEN RESPONSE LATE	0	0	1	0	0	0	0	1	0	0	0	0	0	0	0	0	0	0	0	0
STK4	6789	symbol	H. sapiens	6789	H. sapiens	STK4	0	1	0	serine/threonine kinase 4	GO:1904235 regulation of substrate-dependent cell migration, cell attachment to substrate;GO:1904237 positive regulation of substrate-dependent cell migration, cell attachment to substrate;GO:1903945 positive regulation of hepatocyte apoptotic process	yes	Potential drug targets; Disease related genes; ENZYME proteins:Transferases; RAS pathway related proteins; Predicted intracellular proteins; Enzymes; Kinases:STE Ser/Thr protein kinases	Nuclear bodies (Supported); Additional: Cytosol;Nucleoplasm				0	0	0	0	0	1	0	0	0	0	0	0	0	0	1	0	1	0	0	0
STOM	2040	symbol	H. sapiens	2040	H. sapiens	STOM	0	1	0	stomatin	GO:0044829 positive regulation by host of viral genome replication;GO:0044794 positive regulation by host of viral process;GO:0044827 modulation by host of viral genome replication		Transporters:Accessory Factors Involved in Transport	Plasma membrane (Enhanced); Additional: Cytosol;Vesicles			(M5905)HALLMARK ADIPOGENESIS; (M5939)HALLMARK P53 PATHWAY	0	0	0	0	0	0	0	0	0	0	0	1	0	0	0	0	0	0	0	0
STOML2	30968	symbol	H. sapiens	30968	H. sapiens	STOML2	0	1	0	stomatin like 2	GO:1990046 stress-induced mitochondrial fusion;GO:0034982 mitochondrial protein processing;GO:0008053 mitochondrial fusion		Predicted intracellular proteins	Cytosol;Plasma membrane (Supported)				0	0	0	1	0	1	0	0	0	0	0	0	0	0	0	1	1	0	0	0
STX3	6809	symbol	H. sapiens	6809	H. sapiens	STX3	0	1	0	syntaxin 3	GO:0098967 exocytic insertion of neurotransmitter receptor to postsynaptic membrane;GO:0031629 synaptic vesicle fusion to presynaptic active zone membrane;GO:0099500 vesicle fusion to plasma membrane		Potential drug targets; Predicted intracellular proteins; Disease related genes; Transporters:Accessory Factors Involved in Transport	Vesicles (Approved); Additional: Nuclear membrane			(M5898)HALLMARK DNA REPAIR	0	0	0	0	0	1	1	0	0	0	0	0	0	1	0	0	0	1	0	0
SUFU	51684	symbol	H. sapiens	51684	H. sapiens	SUFU	0	1	0	SUFU negative regulator of hedgehog signaling	GO:2001025 positive regulation of response to drug;GO:2001038 regulation of cellular response to drug;GO:2001040 positive regulation of cellular response to drug		Human disease related genes:Skin diseases:Skin and soft tissue diseases; Disease related genes; Human disease related genes:Congenital malformations:Congenital malformations of the nervous system; Predicted intracellular proteins; Cancer-related genes; Human disease related genes:Cancers:Cancers of eye, brain, and central nervous system	Nucleoplasm (Supported)		(M219)PID HEDGEHOG GLI PATHWAY		0	0	0	0	0	0	0	0	0	0	0	0	1	0	0	0	0	0	0	0
SUMF2	25870	symbol	H. sapiens	25870	H. sapiens	SUMF2	0	1	0	sulfatase modifying factor 2			Predicted intracellular proteins	Plasma membrane;Vesicles (Uncertain)				0	0	0	0	0	0	0	0	0	0	0	0	0	0	0	0	0	0	0	0
SUMO3	6612	symbol	H. sapiens	6612	H. sapiens	SUMO3	0	1	0	small ubiquitin like modifier 3	GO:0043392 negative regulation of DNA binding;GO:0016925 protein sumoylation;GO:0051101 regulation of DNA binding		Predicted intracellular proteins	Nuclear bodies;Nucleoplasm (Enhanced)				0	0	0	0	0	0	0	0	1	0	0	0	0	0	0	0	0	0	0	0
SYTL2	54843	symbol	H. sapiens	54843	H. sapiens	SYTL2	0	1	0	synaptotagmin like 2	GO:0006904 vesicle docking involved in exocytosis;GO:0048278 vesicle docking;GO:0140029 exocytic process		Predicted intracellular proteins; Transporters	Golgi apparatus;Nucleoplasm (Approved); Additional: Plasma membrane			(M5924)HALLMARK MTORC1 SIGNALING	0	0	0	0	0	0	0	0	0	0	0	0	0	0	0	0	0	1	0	0
TAF1B	9014	symbol	H. sapiens	9014	H. sapiens	TAF1B	0	1	0	TATA-box binding protein associated factor, RNA polymerase I subunit B	GO:0042790 nucleolar large rRNA transcription by RNA polymerase I;GO:0001188 RNA polymerase I preinitiation complex assembly;GO:0006361 transcription initiation at RNA polymerase I promoter		Predicted intracellular proteins	Nucleoli (Supported); Additional: Nucleoplasm				0	0	0	0	1	0	0	0	0	0	0	0	0	0	0	0	0	0	0	0
TAF4B	6875	symbol	H. sapiens	6875	H. sapiens	TAF4B	0	1	0	TATA-box binding protein associated factor 4b	GO:0042789 mRNA transcription by RNA polymerase II;GO:0009299 mRNA transcription;GO:0051123 RNA polymerase II preinitiation complex assembly		Human disease related genes:Reproductive system diseases:Reproductive system diseases; Predicted intracellular proteins; Disease related genes	Nucleoplasm (Supported); Additional: Nucleoli fibrillar center		(M66)PID MYC ACTIV PATHWAY		1	0	0	0	0	0	0	0	0	0	0	0	0	0	0	0	0	0	0	0
TAX1BP1	8887	symbol	H. sapiens	8887	H. sapiens	TAX1BP1	0	1	0	Tax1 binding protein 1	GO:0032088 negative regulation of NF-kappaB transcription factor activity;GO:0043433 negative regulation of DNA-binding transcription factor activity;GO:0006914 autophagy		Predicted intracellular proteins	Cytosol (Approved); Additional: Nucleoplasm				0	0	0	0	0	0	0	0	0	0	0	0	0	0	0	0	0	0	0	0
TCERG1L	256536	symbol	H. sapiens	256536	H. sapiens	TCERG1L	0	1	0	transcription elongation regulator 1 like	GO:0006355 regulation of DNA-templated transcription;GO:2001141 regulation of RNA biosynthetic process;GO:0051252 regulation of RNA metabolic process		Predicted intracellular proteins	Nucleoplasm (Approved); Additional: Cytosol				0	0	0	0	0	0	0	0	0	0	0	0	0	0	0	0	0	0	0	0
TDG	6996	symbol	H. sapiens	6996	H. sapiens	TDG	0	1	0	thymine DNA glycosylase	GO:0045008 depyrimidination;GO:0006285 base-excision repair, AP site formation;GO:0009223 pyrimidine deoxyribonucleotide catabolic process		Predicted intracellular proteins; ENZYME proteins:Hydrolases; Enzymes	Nucleoplasm (Supported); Additional: Plasma membrane				0	0	0	1	0	0	0	0	0	0	0	0	0	0	0	0	0	0	0	0
TDRP	157695	symbol	H. sapiens	157695	H. sapiens	TDRP	0	1	0	testis development related protein	GO:0007283 spermatogenesis;GO:0048232 male gamete generation;GO:0007276 gamete generation		Predicted intracellular proteins	Cytosol;Vesicles (Supported)				0	0	0	0	0	0	0	0	0	0	0	0	0	0	0	0	0	0	0	0
TGIF2	60436	symbol	H. sapiens	60436	H. sapiens	TGIF2	0	1	0	TGFB induced factor homeobox 2	GO:1902871 positive regulation of amacrine cell differentiation;GO:1902869 regulation of amacrine cell differentiation;GO:0035881 amacrine cell differentiation		Transcription factors:Helix-turn-helix domains; Predicted intracellular proteins	Nucleoplasm (Enhanced); Additional: Centrosome		(M2)PID SMAD2 3NUCLEAR PATHWAY	(M5906)HALLMARK ESTROGEN RESPONSE EARLY	0	0	0	0	0	0	0	0	0	0	0	0	0	0	0	0	0	0	0	0
THOC5	8563	symbol	H. sapiens	8563	H. sapiens	THOC5	0	1	0	THO complex subunit 5	GO:2000002 negative regulation of DNA damage checkpoint;GO:1901977 negative regulation of cell cycle checkpoint;GO:0060215 primitive hemopoiesis		Predicted intracellular proteins	Nucleoplasm (Supported)				1	0	0	0	0	0	0	1	0	0	0	0	0	0	0	0	1	0	0	0
THSD8	111644133	symbol	H. sapiens	111644133	H. sapiens	THSD8	0	1	0	thrombospondin type 1 domain containing 8			Predicted intracellular proteins					0	0	0	0	0	0	0	0	0	0	0	0	0	0	0	0	0	0	0	0
TIMM21	29090	symbol	H. sapiens	29090	H. sapiens	TIMM21	0	1	0	translocase of inner mitochondrial membrane 21	GO:0030150 protein import into mitochondrial matrix;GO:0033617 mitochondrial cytochrome c oxidase assembly;GO:0008535 respiratory chain complex IV assembly							0	0	0	0	0	0	0	0	0	0	0	0	0	0	0	1	0	0	0	0
TJAP1	93643	symbol	H. sapiens	93643	H. sapiens	TJAP1	0	1	0	tight junction associated protein 1	GO:0007030 Golgi organization;GO:0010256 endomembrane system organization;GO:0006996 organelle organization		Predicted intracellular proteins	Golgi apparatus (Enhanced)				0	0	0	0	0	0	0	0	0	0	0	0	0	1	0	0	0	0	0	0
TMBIM1	64114	symbol	H. sapiens	64114	H. sapiens	TMBIM1	0	1	0	transmembrane BAX inhibitor motif containing 1	GO:1902045 negative regulation of Fas signaling pathway;GO:2000504 positive regulation of blood vessel remodeling;GO:1902044 regulation of Fas signaling pathway		Transporters:Transporter channels and pores; Predicted intracellular proteins	Vesicles (Supported)				0	0	0	0	0	0	0	0	0	0	0	0	0	0	0	0	0	0	0	0
TMC7	79905	symbol	H. sapiens	79905	H. sapiens	TMC7	0	1	0	transmembrane channel like 7	GO:0034220 monoatomic ion transmembrane transport;GO:0006811 monoatomic ion transport;GO:0055085 transmembrane transport			Vesicles (Approved)				0	0	0	0	0	0	0	0	0	0	0	0	0	0	0	0	0	0	0	0
TMEM115	11070	symbol	H. sapiens	11070	H. sapiens	TMEM115	0	1	0	transmembrane protein 115	GO:0006890 retrograde vesicle-mediated transport, Golgi to endoplasmic reticulum;GO:0048193 Golgi vesicle transport;GO:0008285 negative regulation of cell population proliferation			Golgi apparatus (Supported)				0	0	0	0	0	0	0	0	0	0	0	0	0	0	0	0	0	0	0	0
TMEM126B	55863	symbol	H. sapiens	55863	H. sapiens	TMEM126B	0	1	0	transmembrane protein 126B	GO:0032094 response to food;GO:0010257 NADH dehydrogenase complex assembly;GO:0032981 mitochondrial respiratory chain complex I assembly		Human disease related genes:Congenital disorders of metabolism:Mitochondrial diseases; Potential drug targets; Transporters; Disease related genes	Mitochondria (Supported)				0	0	0	1	0	0	0	0	0	0	0	0	0	0	0	1	0	0	0	0
TMEM154	201799	symbol	H. sapiens	201799	H. sapiens	TMEM154	0	1	0	transmembrane protein 154			Predicted intracellular proteins	Nuclear membrane (Approved); Additional: Nucleoplasm				0	0	0	0	0	0	0	0	0	0	0	0	0	0	0	0	0	0	0	0
TMEM156	80008	symbol	H. sapiens	80008	H. sapiens	TMEM156	0	1	0	transmembrane protein 156								0	0	0	0	0	0	0	0	0	0	0	0	0	0	0	0	0	0	0	0
TMEM203	94107	symbol	H. sapiens	94107	H. sapiens	TMEM203	0	1	0	transmembrane protein 203	GO:0006874 intracellular calcium ion homeostasis;GO:0055074 calcium ion homeostasis;GO:0030003 intracellular monoatomic cation homeostasis		Transporters:Accessory Factors Involved in Transport					0	0	0	0	0	0	0	0	0	0	0	0	0	0	0	0	0	0	0	0
TMEM209	84928	symbol	H. sapiens	84928	H. sapiens	TMEM209	0	1	0	transmembrane protein 209				Nuclear membrane;Nuclear speckles;Vesicles (Approved)				0	0	0	0	0	0	0	0	0	0	0	0	0	0	0	0	0	0	0	0
TMEM219	124446	symbol	H. sapiens	124446	H. sapiens	TMEM219	0	1	0	transmembrane protein 219	GO:0006915 apoptotic process;GO:0012501 programmed cell death;GO:0008219 cell death		Predicted intracellular proteins					0	0	0	0	0	0	0	0	0	0	0	0	0	0	0	0	0	0	0	0
TMEM223	79064	symbol	H. sapiens	79064	H. sapiens	TMEM223	0	1	0	transmembrane protein 223	GO:0033617 mitochondrial cytochrome c oxidase assembly;GO:0008535 respiratory chain complex IV assembly;GO:0017004 cytochrome complex assembly		Transporters:Accessory Factors Involved in Transport	Mitochondria;Nuclear membrane;Nucleoplasm (Approved)				0	0	0	0	0	0	0	0	0	0	0	0	0	0	0	1	0	0	0	0
TMEM267	64417	symbol	H. sapiens	64417	H. sapiens	TMEM267	0	1	0	transmembrane protein 267				Nucleoplasm (Approved); Additional: Vesicles				0	0	0	0	0	0	0	0	0	0	0	0	0	0	0	0	0	0	0	0
TMEM64	169200	symbol	H. sapiens	169200	H. sapiens	TMEM64	0	1	0	transmembrane protein 64	GO:0045780 positive regulation of bone resorption;GO:0045672 positive regulation of osteoclast differentiation;GO:0045124 regulation of bone resorption		Predicted intracellular proteins; Transporters					0	0	0	0	0	1	0	0	0	0	0	0	0	0	0	0	1	0	0	0
TMUB2	79089	symbol	H. sapiens	79089	H. sapiens	TMUB2	0	1	0	transmembrane and ubiquitin like domain containing 2	GO:0030433 ubiquitin-dependent ERAD pathway;GO:0036503 ERAD pathway;GO:0034976 response to endoplasmic reticulum stress		Predicted intracellular proteins	Cytosol;Vesicles (Approved)				0	0	0	0	0	0	0	0	1	0	0	0	0	0	0	0	0	0	0	0
TMX1	81542	symbol	H. sapiens	81542	H. sapiens	TMX1	0	1	0	thioredoxin related transmembrane protein 1	GO:0034976 response to endoplasmic reticulum stress;GO:0033554 cellular response to stress;GO:0006950 response to stress		Transporters:Accessory Factors Involved in Transport	Endoplasmic reticulum (Supported); Additional: Nucleoli			(M5910)HALLMARK PROTEIN SECRETION	0	0	0	0	0	0	0	0	0	0	0	0	0	0	0	0	0	0	0	0
TNFSF14	8740	symbol	H. sapiens	8740	H. sapiens	TNFSF14	0	1	0	TNF superfamily member 14	GO:0010818 T cell chemotaxis;GO:0010820 positive regulation of T cell chemotaxis;GO:0010819 regulation of T cell chemotaxis		Predicted intracellular proteins; CD markers; Predicted secreted proteins	Vesicles (Approved)		(M5883)NABA SECRETED FACTORS; (M5885)NABA MATRISOME ASSOCIATED; (M5889)NABA MATRISOME		0	1	0	0	0	1	0	0	0	0	0	0	0	0	0	0	1	0	0	0
TNFSF9	8744	symbol	H. sapiens	8744	H. sapiens	TNFSF9	0	1	0	TNF superfamily member 9	GO:0045585 positive regulation of cytotoxic T cell differentiation;GO:0045583 regulation of cytotoxic T cell differentiation;GO:0042104 positive regulation of activated T cell proliferation		Predicted intracellular proteins	Golgi apparatus (Approved)		(M5883)NABA SECRETED FACTORS; (M5885)NABA MATRISOME ASSOCIATED; (M5889)NABA MATRISOME	(M5890)HALLMARK TNFA SIGNALING VIA NFKB; (M5932)HALLMARK INFLAMMATORY RESPONSE; (M5939)HALLMARK P53 PATHWAY	0	1	0	0	0	1	0	0	0	0	0	0	0	0	0	0	0	0	0	0
TOMM40	10452	symbol	H. sapiens	10452	H. sapiens	TOMM40	0	1	0	translocase of outer mitochondrial membrane 40	GO:0007008 outer mitochondrial membrane organization;GO:0045040 protein insertion into mitochondrial outer membrane;GO:0030150 protein import into mitochondrial matrix		Transporters:Transporter channels and pores; Predicted intracellular proteins	Mitochondria (Enhanced); Additional: Cytosol			(M5924)HALLMARK MTORC1 SIGNALING	0	0	0	0	0	0	1	0	0	0	0	0	0	1	0	1	0	0	0	0
TPD52L2	7165	symbol	H. sapiens	7165	H. sapiens	TPD52L2	0	1	0	TPD52 like 2	GO:0005975 carbohydrate metabolic process;GO:0044238 primary metabolic process;GO:0071704 organic substance metabolic process		Predicted intracellular proteins	Vesicles (Approved); Additional: Cytosol	Phenethyl Isothiocyanate			0	0	0	0	0	0	0	0	0	0	0	0	0	0	0	0	0	0	0	0
TPMT	7172	symbol	H. sapiens	7172	H. sapiens	TPMT	0	1	0	thiopurine S-methyltransferase	GO:0042178 xenobiotic catabolic process;GO:0006805 xenobiotic metabolic process;GO:0071466 cellular response to xenobiotic stimulus		ENZYME proteins:Transferases; Predicted intracellular proteins; Enzymes; Human disease related genes:Congenital disorders of metabolism:Congenital disorders of nucleotide metabolism; FDA approved drug targets:Small molecule drugs		Olsalazine			0	0	0	0	0	0	0	0	0	0	0	0	0	0	0	0	0	0	0	0
TRAK2	66008	symbol	H. sapiens	66008	H. sapiens	TRAK2	0	1	0	trafficking kinesin protein 2	GO:0098939 dendritic transport of mitochondrion;GO:0098972 anterograde dendritic transport of mitochondrion;GO:0098957 anterograde axonal transport of mitochondrion		Predicted intracellular proteins	Nuclear bodies;Nucleoplasm (Approved); Additional: Vesicles			(M5945)HALLMARK HEME METABOLISM	0	0	0	0	0	0	0	0	0	0	0	1	0	0	0	1	0	1	0	0
TRAPPC6A	79090	symbol	H. sapiens	79090	H. sapiens	TRAPPC6A	0	1	0	trafficking protein particle complex subunit 6A	GO:0048207 vesicle targeting, rough ER to cis-Golgi;GO:0048208 COPII vesicle coating;GO:0048199 vesicle targeting, to, from or within Golgi		Predicted intracellular proteins		S-palmitoyl-L-cysteine			0	0	0	0	0	0	0	0	0	0	0	0	0	1	0	0	0	1	0	0
TRAPPC6B	122553	symbol	H. sapiens	122553	H. sapiens	TRAPPC6B	0	1	0	trafficking protein particle complex subunit 6B	GO:0099022 vesicle tethering;GO:0006901 vesicle coating;GO:0006903 vesicle targeting		Human disease related genes:Congenital malformations:Congenital malformations of the nervous system; Predicted intracellular proteins; Disease related genes	Endoplasmic reticulum (Approved)	S-palmitoyl-L-cysteine			0	0	0	0	0	0	0	0	0	0	0	0	0	1	0	0	0	1	0	0
TRIML2	205860	symbol	H. sapiens	205860	H. sapiens	TRIML2	0	1	0	tripartite motif family like 2	GO:0032526 response to retinoic acid;GO:0016567 protein ubiquitination;GO:0032446 protein modification by small protein conjugation		Predicted intracellular proteins; Enzymes; ENZYME proteins:Transferases	Cytosol;Plasma membrane (Approved)				0	0	0	0	0	0	0	0	1	0	0	0	0	0	0	0	0	0	0	0
TRPC6	7225	symbol	H. sapiens	7225	H. sapiens	TRPC6	0	1	0	transient receptor potential cation channel subfamily C member 6	GO:0051480 regulation of cytosolic calcium ion concentration;GO:0032414 positive regulation of ion transmembrane transporter activity;GO:0032411 positive regulation of transporter activity		Potential drug targets; Disease related genes; Human disease related genes:Urinary system diseases:Kidney diseases; Voltage-gated ion channels:Transient Receptor Potential Channels; Transporters:Transporter channels and pores			(M193)PID NEPHRIN NEPH1 PATHWAY; (M233)PID EPO PATHWAY; (M238)PID THROMBIN PAR1 PATHWAY		0	0	0	0	0	0	0	0	0	0	0	0	0	0	0	0	0	0	0	0
TSEN34	79042	symbol	H. sapiens	79042	H. sapiens	TSEN34	0	1	0	tRNA splicing endonuclease subunit 34	GO:0000379 tRNA-type intron splice site recognition and cleavage;GO:0006388 tRNA splicing, via endonucleolytic cleavage and ligation;GO:0000394 RNA splicing, via endonucleolytic cleavage and ligation		Potential drug targets; Disease related genes; Human disease related genes:Congenital malformations:Congenital malformations of the nervous system; Predicted intracellular proteins; Enzymes; ENZYME proteins:Lyases	Nucleoplasm (Supported)				1	0	0	0	1	0	0	0	0	0	0	0	0	0	0	0	0	0	0	0
TSPYL6	388951	symbol	H. sapiens	388951	H. sapiens	TSPYL6	0	1	0	TSPY like 6	GO:0006334 nucleosome assembly;GO:0034728 nucleosome organization;GO:0065004 protein-DNA complex assembly		Predicted intracellular proteins	Nucleoplasm (Approved); Additional: Cytosol;Nucleoli				0	0	0	0	0	0	0	0	0	0	0	0	0	0	0	0	0	0	0	0
TSR1	55720	symbol	H. sapiens	55720	H. sapiens	TSR1	0	1	0	TSR1 ribosome maturation factor	GO:0000479 endonucleolytic cleavage of tricistronic rRNA transcript (SSU-rRNA, 5.8S rRNA, LSU-rRNA);GO:0000462 maturation of SSU-rRNA from tricistronic rRNA transcript (SSU-rRNA, 5.8S rRNA, LSU-rRNA);GO:0030490 maturation of SSU-rRNA		Predicted intracellular proteins	Nucleoplasm (Approved)				1	0	0	0	1	0	0	0	0	0	0	0	0	0	0	0	0	0	0	0
TXLNA	200081	symbol	H. sapiens	200081	H. sapiens	TXLNA	0	1	0	taxilin alpha	GO:0042113 B cell activation;GO:0006887 exocytosis;GO:0032940 secretion by cell		Cancer-related genes:Candidate cancer biomarkers; Predicted intracellular proteins	Cytosol (Approved); Additional: Centrosome;Nucleoplasm				0	0	0	0	0	0	0	0	0	0	0	0	0	0	0	0	1	0	0	0
TXNDC17	84817	symbol	H. sapiens	84817	H. sapiens	TXNDC17	0	1	0	thioredoxin domain containing 17	GO:0033209 tumor necrosis factor-mediated signaling pathway;GO:0098869 cellular oxidant detoxification;GO:1990748 cellular detoxification		Predicted intracellular proteins					0	0	0	0	0	0	0	0	0	0	0	0	0	0	0	0	0	0	0	0
UBA52	7311	symbol	H. sapiens	7311	H. sapiens	UBA52	0	1	0	ubiquitin A-52 residue ribosomal protein fusion product 1	GO:0002181 cytoplasmic translation;GO:0006412 translation;GO:0043043 peptide biosynthetic process		Ribosomal proteins; Predicted intracellular proteins	Cytosol;Endoplasmic reticulum (Approved); Additional: Nucleoplasm;Plasma membrane				1	1	0	0	1	0	0	0	1	0	0	0	0	0	0	0	0	0	1	0
UBE2J2	118424	symbol	H. sapiens	118424	H. sapiens	UBE2J2	0	1	0	ubiquitin conjugating enzyme E2 J2	GO:0085020 protein K6-linked ubiquitination;GO:1903955 positive regulation of protein targeting to mitochondrion;GO:1903749 positive regulation of establishment of protein localization to mitochondrion		Predicted intracellular proteins; Enzymes; ENZYME proteins:Transferases					0	0	0	0	0	0	0	0	1	0	0	0	0	0	0	0	0	0	0	0
UBE2K	3093	symbol	H. sapiens	3093	H. sapiens	UBE2K	0	1	0	ubiquitin conjugating enzyme E2 K	GO:0010994 free ubiquitin chain polymerization;GO:0010992 ubiquitin recycling;GO:1903265 positive regulation of tumor necrosis factor-mediated signaling pathway		Predicted intracellular proteins; Enzymes; ENZYME proteins:Transferases	Cytosol (Approved); Additional: Plasma membrane				0	0	0	0	0	1	0	0	1	0	0	0	1	0	0	0	0	0	0	0
UBE2Q1	55585	symbol	H. sapiens	55585	H. sapiens	UBE2Q1	0	1	0	ubiquitin conjugating enzyme E2 Q1	GO:0070459 prolactin secretion;GO:0001967 suckling behavior;GO:0007617 mating behavior		Predicted intracellular proteins; Enzymes; ENZYME proteins:Transferases	Nucleoplasm (Approved); Additional: Centrosome;Cytosol				0	0	0	0	0	0	0	0	1	0	0	0	0	0	0	0	0	0	0	0
UBIAD1	29914	symbol	H. sapiens	29914	H. sapiens	UBIAD1	0	1	0	UbiA prenyltransferase domain containing 1	GO:0009234 menaquinone biosynthetic process;GO:0032194 ubiquinone biosynthetic process via 3,4-dihydroxy-5-polyprenylbenzoate;GO:0042371 vitamin K biosynthetic process		Potential drug targets; Disease related genes; ENZYME proteins:Transferases; Enzymes; Human disease related genes:Nervous system diseases:Eye disease	Vesicles (Approved)				0	0	0	0	0	0	0	0	0	0	0	0	0	0	0	0	0	0	0	0
UBQLN1	29979	symbol	H. sapiens	29979	H. sapiens	UBQLN1	0	1	0	ubiquilin 1	GO:1901340 negative regulation of store-operated calcium channel activity;GO:0034140 negative regulation of toll-like receptor 3 signaling pathway;GO:1901339 regulation of store-operated calcium channel activity		Predicted intracellular proteins	Nucleoplasm (Supported); Additional: Cytosol		(M124)PID CXCR4 PATHWAY	(M5905)HALLMARK ADIPOGENESIS	0	0	0	0	0	0	0	0	1	0	0	0	1	0	0	0	0	0	0	0
UBTD1	80019	symbol	H. sapiens	80019	H. sapiens	UBTD1	0	1	0	ubiquitin domain containing 1			Predicted intracellular proteins	Vesicles (Approved); Additional: Cytosol;Plasma membrane				0	0	0	0	0	0	0	0	0	0	0	0	0	0	0	0	0	0	0	0
UCHL5	51377	symbol	H. sapiens	51377	H. sapiens	UCHL5	0	1	0	ubiquitin C-terminal hydrolase L5	GO:0021670 lateral ventricle development;GO:0048853 forebrain morphogenesis;GO:1904507 positive regulation of telomere maintenance in response to DNA damage		Peptidases:Cysteine-type peptidases; Predicted intracellular proteins; ENZYME proteins:Hydrolases; Enzymes	Cytosol;Nucleoplasm (Supported); Additional: Nucleoli			(M5924)HALLMARK MTORC1 SIGNALING	0	1	0	0	0	0	0	0	1	0	0	0	1	0	0	0	0	0	1	0
ULBP1	80329	symbol	H. sapiens	80329	H. sapiens	ULBP1	0	1	0	UL16 binding protein 1	GO:0002486 antigen processing and presentation of endogenous peptide antigen via MHC class I via ER pathway, TAP-independent;GO:0002476 antigen processing and presentation of endogenous peptide antigen via MHC class Ib;GO:0002484 antigen processing and presentation of endogenous peptide antigen via MHC class I via ER pathway			Cytosol;Plasma membrane (Supported)				0	0	0	0	0	1	0	0	1	0	0	0	0	0	0	0	1	0	0	0
UNG	7374	symbol	H. sapiens	7374	H. sapiens	UNG	0	1	0	uracil DNA glycosylase	GO:0097510 base-excision repair, AP site formation via deaminated base removal;GO:0045008 depyrimidination;GO:0006285 base-excision repair, AP site formation		Potential drug targets; Disease related genes; Predicted intracellular proteins; ENZYME proteins:Hydrolases; Enzymes; Human disease related genes:Immune system diseases:Primary immunodeficiency	Nucleoplasm (Supported); Additional: Mitochondria	4-[(1E,7E)-8-(2,6-DIOXO-1,2,3,6-TETRAHYDROPYRIMIDIN-4-YL)-3,6-DIOXA-2,7-DIAZAOCTA-1,7-DIEN-1-YL]BENZOIC ACID; 1-(2-DEOXY-5-O-PHOSPHONO-BETA-D-ERYTHRO-PENTOFURANOSYL)-4-METHYL-1H-INDOLE; 3-[(1E,7E)-8-(2,6-dioxo-1,2,3,6-tetrahydropyrimidin-4-yl)-3,6-dioxa-2,7-diazaocta-1,7-dien-1-yl]benzoic acid		(M5928)HALLMARK MYC TARGETS V2; (M5924)HALLMARK MTORC1 SIGNALING; (M5925)HALLMARK E2F TARGETS	0	0	0	1	0	0	0	0	0	0	0	0	0	0	0	0	1	0	0	0
UQCR10	29796	symbol	H. sapiens	29796	H. sapiens	UQCR10	0	1	0	ubiquinol-cytochrome c reductase, complex III subunit X	GO:0006122 mitochondrial electron transport, ubiquinol to cytochrome c;GO:0019646 aerobic electron transport chain;GO:0042773 ATP synthesis coupled electron transport				2-Hexyloxy-6-Hydroxymethyl-Tetrahydro-Pyran-3,4,5-Triol; 6-Hydroxy-5-undecyl-4,7-benzothiazoledione; Azoxystrobin; 5-Heptyl-6-hydroxy-1,3-benzothiazole-4,7-dione; (5S)-3-ANILINO-5-(2,4-DIFLUOROPHENYL)-5-METHYL-1,3-OXAZOLIDINE-2,4-DIONE; (S)-famoxadone; METHYL (2Z)-3-METHOXY-2-{2-[(E)-2-PHENYLVINYL]PHENYL}ACRYLATE; 2-Nonyl-4-quinolinol 1-oxide; Ubiquinone Q2		(M5905)HALLMARK ADIPOGENESIS; (M5936)HALLMARK OXIDATIVE PHOSPHORYLATION	0	0	0	1	0	0	0	0	0	0	0	0	0	0	0	0	0	0	0	0
USP18	11274	symbol	H. sapiens	11274	H. sapiens	USP18	0	1	0	ubiquitin specific peptidase 18	GO:0035634 response to stilbenoid;GO:0060339 negative regulation of type I interferon-mediated signaling pathway;GO:0060338 regulation of type I interferon-mediated signaling pathway		Potential drug targets; Disease related genes; Human disease related genes:Nervous system diseases:Other nervous and sensory system diseases; Predicted intracellular proteins; ENZYME proteins:Hydrolases; Enzymes; Peptidases:Cysteine-type peptidases	Cytosol (Supported); Additional: Vesicles			(M5911)HALLMARK INTERFERON ALPHA RESPONSE; (M5913)HALLMARK INTERFERON GAMMA RESPONSE	0	1	0	0	0	0	0	0	1	0	0	0	0	0	0	0	0	0	0	0
USP37	57695	symbol	H. sapiens	57695	H. sapiens	USP37	0	1	0	ubiquitin specific peptidase 37	GO:0035871 protein K11-linked deubiquitination;GO:0071108 protein K48-linked deubiquitination;GO:0000082 G1/S transition of mitotic cell cycle		Peptidases:Cysteine-type peptidases; Predicted intracellular proteins; ENZYME proteins:Hydrolases; Enzymes	Nucleoli;Nucleoplasm (Approved)				0	1	1	0	0	0	0	0	1	0	1	0	0	0	0	0	0	0	0	0
USP9X	8239	symbol	H. sapiens	8239	H. sapiens	USP9X	0	1	0	ubiquitin specific peptidase 9 X-linked	GO:1904515 positive regulation of TORC2 signaling;GO:1903939 regulation of TORC2 signaling;GO:0016562 protein import into peroxisome matrix, receptor recycling		Potential drug targets; Disease related genes; Predicted intracellular proteins; ENZYME proteins:Hydrolases; Enzymes; Peptidases:Cysteine-type peptidases; Human disease related genes:Other diseases:Mental and behavioural disorders	Cytosol (Supported)				0	1	0	0	0	0	0	0	1	0	1	1	1	0	0	0	0	0	1	0
VAMP8	8673	symbol	H. sapiens	8673	H. sapiens	VAMP8	0	1	0	vesicle associated membrane protein 8	GO:1903593 regulation of histamine secretion by mast cell;GO:1903595 positive regulation of histamine secretion by mast cell;GO:0016240 autophagosome membrane docking		Transporters:Transporter channels and pores; Predicted intracellular proteins	Golgi apparatus;Plasma membrane (Approved); Additional: Nucleoplasm			(M5913)HALLMARK INTERFERON GAMMA RESPONSE; (M5939)HALLMARK P53 PATHWAY	0	0	0	0	0	1	0	0	1	0	0	0	0	1	0	0	1	1	0	0
VCPIP1	80124	symbol	H. sapiens	80124	H. sapiens	VCPIP1	0	1	0	valosin containing protein interacting protein 1	GO:0016320 endoplasmic reticulum membrane fusion;GO:0090168 Golgi reassembly;GO:0106300 protein-DNA covalent cross-linking repair		Predicted intracellular proteins; ENZYME proteins:Hydrolases; Enzymes	Plasma membrane (Approved); Additional: Centrosome			(M5921)HALLMARK COMPLEMENT	0	1	0	0	0	0	0	0	1	0	0	0	0	1	0	0	0	0	0	0
VPS13A	23230	symbol	H. sapiens	23230	H. sapiens	VPS13A	0	1	0	vacuolar protein sorting 13 homolog A	GO:0030382 sperm mitochondrion organization;GO:0045053 protein retention in Golgi apparatus;GO:1905146 lysosomal protein catabolic process		Potential drug targets; Human disease related genes:Nervous system diseases:Neurodegenerative diseases; Disease related genes; Predicted intracellular proteins; Transporters					0	0	0	0	0	0	0	0	1	0	0	0	0	0	0	1	0	0	0	0
VPS25	84313	symbol	H. sapiens	84313	H. sapiens	VPS25	0	1	0	vacuolar protein sorting 25 homolog	GO:0007175 negative regulation of epidermal growth factor-activated receptor activity;GO:0043328 protein transport to vacuole involved in ubiquitin-dependent protein catabolic process via the multivesicular body sorting pathway;GO:0007176 regulation of epidermal growth factor-activated receptor activity		Predicted intracellular proteins	Vesicles (Supported)				0	0	0	0	0	0	0	0	1	0	0	0	0	1	0	0	0	0	0	1
VPS4B	9525	symbol	H. sapiens	9525	H. sapiens	VPS4B	0	1	0	vacuolar protein sorting 4 homolog B	GO:0061764 late endosome to lysosome transport via multivesicular body sorting pathway;GO:0061738 late endosomal microautophagy;GO:1903542 negative regulation of exosomal secretion		Predicted intracellular proteins; ENZYME proteins:Hydrolases; Enzymes	Vesicles (Approved); Additional: Intermediate filaments		(M124)PID CXCR4 PATHWAY	(M5910)HALLMARK PROTEIN SECRETION; (M5949)HALLMARK PEROXISOME	0	0	1	0	0	0	0	1	1	0	1	0	0	1	0	0	0	1	1	0
VTCN1	79679	symbol	H. sapiens	79679	H. sapiens	VTCN1	0	1	0	V-set domain containing T cell activation inhibitor 1	GO:0001562 response to protozoan;GO:0032743 positive regulation of interleukin-2 production;GO:0032663 regulation of interleukin-2 production		Predicted intracellular proteins	Plasma membrane (Approved); Additional: Cell Junctions;Focal adhesion sites				0	0	0	0	0	1	0	0	0	0	0	0	0	0	0	0	0	0	0	0
WASL	8976	symbol	H. sapiens	8976	H. sapiens	WASL	0	1	0	WASP like actin nucleation promoting factor	GO:1903526 negative regulation of membrane tubulation;GO:2000370 positive regulation of clathrin-dependent endocytosis;GO:1903525 regulation of membrane tubulation		Predicted intracellular proteins	Cytosol (Approved); Additional: Nucleoli		(M193)PID NEPHRIN NEPH1 PATHWAY; (M108)PID NETRIN PATHWAY; (M127)PID ERBB1 RECEPTOR PROXIMAL PATHWAY	(M5893)HALLMARK MITOTIC SPINDLE; (M5915)HALLMARK APICAL JUNCTION	0	0	0	0	0	0	0	0	0	0	1	1	0	1	0	0	0	1	1	0
WBP4	11193	symbol	H. sapiens	11193	H. sapiens	WBP4	0	1	0	WW domain binding protein 4	GO:0045292 mRNA cis splicing, via spliceosome;GO:0000377 RNA splicing, via transesterification reactions with bulged adenosine as nucleophile;GO:0000398 mRNA splicing, via spliceosome		Predicted intracellular proteins	Nucleoplasm (Supported); Additional: Plasma membrane;Vesicles				1	0	0	0	0	0	0	0	0	0	0	0	0	0	0	0	0	0	0	0
WDR12	55759	symbol	H. sapiens	55759	H. sapiens	WDR12	0	1	0	WD repeat domain 12	GO:0000463 maturation of LSU-rRNA from tricistronic rRNA transcript (SSU-rRNA, 5.8S rRNA, LSU-rRNA);GO:0000466 maturation of 5.8S rRNA from tricistronic rRNA transcript (SSU-rRNA, 5.8S rRNA, LSU-rRNA);GO:0000470 maturation of LSU-rRNA		Predicted intracellular proteins	Cytosol;Plasma membrane (Approved); Additional: Nucleoli				1	0	0	0	1	0	0	0	0	0	0	0	0	0	0	0	0	0	0	0
XPOT	11260	symbol	H. sapiens	11260	H. sapiens	XPOT	0	1	0	exportin for tRNA	GO:0071528 tRNA re-export from nucleus;GO:0006409 tRNA export from nucleus;GO:0051031 tRNA transport		Transporters:Transporter channels and pores; Predicted intracellular proteins	Nucleoplasm (Enhanced); Additional: Cytosol			(M5922)HALLMARK UNFOLDED PROTEIN RESPONSE; (M5926)HALLMARK MYC TARGETS V1	1	0	0	0	0	0	0	0	0	0	0	0	0	0	0	0	0	0	0	0
XRCC2	7516	symbol	H. sapiens	7516	H. sapiens	XRCC2	0	1	0	X-ray repair cross complementing 2	GO:0042148 strand invasion;GO:2000269 regulation of fibroblast apoptotic process;GO:0010165 response to X-ray		Cancer-related genes:Candidate cancer biomarkers; Disease related genes; Predicted intracellular proteins; Human disease related genes:Cardiovascular diseases:Hematologic diseases; Human disease related genes:Reproductive system diseases:Reproductive system diseases	Nucleoplasm;Vesicles (Approved)				0	0	1	0	0	1	0	0	0	0	0	0	0	0	0	0	0	0	0	0
XRCC3	7517	symbol	H. sapiens	7517	H. sapiens	XRCC3	0	1	0	X-ray repair cross complementing 3	GO:0071140 resolution of mitotic recombination intermediates;GO:0071139 resolution of recombination intermediates;GO:0045003 double-strand break repair via synthesis-dependent strand annealing		Cancer-related genes:Candidate cancer biomarkers; Disease related genes; Predicted intracellular proteins; Human disease related genes:Cancers:Skin cancers; Human disease related genes:Cancers:Cancers of the breast and female genital organs	Nucleoplasm (Enhanced)		(M1)PID FANCONI PATHWAY	(M5907)HALLMARK ESTROGEN RESPONSE LATE	0	0	0	0	0	0	0	1	0	0	0	0	0	0	0	0	0	0	1	0
YES1	7525	symbol	H. sapiens	7525	H. sapiens	YES1	0	1	0	YES proto-oncogene 1, Src family tyrosine kinase	GO:0002433 immune response-regulating cell surface receptor signaling pathway involved in phagocytosis;GO:0038096 Fc-gamma receptor signaling pathway involved in phagocytosis;GO:0002431 Fc receptor mediated stimulatory signaling pathway	yes	ENZYME proteins:Transferases; Predicted intracellular proteins; Enzymes; Kinases:Tyr protein kinases; FDA approved drug targets:Small molecule drugs	Cytosol;Plasma membrane (Supported)	Dasatinib; Fostamatinib	(M33)PID GLYPICAN 1PATHWAY; (M76)PID P38 ALPHA BETA PATHWAY; (M257)PID EPHRINB REV PATHWAY		0	1	0	0	0	1	0	0	1	0	0	0	0	0	0	0	0	0	0	0
YRDC	79693	symbol	H. sapiens	79693	H. sapiens	YRDC	0	1	0	yrdC N6-threonylcarbamoyltransferase domain containing	GO:0002949 tRNA threonylcarbamoyladenosine modification;GO:0006450 regulation of translational fidelity;GO:0070525 tRNA threonylcarbamoyladenosine metabolic process		Potential drug targets; Disease related genes; ENZYME proteins:Transferases; Human disease related genes:Congenital malformations:Congenital malformations of the nervous system; Predicted intracellular proteins; Enzymes	Mitochondria (Approved)			(M5890)HALLMARK TNFA SIGNALING VIA NFKB; (M5953)HALLMARK KRAS SIGNALING UP	0	0	0	0	1	0	0	0	0	0	0	0	0	0	0	0	0	0	0	0
ZBTB44	29068	symbol	H. sapiens	29068	H. sapiens	ZBTB44	0	1	0	zinc finger and BTB domain containing 44			Transcription factors:Zinc-coordinating DNA-binding domains; Predicted intracellular proteins	Nucleoplasm (Approved)				0	0	0	0	0	0	0	0	0	0	0	0	0	0	0	0	0	0	0	0
ZBTB8OS	339487	symbol	H. sapiens	339487	H. sapiens	ZBTB8OS	0	1	0	zinc finger and BTB domain containing 8 opposite strand	GO:0006388 tRNA splicing, via endonucleolytic cleavage and ligation;GO:0000394 RNA splicing, via endonucleolytic cleavage and ligation;GO:0008033 tRNA processing		Predicted intracellular proteins	Plasma membrane (Approved)				1	0	0	0	1	0	0	0	0	0	0	0	0	0	0	0	0	0	0	0
ZBTB9	221504	symbol	H. sapiens	221504	H. sapiens	ZBTB9	0	1	0	zinc finger and BTB domain containing 9	GO:0006357 regulation of transcription by RNA polymerase II;GO:0006355 regulation of DNA-templated transcription;GO:2001141 regulation of RNA biosynthetic process		Predicted intracellular proteins	Nucleoplasm (Approved); Additional: Cytosol;Nuclear membrane				0	0	0	0	0	0	0	0	0	0	0	0	0	0	0	0	0	0	0	0
ZCCHC8	55596	symbol	H. sapiens	55596	H. sapiens	ZCCHC8	0	1	0	zinc finger CCHC-type containing 8	GO:0016076 snRNA catabolic process;GO:0034661 ncRNA catabolic process;GO:0016073 snRNA metabolic process		Predicted intracellular proteins; Human disease related genes:Cardiovascular diseases:Hematologic diseases; Disease related genes	Nucleoplasm (Enhanced)				1	0	0	0	1	0	0	0	0	0	0	0	0	0	0	0	0	0	0	0
ZHX2	22882	symbol	H. sapiens	22882	H. sapiens	ZHX2	0	1	0	zinc fingers and homeoboxes 2	GO:0060040 retinal bipolar neuron differentiation;GO:1905962 glutamatergic neuron differentiation;GO:0035019 somatic stem cell population maintenance		Transcription factors:Helix-turn-helix domains; Predicted intracellular proteins	Nucleoplasm (Enhanced)				1	0	0	0	0	0	0	0	0	0	0	0	0	0	0	0	0	0	0	0
ZNF264	9422	symbol	H. sapiens	9422	H. sapiens	ZNF264	0	1	0	zinc finger protein 264	GO:0006357 regulation of transcription by RNA polymerase II;GO:0006355 regulation of DNA-templated transcription;GO:2001141 regulation of RNA biosynthetic process		Transcription factors:Zinc-coordinating DNA-binding domains; Predicted intracellular proteins	Nucleoplasm (Approved)				0	0	0	0	0	0	0	0	0	0	0	0	0	0	0	0	0	0	0	0
ZNF273	10793	symbol	H. sapiens	10793	H. sapiens	ZNF273	0	1	0	zinc finger protein 273	GO:0006357 regulation of transcription by RNA polymerase II;GO:0006355 regulation of DNA-templated transcription;GO:2001141 regulation of RNA biosynthetic process		Transcription factors:Zinc-coordinating DNA-binding domains; Predicted intracellular proteins	Nucleoplasm (Approved)				0	0	0	0	0	0	0	0	0	0	0	0	0	0	0	0	0	0	0	0
ZNF277	11179	symbol	H. sapiens	11179	H. sapiens	ZNF277	0	1	0	zinc finger protein 277	GO:2000772 regulation of cellular senescence;GO:0070301 cellular response to hydrogen peroxide;GO:0042542 response to hydrogen peroxide		Transcription factors:Zinc-coordinating DNA-binding domains; Predicted intracellular proteins	Nucleoplasm (Approved); Additional: Plasma membrane			(M5953)HALLMARK KRAS SIGNALING UP	0	0	0	0	0	0	0	0	0	0	0	0	0	0	0	0	0	0	0	0
ZNF281	23528	symbol	H. sapiens	23528	H. sapiens	ZNF281	0	1	0	zinc finger protein 281	GO:0010172 embryonic body morphogenesis;GO:0010171 body morphogenesis;GO:0048863 stem cell differentiation		Transcription factors:Zinc-coordinating DNA-binding domains; Predicted intracellular proteins	Nucleoplasm (Enhanced)				0	0	0	0	0	0	0	0	0	0	0	0	0	0	0	0	0	0	0	0
ZNF451	26036	symbol	H. sapiens	26036	H. sapiens	ZNF451	0	1	0	zinc finger protein 451	GO:0060633 negative regulation of transcription initiation by RNA polymerase II;GO:2000143 negative regulation of DNA-templated transcription initiation;GO:0016925 protein sumoylation		Transcription factors:Zinc-coordinating DNA-binding domains; Predicted intracellular proteins	Nucleoplasm (Approved)				0	0	0	0	0	0	0	0	1	0	0	0	0	0	0	0	0	0	0	0
ZNF480	147657	symbol	H. sapiens	147657	H. sapiens	ZNF480	0	1	0	zinc finger protein 480	GO:0006357 regulation of transcription by RNA polymerase II;GO:0006355 regulation of DNA-templated transcription;GO:2001141 regulation of RNA biosynthetic process		Transcription factors:Zinc-coordinating DNA-binding domains; Predicted intracellular proteins	Nucleoplasm (Supported); Additional: Cytosol				0	0	0	0	0	0	0	0	0	0	0	0	0	0	0	0	0	0	0	0
ZNF486	90649	symbol	H. sapiens	90649	H. sapiens	ZNF486	0	1	0	zinc finger protein 486	GO:0006357 regulation of transcription by RNA polymerase II;GO:0006355 regulation of DNA-templated transcription;GO:2001141 regulation of RNA biosynthetic process		Predicted intracellular proteins					0	0	0	0	0	0	0	0	0	0	0	0	0	0	0	0	0	0	0	0
ZNF585A	199704	symbol	H. sapiens	199704	H. sapiens	ZNF585A	0	1	0	zinc finger protein 585A	GO:0045944 positive regulation of transcription by RNA polymerase II;GO:0045893 positive regulation of DNA-templated transcription;GO:1902680 positive regulation of RNA biosynthetic process		Transcription factors:Zinc-coordinating DNA-binding domains; Predicted intracellular proteins					0	0	0	0	0	0	0	0	0	0	0	0	0	0	0	0	0	0	0	0
ZNF652	22834	symbol	H. sapiens	22834	H. sapiens	ZNF652	0	1	0	zinc finger protein 652	GO:0006357 regulation of transcription by RNA polymerase II;GO:0006355 regulation of DNA-templated transcription;GO:2001141 regulation of RNA biosynthetic process		Transcription factors:Zinc-coordinating DNA-binding domains; Predicted intracellular proteins	Nucleoplasm (Approved)				0	0	0	0	0	0	0	0	0	0	0	0	0	0	0	0	0	0	0	0
ZNF664	144348	symbol	H. sapiens	144348	H. sapiens	ZNF664	0	1	0	zinc finger protein 664	GO:0006357 regulation of transcription by RNA polymerase II;GO:0006355 regulation of DNA-templated transcription;GO:2001141 regulation of RNA biosynthetic process		Transcription factors:Zinc-coordinating DNA-binding domains; Predicted intracellular proteins	Nucleoplasm (Approved)				0	0	0	0	0	0	0	0	0	0	0	0	0	0	0	0	0	0	0	0
ZNF667	63934	symbol	H. sapiens	63934	H. sapiens	ZNF667	0	1	0	zinc finger protein 667	GO:0006357 regulation of transcription by RNA polymerase II;GO:0006355 regulation of DNA-templated transcription;GO:2001141 regulation of RNA biosynthetic process		Transcription factors:Zinc-coordinating DNA-binding domains; Predicted intracellular proteins	Nucleoplasm (Approved)				0	0	0	0	0	0	0	0	0	0	0	0	0	0	0	0	0	0	0	0
ZNF670	93474	symbol	H. sapiens	93474	H. sapiens	ZNF670	0	1	0	zinc finger protein 670	GO:0044255 cellular lipid metabolic process;GO:0006629 lipid metabolic process;GO:0006357 regulation of transcription by RNA polymerase II		Transcription factors:Zinc-coordinating DNA-binding domains; Predicted intracellular proteins	Nucleoplasm (Approved); Additional: Cytosol				0	0	0	0	0	0	0	0	0	0	0	0	0	0	0	0	0	0	0	0
ZNF682	91120	symbol	H. sapiens	91120	H. sapiens	ZNF682	0	1	0	zinc finger protein 682	GO:0006357 regulation of transcription by RNA polymerase II;GO:0006355 regulation of DNA-templated transcription;GO:2001141 regulation of RNA biosynthetic process		Transcription factors:Zinc-coordinating DNA-binding domains; Predicted intracellular proteins	Golgi apparatus (Uncertain)				0	0	0	0	0	0	0	0	0	0	0	0	0	0	0	0	0	0	0	0
ZNF783	100289678	symbol	H. sapiens	100289678	H. sapiens	ZNF783	0	1	0	zinc finger protein 783	GO:0006355 regulation of DNA-templated transcription;GO:2001141 regulation of RNA biosynthetic process;GO:0051252 regulation of RNA metabolic process		Predicted intracellular proteins	Cytosol;Plasma membrane (Approved)				0	0	0	0	0	0	0	0	0	0	0	0	0	0	0	0	0	0	0	0
ZNF93	81931	symbol	H. sapiens	81931	H. sapiens	ZNF93	0	1	0	zinc finger protein 93	GO:0010526 retrotransposon silencing;GO:0000122 negative regulation of transcription by RNA polymerase II;GO:0045892 negative regulation of DNA-templated transcription		Transcription factors:Zinc-coordinating DNA-binding domains; Predicted intracellular proteins					0	0	0	0	0	0	0	0	0	0	0	0	0	0	0	0	0	0	0	0
ZNRF3	84133	symbol	H. sapiens	84133	H. sapiens	ZNRF3	0	1	0	zinc and ring finger 3	GO:0038018 Wnt receptor catabolic process;GO:2000051 negative regulation of non-canonical Wnt signaling pathway;GO:2000095 regulation of Wnt signaling pathway, planar cell polarity pathway		Enzymes; ENZYME proteins:Transferases	Golgi apparatus (Uncertain)				0	0	0	0	0	0	0	0	1	0	0	0	0	0	0	0	0	0	0	0
ZPR1	8882	symbol	H. sapiens	8882	H. sapiens	ZPR1	0	1	0	ZPR1 zinc finger	GO:0042023 DNA endoreduplication;GO:1990261 pre-mRNA catabolic process;GO:0071931 positive regulation of transcription involved in G1/S transition of mitotic cell cycle		Predicted intracellular proteins; Disease related genes	Vesicles (Approved)				1	0	1	0	0	0	0	0	0	0	0	0	0	0	0	0	0	0	0	0
ZSWIM6	57688	symbol	H. sapiens	57688	H. sapiens	ZSWIM6	0	1	0	zinc finger SWIM-type containing 6	GO:0021773 striatal medium spiny neuron differentiation;GO:0097154 GABAergic neuron differentiation;GO:0021756 striatum development		Human disease related genes:Congenital malformations:Congenital malformations of the nervous system; Predicted intracellular proteins; Human disease related genes:Congenital malformations:Congenital malformations of the musculoskeletal system; Disease related genes	Cytosol (Approved)				0	0	0	0	0	0	0	0	0	0	0	0	0	0	0	0	0	0	0	0
ZWINT	11130	symbol	H. sapiens	11130	H. sapiens	ZWINT	0	1	0	ZW10 interacting kinetochore protein	GO:0007094 mitotic spindle assembly checkpoint signaling;GO:0071173 spindle assembly checkpoint signaling;GO:0071174 mitotic spindle checkpoint signaling		Predicted intracellular proteins	Nuclear bodies;Nucleoplasm (Enhanced); Additional: Cytosol			(M5898)HALLMARK DNA REPAIR	0	1	1	0	0	0	0	1	0	0	1	1	0	0	0	0	0	0	1	0

## Sheet: Enrichment
GroupID	Category	Term	Description	LogP	Log(q-value)	Genes	Symbols	InTerm_InList
1_Summary	Reactome Gene Sets	R-HSA-8953854	Metabolism of RNA	-12.5958	-8.24932	2058,2733,2968,3181,3183,3185,3190,3192,4116,4848,5432,5439,5714,5718,5719,6418,6628,7311,8487,8563,8568,9337,9790,10179,10200,10419,10643,10644,10772,10914,11193,11260,23225,24140,25804,25929,29960,51065,51362,51388,51747,54555,54913,55110,55178,55272,55339,55696,55706,55720,55759,79042,79074,79707,151903,246175,339487,387338,6732,8882,9733,9991,10432,10492,51329,54502,55544,55596,55796,87178,13…	EPRS1,GLE1,GTF2H4,HNRNPA2B1,HNRNPC,HNRNPF,HNRNPK,HNRNPU,MAGOH,CNOT2,POLR2C,POLR2J,PSMD8,PSMD12,PSMD13,SET,SNRPB,UBA52,GEMIN2,THOC5,RRP1,CNOT8,BMS1,RBM7,MPHOSPH6,PRMT5,IGF2BP3,IGF2BP2,SRSF10,PAPOLA,WBP4,XPOT,NUP210,FTSJ1,LSM4,GEMIN5,MRM2,RPS27L,CDC40,NIP7,LUC7L3,DDX49,RPP25,MAGOHB,MRM3,IMP3,WDR33,RBM22,NDC1,TSR1,WDR12,TSEN34,C2orf49,NOL9,CCDC12,CNOT6L,ZBTB8OS,NSUN4,SRPK1,ZPR1,SART3,PTBP3,RBM14,SYN…	76/-
1_Member	Reactome Gene Sets	R-HSA-8953854	Metabolism of RNA	-12.5958	-8.24932	2058,2733,2968,3181,3183,3185,3190,3192,4116,4848,5432,5439,5714,5718,5719,6418,6628,7311,8487,8563,8568,9337,9790,10179,10200,10419,10643,10644,10772,10914,11193,11260,23225,24140,25804,25929,29960,51065,51362,51388,51747,54555,54913,55110,55178,55272,55339,55696,55706,55720,55759,79042,79074,79707,151903,246175,339487,387338	EPRS1,GLE1,GTF2H4,HNRNPA2B1,HNRNPC,HNRNPF,HNRNPK,HNRNPU,MAGOH,CNOT2,POLR2C,POLR2J,PSMD8,PSMD12,PSMD13,SET,SNRPB,UBA52,GEMIN2,THOC5,RRP1,CNOT8,BMS1,RBM7,MPHOSPH6,PRMT5,IGF2BP3,IGF2BP2,SRSF10,PAPOLA,WBP4,XPOT,NUP210,FTSJ1,LSM4,GEMIN5,MRM2,RPS27L,CDC40,NIP7,LUC7L3,DDX49,RPP25,MAGOHB,MRM3,IMP3,WDR33,RBM22,NDC1,TSR1,WDR12,TSEN34,C2orf49,NOL9,CCDC12,CNOT6L,ZBTB8OS,NSUN4	58/716
1_Member	GO Biological Processes	GO:0008380	RNA splicing	-6.86863	-3.99928	3181,3183,3185,3190,3192,4116,6628,6732,8487,8563,8882,9733,9991,10419,10432,10492,10772,11193,25804,25929,51329,51362,51747,54502,55110,55544,55596,55696,55796,79042,79074,339487	HNRNPA2B1,HNRNPC,HNRNPF,HNRNPK,HNRNPU,MAGOH,SNRPB,SRPK1,GEMIN2,THOC5,ZPR1,SART3,PTBP3,PRMT5,RBM14,SYNCRIP,SRSF10,WBP4,LSM4,GEMIN5,ARL6IP4,CDC40,LUC7L3,RBM47,MAGOHB,RBM38,ZCCHC8,RBM22,MBNL3,TSEN34,C2orf49,ZBTB8OS	32/409
1_Member	GO Biological Processes	GO:0006397	mRNA processing	-6.06251	-3.44032	3181,3183,3185,3190,3192,4116,6628,6732,8487,8563,8882,9733,9991,10419,10432,10492,10772,10914,11193,25804,25929,51329,51362,51747,54502,55110,55339,55544,55596,55696,55796,79042,87178,246175	HNRNPA2B1,HNRNPC,HNRNPF,HNRNPK,HNRNPU,MAGOH,SNRPB,SRPK1,GEMIN2,THOC5,ZPR1,SART3,PTBP3,PRMT5,RBM14,SYNCRIP,SRSF10,PAPOLA,WBP4,LSM4,GEMIN5,ARL6IP4,CDC40,LUC7L3,RBM47,MAGOHB,WDR33,RBM38,ZCCHC8,RBM22,MBNL3,TSEN34,PNPT1,CNOT6L	34/489
1_Member	Reactome Gene Sets	R-HSA-72203	Processing of Capped Intron-Containing Pre-mRNA	-5.86675	-3.29113	2733,3181,3183,3185,3190,3192,4116,5432,5439,6628,8563,10179,10772,10914,11193,23225,25804,51362,51747,55110,55339,55696,55706,151903	GLE1,HNRNPA2B1,HNRNPC,HNRNPF,HNRNPK,HNRNPU,MAGOH,POLR2C,POLR2J,SNRPB,THOC5,RBM7,SRSF10,PAPOLA,WBP4,NUP210,LSM4,CDC40,LUC7L3,MAGOHB,WDR33,RBM22,NDC1,CCDC12	24/285
1_Member	GO Biological Processes	GO:0016071	mRNA metabolic process	-5.34965	-2.90627	1385,3181,3183,3185,3190,3192,4116,4848,6628,6732,6875,8487,8563,8882,9337,9733,9991,10419,10432,10492,10772,10914,11193,22882,25804,25929,51329,51362,51747,54502,55110,55339,55544,55596,55696,55796,79042,87178,246175	CREB1,HNRNPA2B1,HNRNPC,HNRNPF,HNRNPK,HNRNPU,MAGOH,CNOT2,SNRPB,SRPK1,TAF4B,GEMIN2,THOC5,ZPR1,CNOT8,SART3,PTBP3,PRMT5,RBM14,SYNCRIP,SRSF10,PAPOLA,WBP4,ZHX2,LSM4,GEMIN5,ARL6IP4,CDC40,LUC7L3,RBM47,MAGOHB,WDR33,RBM38,ZCCHC8,RBM22,MBNL3,TSEN34,PNPT1,CNOT6L	39/646
1_Member	GO Biological Processes	GO:0000377	RNA splicing, via transesterification reactions with bulged adenosine as nucleophile	-5.07419	-2.76114	3181,3183,3185,3190,3192,4116,6628,6732,8487,9733,10419,10432,10492,10772,11193,25804,25929,51362,51747,55110,55596,55696	HNRNPA2B1,HNRNPC,HNRNPF,HNRNPK,HNRNPU,MAGOH,SNRPB,SRPK1,GEMIN2,SART3,PRMT5,RBM14,SYNCRIP,SRSF10,WBP4,LSM4,GEMIN5,CDC40,LUC7L3,MAGOHB,ZCCHC8,RBM22	22/275
1_Member	GO Biological Processes	GO:0000398	mRNA splicing, via spliceosome	-5.07419	-2.76114	3181,3183,3185,3190,3192,4116,6628,6732,8487,9733,10419,10432,10492,10772,11193,25804,25929,51362,51747,55110,55596,55696	HNRNPA2B1,HNRNPC,HNRNPF,HNRNPK,HNRNPU,MAGOH,SNRPB,SRPK1,GEMIN2,SART3,PRMT5,RBM14,SYNCRIP,SRSF10,WBP4,LSM4,GEMIN5,CDC40,LUC7L3,MAGOHB,ZCCHC8,RBM22	22/275
1_Member	CORUM	CORUM:1181	C complex spliceosome	-4.99089	-2.7236	3181,3183,3185,3190,3192,4116,6628,10492,51362,55596,55696	HNRNPA2B1,HNRNPC,HNRNPF,HNRNPK,HNRNPU,MAGOH,SNRPB,SYNCRIP,CDC40,ZCCHC8,RBM22	11/79
1_Member	GO Biological Processes	GO:0000375	RNA splicing, via transesterification reactions	-4.97525	-2.71156	3181,3183,3185,3190,3192,4116,6628,6732,8487,9733,10419,10432,10492,10772,11193,25804,25929,51362,51747,55110,55596,55696	HNRNPA2B1,HNRNPC,HNRNPF,HNRNPK,HNRNPU,MAGOH,SNRPB,SRPK1,GEMIN2,SART3,PRMT5,RBM14,SYNCRIP,SRSF10,WBP4,LSM4,GEMIN5,CDC40,LUC7L3,MAGOHB,ZCCHC8,RBM22	22/279
1_Member	GO Biological Processes	GO:0043484	regulation of RNA splicing	-4.95092	-2.69435	1859,3181,3185,3190,3192,4116,5935,6732,8882,9991,10179,10419,10772,54502,55544,55696,55796	DYRK1A,HNRNPA2B1,HNRNPF,HNRNPK,HNRNPU,MAGOH,RBM3,SRPK1,ZPR1,PTBP3,RBM7,PRMT5,SRSF10,RBM47,RBM38,RBM22,MBNL3	17/181
1_Member	GO Biological Processes	GO:0050684	regulation of mRNA processing	-4.88904	-2.65984	580,1859,3181,3190,3192,4116,5935,6732,10179,10419,10772,10914,54502,55110	BARD1,DYRK1A,HNRNPA2B1,HNRNPK,HNRNPU,MAGOH,RBM3,SRPK1,RBM7,PRMT5,SRSF10,PAPOLA,RBM47,MAGOHB	14/129
1_Member	Reactome Gene Sets	R-HSA-72163	mRNA Splicing - Major Pathway	-4.74532	-2.55721	3181,3183,3185,3190,3192,4116,5432,5439,6628,10179,10772,11193,25804,51362,51747,55110,55696,151903	HNRNPA2B1,HNRNPC,HNRNPF,HNRNPK,HNRNPU,MAGOH,POLR2C,POLR2J,SNRPB,RBM7,SRSF10,WBP4,LSM4,CDC40,LUC7L3,MAGOHB,RBM22,CCDC12	18/207
1_Member	Reactome Gene Sets	R-HSA-72172	mRNA Splicing	-4.52465	-2.40007	3181,3183,3185,3190,3192,4116,5432,5439,6628,10179,10772,11193,25804,51362,51747,55110,55696,151903	HNRNPA2B1,HNRNPC,HNRNPF,HNRNPK,HNRNPU,MAGOH,POLR2C,POLR2J,SNRPB,RBM7,SRSF10,WBP4,LSM4,CDC40,LUC7L3,MAGOHB,RBM22,CCDC12	18/215
1_Member	GO Biological Processes	GO:0048024	regulation of mRNA splicing, via spliceosome	-3.75688	-1.84657	1859,3181,3190,3192,4116,5935,6732,10179,10419,10772,54502	DYRK1A,HNRNPA2B1,HNRNPK,HNRNPU,MAGOH,RBM3,SRPK1,RBM7,PRMT5,SRSF10,RBM47	11/107
1_Member	GO Biological Processes	GO:0050686	negative regulation of mRNA processing	-3.37465	-1.57595	580,1859,3181,3190,10772	BARD1,DYRK1A,HNRNPA2B1,HNRNPK,SRSF10	5/24
1_Member	GO Biological Processes	GO:0033119	negative regulation of RNA splicing	-3.12558	-1.4156	1859,3181,3190,9991,10772	DYRK1A,HNRNPA2B1,HNRNPK,PTBP3,SRSF10	5/27
1_Member	GO Biological Processes	GO:0048025	negative regulation of mRNA splicing, via spliceosome	-2.55764	-1.05002	1859,3181,3190,10772	DYRK1A,HNRNPA2B1,HNRNPK,SRSF10	4/22
1_Member	WikiPathways	WP411	mRNA processing	-2.09551	-0.750345	3181,3183,3190,3192,6628,6732,10772,10914,51362	HNRNPA2B1,HNRNPC,HNRNPK,HNRNPU,SNRPB,SRPK1,SRSF10,PAPOLA,CDC40	9/126
2_Summary	Reactome Gene Sets	R-HSA-1640170	Cell Cycle	-11.1574	-7.11193	580,595,672,993,1104,1859,1871,4001,4067,4605,4660,5432,5439,5714,5718,5719,5883,5985,6418,6502,7311,8363,8467,8697,9738,9798,10592,11130,11144,22822,23225,23291,23310,29893,51588,54107,55125,55142,55143,55388,55706,55835,57082,64689,79003,79172,80010,80152,84617,91768,114799,119504,151648,220134,86,330,408,1080,3416,4287,8239,8767,9986,11274,51377,55252,57695,80124,93973,801,805,2280,3265,4794,8…	BARD1,CCND1,BRCA1,CDC25A,RCC1,DYRK1A,E2F3,LMNB1,LYN,MYBL2,PPP1R12B,POLR2C,POLR2J,PSMD8,PSMD12,PSMD13,RAD9A,RFC5,SET,SKP2,UBA52,H4C11,SMARCA5,CDC23,CCP110,IST1,SMC2,ZWINT,DMC1,PHLDA1,NUP210,FBXW11,NCAPD3,PSMC3IP,PIAS4,POLE3,CEP192,HAUS2,CDCA8,MCM10,NDC1,CENPJ,KNL1,GORASP1,MIS12,CENPO,RMI1,CENPT,TUBB6,CABLES1,ESCO1,ANAPC16,SGO1,SKA1,ACTL6A,BIRC3,ARRB1,CFTR,IDE,ATXN3,USP9X,RIPK2,RCE1,USP18,UCHL5,ASX…	91/-
2_Member	Reactome Gene Sets	R-HSA-1640170	Cell Cycle	-11.1574	-7.11193	580,595,672,993,1104,1859,1871,4001,4067,4605,4660,5432,5439,5714,5718,5719,5883,5985,6418,6502,7311,8363,8467,8697,9738,9798,10592,11130,11144,22822,23225,23291,23310,29893,51588,54107,55125,55142,55143,55388,55706,55835,57082,64689,79003,79172,80010,80152,84617,91768,114799,119504,151648,220134	BARD1,CCND1,BRCA1,CDC25A,RCC1,DYRK1A,E2F3,LMNB1,LYN,MYBL2,PPP1R12B,POLR2C,POLR2J,PSMD8,PSMD12,PSMD13,RAD9A,RFC5,SET,SKP2,UBA52,H4C11,SMARCA5,CDC23,CCP110,IST1,SMC2,ZWINT,DMC1,PHLDA1,NUP210,FBXW11,NCAPD3,PSMC3IP,PIAS4,POLE3,CEP192,HAUS2,CDCA8,MCM10,NDC1,CENPJ,KNL1,GORASP1,MIS12,CENPO,RMI1,CENPT,TUBB6,CABLES1,ESCO1,ANAPC16,SGO1,SKA1	54/691
2_Member	Reactome Gene Sets	R-HSA-69278	Cell Cycle, Mitotic	-9.26783	-5.69951	595,993,1104,1859,1871,4001,4067,4605,4660,5714,5718,5719,5985,6418,6502,7311,8363,8697,9738,9798,10592,11130,22822,23225,23291,23310,54107,55125,55142,55143,55388,55706,55835,57082,64689,79003,79172,80152,84617,91768,114799,119504,151648,220134	CCND1,CDC25A,RCC1,DYRK1A,E2F3,LMNB1,LYN,MYBL2,PPP1R12B,PSMD8,PSMD12,PSMD13,RFC5,SET,SKP2,UBA52,H4C11,CDC23,CCP110,IST1,SMC2,ZWINT,PHLDA1,NUP210,FBXW11,NCAPD3,POLE3,CEP192,HAUS2,CDCA8,MCM10,NDC1,CENPJ,KNL1,GORASP1,MIS12,CENPO,CENPT,TUBB6,CABLES1,ESCO1,ANAPC16,SGO1,SKA1	44/560
2_Member	Reactome Gene Sets	R-HSA-5688426	Deubiquitination	-5.52778	-3.04463	86,330,408,580,672,993,1080,3416,4287,5714,5718,5719,6502,7311,8239,8767,9738,9986,11274,51377,55252,57695,80124,93973	ACTL6A,BIRC3,ARRB1,BARD1,BRCA1,CDC25A,CFTR,IDE,ATXN3,PSMD8,PSMD12,PSMD13,SKP2,UBA52,USP9X,RIPK2,CCP110,RCE1,USP18,UCHL5,ASXL2,USP37,VCPIP1,ACTR8	24/298
2_Member	Reactome Gene Sets	R-HSA-1168372	Downstream signaling events of B Cell Receptor (BCR)	-4.78209	-2.57343	801,805,2280,3265,4794,5714,5718,5719,7311,23291,84433	CALM1,CALM2,FKBP1A,HRAS,NFKBIE,PSMD8,PSMD12,PSMD13,UBA52,FBXW11,CARD11	11/83
2_Member	Reactome Gene Sets	R-HSA-983705	Signaling by the B Cell Receptor (BCR)	-4.22131	-2.17587	801,805,2280,3265,4067,4794,5714,5718,5719,7311,23291,84433	CALM1,CALM2,FKBP1A,HRAS,LYN,NFKBIE,PSMD8,PSMD12,PSMD13,UBA52,FBXW11,CARD11	12/112
2_Member	Reactome Gene Sets	R-HSA-453279	Mitotic G1 phase and G1/S transition	-4.18708	-2.15448	595,993,1859,1871,4067,4605,5714,5718,5719,6502,7311,54107,55388,91768	CCND1,CDC25A,DYRK1A,E2F3,LYN,MYBL2,PSMD8,PSMD12,PSMD13,SKP2,UBA52,POLE3,MCM10,CABLES1	14/149
2_Member	Reactome Gene Sets	R-HSA-202424	Downstream TCR signaling	-3.44045	-1.61642	3125,3635,5291,5714,5718,5719,7311,8767,23291,84433	HLA-DRB3,INPP5D,PIK3CB,PSMD8,PSMD12,PSMD13,UBA52,RIPK2,FBXW11,CARD11	10/98
2_Member	Reactome Gene Sets	R-HSA-453274	Mitotic G2-G2/M phases	-3.40081	-1.58632	993,1871,4605,4660,5714,5718,5719,7311,9738,22822,23291,55125,55142,55835,84617	CDC25A,E2F3,MYBL2,PPP1R12B,PSMD8,PSMD12,PSMD13,UBA52,CCP110,PHLDA1,FBXW11,CEP192,HAUS2,CENPJ,TUBB6	15/198
2_Member	Reactome Gene Sets	R-HSA-69242	S Phase	-3.23253	-1.48485	595,993,5714,5718,5719,5985,6502,7311,8697,54107,91768,114799,119504	CCND1,CDC25A,PSMD8,PSMD12,PSMD13,RFC5,SKP2,UBA52,CDC23,POLE3,CABLES1,ESCO1,ANAPC16	13/163
2_Member	Reactome Gene Sets	R-HSA-157118	Signaling by NOTCH	-3.08009	-1.39638	408,595,1385,1871,3955,4853,5664,5714,5718,5719,5870,6868,7311,8363,23129,23509	ARRB1,CCND1,CREB1,E2F3,LFNG,NOTCH2,PSEN2,PSMD8,PSMD12,PSMD13,RAB6A,ADAM17,UBA52,H4C11,PLXND1,POFUT1	16/235
2_Member	Reactome Gene Sets	R-HSA-69275	G2/M Transition	-2.96352	-1.33138	993,4605,4660,5714,5718,5719,7311,9738,22822,23291,55125,55142,55835,84617	CDC25A,MYBL2,PPP1R12B,PSMD8,PSMD12,PSMD13,UBA52,CCP110,PHLDA1,FBXW11,CEP192,HAUS2,CENPJ,TUBB6	14/196
2_Member	Reactome Gene Sets	R-HSA-5689880	Ub-specific processing proteases	-2.92962	-1.30413	330,408,993,1080,3416,5714,5718,5719,6502,7311,8239,9738,9986,11274,57695	BIRC3,ARRB1,CDC25A,CFTR,IDE,PSMD8,PSMD12,PSMD13,SKP2,UBA52,USP9X,CCP110,RCE1,USP18,USP37	15/220
2_Member	Reactome Gene Sets	R-HSA-2454202	Fc epsilon receptor (FCERI) signaling	-2.9227	-1.29968	801,805,3265,4067,5291,5714,5718,5719,7311,23291,84433	CALM1,CALM2,HRAS,LYN,PIK3CB,PSMD8,PSMD12,PSMD13,UBA52,FBXW11,CARD11	11/134
2_Member	Reactome Gene Sets	R-HSA-202403	TCR signaling	-2.75506	-1.18529	3125,3635,5291,5714,5718,5719,7311,8767,23291,84433	HLA-DRB3,INPP5D,PIK3CB,PSMD8,PSMD12,PSMD13,UBA52,RIPK2,FBXW11,CARD11	10/120
2_Member	Reactome Gene Sets	R-HSA-69202	Cyclin E associated events during G1/S transition	-2.70033	-1.15458	595,993,5714,5718,5719,6502,7311,91768	CCND1,CDC25A,PSMD8,PSMD12,PSMD13,SKP2,UBA52,CABLES1	8/83
2_Member	Reactome Gene Sets	R-HSA-69656	Cyclin A:Cdk2-associated events at S phase entry	-2.63463	-1.10902	595,993,5714,5718,5719,6502,7311,91768	CCND1,CDC25A,PSMD8,PSMD12,PSMD13,SKP2,UBA52,CABLES1	8/85
2_Member	Reactome Gene Sets	R-HSA-1169091	Activation of NF-kappaB in B cells	-2.62492	-1.1019	4794,5714,5718,5719,7311,23291,84433	NFKBIE,PSMD8,PSMD12,PSMD13,UBA52,FBXW11,CARD11	7/67
2_Member	Reactome Gene Sets	R-HSA-69206	G1/S Transition	-2.47571	-0.997882	595,993,5714,5718,5719,6502,7311,54107,55388,91768	CCND1,CDC25A,PSMD8,PSMD12,PSMD13,SKP2,UBA52,POLE3,MCM10,CABLES1	10/131
2_Member	Reactome Gene Sets	R-HSA-174178	APC/C:Cdh1 mediated degradation of Cdc20 and other APC/C:Cdh1 targeted proteins in late mitosis/early G1	-2.38038	-0.935908	5714,5718,5719,6502,7311,8697,119504	PSMD8,PSMD12,PSMD13,SKP2,UBA52,CDC23,ANAPC16	7/74
2_Member	Reactome Gene Sets	R-HSA-5621481	C-type lectin receptors (CLRs)	-2.22897	-0.840946	801,805,3265,4067,5714,5718,5719,7311,23291,84433	CALM1,CALM2,HRAS,LYN,PSMD8,PSMD12,PSMD13,UBA52,FBXW11,CARD11	10/142
2_Member	Reactome Gene Sets	R-HSA-187577	SCF(Skp2)-mediated degradation of p27/p21	-2.22578	-0.840946	595,5714,5718,5719,6502,7311	CCND1,PSMD8,PSMD12,PSMD13,SKP2,UBA52	6/60
2_Member	Reactome Gene Sets	R-HSA-69239	Synthesis of DNA	-2.20726	-0.82714	5714,5718,5719,5985,6502,7311,8697,54107,119504	PSMD8,PSMD12,PSMD13,RFC5,SKP2,UBA52,CDC23,POLE3,ANAPC16	9/121
2_Member	Reactome Gene Sets	R-HSA-8878166	Transcriptional regulation by RUNX2	-2.20726	-0.82714	595,865,5714,5718,5719,6502,7311,7525,10432	CCND1,CBFB,PSMD8,PSMD12,PSMD13,SKP2,UBA52,YES1,RBM14	9/121
2_Member	Reactome Gene Sets	R-HSA-5607764	CLEC7A (Dectin-1) signaling	-2.17636	-0.802088	801,805,5714,5718,5719,7311,23291,84433	CALM1,CALM2,PSMD8,PSMD12,PSMD13,UBA52,FBXW11,CARD11	8/101
2_Member	Reactome Gene Sets	R-HSA-5668541	TNFR2 non-canonical NF-kB pathway	-2.15115	-0.784686	330,5714,5718,5719,7311,8740,8744,23291	BIRC3,PSMD8,PSMD12,PSMD13,UBA52,TNFSF14,TNFSF9,FBXW11	8/102
2_Member	Reactome Gene Sets	R-HSA-2871837	FCERI mediated NF-kB activation	-2.13672	-0.778383	4067,5714,5718,5719,7311,23291,84433	LYN,PSMD8,PSMD12,PSMD13,UBA52,FBXW11,CARD11	7/82
2_Member	Reactome Gene Sets	R-HSA-174084	Autodegradation of Cdh1 by Cdh1:APC/C	-2.09018	-0.746738	5714,5718,5719,7311,8697,119504	PSMD8,PSMD12,PSMD13,UBA52,CDC23,ANAPC16	6/64
3_Summary	GO Biological Processes	GO:0000278	mitotic cell cycle	-10.617	-6.74765	580,595,672,801,805,993,1104,1871,3988,4605,4752,5524,5883,6093,6491,6502,7516,8697,8766,8882,9221,9525,10519,10592,11130,23291,23310,26524,51065,51115,54619,55125,55143,55159,55165,55270,56647,57082,57695,58480,79003,80152,84617,89958,131405,144455,220134,221035,283489,4296	BARD1,CCND1,BRCA1,CALM1,CALM2,CDC25A,RCC1,E2F3,LIPA,MYBL2,NEK3,PTPA,RAD9A,ROCK1,STIL,SKP2,XRCC2,CDC23,RAB11A,ZPR1,NOLC1,VPS4B,CIB1,SMC2,ZWINT,FBXW11,NCAPD3,LATS2,RPS27L,RMDN1,CCNJ,CEP192,CDCA8,RFWD3,CEP55,NUDT15,BCCIP,KNL1,USP37,RHOU,MIS12,CENPT,TUBB6,SAPCD2,TRIM71,E2F7,SKA1,REEP3,CHAMP1,MAP3K11	50/-
3_Member	GO Biological Processes	GO:0000278	mitotic cell cycle	-10.617	-6.74765	580,595,672,801,805,993,1104,1871,3988,4605,4752,5524,5883,6093,6491,6502,7516,8697,8766,8882,9221,9525,10519,10592,11130,23291,23310,26524,51065,51115,54619,55125,55143,55159,55165,55270,56647,57082,57695,58480,79003,80152,84617,89958,131405,144455,220134,221035,283489	BARD1,CCND1,BRCA1,CALM1,CALM2,CDC25A,RCC1,E2F3,LIPA,MYBL2,NEK3,PTPA,RAD9A,ROCK1,STIL,SKP2,XRCC2,CDC23,RAB11A,ZPR1,NOLC1,VPS4B,CIB1,SMC2,ZWINT,FBXW11,NCAPD3,LATS2,RPS27L,RMDN1,CCNJ,CEP192,CDCA8,RFWD3,CEP55,NUDT15,BCCIP,KNL1,USP37,RHOU,MIS12,CENPT,TUBB6,SAPCD2,TRIM71,E2F7,SKA1,REEP3,CHAMP1	49/609
3_Member	GO Biological Processes	GO:1903047	mitotic cell cycle process	-8.17342	-5.02096	580,595,672,801,805,993,1104,1871,4605,5524,5883,6093,6491,6502,8697,8766,8882,9525,10592,11130,23291,23310,26524,51065,51115,54619,55125,55143,55159,55165,56647,57082,57695,58480,79003,89958,131405,144455,221035,283489	BARD1,CCND1,BRCA1,CALM1,CALM2,CDC25A,RCC1,E2F3,MYBL2,PTPA,RAD9A,ROCK1,STIL,SKP2,CDC23,RAB11A,ZPR1,VPS4B,SMC2,ZWINT,FBXW11,NCAPD3,LATS2,RPS27L,RMDN1,CCNJ,CEP192,CDCA8,RFWD3,CEP55,BCCIP,KNL1,USP37,RHOU,MIS12,SAPCD2,TRIM71,E2F7,REEP3,CHAMP1	40/522
3_Member	GO Biological Processes	GO:0044843	cell cycle G1/S phase transition	-5.29387	-2.87401	595,993,1104,1871,4296,6502,8882,26524,57695,58480,131405,144455	CCND1,CDC25A,RCC1,E2F3,MAP3K11,SKP2,ZPR1,LATS2,USP37,RHOU,TRIM71,E2F7	12/88
3_Member	GO Biological Processes	GO:0000082	G1/S transition of mitotic cell cycle	-4.58589	-2.45161	595,993,1104,1871,6502,8882,26524,57695,58480,131405,144455	CCND1,CDC25A,RCC1,E2F3,SKP2,ZPR1,LATS2,USP37,RHOU,TRIM71,E2F7	11/87
3_Member	GO Biological Processes	GO:0044770	cell cycle phase transition	-4.52123	-2.40007	595,801,805,993,1104,1871,4296,6502,8697,8882,26524,54619,57695,58480,131405,144455	CCND1,CALM1,CALM2,CDC25A,RCC1,E2F3,MAP3K11,SKP2,CDC23,ZPR1,LATS2,CCNJ,USP37,RHOU,TRIM71,E2F7	16/176
3_Member	GO Biological Processes	GO:0044772	mitotic cell cycle phase transition	-4.30722	-2.23027	595,801,805,993,1104,1871,6502,8697,8882,26524,54619,57695,58480,131405,144455	CCND1,CALM1,CALM2,CDC25A,RCC1,E2F3,SKP2,CDC23,ZPR1,LATS2,CCNJ,USP37,RHOU,TRIM71,E2F7	15/164
4_Summary	GO Biological Processes	GO:1901137	carbohydrate derivative biosynthetic process	-9.9194	-6.17499	204,498,517,659,2526,2650,3038,3614,3988,4245,4700,4711,5160,5631,6391,6785,7357,8833,9374,9435,10057,10090,11320,22822,23509,27230,30968,50484,51079,53947,54187,55501,55650,56052,56913,57134,64116,79071,79646,79868,80025,84277,94005,148789,338596,729920,952,4329,4354,5141,5150,5167,6996,7374,51715,55270,55711,84433,140564,1201,3635,3636,5291,8897,9306,11145,23167,23446,51205,85465,285172,48,178,…	AK2,ATP5F1A,ATP5MC2,BMPR2,FUT4,GCNT1,HAS3,IMPDH1,LIPA,MGAT1,NDUFA6,NDUFB5,PDHA1,PRPS1,SDHC,ELOVL4,UGCG,GMPS,PPT2,CHST2,ABCC5,UST,MGAT4A,PHLDA1,POFUT1,SERP1,STOML2,RRM2B,NDUFA13,A4GALT,NANS,CHST12,PIGV,ALG1,C1GALT1,MAN1C1,SLC39A8,ELOVL6,PANK3,ALG13,PANK2,DNAJC30,PIGS,B3GALNT2,ST8SIA6,CRPPA,CD38,ALDH6A1,MPP1,PDE4A,PDE7A,ENPP1,TDG,UNG,RAB23,NUDT15,FAR2,CARD11,APOBEC3D,CLN3,INPP5D,INPPL1,PIK3CB,MTMR3…	91/-
4_Member	GO Biological Processes	GO:1901137	carbohydrate derivative biosynthetic process	-9.9194	-6.17499	204,498,517,659,2526,2650,3038,3614,3988,4245,4700,4711,5160,5631,6391,6785,7357,8833,9374,9435,10057,10090,11320,22822,23509,27230,30968,50484,51079,53947,54187,55501,55650,56052,56913,57134,64116,79071,79646,79868,80025,84277,94005,148789,338596,729920	AK2,ATP5F1A,ATP5MC2,BMPR2,FUT4,GCNT1,HAS3,IMPDH1,LIPA,MGAT1,NDUFA6,NDUFB5,PDHA1,PRPS1,SDHC,ELOVL4,UGCG,GMPS,PPT2,CHST2,ABCC5,UST,MGAT4A,PHLDA1,POFUT1,SERP1,STOML2,RRM2B,NDUFA13,A4GALT,NANS,CHST12,PIGV,ALG1,C1GALT1,MAN1C1,SLC39A8,ELOVL6,PANK3,ALG13,PANK2,DNAJC30,PIGS,B3GALNT2,ST8SIA6,CRPPA	46/575
4_Member	GO Biological Processes	GO:0009152	purine ribonucleotide biosynthetic process	-5.22577	-2.85687	204,498,517,3614,3988,4700,4711,5160,6391,6785,8833,9374,30968,51079,79071,79646,80025,84277	AK2,ATP5F1A,ATP5MC2,IMPDH1,LIPA,NDUFA6,NDUFB5,PDHA1,SDHC,ELOVL4,GMPS,PPT2,STOML2,NDUFA13,ELOVL6,PANK3,PANK2,DNAJC30	18/191
4_Member	GO Biological Processes	GO:0055086	nucleobase-containing small molecule metabolic process	-5.21867	-2.85447	204,498,517,952,3614,3988,4245,4329,4354,4700,4711,5141,5150,5160,5167,5631,6391,6785,6996,7374,8833,9374,30968,50484,51079,51715,54187,55270,55711,79071,79646,80025,84277,84433,140564	AK2,ATP5F1A,ATP5MC2,CD38,IMPDH1,LIPA,MGAT1,ALDH6A1,MPP1,NDUFA6,NDUFB5,PDE4A,PDE7A,PDHA1,ENPP1,PRPS1,SDHC,ELOVL4,TDG,UNG,GMPS,PPT2,STOML2,RRM2B,NDUFA13,RAB23,NANS,NUDT15,FAR2,ELOVL6,PANK3,PANK2,DNAJC30,CARD11,APOBEC3D	35/558
4_Member	GO Biological Processes	GO:0046390	ribose phosphate biosynthetic process	-5.13285	-2.80341	204,498,517,3614,3988,4700,4711,5160,5631,6391,6785,8833,9374,30968,51079,79071,79646,80025,84277	AK2,ATP5F1A,ATP5MC2,IMPDH1,LIPA,NDUFA6,NDUFB5,PDHA1,PRPS1,SDHC,ELOVL4,GMPS,PPT2,STOML2,NDUFA13,ELOVL6,PANK3,PANK2,DNAJC30	19/213
4_Member	GO Biological Processes	GO:0090407	organophosphate biosynthetic process	-5.05465	-2.74958	204,498,517,1201,3614,3635,3636,3988,4700,4711,5160,5291,5631,6391,6785,8833,8897,9306,9374,11145,23167,23446,30968,50484,51079,51205,55650,79071,79646,80025,84277,85465,94005,285172	AK2,ATP5F1A,ATP5MC2,CLN3,IMPDH1,INPP5D,INPPL1,LIPA,NDUFA6,NDUFB5,PDHA1,PIK3CB,PRPS1,SDHC,ELOVL4,GMPS,MTMR3,SOCS6,PPT2,PLAAT3,EFR3A,SLC44A1,STOML2,RRM2B,NDUFA13,ACP6,PIGV,ELOVL6,PANK3,PANK2,DNAJC30,SELENOI,PIGS,HYCC2	34/544
4_Member	GO Biological Processes	GO:0009150	purine ribonucleotide metabolic process	-5.03544	-2.74588	204,498,517,3614,3988,4354,4700,4711,5141,5150,5160,5167,6391,6785,8833,9374,30968,51079,51715,55711,79071,79646,80025,84277,84433	AK2,ATP5F1A,ATP5MC2,IMPDH1,LIPA,MPP1,NDUFA6,NDUFB5,PDE4A,PDE7A,PDHA1,ENPP1,SDHC,ELOVL4,GMPS,PPT2,STOML2,NDUFA13,RAB23,FAR2,ELOVL6,PANK3,PANK2,DNAJC30,CARD11	25/340
4_Member	GO Biological Processes	GO:0009117	nucleotide metabolic process	-4.92186	-2.6832	204,498,517,952,3614,3988,4354,4700,4711,5141,5150,5160,5167,5631,6391,6785,6996,7374,8833,9374,30968,50484,51079,51715,55270,55711,79071,79646,80025,84277,84433	AK2,ATP5F1A,ATP5MC2,CD38,IMPDH1,LIPA,MPP1,NDUFA6,NDUFB5,PDE4A,PDE7A,PDHA1,ENPP1,PRPS1,SDHC,ELOVL4,TDG,UNG,GMPS,PPT2,STOML2,RRM2B,NDUFA13,RAB23,NUDT15,FAR2,ELOVL6,PANK3,PANK2,DNAJC30,CARD11	31/481
[truncated: 219 more rows]
