# Supplementary material for: Replenishing co‐downregulated miR‐100‐5p and miR‐125b‐5p in malignant germ cell tumors causes growth inhibition through cell cycle disruption
Source: Mol Oncol. 2024 Nov 10;19(4):1203–28. doi: 10.1002/1878-0261.13757 (PMC11977657; doi:10.1002/1878-0261.13757)
Supplement: Supplementary file 4 — Table S14. The list of 852 downregulated genes following combination 16.7 nm miR‐100‐5p/miR‐125b‐5p replenishment of 1411H (yolk sac tumor) malignant germ cell tumor (GCT) cells at day 2 (d2) following transfection which were either miR‐100‐5p targets (n = 179), miR‐125b‐5p targets (n = 830), or both (n = 157). [file MOL2-19-1203-s001.xlsx]

## Sheet: Annotation
MyList	Gene ID	Type	Tax ID	Homologene Gene ID	Homologene Gene Tax ID	Gene Symbol	miR-100-5p target	miR-125b-5p target	Both miR-100-5p and miR-125b-5p targets	Description	Biological Process (GO)	Kinase Class (UniProt)	Protein Function (Protein Atlas)	Subcellular Location (Protein Atlas)	Drug (DrugBank)	Canonical Pathways_x000D_	Hallmark Gene Sets_x000D_	R-HSA-199991 Membrane Trafficking	GO:0016310 phosphorylation	GO:0030163 protein catabolic process	R-HSA-9012999 RHO GTPase cycle	GO:0016050 vesicle organization	GO:1903047 mitotic cell cycle process	GO:0031344 regulation of cell projection	R-HSA-71387 Metabolism of carbohydrates	GO:1901137 carbohydrate derivative biosynthesis	M72 PID NECTIN PATHWAY	GO:0006886 intracellular protein transport	R-HSA-9006934 Signaling by Receptor Tyrosine Kinases	GO:0051336 regulation of hydrolase activity	hsa04142 Lysosome	GO:0031329 regulation of cellular catabolism	GO:0048193 Golgi vesicle transport	GO:0034330 cell junction organization	GO:0007169 transmembrane receptor protein tyrosine kinase signaling pathway	GO:0016236 macroautophagy	GO:0016197 endosomal transport
IMPDH1	3614	symbol	H. sapiens	3614	H. sapiens	IMPDH1	1	1	1	inosine monophosphate dehydrogenase 1	GO:0006183 GTP biosynthetic process;GO:0006177 GMP biosynthetic process;GO:0009168 purine ribonucleoside monophosphate biosynthetic process		Disease related genes; Predicted intracellular proteins; ENZYME proteins:Oxidoreductases; Enzymes; Human disease related genes:Nervous system diseases:Eye disease; FDA approved drug targets:Small molecule drugs	Cytosol (Supported); Additional: Rods & Rings	NADH; Mycophenolate mofetil; Ribavirin; Mycophenolic acid; Mercaptopurine; 6-Chloropurine Riboside, 5'-Monophosphate; VX-148; Taribavirin			0	0	0	0	0	0	0	0	1	0	0	0	0	0	0	0	0	0	0	0
APP	351	symbol	H. sapiens	351	H. sapiens	APP	1	0	0	amyloid beta precursor protein	GO:0051563 smooth endoplasmic reticulum calcium ion homeostasis;GO:0180011 cytoplasmic polyadenylation;GO:0048669 collateral sprouting in absence of injury		Human disease related genes:Nervous system diseases:Neurodegenerative diseases; Disease related genes; Predicted intracellular proteins; Transporters:Transporter channels and pores; FDA approved drug targets:Small molecule drugs; Predicted secreted proteins	Golgi apparatus (Approved); Additional: Vesicles	Deferoxamine; Aluminium; Zinc; L-methionine (R)-S-oxide; Resveratrol; Tromethamine; Phenserine; Tetrathiomolybdate; CAD106; Mito-4509; Edonerpic; Dimercaprol; Copper; Florbetaben (18F); Florbetapir (18F); Flutemetamol (18F); Zinc acetate; Aluminium phosphate; Aluminum acetate; Zinc chloride; Zinc sulfate, unspecified form	(M33)PID GLYPICAN 1PATHWAY; (M220)PID CASPASE PATHWAY; (M153)PID P75 NTR PATHWAY	(M5944)HALLMARK ANGIOGENESIS; (M5916)HALLMARK APICAL SURFACE; (M5902)HALLMARK APOPTOSIS	1	1	0	0	0	1	1	0	1	0	0	0	0	1	1	0	1	0	0	0
CFC1B	653275	symbol	H. sapiens	653275	H. sapiens	CFC1B	1	1	1	cryptic, EGF-CFC family member 1B	GO:0038092 nodal signaling pathway;GO:0032924 activin receptor signaling pathway;GO:0007368 determination of left/right symmetry		Predicted secreted proteins			(M5883)NABA SECRETED FACTORS; (M5885)NABA MATRISOME ASSOCIATED; (M5889)NABA MATRISOME		0	0	0	0	0	0	0	0	0	0	0	0	0	0	0	0	0	1	0	0
PPM1H	57460	symbol	H. sapiens	57460	H. sapiens	PPM1H	1	1	1	protein phosphatase, Mg2+/Mn2+ dependent 1H	GO:0006470 protein dephosphorylation;GO:0016311 dephosphorylation;GO:0006796 phosphate-containing compound metabolic process		Predicted intracellular proteins; ENZYME proteins:Hydrolases; Enzymes	Nucleoplasm (Supported)				0	0	0	0	0	0	0	0	0	0	0	0	0	0	0	0	0	0	0	0
NEU1	4758	symbol	H. sapiens	4758	H. sapiens	NEU1	1	1	1	neuraminidase 1	GO:0006689 ganglioside catabolic process;GO:0046479 glycosphingolipid catabolic process;GO:0019377 glycolipid catabolic process		Human disease related genes:Congenital disorders of metabolism:Congenital disorders of glycan/glycoprotein metabolism; Disease related genes; Predicted intracellular proteins; ENZYME proteins:Hydrolases; Enzymes; Human disease related genes:Congenital disorders of metabolism:Lysosomal storage diseases; FDA approved drug targets:Small molecule drugs	Vesicles (Supported); Additional: Cell Junctions	Oseltamivir			1	0	0	0	0	0	0	0	0	0	0	0	0	1	0	0	0	0	0	0
DGCR2	9993	symbol	H. sapiens	9993	H. sapiens	DGCR2	1	1	1	DiGeorge syndrome critical region gene 2	GO:0050890 cognition;GO:0007155 cell adhesion;GO:0009887 animal organ morphogenesis		Human disease related genes:Other congenital disorders:Chromosomal abnormalities					0	0	0	0	0	0	0	0	0	0	0	0	0	0	0	0	0	0	0	0
TRIM71	131405	symbol	H. sapiens	131405	H. sapiens	TRIM71	1	1	1	tripartite motif containing 71	GO:0060148 positive regulation of post-transcriptional gene silencing;GO:1900370 positive regulation of post-transcriptional gene silencing by RNA;GO:2000637 positive regulation of miRNA-mediated gene silencing		Potential drug targets; Disease related genes; ENZYME proteins:Transferases; Human disease related genes:Congenital malformations:Congenital malformations of the nervous system; Predicted intracellular proteins; Enzymes	Actin filaments;Focal adhesion sites;Plasma membrane (Approved)				0	0	1	0	0	1	0	0	0	0	0	0	0	0	1	0	0	1	0	0
FGFR3	2261	symbol	H. sapiens	2261	H. sapiens	FGFR3	1	1	1	fibroblast growth factor receptor 3	GO:1902178 fibroblast growth factor receptor apoptotic signaling pathway;GO:0035988 chondrocyte proliferation;GO:0070977 bone maturation	yes	Cancer-related genes:Candidate cancer biomarkers; Human disease related genes:Congenital malformations:Other congenital malformations; Human disease related genes:Cancers:Cancers of the urinary system; Disease related genes; Cancer-related genes:Mutated cancer genes; ENZYME proteins:Transferases; Human disease related genes:Congenital malformations:Congenital malformations of the musculoskeletal …	Endoplasmic reticulum (Supported)	Palifermin; XL999; Pazopanib; Ponatinib; Lenvatinib; Nintedanib; Fostamatinib; Erdafitinib; Pemigatinib; Selpercatinib	(M276)PID FGF PATHWAY	(M5907)HALLMARK ESTROGEN RESPONSE LATE; (M5956)HALLMARK KRAS SIGNALING DN	0	1	0	0	0	0	0	0	0	0	0	1	1	0	0	0	0	1	0	0
LFNG	3955	symbol	H. sapiens	3955	H. sapiens	LFNG	1	1	1	LFNG O-fucosylpeptide 3-beta-N-acetylglucosaminyltransferase	GO:1902366 regulation of Notch signaling pathway involved in somitogenesis;GO:1902367 negative regulation of Notch signaling pathway involved in somitogenesis;GO:0007386 compartment pattern specification		Potential drug targets; Disease related genes; ENZYME proteins:Transferases; Human disease related genes:Congenital malformations:Congenital malformations of the musculoskeletal system; Predicted intracellular proteins; Enzymes	Golgi apparatus (Approved); Additional: Nuclear membrane			(M5903)HALLMARK NOTCH SIGNALING; (M5956)HALLMARK KRAS SIGNALING DN	0	0	0	0	0	0	0	0	0	0	0	0	0	0	0	0	0	0	0	0
ARID3B	10620	symbol	H. sapiens	10620	H. sapiens	ARID3B	1	1	1	AT-rich interaction domain 3B	GO:0045944 positive regulation of transcription by RNA polymerase II;GO:0045893 positive regulation of DNA-templated transcription;GO:1902680 positive regulation of RNA biosynthetic process		Transcription factors:Helix-turn-helix domains; Predicted intracellular proteins	Nucleoplasm (Supported)				0	0	0	0	0	0	0	0	0	0	0	0	0	0	0	0	0	0	0	0
ZDHHC18	84243	symbol	H. sapiens	84243	H. sapiens	ZDHHC18	1	1	1	zinc finger DHHC-type palmitoyltransferase 18	GO:0018230 peptidyl-L-cysteine S-palmitoylation;GO:0018231 peptidyl-S-diacylglycerol-L-cysteine biosynthetic process from peptidyl-cysteine;GO:0018345 protein palmitoylation		Enzymes; ENZYME proteins:Transferases	Microtubules (Approved)				0	1	0	0	0	0	0	0	0	0	1	0	0	0	0	0	0	0	0	0
DYNLL2	140735	symbol	H. sapiens	140735	H. sapiens	DYNLL2	1	1	1	dynein light chain LC8-type 2	GO:0007017 microtubule-based process;GO:0009987 cellular process;GO:0008150 biological_process		Predicted intracellular proteins	Cytosol;Nucleoplasm (Uncertain); Additional: Nuclear bodies			(M5893)HALLMARK MITOTIC SPINDLE	1	0	1	1	0	0	0	0	0	0	0	0	0	0	0	0	0	0	1	0
CBARP	255057	symbol	H. sapiens	255057	H. sapiens	CBARP	1	1	1	CACN subunit beta associated regulatory protein	GO:0045955 negative regulation of calcium ion-dependent exocytosis;GO:1901386 negative regulation of voltage-gated calcium channel activity;GO:1903306 negative regulation of regulated secretory pathway		Predicted intracellular proteins	Nucleoplasm (Approved)				0	0	0	0	0	0	0	0	0	0	0	0	0	0	0	0	0	0	0	0
F11R	50848	symbol	H. sapiens	50848	H. sapiens	F11R	1	1	1	F11 receptor	GO:0035683 memory T cell extravasation;GO:1902396 protein localization to bicellular tight junction;GO:1901552 positive regulation of endothelial cell development		CD markers	Microtubules (Supported); Additional: Cell Junctions		(M169)PID INTEGRIN2 PATHWAY; (M72)PID NECTIN PATHWAY; (M53)PID INTEGRIN3 PATHWAY		0	0	0	0	0	0	0	0	0	1	0	0	0	0	0	0	0	0	0	0
ABCC5	10057	symbol	H. sapiens	10057	H. sapiens	ABCC5	1	1	1	ATP binding cassette subfamily C member 5	GO:0070731 cGMP transport;GO:0035351 heme transmembrane transport;GO:0070730 cAMP transport		Cancer-related genes:Candidate cancer biomarkers; Predicted intracellular proteins; Enzymes; ENZYME proteins; Transporters:Primary Active Transporters	Cell Junctions;Plasma membrane (Approved); Additional: Nucleoplasm	Curcumin; Curcumin sulfate		(M5949)HALLMARK PEROXISOME; (M5939)HALLMARK P53 PATHWAY	0	0	0	0	0	0	0	1	1	0	0	0	0	0	0	0	0	0	0	0
UBN1	29855	symbol	H. sapiens	29855	H. sapiens	UBN1	1	1	1	ubinuclein 1	GO:0006334 nucleosome assembly;GO:0034728 nucleosome organization;GO:0065004 protein-DNA complex assembly		Predicted intracellular proteins	Nucleoplasm (Supported); Additional: Nuclear bodies				0	0	0	0	0	0	0	0	0	0	0	0	0	0	0	0	0	0	0	0
GCNT1	2650	symbol	H. sapiens	2650	H. sapiens	GCNT1	1	1	1	glucosaminyl (N-acetyl) transferase 1	GO:0016268 O-glycan processing, core 2;GO:0060352 cell adhesion molecule production;GO:1903238 positive regulation of leukocyte tethering or rolling		Predicted intracellular proteins; Enzymes; ENZYME proteins:Transferases	Nuclear speckles (Supported)			(M5942)HALLMARK UV RESPONSE DN; (M5950)HALLMARK ALLOGRAFT REJECTION	0	0	0	0	0	0	0	0	1	0	0	0	0	0	0	0	0	0	0	0
SNX8	29886	symbol	H. sapiens	29886	H. sapiens	SNX8	1	1	1	sorting nexin 8	GO:0034498 early endosome to Golgi transport;GO:0042147 retrograde transport, endosome to Golgi;GO:0016482 cytosolic transport		Predicted intracellular proteins	Vesicles (Supported)				0	0	0	0	0	0	0	0	0	0	1	0	0	0	0	1	0	0	0	1
TPRG1L	127262	symbol	H. sapiens	127262	H. sapiens	TPRG1L	1	1	1	tumor protein p63 regulated 1 like	GO:0099004 calmodulin dependent kinase signaling pathway;GO:0016081 synaptic vesicle docking;GO:0050805 negative regulation of synaptic transmission		Predicted intracellular proteins	Vesicles (Approved); Additional: Plasma membrane				0	0	0	0	0	0	0	0	0	0	0	0	0	0	0	0	0	0	0	0
EPDR1	54749	symbol	H. sapiens	54749	H. sapiens	EPDR1	1	1	1	ependymin related 1	GO:1990764 myofibroblast contraction;GO:0070252 actin-mediated cell contraction;GO:0030048 actin filament-based movement		Predicted intracellular proteins; Predicted secreted proteins					0	0	0	0	0	0	0	0	0	0	0	0	0	0	0	0	0	0	0	0
SV2B	9899	symbol	H. sapiens	9899	H. sapiens	SV2B	1	1	1	synaptic vesicle glycoprotein 2B	GO:0099509 regulation of presynaptic cytosolic calcium ion concentration;GO:2000300 regulation of synaptic vesicle exocytosis;GO:0051480 regulation of cytosolic calcium ion concentration		Transporters:Electrochemical Potential-driven transporters					0	0	0	0	0	0	0	0	0	0	0	0	0	0	0	0	0	0	0	0
NMT1	4836	symbol	H. sapiens	4836	H. sapiens	NMT1	1	1	1	N-myristoyltransferase 1	GO:0018008 N-terminal peptidyl-glycine N-myristoylation;GO:0018201 peptidyl-glycine modification;GO:1900739 regulation of protein insertion into mitochondrial membrane involved in apoptotic signaling pathway		Predicted intracellular proteins; Enzymes; ENZYME proteins:Transferases	Cytosol (Supported); Additional: Plasma membrane	(1-Methyl-1h-Imidazol-2-Yl)-(3-Methyl-4-{3-[(Pyridin-3-Ylmethyl)-Amino]-Propoxy}-Benzofuran-2-Yl)-Methanone		(M5905)HALLMARK ADIPOGENESIS; (M5924)HALLMARK MTORC1 SIGNALING; (M5934)HALLMARK XENOBIOTIC METABOLISM	0	1	0	0	0	0	0	0	0	0	0	0	0	0	0	0	0	0	0	0
NT5DC3	51559	symbol	H. sapiens	51559	H. sapiens	NT5DC3	1	1	1	5'-nucleotidase domain containing 3			Predicted secreted proteins	Mitochondria (Approved); Additional: Cytosol				0	0	0	0	0	0	0	0	0	0	0	0	0	0	0	0	0	0	0	0
JADE1	79960	symbol	H. sapiens	79960	H. sapiens	JADE1	1	1	1	jade family PHD finger 1	GO:2000134 negative regulation of G1/S transition of mitotic cell cycle;GO:1902807 negative regulation of cell cycle G1/S phase transition;GO:2000278 regulation of DNA biosynthetic process		Predicted intracellular proteins	Nucleoplasm (Approved); Additional: Centrosome				0	0	0	0	0	0	0	0	0	0	0	0	0	0	0	0	0	0	0	0
RASGRP3	25780	symbol	H. sapiens	25780	H. sapiens	RASGRP3	1	1	1	RAS guanyl releasing protein 3	GO:0007265 Ras protein signal transduction;GO:0000165 MAPK cascade;GO:0043547 positive regulation of GTPase activity		RAS pathway related proteins; Predicted intracellular proteins	Cytosol (Approved); Additional: Golgi apparatus		(M269)PID RAS PATHWAY		0	0	1	0	0	0	0	0	0	0	0	0	1	0	0	0	0	0	0	0
DDX49	54555	symbol	H. sapiens	54555	H. sapiens	DDX49	1	0	0	DEAD-box helicase 49	GO:0044357 regulation of rRNA stability;GO:1902374 regulation of rRNA catabolic process;GO:0030307 positive regulation of cell growth		Predicted intracellular proteins; ENZYME proteins:Hydrolases; Enzymes	Mitochondria (Approved)				0	0	0	0	0	0	0	0	0	0	0	0	0	0	1	0	0	0	0	0
KLF13	51621	symbol	H. sapiens	51621	H. sapiens	KLF13	1	1	1	KLF transcription factor 13	GO:0045647 negative regulation of erythrocyte differentiation;GO:0045646 regulation of erythrocyte differentiation;GO:0045638 negative regulation of myeloid cell differentiation		Transcription factors:Zinc-coordinating DNA-binding domains; Predicted intracellular proteins; Human disease related genes:Other congenital disorders:Chromosomal abnormalities					0	0	0	0	0	0	0	0	0	0	0	0	0	0	0	0	0	0	0	0
VLDLR	7436	symbol	H. sapiens	7436	H. sapiens	VLDLR	1	0	0	very low density lipoprotein receptor	GO:0034447 very-low-density lipoprotein particle clearance;GO:0034436 glycoprotein transport;GO:0038026 reelin-mediated signaling pathway		Human disease related genes:Nervous system diseases:Neurodegenerative diseases; Predicted intracellular proteins; Disease related genes	Vesicles (Uncertain); Additional: Centriolar satellite;Cytokinetic bridge	Lauric acid	(M69)PID REELIN PATHWAY; (M163)PID LIS1 PATHWAY; (M174)PID UPA UPAR PATHWAY	(M5919)HALLMARK HEDGEHOG SIGNALING; (M5942)HALLMARK UV RESPONSE DN; (M5891)HALLMARK HYPOXIA	0	0	0	0	0	0	1	0	0	0	0	0	0	0	0	0	0	0	0	0
CAND2	23066	symbol	H. sapiens	23066	H. sapiens	CAND2	1	1	1	cullin associated and neddylation dissociated 2 (putative)	GO:0010265 SCF complex assembly;GO:0016567 protein ubiquitination;GO:0032446 protein modification by small protein conjugation		Predicted intracellular proteins	Nuclear bodies (Approved); Additional: Cytosol				0	0	1	0	0	0	0	0	0	0	0	0	0	0	0	0	0	0	0	0
CTDSPL	10217	symbol	H. sapiens	10217	H. sapiens	CTDSPL	1	0	0	CTD small phosphatase like	GO:2000134 negative regulation of G1/S transition of mitotic cell cycle;GO:1902807 negative regulation of cell cycle G1/S phase transition;GO:1901991 negative regulation of mitotic cell cycle phase transition		Predicted intracellular proteins; ENZYME proteins:Hydrolases; Enzymes	Vesicles (Approved); Additional: Nucleoplasm		(M228)PID SMAD2 3PATHWAY; (M181)PID BMP PATHWAY		0	0	0	0	0	0	0	0	0	0	0	0	0	0	0	0	0	0	0	0
P2RX5-TAX1BP3	100533970	symbol	H. sapiens	100533970	H. sapiens	P2RX5-TAX1BP3	1	1	1	P2RX5-TAX1BP3 readthrough (NMD candidate)								0	0	0	0	0	0	0	0	0	0	0	0	0	0	0	0	0	0	0	0
UHMK1	127933	symbol	H. sapiens	127933	H. sapiens	UHMK1	1	1	1	U2AF homology motif kinase 1	GO:0045948 positive regulation of translational initiation;GO:0046825 regulation of protein export from nucleus;GO:0006446 regulation of translational initiation	yes	Kinases; Predicted intracellular proteins; Enzymes; ENZYME proteins:Transferases	Nuclear speckles;Nucleoplasm (Supported); Additional: Vesicles				0	1	0	0	0	0	1	0	0	0	0	0	0	0	0	0	0	0	0	0
AKAP13	11214	symbol	H. sapiens	11214	H. sapiens	AKAP13	1	1	1	A-kinase anchoring protein 13	GO:0086023 adenylate cyclase-activating adrenergic receptor signaling pathway involved in heart process;GO:0060297 regulation of sarcomere organization;GO:0086103 G protein-coupled receptor signaling pathway involved in heart process		Predicted intracellular proteins	Cytosol (Supported)		(M238)PID THROMBIN PAR1 PATHWAY; (M68)PID RHOA REG PATHWAY	(M5893)HALLMARK MITOTIC SPINDLE	0	0	0	1	0	0	0	0	0	0	0	0	0	0	0	0	0	0	0	0
NDST1	3340	symbol	H. sapiens	3340	H. sapiens	NDST1	1	1	1	N-deacetylase and N-sulfotransferase 1	GO:0015014 heparan sulfate proteoglycan biosynthetic process, polysaccharide chain biosynthetic process;GO:0048702 embryonic neurocranium morphogenesis;GO:0048703 embryonic viscerocranium morphogenesis		Potential drug targets; Disease related genes; ENZYME proteins:Transferases; Predicted intracellular proteins; Enzymes; Human disease related genes:Other diseases:Mental and behavioural disorders		Adenosine 3',5'-diphosphate		(M5891)HALLMARK HYPOXIA	0	0	0	0	0	0	0	1	1	0	0	0	0	0	0	0	0	1	0	0
PPP3CA	5530	symbol	H. sapiens	5530	H. sapiens	PPP3CA	1	1	1	protein phosphatase 3 catalytic subunit alpha	GO:0061006 regulation of cell proliferation involved in kidney morphogenesis;GO:0110062 negative regulation of angiotensin-activated signaling pathway;GO:0046878 positive regulation of saliva secretion		Potential drug targets; Disease related genes; Predicted intracellular proteins; ENZYME proteins:Hydrolases; Enzymes; Human disease related genes:Nervous system diseases:Epilepsy	Cytosol (Supported); Additional: Nucleoplasm	Myristic acid	(M235)PID TCR CALCIUM PATHWAY; (M290)PID IL12 STAT4 PATHWAY; (M8626)SIG BCR SIGNALING PATHWAY		0	0	1	0	0	1	1	0	1	0	1	0	0	0	0	0	0	0	0	0
RABGAP1	23637	symbol	H. sapiens	23637	H. sapiens	RABGAP1	1	0	0	RAB GTPase activating protein 1	GO:0043087 regulation of GTPase activity;GO:0051336 regulation of hydrolase activity;GO:0007049 cell cycle		Predicted intracellular proteins	Cytosol (Enhanced)			(M5893)HALLMARK MITOTIC SPINDLE	1	0	0	0	0	0	0	0	0	0	0	0	1	0	0	0	0	0	0	0
SLC25A38	54977	symbol	H. sapiens	54977	H. sapiens	SLC25A38	1	1	1	solute carrier family 25 member 38	GO:1904983 glycine import into mitochondrion;GO:0015816 glycine transport;GO:0006783 heme biosynthetic process		Potential drug targets; Disease related genes; Transporters:Electrochemical Potential-driven transporters; Predicted intracellular proteins; Human disease related genes:Cardiovascular diseases:Hematologic diseases				(M5945)HALLMARK HEME METABOLISM	0	0	0	0	0	0	0	0	0	0	0	0	0	0	0	0	0	0	0	0
CEP85	64793	symbol	H. sapiens	64793	H. sapiens	CEP85	1	1	1	centrosomal protein 85	GO:0046602 regulation of mitotic centrosome separation;GO:0007099 centriole replication;GO:0098534 centriole assembly		Predicted intracellular proteins	Golgi apparatus;Nucleoli (Approved); Additional: Centrosome;Cytosol				0	0	0	0	0	0	0	0	0	0	0	0	0	0	0	0	0	0	0	0
TMEM30A	55754	symbol	H. sapiens	55754	H. sapiens	TMEM30A	1	1	1	transmembrane protein 30A	GO:0061092 positive regulation of phospholipid translocation;GO:0061091 regulation of phospholipid translocation;GO:0140331 aminophospholipid translocation		Transporters:Transporter channels and pores; Predicted intracellular proteins; Transporters:Accessory Factors Involved in Transport					0	0	0	0	0	0	1	0	0	0	1	0	0	0	0	0	0	0	0	0
TRIM25	7706	symbol	H. sapiens	7706	H. sapiens	TRIM25	1	1	1	tripartite motif containing 25	GO:0044790 suppression of viral release by host;GO:0046597 negative regulation of viral entry into host cell;GO:1903901 negative regulation of viral life cycle		Cancer-related genes:Candidate cancer biomarkers; ENZYME proteins:Transferases; Predicted intracellular proteins; ENZYME proteins:Ligase; Enzymes	Cytosol;Nucleoplasm (Approved); Additional: Nuclear bodies			(M5911)HALLMARK INTERFERON ALPHA RESPONSE; (M5913)HALLMARK INTERFERON GAMMA RESPONSE	0	0	1	0	0	0	0	0	0	0	0	0	0	0	0	0	0	0	0	0
TMEM164	84187	symbol	H. sapiens	84187	H. sapiens	TMEM164	1	1	1	transmembrane protein 164	GO:0160020 positive regulation of ferroptosis;GO:0110075 regulation of ferroptosis;GO:0043068 positive regulation of programmed cell death			Vesicles (Approved); Additional: Cell Junctions			(M5906)HALLMARK ESTROGEN RESPONSE EARLY	0	0	0	0	0	0	0	0	0	0	0	0	0	0	0	0	0	0	0	0
ADAM19	8728	symbol	H. sapiens	8728	H. sapiens	ADAM19	1	1	1	ADAM metallopeptidase domain 19	GO:2000049 positive regulation of cell-cell adhesion mediated by cadherin;GO:0042987 amyloid precursor protein catabolic process;GO:2000047 regulation of cell-cell adhesion mediated by cadherin			Vesicles (Approved)		(M3468)NABA ECM REGULATORS; (M5885)NABA MATRISOME ASSOCIATED; (M5889)NABA MATRISOME	(M5947)HALLMARK IL2 STAT5 SIGNALING	0	0	0	0	0	0	0	0	0	0	0	0	0	0	0	0	0	0	0	0
GNAZ	2781	symbol	H. sapiens	2781	H. sapiens	GNAZ	1	0	0	G protein subunit alpha z	GO:0098664 G protein-coupled serotonin receptor signaling pathway;GO:0007210 serotonin receptor signaling pathway;GO:0046676 negative regulation of insulin secretion		Predicted intracellular proteins	Vesicles (Approved)		(M64)PID S1P S1P4 PATHWAY; (M103)PID S1P S1P1 PATHWAY; (M155)PID S1P META PATHWAY		0	0	0	0	0	0	0	0	0	0	0	0	0	0	0	0	0	0	0	0
CREB3L2	64764	symbol	H. sapiens	64764	H. sapiens	CREB3L2	1	1	1	cAMP responsive element binding protein 3 like 2	GO:0002062 chondrocyte differentiation;GO:0006986 response to unfolded protein;GO:0006888 endoplasmic reticulum to Golgi vesicle-mediated transport		Predicted intracellular proteins; Cancer-related genes; Transcription factors:Basic domains; Disease related genes	Endoplasmic reticulum;Nucleoplasm (Supported)				0	0	0	0	0	0	0	0	1	0	0	0	0	0	0	1	0	0	0	0
NUP188	23511	symbol	H. sapiens	23511	H. sapiens	NUP188	1	1	1	nucleoporin 188	GO:0006405 RNA export from nucleus;GO:0006606 protein import into nucleus;GO:0051170 import into nucleus		Potential drug targets; Predicted intracellular proteins; Transporters:Transporter channels and pores; Disease related genes	Nucleoplasm (Uncertain); Additional: Cytosol;Nucleoli				0	0	0	0	0	0	0	1	1	0	1	0	0	0	0	0	0	0	0	0
SDC4	6385	symbol	H. sapiens	6385	H. sapiens	SDC4	1	0	0	syndecan 4	GO:1903553 positive regulation of extracellular exosome assembly;GO:1903551 regulation of extracellular exosome assembly;GO:1903543 positive regulation of exosomal secretion		Cancer-related genes; Transporters; Predicted secreted proteins	Golgi apparatus (Approved); Additional: Plasma membrane		(M165)PID SYNDECAN 4 PATHWAY; (M53)PID INTEGRIN3 PATHWAY; (M5880)NABA ECM AFFILIATED	(M5890)HALLMARK TNFA SIGNALING VIA NFKB; (M5891)HALLMARK HYPOXIA; (M5930)HALLMARK EPITHELIAL MESENCHYMAL TRANSITION	0	0	0	0	0	0	1	1	0	0	0	0	0	0	0	0	0	0	0	0
UPF2	26019	symbol	H. sapiens	26019	H. sapiens	UPF2	1	1	1	UPF2 regulator of nonsense mediated mRNA decay	GO:0000184 nuclear-transcribed mRNA catabolic process, nonsense-mediated decay;GO:0031100 animal organ regeneration;GO:0006406 mRNA export from nucleus		Predicted intracellular proteins	Cytosol (Supported); Additional: Cytoplasmic bodies				0	0	0	0	0	0	0	0	0	0	0	0	0	0	0	0	0	0	0	0
FZD5	7855	symbol	H. sapiens	7855	H. sapiens	FZD5	1	1	1	frizzled class receptor 5	GO:0060715 syncytiotrophoblast cell differentiation involved in labyrinthine layer development;GO:0060061 Spemann organizer formation;GO:1901382 regulation of chorionic trophoblast cell proliferation		G-protein coupled receptors:Family fz/smo receptors; G-protein coupled receptors:GPCRs excl olfactory receptors			(M31)PID BETA CATENIN DEG PATHWAY; (M90)PID WNT CANONICAL PATHWAY; (M77)PID WNT SIGNALING PATHWAY	(M5903)HALLMARK NOTCH SIGNALING; (M5932)HALLMARK INFLAMMATORY RESPONSE	0	0	0	0	0	0	0	0	1	0	0	0	0	0	1	0	1	0	0	0
MTMR3	8897	symbol	H. sapiens	8897	H. sapiens	MTMR3	1	1	1	myotubularin related protein 3	GO:1904562 phosphatidylinositol 5-phosphate metabolic process;GO:0060304 regulation of phosphatidylinositol dephosphorylation;GO:0046856 phosphatidylinositol dephosphorylation		Predicted intracellular proteins; ENZYME proteins:Hydrolases; Enzymes	Nucleoplasm (Uncertain); Additional: Cytosol				0	0	0	0	0	0	0	0	1	0	0	0	0	0	1	0	0	0	1	0
SGPL1	8879	symbol	H. sapiens	8879	H. sapiens	SGPL1	1	1	1	sphingosine-1-phosphate lyase 1	GO:0001553 luteinization;GO:0033327 Leydig cell differentiation;GO:0010761 fibroblast migration		Potential drug targets; Disease related genes; Human disease related genes:Urinary system diseases:Kidney diseases; Predicted intracellular proteins; Enzymes; ENZYME proteins:Lyases	Endoplasmic reticulum (Supported)	Pyridoxal phosphate	(M155)PID S1P META PATHWAY		0	0	0	0	0	0	0	0	0	0	0	0	0	0	0	0	0	1	0	0
SH3BP4	23677	symbol	H. sapiens	23677	H. sapiens	SH3BP4	1	1	1	SH3 domain binding protein 4	GO:0034260 negative regulation of GTPase activity;GO:0061462 protein localization to lysosome;GO:0032007 negative regulation of TOR signaling		Predicted intracellular proteins					0	0	0	0	0	0	0	0	0	0	1	0	1	0	1	0	0	0	0	0
RBM22	55696	symbol	H. sapiens	55696	H. sapiens	RBM22	1	0	0	RNA binding motif protein 22	GO:0046827 positive regulation of protein export from nucleus;GO:0046825 regulation of protein export from nucleus;GO:0042307 positive regulation of protein import into nucleus		Predicted intracellular proteins	Nucleoplasm (Enhanced)				0	0	0	0	0	0	0	0	0	0	0	0	0	0	0	0	0	0	0	0
HAS2	3037	symbol	H. sapiens	3037	H. sapiens	HAS2	1	0	0	hyaluronan synthase 2	GO:1900623 regulation of monocyte aggregation;GO:1900625 positive regulation of monocyte aggregation;GO:0090500 endocardial cushion to mesenchymal transition		Potential drug targets; Disease related genes; ENZYME proteins:Transferases; Enzymes; Transporters	Nuclear speckles (Approved)			(M5942)HALLMARK UV RESPONSE DN; (M5932)HALLMARK INFLAMMATORY RESPONSE	0	0	0	0	0	0	0	1	1	0	0	0	0	0	0	0	0	1	0	0
C20orf194	25943	gene_synonym	H. sapiens	25943	H. sapiens	DNAAF9	1	1	1	dynein axonemal assembly factor 9	GO:0008150 biological_process		Predicted intracellular proteins	Cytosol;Nucleoli fibrillar center (Approved)				0	0	0	0	0	0	0	0	0	0	0	0	0	0	0	0	0	0	0	0
FKBP5	2289	symbol	H. sapiens	2289	H. sapiens	FKBP5	1	1	1	FKBP prolyl isomerase 5	GO:0000413 protein peptidyl-prolyl isomerization;GO:0018208 peptidyl-proline modification;GO:0061077 chaperone-mediated protein folding		Cancer-related genes:Candidate cancer biomarkers; ENZYME proteins:Isomerase; Predicted intracellular proteins; Enzymes; Human disease related genes:Other diseases:Mental and behavioural disorders	Nucleoplasm (Enhanced)		(M115)PID REG GR PATHWAY	(M5908)HALLMARK ANDROGEN RESPONSE; (M5906)HALLMARK ESTROGEN RESPONSE EARLY; (M5907)HALLMARK ESTROGEN RESPONSE LATE	0	1	0	0	0	0	0	0	0	0	0	0	0	0	0	0	0	0	0	0
SLC44A1	23446	symbol	H. sapiens	23446	H. sapiens	SLC44A1	1	1	1	solute carrier family 44 member 1	GO:0034229 ethanolamine transport;GO:0042426 choline catabolic process;GO:0019695 choline metabolic process		Transporters:Electrochemical Potential-driven transporters; Potential drug targets; CD markers; Disease related genes	Mitochondria (Supported); Additional: Nucleoplasm				0	0	0	0	0	0	0	0	1	0	0	0	0	0	0	0	0	0	0	0
SERTAD1	29950	symbol	H. sapiens	29950	H. sapiens	SERTAD1	1	1	1	SERTA domain containing 1	GO:0000079 regulation of cyclin-dependent protein serine/threonine kinase activity;GO:1904029 regulation of cyclin-dependent protein kinase activity;GO:0071900 regulation of protein serine/threonine kinase activity		Predicted intracellular proteins	Golgi apparatus (Approved); Additional: Nucleoplasm			(M5934)HALLMARK XENOBIOTIC METABOLISM	0	0	0	0	0	0	0	0	0	0	0	0	0	0	0	0	0	0	0	0
SPRYD3	84926	symbol	H. sapiens	84926	H. sapiens	SPRYD3	1	1	1	SPRY domain containing 3			Predicted intracellular proteins	Cytosol;Nucleoplasm (Approved); Additional: Actin filaments;Plasma membrane;Vesicles				0	0	0	0	0	0	0	0	0	0	0	0	0	0	0	0	0	0	0	0
FOXO3	2309	symbol	H. sapiens	2309	H. sapiens	FOXO3	1	1	1	forkhead box O3	GO:0014735 regulation of muscle atrophy;GO:0014737 positive regulation of muscle atrophy;GO:0014744 positive regulation of muscle adaptation		Transcription factors:Helix-turn-helix domains; Cancer-related genes:Candidate cancer biomarkers; Predicted intracellular proteins; Disease related genes	Nucleoplasm (Enhanced)		(M32)PID HDAC CLASSIII PATHWAY; (M143)PID IL2 PI3K PATHWAY; (M249)PID PI3KCI AKT PATHWAY	(M5891)HALLMARK HYPOXIA; (M5939)HALLMARK P53 PATHWAY; (M5945)HALLMARK HEME METABOLISM	0	0	0	0	0	0	0	0	1	0	0	0	0	0	1	0	0	0	0	0
GDE1	51573	symbol	H. sapiens	51573	H. sapiens	GDE1	1	1	1	glycerophosphodiester phosphodiesterase 1	GO:0006580 ethanolamine metabolic process;GO:0070291 N-acylethanolamine metabolic process;GO:0042439 ethanolamine-containing compound metabolic process		Predicted intracellular proteins; ENZYME proteins:Hydrolases; Enzymes	Vesicles (Approved); Additional: Nucleoplasm;Plasma membrane			(M5945)HALLMARK HEME METABOLISM	0	0	0	0	0	0	0	0	0	0	0	0	0	0	0	0	0	0	0	0
PGP	283871	symbol	H. sapiens	283871	H. sapiens	PGP	1	1	1	phosphoglycolate phosphatase	GO:0006114 glycerol biosynthetic process;GO:0019401 alditol biosynthetic process;GO:0045721 negative regulation of gluconeogenesis		Predicted intracellular proteins; ENZYME proteins:Hydrolases; Enzymes	Nuclear bodies (Approved)				0	0	0	0	0	0	0	1	0	0	0	0	0	0	0	0	0	0	0	0
RAB1B	81876	symbol	H. sapiens	81876	H. sapiens	RAB1B	1	1	1	RAB1B, member RAS oncogene family	GO:1903020 positive regulation of glycoprotein metabolic process;GO:0019068 virion assembly;GO:2000785 regulation of autophagosome assembly		Predicted intracellular proteins; ENZYME proteins:Hydrolases; Enzymes	Golgi apparatus (Supported); Additional: Endoplasmic reticulum				1	0	0	0	1	0	0	0	0	0	1	0	0	0	0	1	0	0	1	0
AIFM1	9131	symbol	H. sapiens	9131	H. sapiens	AIFM1	1	1	1	apoptosis inducing factor mitochondria associated 1	GO:0045041 protein import into mitochondrial intermembrane space;GO:0060545 positive regulation of necroptotic process;GO:0090650 cellular response to oxygen-glucose deprivation		Disease related genes; Human disease related genes:Nervous system diseases:Ear disease; Human disease related genes:Congenital disorders of metabolism:Mitochondrial diseases; Human disease related genes:Nervous system diseases:Other nervous and sensory system diseases; Human disease related genes:Congenital malformations:Congenital malformations of the musculoskeletal system; Predicted intracellu…	Mitochondria (Supported)	Flavin adenine dinucleotide; MCC	(M144)PID CERAMIDE PATHWAY	(M5905)HALLMARK ADIPOGENESIS; (M5936)HALLMARK OXIDATIVE PHOSPHORYLATION	0	0	0	0	0	0	0	0	0	0	1	0	1	0	1	0	0	0	0	0
CPT2	1376	symbol	H. sapiens	1376	H. sapiens	CPT2	1	1	1	carnitine palmitoyltransferase 2	GO:0006853 carnitine shuttle;GO:0009437 carnitine metabolic process;GO:1902001 fatty acid transmembrane transport		Disease related genes; ENZYME proteins:Transferases; Human disease related genes:Nervous system diseases:Other nervous and sensory system diseases; Predicted intracellular proteins; Enzymes; Human disease related genes:Congenital disorders of metabolism:Congenital disorders of amino acid metabolism; FDA approved drug targets:Small molecule drugs; Human disease related genes:Congenital disorders o…	Mitochondria;Nucleoplasm (Approved); Additional: Nucleoli	Levocarnitine; Perhexiline		(M5935)HALLMARK FATTY ACID METABOLISM; (M5905)HALLMARK ADIPOGENESIS	0	0	0	0	0	0	0	0	1	0	0	0	0	0	0	0	0	0	0	0
ONECUT2	9480	symbol	H. sapiens	9480	H. sapiens	ONECUT2	1	1	1	one cut homeobox 2	GO:1905319 mesenchymal stem cell migration;GO:1905320 regulation of mesenchymal stem cell migration;GO:1905322 positive regulation of mesenchymal stem cell migration		Transcription factors:Helix-turn-helix domains; Predicted intracellular proteins	Nucleoplasm (Supported); Additional: Actin filaments				0	0	0	0	0	0	0	0	0	0	0	0	0	0	0	0	0	1	0	0
SCAP	22937	symbol	H. sapiens	22937	H. sapiens	SCAP	1	1	1	SREBF chaperone	GO:0032933 SREBP signaling pathway;GO:0045541 negative regulation of cholesterol biosynthetic process;GO:0106119 negative regulation of sterol biosynthetic process					(M7997)SA CASPASE CASCADE		0	0	0	0	1	0	0	0	0	0	0	0	0	0	0	1	0	0	0	0
RET	5979	symbol	H. sapiens	5979	H. sapiens	RET	1	1	1	ret proto-oncogene	GO:0007497 posterior midgut development;GO:0072216 positive regulation of metanephros development;GO:0072298 regulation of metanephric glomerulus development	yes	Cancer-related genes:Candidate cancer biomarkers; Human disease related genes:Congenital malformations:Congenital malformations of the digestive system; Disease related genes; ENZYME proteins:Transferases; Human disease related genes:Cancers:Cancers of the lung and pleura; Transporters:Accessory Factors Involved in Transport; Predicted intracellular proteins; Enzymes; Human disease related genes:…	Cytosol;Golgi apparatus (Approved); Additional: Plasma membrane	Sorafenib; 1-Ter-Butyl-3-P-Tolyl-1h-Pyrazolo[3,4-D]Pyrimidin-4-Ylamine; Vandetanib; Cabozantinib; Regorafenib; Ponatinib; Lenvatinib; Fostamatinib; Amuvatinib; Selpercatinib	(M82)PID RET PATHWAY; (M142)PID AJDISS 2PATHWAY	(M5941)HALLMARK UV RESPONSE UP; (M5906)HALLMARK ESTROGEN RESPONSE EARLY; (M5907)HALLMARK ESTROGEN RESPONSE LATE	0	1	0	0	0	0	1	0	0	0	0	0	0	0	0	0	0	1	0	0
SEZ6L2	26470	symbol	H. sapiens	26470	H. sapiens	SEZ6L2	1	0	0	seizure related 6 homolog like 2	GO:0060074 synapse maturation;GO:0090036 regulation of protein kinase C signaling;GO:0021700 developmental maturation		Predicted intracellular proteins					0	0	0	0	0	0	0	0	0	0	0	0	0	0	0	0	1	0	0	0
SLC39A1	27173	symbol	H. sapiens	27173	H. sapiens	SLC39A1	1	1	1	solute carrier family 39 member 1	GO:0071577 zinc ion transmembrane transport;GO:0006829 zinc ion transport;GO:0048701 embryonic cranial skeleton morphogenesis		Transporters:Electrochemical Potential-driven transporters; Predicted intracellular proteins					0	0	0	0	0	0	0	0	1	0	0	0	0	0	0	0	0	0	0	0
ARFGAP1	55738	symbol	H. sapiens	55738	H. sapiens	ARFGAP1	1	1	1	ADP ribosylation factor GTPase activating protein 1	GO:0032012 regulation of ARF protein signal transduction;GO:0046578 regulation of Ras protein signal transduction;GO:0030100 regulation of endocytosis		Predicted intracellular proteins	Golgi apparatus;Vesicles (Approved); Additional: Cytosol;Nuclear membrane		(M243)PID ARF 3PATHWAY	(M5922)HALLMARK UNFOLDED PROTEIN RESPONSE	1	0	0	0	0	0	0	0	0	0	0	0	0	0	0	0	0	0	0	0
UVRAG	7405	symbol	H. sapiens	7405	H. sapiens	UVRAG	1	1	1	UV radiation resistance associated	GO:0051684 maintenance of Golgi location;GO:0097680 double-strand break repair via classical nonhomologous end joining;GO:1901098 positive regulation of autophagosome maturation		Predicted intracellular proteins; Disease related genes					0	0	0	0	1	0	0	0	1	0	0	0	0	0	1	1	0	0	1	0
TNFAIP8	25816	symbol	H. sapiens	25816	H. sapiens	TNFAIP8	1	1	1	TNF alpha induced protein 8	GO:0043065 positive regulation of apoptotic process;GO:0043068 positive regulation of programmed cell death;GO:0043066 negative regulation of apoptotic process		Predicted intracellular proteins	Nucleoplasm (Enhanced)			(M5908)HALLMARK ANDROGEN RESPONSE; (M5890)HALLMARK TNFA SIGNALING VIA NFKB	0	0	0	0	0	0	0	0	0	0	0	0	0	0	0	0	0	0	0	0
DCC	1630	symbol	H. sapiens	1630	H. sapiens	DCC	1	1	1	DCC netrin 1 receptor	GO:0021965 spinal cord ventral commissure morphogenesis;GO:0033563 dorsal/ventral axon guidance;GO:0033564 anterior/posterior axon guidance		Cancer-related genes:Candidate cancer biomarkers; Disease related genes; Human disease related genes:Nervous system diseases:Other nervous and sensory system diseases; Predicted intracellular proteins; Human disease related genes:Cancers:Cancers of the digestive system	Golgi apparatus (Approved)		(M108)PID NETRIN PATHWAY	(M5951)HALLMARK SPERMATOGENESIS; (M5956)HALLMARK KRAS SIGNALING DN	0	0	0	0	0	0	1	0	0	0	0	0	0	0	0	0	0	0	0	0
NCR3LG1	374383	symbol	H. sapiens	374383	H. sapiens	NCR3LG1	1	1	1	natural killer cell cytotoxicity receptor 3 ligand 1	GO:0006958 complement activation, classical pathway;GO:0002455 humoral immune response mediated by circulating immunoglobulin;GO:0006956 complement activation							0	0	1	0	0	0	0	0	0	0	0	0	0	0	0	0	0	0	0	0
RTL6	84247	symbol	H. sapiens	84247	H. sapiens	RTL6	1	1	1	retrotransposon Gag like 6			Predicted intracellular proteins	Nuclear speckles (Approved); Additional: Cytosol				0	0	0	0	0	0	0	0	0	0	0	0	0	0	0	0	0	0	0	0
IGF2R	3482	symbol	H. sapiens	3482	H. sapiens	IGF2R	1	1	1	insulin like growth factor 2 receptor	GO:1904772 response to tetrachloromethane;GO:0044794 positive regulation by host of viral process;GO:0048009 insulin-like growth factor receptor signaling pathway		Cancer-related genes:Candidate cancer biomarkers; Predicted intracellular proteins; CD markers; Transporters; Human disease related genes:Cancers:Cancers of the digestive system	Golgi apparatus;Vesicles (Supported)	Mecasermin; alpha-D-mannose 6-phosphate; Cerliponase alfa; Mecasermin rinfabate		(M5910)HALLMARK PROTEIN SECRETION; (M5902)HALLMARK APOPTOSIS; (M5947)HALLMARK IL2 STAT5 SIGNALING	1	0	0	0	0	0	0	0	0	0	0	0	0	1	0	0	0	1	0	1
PREX1	57580	symbol	H. sapiens	57580	H. sapiens	PREX1	1	1	1	phosphatidylinositol-3,4,5-trisphosphate dependent Rac exchange factor 1	GO:0042119 neutrophil activation;GO:0036230 granulocyte activation;GO:0030041 actin filament polymerization		Predicted intracellular proteins	Cytosol;Vesicles (Supported)		(M1315)SIG PIP3 SIGNALING IN B LYMPHOCYTES; (M241)PID RAC1 REG PATHWAY; (M295)SIG PIP3 SIGNALING IN CARDIAC MYOCTES	(M5893)HALLMARK MITOTIC SPINDLE	0	0	0	1	0	0	1	0	0	0	0	0	1	0	0	0	0	0	0	0
GPR180	160897	symbol	H. sapiens	160897	H. sapiens	GPR180	1	1	1	G protein-coupled receptor 180	GO:0019236 response to pheromone;GO:0007186 G protein-coupled receptor signaling pathway;GO:0010033 response to organic substance			Vesicles (Approved)				0	0	0	0	0	0	0	0	0	0	0	0	0	0	0	0	0	0	0	0
PLEKHB2	55041	symbol	H. sapiens	55041	H. sapiens	PLEKHB2	1	1	1	pleckstrin homology domain containing B2	GO:0045595 regulation of cell differentiation;GO:0050793 regulation of developmental process;GO:0050794 regulation of cellular process		Predicted intracellular proteins					0	0	0	0	0	0	0	0	0	0	0	0	0	0	0	0	0	0	0	0
PIP5K1C	23396	symbol	H. sapiens	23396	H. sapiens	PIP5K1C	1	1	1	phosphatidylinositol-4-phosphate 5-kinase type 1 gamma	GO:0034333 adherens junction assembly;GO:0072583 clathrin-dependent endocytosis;GO:0034332 adherens junction organization	yes	Potential drug targets; Disease related genes; ENZYME proteins:Transferases; Human disease related genes:Congenital malformations:Congenital malformations of the musculoskeletal system; Predicted intracellular proteins; Enzymes	Cytosol;Nucleoplasm (Approved)		(M72)PID NECTIN PATHWAY; (M266)PID NCADHERIN PATHWAY; (M127)PID ERBB1 RECEPTOR PROXIMAL PATHWAY		1	1	0	0	0	0	0	0	1	1	0	0	0	0	0	0	1	0	0	0
RHEBL1	121268	symbol	H. sapiens	121268	H. sapiens	RHEBL1	1	1	1	RHEB like 1	GO:0031929 TOR signaling;GO:0051092 positive regulation of NF-kappaB transcription factor activity;GO:0051091 positive regulation of DNA-binding transcription factor activity		Predicted intracellular proteins	Centrosome;Nucleoplasm (Uncertain)				0	0	0	0	0	0	0	0	0	0	0	0	0	0	0	0	0	0	0	0
CDK5RAP2	55755	symbol	H. sapiens	55755	H. sapiens	CDK5RAP2	1	1	1	CDK5 regulatory subunit associated protein 2	GO:0046600 negative regulation of centriole replication;GO:0010826 negative regulation of centrosome duplication;GO:0046606 negative regulation of centrosome cycle		Human disease related genes:Congenital malformations:Congenital malformations of the nervous system; Predicted intracellular proteins; Disease related genes	Centrosome (Enhanced); Additional: Cell Junctions			(M5893)HALLMARK MITOTIC SPINDLE	0	0	0	0	0	1	0	0	0	0	0	0	0	0	0	0	0	0	0	0
FBXO11	80204	symbol	H. sapiens	80204	H. sapiens	FBXO11	1	0	0	F-box protein 11	GO:0007605 sensory perception of sound;GO:0050954 sensory perception of mechanical stimulus;GO:0006511 ubiquitin-dependent protein catabolic process		Cancer-related genes:Mutational cancer driver genes; Predicted intracellular proteins; Human disease related genes:Other diseases:Mental and behavioural disorders; Disease related genes	Nucleoli;Nucleoplasm (Supported)		(M261)PID P53 REGULATION PATHWAY		0	0	1	0	0	0	0	0	0	0	0	0	0	0	0	0	0	0	0	0
ABCA1	19	symbol	H. sapiens	19	H. sapiens	ABCA1	1	1	1	ATP binding cassette subfamily A member 1	GO:0090108 positive regulation of high-density lipoprotein particle assembly;GO:0090107 regulation of high-density lipoprotein particle assembly;GO:0099039 sphingolipid translocation		Disease related genes; Predicted intracellular proteins; Enzymes; ENZYME proteins; Human disease related genes:Cardiovascular diseases:Vascular diseases; FDA approved drug targets:Small molecule drugs; Human disease related genes:Congenital disorders of metabolism:Congenital disorders of lipid/glycolipid metabolism; Transporters:Primary Active Transporters	Nucleoplasm;Vesicles (Approved)	ATP; Glyburide; Probucol	(M162)PID RXR VDR PATHWAY	(M5910)HALLMARK PROTEIN SECRETION; (M5948)HALLMARK BILE ACID METABOLISM; (M5890)HALLMARK TNFA SIGNALING VIA NFKB	0	0	0	0	1	0	0	0	0	0	0	0	0	0	0	0	0	0	0	1
SORT1	6272	symbol	H. sapiens	6272	H. sapiens	SORT1	1	1	1	sortilin 1	GO:0051005 negative regulation of lipoprotein lipase activity;GO:0048227 plasma membrane to endosome transport;GO:0090160 Golgi to lysosome transport		Potential drug targets; Predicted intracellular proteins; Transporters; Disease related genes	Cytosol;Golgi apparatus (Supported); Additional: Plasma membrane		(M153)PID P75 NTR PATHWAY		1	0	0	0	1	0	0	0	0	0	1	0	1	1	0	1	1	1	0	1
PIGA	5277	symbol	H. sapiens	5277	H. sapiens	PIGA	1	1	1	phosphatidylinositol glycan anchor biosynthesis class A	GO:0016254 preassembly of GPI anchor in ER membrane;GO:0006506 GPI anchor biosynthetic process;GO:0006505 GPI anchor metabolic process		Potential drug targets; Disease related genes; ENZYME proteins:Transferases; Predicted intracellular proteins; Enzymes; Human disease related genes:Cardiovascular diseases:Hematologic diseases; Human disease related genes:Congenital disorders of metabolism:Congenital disorders of lipid/glycolipid metabolism					0	0	0	0	0	0	0	0	1	0	0	0	0	0	0	0	0	0	0	0
ATP6AP1	537	symbol	H. sapiens	537	H. sapiens	ATP6AP1	1	0	0	ATPase H+ transporting accessory protein 1	GO:0036035 osteoclast development;GO:0098751 bone cell development;GO:0061795 Golgi lumen acidification		Potential drug targets; Human disease related genes:Congenital disorders of metabolism:Congenital disorders of glycan/glycoprotein metabolism; Disease related genes; Transporters:Accessory Factors Involved in Transport; Predicted intracellular proteins				(M5909)HALLMARK MYOGENESIS; (M5936)HALLMARK OXIDATIVE PHOSPHORYLATION	0	0	0	1	1	0	0	0	1	0	1	1	0	1	0	0	0	0	0	1
RAP1B	5908	symbol	H. sapiens	5908	H. sapiens	RAP1B	1	1	1	RAP1B, member of RAS oncogene family	GO:2000301 negative regulation of synaptic vesicle exocytosis;GO:0045955 negative regulation of calcium ion-dependent exocytosis;GO:0033625 positive regulation of integrin activation		Predicted intracellular proteins; RAS pathway related proteins; ENZYME proteins:Hydrolases; Enzymes			(M72)PID NECTIN PATHWAY; (M270)PID MAPK TRK PATHWAY; (M156)PID ECADHERIN NASCENT AJ PATHWAY		0	0	1	0	0	0	0	0	0	1	0	1	0	0	0	0	1	0	0	0
ZNF845	91664	symbol	H. sapiens	91664	H. sapiens	ZNF845	1	0	0	zinc finger protein 845	GO:0045944 positive regulation of transcription by RNA polymerase II;GO:0045893 positive regulation of DNA-templated transcription;GO:1902680 positive regulation of RNA biosynthetic process		Transcription factors:Zinc-coordinating DNA-binding domains; Predicted intracellular proteins					0	0	0	0	0	0	0	0	0	0	0	0	0	0	0	0	0	0	0	0
ZNF764	92595	symbol	H. sapiens	92595	H. sapiens	ZNF764	1	1	1	zinc finger protein 764	GO:0071385 cellular response to glucocorticoid stimulus;GO:0071384 cellular response to corticosteroid stimulus;GO:0051384 response to glucocorticoid		Transcription factors:Zinc-coordinating DNA-binding domains; Predicted intracellular proteins	Cytosol (Approved)				0	0	0	0	0	0	0	0	0	0	0	0	0	0	0	0	0	0	0	0
TRIB1	10221	symbol	H. sapiens	10221	H. sapiens	TRIB1	1	1	1	tribbles pseudokinase 1	GO:0045643 regulation of eosinophil differentiation;GO:0045645 positive regulation of eosinophil differentiation;GO:0045659 negative regulation of neutrophil differentiation	yes	Kinases:CAMK Ser/Thr protein kinases; Predicted intracellular proteins; Enzymes	Cytosol;Plasma membrane (Approved)			(M5890)HALLMARK TNFA SIGNALING VIA NFKB; (M5953)HALLMARK KRAS SIGNALING UP	0	0	0	0	0	0	0	0	0	0	0	1	0	0	0	0	0	0	0	0
AKAP17A	8227	symbol	H. sapiens	8227	H. sapiens	AKAP17A	1	1	1	A-kinase anchoring protein 17A	GO:0043484 regulation of RNA splicing;GO:0042113 B cell activation;GO:0008380 RNA splicing		Predicted intracellular proteins	Nuclear speckles (Supported); Additional: Cytosol				0	0	0	0	0	0	0	0	0	0	0	0	0	0	0	0	0	0	0	0
CPEB2	132864	symbol	H. sapiens	132864	H. sapiens	CPEB2	1	1	1	cytoplasmic polyadenylation element binding protein 2	GO:1900248 negative regulation of cytoplasmic translational elongation;GO:1900247 regulation of cytoplasmic translational elongation;GO:0045900 negative regulation of translational elongation		Predicted intracellular proteins	Cytosol (Approved)			(M5892)HALLMARK CHOLESTEROL HOMEOSTASIS	0	0	0	0	0	0	0	0	0	0	0	0	1	0	0	0	0	0	0	0
TTC38	55020	symbol	H. sapiens	55020	H. sapiens	TTC38	1	1	1	tetratricopeptide repeat domain 38			Predicted intracellular proteins	Cytosol (Approved)				0	0	0	0	0	0	0	0	0	0	0	0	0	0	0	0	0	0	0	0
DIDO1	11083	symbol	H. sapiens	11083	H. sapiens	DIDO1	1	1	1	death inducer-obliterator 1	GO:0097190 apoptotic signaling pathway;GO:0006351 DNA-templated transcription;GO:0032774 RNA biosynthetic process		Predicted intracellular proteins	Nucleoplasm (Approved); Additional: Cytosol;Vesicles				0	0	0	0	0	0	0	0	0	0	0	0	0	0	0	0	0	0	0	0
ELP6	54859	symbol	H. sapiens	54859	H. sapiens	ELP6	1	1	1	elongator acetyltransferase complex subunit 6	GO:0002098 tRNA wobble uridine modification;GO:0002097 tRNA wobble base modification;GO:0006400 tRNA modification		Predicted intracellular proteins	Cytosol;Nucleoplasm (Approved); Additional: Centrosome				0	0	0	0	0	0	0	0	0	0	0	0	0	0	0	0	0	0	0	0
C6orf106	64771	gene_synonym	H. sapiens	64771	H. sapiens	ILRUN	1	1	1	inflammation and lipid regulator with UBA-like and NBR1-like domains	GO:0043392 negative regulation of DNA binding;GO:1900181 negative regulation of protein localization to nucleus;GO:0032480 negative regulation of type I interferon production		Predicted intracellular proteins	Nuclear speckles (Supported); Additional: Centrosome;Cytosol				0	0	0	0	0	0	0	0	0	0	0	0	0	0	0	0	0	0	1	0
CAD	790	symbol	H. sapiens	790	H. sapiens	CAD	1	0	0	carbamoyl-phosphate synthetase 2, aspartate transcarbamylase, and dihydroorotase	GO:0044205 'de novo' UMP biosynthetic process;GO:0006225 UDP biosynthetic process;GO:0009194 pyrimidine ribonucleoside diphosphate biosynthetic process		Potential drug targets; Human disease related genes:Congenital disorders of metabolism:Congenital disorders of glycan/glycoprotein metabolism; Disease related genes; ENZYME proteins:Transferases; Predicted intracellular proteins; ENZYME proteins:Ligase; ENZYME proteins:Hydrolases; Enzymes; Human disease related genes:Nervous system diseases:Epilepsy; Cancer-related genes:Mutational cancer driver …	Cytosol (Supported)	Sparfosic acid	(M66)PID MYC ACTIV PATHWAY	(M5926)HALLMARK MYC TARGETS V1	0	1	0	0	0	0	0	0	1	0	0	0	0	0	0	0	0	1	0	0
SUV39H1	6839	symbol	H. sapiens	6839	H. sapiens	SUV39H1	1	1	1	SUV39H1 histone lysine methyltransferase	GO:0031065 positive regulation of histone deacetylation;GO:0031063 regulation of histone deacetylation;GO:0000183 rDNA heterochromatin formation		Predicted intracellular proteins; Enzymes; ENZYME proteins:Transferases			(M279)PID RB 1PATHWAY	(M5901)HALLMARK G2M CHECKPOINT; (M5925)HALLMARK E2F TARGETS	0	0	0	0	0	0	0	0	0	0	0	0	0	0	0	0	0	0	0	0
ADCY6	112	symbol	H. sapiens	112	H. sapiens	ADCY6	1	1	1	adenylate cyclase 6	GO:0035811 negative regulation of urine volume;GO:1904116 response to vasopressin;GO:1904117 cellular response to vasopressin		Disease related genes; Predicted intracellular proteins; Human disease related genes:Congenital malformations:Congenital malformations of the musculoskeletal system; Enzymes; ENZYME proteins:Lyases	Golgi apparatus (Approved)		(M56)PID LPA4 PATHWAY; (M8)PID ENDOTHELIN PATHWAY; (M15)PID LYSOPHOSPHOLIPID PATHWAY	(M5898)HALLMARK DNA REPAIR; (M5905)HALLMARK ADIPOGENESIS	0	0	0	0	0	0	1	0	1	0	0	0	0	0	0	0	0	0	0	0
TFDP2	7029	symbol	H. sapiens	7029	H. sapiens	TFDP2	1	1	1	transcription factor Dp-2	GO:0007507 heart development;GO:0072359 circulatory system development;GO:0051726 regulation of cell cycle		Transcription factors:Helix-turn-helix domains; Cancer-related genes:Candidate cancer biomarkers; Predicted intracellular proteins	Nucleoplasm (Supported); Additional: Mitotic spindle;Vesicles		(M40)PID E2F PATHWAY	(M5945)HALLMARK HEME METABOLISM	0	0	0	0	0	0	0	0	0	0	0	0	0	0	0	0	0	0	0	0
ZBTB39	9880	symbol	H. sapiens	9880	H. sapiens	ZBTB39	1	1	1	zinc finger and BTB domain containing 39	GO:0001817 regulation of cytokine production;GO:0000122 negative regulation of transcription by RNA polymerase II;GO:0045892 negative regulation of DNA-templated transcription		Transcription factors:Zinc-coordinating DNA-binding domains; Predicted intracellular proteins	Vesicles (Approved)				0	0	0	0	0	0	0	0	0	0	0	0	0	0	0	0	0	0	0	0
RNF168	165918	symbol	H. sapiens	165918	H. sapiens	RNF168	1	1	1	ring finger protein 168	GO:0034244 negative regulation of transcription elongation by RNA polymerase II;GO:0140861 DNA repair-dependent chromatin remodeling;GO:0032785 negative regulation of DNA-templated transcription, elongation		Potential drug targets; Disease related genes; ENZYME proteins:Transferases; Predicted intracellular proteins; Enzymes; Human disease related genes:Immune system diseases:Primary immunodeficiency	Nucleoplasm (Enhanced); Additional: Nuclear bodies				0	0	1	0	0	0	0	0	0	0	0	0	0	0	0	0	0	0	0	0
RHBDL3	162494	symbol	H. sapiens	162494	H. sapiens	RHBDL3	1	1	1	rhomboid like 3	GO:0006508 proteolysis;GO:0019538 protein metabolic process;GO:1901564 organonitrogen compound metabolic process		Peptidases:Serine-type peptidases; ENZYME proteins:Hydrolases; Enzymes					0	0	0	0	0	0	0	0	0	0	0	0	0	0	0	0	0	0	0	0
SPRED2	200734	symbol	H. sapiens	200734	H. sapiens	SPRED2	1	1	1	sprouty related EVH1 domain containing 2	GO:1902747 negative regulation of lens fiber cell differentiation;GO:1902746 regulation of lens fiber cell differentiation;GO:0043517 positive regulation of DNA damage response, signal transduction by p53 class mediator		Human disease related genes:Congenital malformations:Other congenital malformations; Predicted intracellular proteins; Disease related genes	Nucleoplasm (Uncertain); Additional: Cytosol		(M231)PID KIT PATHWAY	(M5947)HALLMARK IL2 STAT5 SIGNALING	0	0	0	0	0	0	0	0	0	0	0	1	0	0	0	0	0	0	0	0
MAFF	23764	symbol	H. sapiens	23764	H. sapiens	MAFF	1	1	1	MAF bZIP transcription factor F	GO:0007567 parturition;GO:0035914 skeletal muscle cell differentiation;GO:0045604 regulation of epidermal cell differentiation		Predicted intracellular proteins; Transcription factors:Basic domains	Nucleoplasm (Approved); Additional: Mitochondria			(M5946)HALLMARK COAGULATION; (M5947)HALLMARK IL2 STAT5 SIGNALING; (M5890)HALLMARK TNFA SIGNALING VIA NFKB	0	0	0	0	0	0	0	0	0	0	0	0	0	0	0	0	0	0	0	0
DYNC1H1	1778	symbol	H. sapiens	1778	H. sapiens	DYNC1H1	1	1	1	dynein cytoplasmic 1 heavy chain 1	GO:1905832 positive regulation of spindle assembly;GO:0090235 regulation of metaphase plate congression;GO:0033962 P-body assembly		Human disease related genes:Nervous system diseases:Neurodegenerative diseases; Human disease related genes:Other diseases:Mental and behavioural disorders; Disease related genes; Predicted intracellular proteins	Centrosome;Cytosol (Supported)		(M163)PID LIS1 PATHWAY	(M5893)HALLMARK MITOTIC SPINDLE	1	0	1	1	0	1	0	0	0	0	0	0	0	0	0	0	0	0	1	0
AGPAT4	56895	symbol	H. sapiens	56895	H. sapiens	AGPAT4	1	1	1	1-acylglycerol-3-phosphate O-acyltransferase 4	GO:0016024 CDP-diacylglycerol biosynthetic process;GO:0046341 CDP-diacylglycerol metabolic process;GO:0006654 phosphatidic acid biosynthetic process		Predicted intracellular proteins; Enzymes; ENZYME proteins:Transferases	Golgi apparatus (Approved); Additional: Nucleoli;Vesicles			(M5945)HALLMARK HEME METABOLISM	0	0	0	0	0	0	0	0	1	0	0	0	0	0	0	0	0	0	0	0
YIPF5	81555	symbol	H. sapiens	81555	H. sapiens	YIPF5	1	1	1	Yip1 domain family member 5	GO:0030070 insulin processing;GO:0048280 vesicle fusion with Golgi apparatus;GO:0060628 regulation of ER to Golgi vesicle-mediated transport		Human disease related genes:Congenital malformations:Congenital malformations of the nervous system; Disease related genes	Endoplasmic reticulum;Golgi apparatus;Vesicles (Supported); Additional: Nucleoplasm				0	0	0	0	1	0	0	0	0	0	0	0	0	0	0	1	0	0	0	0
FOXP1	27086	symbol	H. sapiens	27086	H. sapiens	FOXP1	1	1	1	forkhead box P1	GO:0032745 positive regulation of interleukin-21 production;GO:1901300 positive regulation of hydrogen peroxide-mediated programmed cell death;GO:1901509 regulation of endothelial tube morphogenesis		Transcription factors:Helix-turn-helix domains; Predicted intracellular proteins; Cancer-related genes; Disease related genes	Nucleoplasm (Supported)				0	0	0	0	0	0	0	0	0	0	0	0	0	0	0	0	0	0	0	0
SOD2	6648	symbol	H. sapiens	6648	H. sapiens	SOD2	1	1	1	superoxide dismutase 2	GO:0003068 regulation of systemic arterial blood pressure by acetylcholine;GO:0003069 acetylcholine-mediated vasodilation involved in regulation of systemic arterial blood pressure;GO:0003070 regulation of systemic arterial blood pressure by neurotransmitter		Cancer-related genes:Candidate cancer biomarkers; Potential drug targets; Disease related genes; Human disease related genes:Urinary system diseases:Kidney diseases; Human disease related genes:Endocrine and metabolic diseases:Diabetes; Predicted intracellular proteins; ENZYME proteins:Oxidoreductases; Enzymes	Mitochondria (Supported)	Benzylsulfonic acid; 3-Fluoro-L-tyrosine	(M136)PID FOXO PATHWAY	(M5938)HALLMARK REACTIVE OXYGEN SPECIES PATHWAY; (M5949)HALLMARK PEROXISOME; (M5941)HALLMARK UV RESPONSE UP	0	0	0	0	0	0	0	0	1	0	0	0	0	0	0	0	0	0	0	0
SPECC1L	23384	symbol	H. sapiens	23384	H. sapiens	SPECC1L	1	1	1	sperm antigen with calponin homology and coiled-coil domains 1 like	GO:0051301 cell division;GO:0030036 actin cytoskeleton organization;GO:0030029 actin filament-based process		Human disease related genes:Congenital malformations:Other congenital malformations; Human disease related genes:Congenital malformations:Congenital malformations of face and neck; Disease related genes; Predicted intracellular proteins	Actin filaments (Supported)				0	0	0	0	0	1	0	0	0	0	0	0	0	0	0	0	0	0	0	0
GATD1	347862	symbol	H. sapiens	347862	H. sapiens	GATD1	1	1	1	glutamine amidotransferase class 1 domain containing 1	GO:0019243 methylglyoxal catabolic process to D-lactate via S-lactoyl-glutathione;GO:0051596 methylglyoxal catabolic process;GO:0061727 methylglyoxal catabolic process to lactate		Predicted secreted proteins; Peptidases:Cysteine-type peptidases; Predicted intracellular proteins; Enzymes	Nucleoplasm (Supported)				0	0	0	0	0	0	0	0	0	0	0	0	0	0	0	0	0	0	0	0
MDH2	4191	symbol	H. sapiens	4191	H. sapiens	MDH2	1	0	0	malate dehydrogenase 2	GO:0006107 oxaloacetate metabolic process;GO:0006108 malate metabolic process;GO:0006734 NADH metabolic process		Disease related genes; Predicted intracellular proteins; ENZYME proteins:Oxidoreductases; Enzymes; Human disease related genes:Nervous system diseases:Epilepsy; Citric acid cycle related proteins; FDA approved drug targets:Small molecule drugs	Mitochondria (Enhanced)	NADH; Citric acid; Xanthinol		(M5935)HALLMARK FATTY ACID METABOLISM; (M5905)HALLMARK ADIPOGENESIS; (M5936)HALLMARK OXIDATIVE PHOSPHORYLATION	0	0	0	0	0	0	0	1	1	0	0	0	0	0	0	0	0	0	0	0
POLG	5428	symbol	H. sapiens	5428	H. sapiens	POLG	1	1	1	DNA polymerase gamma, catalytic subunit	GO:0006264 mitochondrial DNA replication;GO:0006287 base-excision repair, gap-filling;GO:0032042 mitochondrial DNA metabolic process		Potential drug targets; Disease related genes; ENZYME proteins:Transferases; Human disease related genes:Congenital disorders of metabolism:Mitochondrial diseases; Predicted intracellular proteins; Enzymes; Human disease related genes:Nervous system diseases:Eye disease	Mitochondria (Supported)				0	0	0	0	0	0	0	0	0	0	0	0	0	0	0	0	0	0	0	0
SAMD12	401474	symbol	H. sapiens	401474	H. sapiens	SAMD12	1	1	1	sterile alpha motif domain containing 12	GO:0007169 transmembrane receptor protein tyrosine kinase signaling pathway;GO:0007167 enzyme-linked receptor protein signaling pathway;GO:0007166 cell surface receptor signaling pathway		Human disease related genes:Nervous system diseases:Epilepsy; Predicted intracellular proteins; Disease related genes	Cytosol;Golgi apparatus (Approved)				0	0	0	0	0	0	0	0	0	0	0	0	0	0	0	0	0	1	0	0
BMF	90427	symbol	H. sapiens	90427	H. sapiens	BMF	1	1	1	Bcl2 modifying factor	GO:0043276 anoikis;GO:0090200 positive regulation of release of cytochrome c from mitochondria;GO:0090199 regulation of release of cytochrome c from mitochondria		Predicted intracellular proteins	Nucleoplasm (Approved)			(M5902)HALLMARK APOPTOSIS	0	0	0	0	0	0	0	0	0	0	0	0	0	0	1	0	0	0	0	0
SGCB	6443	symbol	H. sapiens	6443	H. sapiens	SGCB	1	1	1	sarcoglycan beta	GO:0044381 glucose import in response to insulin stimulus;GO:0097084 vascular associated smooth muscle cell development;GO:0035886 vascular associated smooth muscle cell differentiation		Human disease related genes:Musculoskeletal diseases:Muscular diseases; Disease related genes	Cytosol (Approved)			(M5930)HALLMARK EPITHELIAL MESENCHYMAL TRANSITION	0	0	0	0	0	0	0	0	0	0	0	0	0	0	0	0	0	0	0	0
CAPNS1	826	symbol	H. sapiens	826	H. sapiens	CAPNS1	1	0	0	calpain small subunit 1	GO:0016241 regulation of macroautophagy;GO:0010506 regulation of autophagy;GO:0031329 regulation of cellular catabolic process		Predicted intracellular proteins	Cytosol;Nucleoplasm (Approved)	PD150606			0	0	0	0	0	0	0	0	0	0	0	0	0	0	1	0	0	0	0	0
NDUFA13	51079	symbol	H. sapiens	51079	H. sapiens	NDUFA13	1	0	0	NADH:ubiquinone oxidoreductase subunit A13	GO:0045039 protein insertion into mitochondrial inner membrane;GO:0035458 cellular response to interferon-beta;GO:0051204 protein insertion into mitochondrial membrane		Human disease related genes:Congenital disorders of metabolism:Mitochondrial diseases; Disease related genes	Mitochondria (Supported)	NADH			0	0	0	0	0	0	0	0	1	0	1	0	1	0	0	0	0	0	0	0
TRIM39	56658	symbol	H. sapiens	56658	H. sapiens	TRIM39	1	1	1	tripartite motif containing 39	GO:0007095 mitotic G2 DNA damage checkpoint signaling;GO:0032435 negative regulation of proteasomal ubiquitin-dependent protein catabolic process;GO:1901799 negative regulation of proteasomal protein catabolic process		Predicted intracellular proteins; Enzymes; ENZYME proteins:Transferases	Cytosol (Supported)				0	0	1	0	0	1	0	0	0	0	0	0	0	0	0	0	0	0	0	0
KBTBD8	84541	symbol	H. sapiens	84541	H. sapiens	KBTBD8	1	1	1	kelch repeat and BTB domain containing 8	GO:0014029 neural crest formation;GO:0006513 protein monoubiquitination;GO:0014032 neural crest cell development		Predicted intracellular proteins					0	0	1	0	0	0	0	0	0	0	0	0	0	0	0	0	0	0	0	0
SMARCC1	6599	symbol	H. sapiens	6599	H. sapiens	SMARCC1	1	1	1	SWI/SNF related, matrix associated, actin dependent regulator of chromatin subfamily c member 1	GO:0006337 nucleosome disassembly;GO:0032986 protein-DNA complex disassembly;GO:2000819 regulation of nucleotide-excision repair		Transcription factors:Helix-turn-helix domains; Predicted intracellular proteins	Nucleoplasm (Enhanced)		(M151)PID AR TF PATHWAY; (M115)PID REG GR PATHWAY	(M5949)HALLMARK PEROXISOME; (M5901)HALLMARK G2M CHECKPOINT; (M5926)HALLMARK MYC TARGETS V1	0	0	0	0	0	0	0	0	0	0	0	0	0	0	0	0	0	1	1	0
PFKFB3	5209	symbol	H. sapiens	5209	H. sapiens	PFKFB3	1	1	1	6-phosphofructo-2-kinase/fructose-2,6-biphosphatase 3	GO:0006003 fructose 2,6-bisphosphate metabolic process;GO:0006000 fructose metabolic process;GO:0046835 carbohydrate phosphorylation	yes	Predicted intracellular proteins; Enzymes; ENZYME proteins:Hydrolases; ENZYME proteins:Transferases	Nucleoplasm (Enhanced)		(M255)PID HIF1 TFPATHWAY	(M5890)HALLMARK TNFA SIGNALING VIA NFKB; (M5891)HALLMARK HYPOXIA; (M5905)HALLMARK ADIPOGENESIS	0	1	0	0	0	0	0	1	0	0	0	0	0	0	0	0	0	0	0	0
RAB4B-EGLN2	100529264	symbol	H. sapiens	100529264	H. sapiens	RAB4B-EGLN2	1	1	1	RAB4B-EGLN2 readthrough (NMD candidate)								0	0	0	0	0	0	0	0	0	0	0	0	0	0	0	0	0	0	0	0
IP6K1	9807	symbol	H. sapiens	9807	H. sapiens	IP6K1	1	1	1	inositol hexakisphosphate kinase 1	GO:0032958 inositol phosphate biosynthetic process;GO:0043647 inositol phosphate metabolic process;GO:0046173 polyol biosynthetic process	yes	Predicted intracellular proteins; Enzymes; ENZYME proteins:Transferases	Nucleoli fibrillar center (Supported); Additional: Cytosol;Nucleoplasm			(M5951)HALLMARK SPERMATOGENESIS	0	1	0	0	0	0	0	0	1	0	0	0	0	0	0	0	0	0	0	0
MEF2D	4209	symbol	H. sapiens	4209	H. sapiens	MEF2D	1	1	1	myocyte enhancer factor 2D	GO:0007512 adult heart development;GO:0001958 endochondral ossification;GO:0036075 replacement ossification		Transcription factors:alpha-Helices exposed by beta-structures; Predicted intracellular proteins	Nucleoplasm (Enhanced); Additional: Vesicles		(M32)PID HDAC CLASSIII PATHWAY; (M113)PID NFAT 3PATHWAY	(M5909)HALLMARK MYOGENESIS	0	0	0	0	0	0	0	0	0	0	0	1	0	0	0	0	0	0	0	0
LETM1	3954	symbol	H. sapiens	3954	H. sapiens	LETM1	1	1	1	leucine zipper and EF-hand containing transmembrane protein 1	GO:0099093 calcium export from the mitochondrion;GO:0051562 negative regulation of mitochondrial calcium ion concentration;GO:0140141 mitochondrial potassium ion transmembrane transport		Transporters:Electrochemical Potential-driven transporters; Human disease related genes:Other congenital disorders:Chromosomal abnormalities	Mitochondria (Supported)				0	0	0	1	0	0	0	0	0	0	0	0	0	0	0	0	0	0	0	0
ZFAND3	60685	symbol	H. sapiens	60685	H. sapiens	ZFAND3	1	1	1	zinc finger AN1-type containing 3			Predicted intracellular proteins	Nucleoplasm;Vesicles (Approved)				0	0	0	0	0	0	0	0	0	0	0	0	0	0	0	0	0	0	0	0
ATAD5	79915	symbol	H. sapiens	79915	H. sapiens	ATAD5	1	0	0	ATPase family AAA domain containing 5	GO:0090618 DNA clamp unloading;GO:0048304 positive regulation of isotype switching to IgG isotypes;GO:1902166 negative regulation of intrinsic apoptotic signaling pathway in response to DNA damage by p53 class mediator		Predicted intracellular proteins	Nucleoplasm (Approved); Additional: Centriolar satellite;Cytokinetic bridge;Cytosol				0	0	0	0	0	0	0	0	0	0	0	0	0	0	0	0	0	0	0	0
COX10	1352	symbol	H. sapiens	1352	H. sapiens	COX10	1	1	1	cytochrome c oxidase assembly factor heme A:farnesyltransferase COX10	GO:0006784 heme A biosynthetic process;GO:0046160 heme a metabolic process;GO:0000266 mitochondrial fission		Potential drug targets; Disease related genes; ENZYME proteins:Transferases; Human disease related genes:Congenital disorders of metabolism:Mitochondrial diseases; Predicted intracellular proteins; Enzymes	Mitochondria (Supported); Additional: Cytosol;Nucleoli			(M5936)HALLMARK OXIDATIVE PHOSPHORYLATION	0	0	0	0	0	0	0	0	1	0	0	0	0	0	0	0	0	0	0	0
RIMKLA	284716	symbol	H. sapiens	284716	H. sapiens	RIMKLA	1	1	1	ribosomal modification protein rimK like family member A	GO:0009064 glutamine family amino acid metabolic process;GO:1901605 alpha-amino acid metabolic process;GO:0006520 amino acid metabolic process		Predicted intracellular proteins; ENZYME proteins:Ligase; Enzymes	Nucleoli fibrillar center (Uncertain)				0	0	0	0	0	0	0	0	0	0	0	0	0	0	0	0	0	0	0	0
MTF1	4520	symbol	H. sapiens	4520	H. sapiens	MTF1	1	1	1	metal regulatory transcription factor 1	GO:1990079 cartilage homeostasis;GO:0071294 cellular response to zinc ion;GO:0010043 response to zinc ion		Transcription factors:Zinc-coordinating DNA-binding domains; Predicted intracellular proteins	Nucleoplasm (Enhanced)	Silver			0	0	0	0	0	0	0	0	0	0	0	0	0	0	0	0	0	0	0	0
E2F7	144455	symbol	H. sapiens	144455	H. sapiens	E2F7	1	1	1	E2F transcription factor 7	GO:0032877 positive regulation of DNA endoreduplication;GO:0071930 negative regulation of transcription involved in G1/S transition of mitotic cell cycle;GO:0032875 regulation of DNA endoreduplication		Transcription factors:Helix-turn-helix domains; Predicted intracellular proteins	Nuclear speckles (Supported)		(M40)PID E2F PATHWAY		0	0	0	0	0	1	0	0	0	0	0	0	0	0	0	0	0	0	0	0
CRY2	1408	symbol	H. sapiens	1408	H. sapiens	CRY2	1	1	1	cryptochrome circadian regulator 2	GO:0009785 blue light signaling pathway;GO:0071483 cellular response to blue light;GO:2000832 negative regulation of steroid hormone secretion		Predicted intracellular proteins	Nuclear speckles (Supported); Additional: Cytosol		(M95)PID CIRCADIAN PATHWAY		0	0	0	0	0	0	0	0	0	0	1	0	1	0	0	0	0	0	0	0
RANBP10	57610	symbol	H. sapiens	57610	H. sapiens	RANBP10	1	1	1	RAN binding protein 10	GO:0007010 cytoskeleton organization;GO:0006996 organelle organization;GO:0016043 cellular component organization		Predicted intracellular proteins			(M48)PID MET PATHWAY	(M5945)HALLMARK HEME METABOLISM	0	0	0	0	0	0	0	0	0	0	0	1	0	0	0	0	0	0	0	0
C1orf198	84886	symbol	H. sapiens	84886	H. sapiens	C1orf198	1	1	1	chromosome 1 open reading frame 198			Predicted intracellular proteins	Cytosol (Supported)				0	0	0	0	0	0	0	0	0	0	0	0	0	0	0	0	0	0	0	0
ESPL1	9700	symbol	H. sapiens	9700	H. sapiens	ESPL1	1	1	1	extra spindle pole bodies like 1, separase	GO:0051307 meiotic chromosome separation;GO:0045875 negative regulation of sister chromatid cohesion;GO:0051304 chromosome separation		Predicted intracellular proteins; ENZYME proteins:Hydrolases; Enzymes	Nucleoplasm (Supported); Additional: Vesicles			(M5893)HALLMARK MITOTIC SPINDLE; (M5901)HALLMARK G2M CHECKPOINT; (M5925)HALLMARK E2F TARGETS	0	0	0	0	0	1	0	0	0	0	0	0	0	0	0	0	0	0	0	0
LEPROT	54741	symbol	H. sapiens	54741	H. sapiens	LEPROT	1	1	1	leptin receptor overlapping transcript	GO:0060400 negative regulation of growth hormone receptor signaling pathway;GO:0060398 regulation of growth hormone receptor signaling pathway;GO:2000009 negative regulation of protein localization to cell surface		Predicted intracellular proteins	Centrosome (Approved)				0	0	0	0	0	0	0	0	0	0	0	0	0	0	0	0	0	0	0	1
PLCL1	5334	symbol	H. sapiens	5334	H. sapiens	PLCL1	1	1	1	phospholipase C like 1 (inactive)	GO:0007214 gamma-aminobutyric acid signaling pathway;GO:0032228 regulation of synaptic transmission, GABAergic;GO:0120163 negative regulation of cold-induced thermogenesis		Predicted intracellular proteins		Quinacrine		(M5941)HALLMARK UV RESPONSE UP	0	0	0	0	0	0	0	0	0	0	0	0	0	0	0	0	0	0	0	0
RNMT	8731	symbol	H. sapiens	8731	H. sapiens	RNMT	1	1	1	RNA guanine-7 methyltransferase	GO:0106005 RNA 5'-cap (guanine-N7)-methylation;GO:0036265 RNA (guanine-N7)-methylation;GO:0006370 7-methylguanosine mRNA capping		Predicted intracellular proteins; Enzymes; ENZYME proteins:Transferases	Nucleoplasm (Supported); Additional: Nucleoli fibrillar center			(M5898)HALLMARK DNA REPAIR	0	0	0	0	0	0	0	0	0	0	0	0	0	0	0	0	0	0	0	0
ST14	6768	symbol	H. sapiens	6768	H. sapiens	ST14	1	0	0	ST14 transmembrane serine protease matriptase	GO:0060671 epithelial cell differentiation involved in embryonic placenta development;GO:0060672 epithelial cell morphogenesis involved in placental branching;GO:0060670 branching involved in labyrinthine layer morphogenesis		Cancer-related genes:Candidate cancer biomarkers; Potential drug targets; Peptidases:Serine-type peptidases; Disease related genes; Transporters:Accessory Factors Involved in Transport; ENZYME proteins:Hydrolases; Enzymes; Human disease related genes:Congenital malformations:Congenital malformations of skin	Nucleoplasm;Vesicles (Approved)	Urokinase; Benzamidine; Camostat	(M3468)NABA ECM REGULATORS; (M5885)NABA MATRISOME ASSOCIATED; (M5889)NABA MATRISOME	(M5907)HALLMARK ESTROGEN RESPONSE LATE; (M5939)HALLMARK P53 PATHWAY	0	0	1	0	0	0	1	0	0	0	0	0	0	0	0	0	0	0	0	0
GNS	2799	symbol	H. sapiens	2799	H. sapiens	GNS	1	1	1	glucosamine (N-acetyl)-6-sulfatase	GO:0042340 keratan sulfate catabolic process;GO:0042339 keratan sulfate metabolic process;GO:0006027 glycosaminoglycan catabolic process		Potential drug targets; Human disease related genes:Congenital disorders of metabolism:Congenital disorders of glycan/glycoprotein metabolism; Disease related genes; Predicted intracellular proteins; ENZYME proteins:Hydrolases; Enzymes; Human disease related genes:Congenital disorders of metabolism:Lysosomal storage diseases					1	0	0	0	0	0	0	1	0	0	0	0	0	1	0	0	0	0	0	0
VASN	114990	symbol	H. sapiens	114990	H. sapiens	VASN	1	0	0	vasorin	GO:0071461 cellular response to redox state;GO:0051775 response to redox state;GO:0010719 negative regulation of epithelial to mesenchymal transition		Predicted secreted proteins	Mitochondria (Approved); Additional: Nucleoli;Nucleoplasm				0	0	0	0	0	0	0	0	0	0	0	0	0	0	0	0	0	0	0	0
TAPBP	6892	symbol	H. sapiens	6892	H. sapiens	TAPBP	1	1	1	TAP binding protein	GO:0002398 MHC class Ib protein complex assembly;GO:0050822 peptide stabilization;GO:0050823 peptide antigen stabilization		Potential drug targets; Disease related genes; Transporters:Accessory Factors Involved in Transport; Predicted intracellular proteins; Human disease related genes:Immune system diseases:Primary immunodeficiency	Nucleoli;Plasma membrane (Approved); Additional: Mitochondria			(M5913)HALLMARK INTERFERON GAMMA RESPONSE; (M5932)HALLMARK INFLAMMATORY RESPONSE; (M5950)HALLMARK ALLOGRAFT REJECTION	0	0	1	0	0	0	0	0	0	0	0	0	0	0	0	1	0	0	0	0
ZZEF1	23140	symbol	H. sapiens	23140	H. sapiens	ZZEF1	1	1	1	zinc finger ZZ-type and EF-hand domain containing 1	GO:0006325 chromatin organization;GO:0071824 protein-DNA complex organization;GO:0043933 protein-containing complex organization			Nucleoplasm (Approved); Additional: Mitochondria				0	0	0	0	0	0	0	0	0	0	0	0	0	0	0	0	0	0	0	0
ATXN1	6310	symbol	H. sapiens	6310	H. sapiens	ATXN1	1	1	1	ataxin 1	GO:0035176 social behavior;GO:0051703 biological process involved in intraspecies interaction between organisms;GO:0007613 memory		Human disease related genes:Nervous system diseases:Neurodegenerative diseases; Predicted intracellular proteins; Disease related genes	Nucleoplasm (Supported); Additional: Cytosol;Nucleoli			(M5949)HALLMARK PEROXISOME; (M5948)HALLMARK BILE ACID METABOLISM; (M5942)HALLMARK UV RESPONSE DN	0	0	0	0	0	0	0	0	1	0	0	0	0	0	0	0	0	0	0	0
KCNK6	9424	symbol	H. sapiens	9424	H. sapiens	KCNK6	1	1	1	potassium two pore domain channel subfamily K member 6	GO:0060075 regulation of resting membrane potential;GO:0030322 stabilization of membrane potential;GO:0003085 negative regulation of systemic arterial blood pressure		Voltage-gated ion channels:Two-P Potassium Channels; Transporters:Transporter channels and pores	Cytosol;Plasma membrane (Approved); Additional: Actin filaments	Ibutilide; Quinidine			0	0	0	0	0	0	0	0	0	0	0	0	0	0	0	0	0	0	0	0
ARHGAP44	9912	symbol	H. sapiens	9912	H. sapiens	ARHGAP44	1	1	1	Rho GTPase activating protein 44	GO:0098886 modification of dendritic spine;GO:0099152 regulation of neurotransmitter receptor transport, endosome to postsynaptic membrane;GO:0035021 negative regulation of Rac protein signal transduction		Predicted intracellular proteins					0	0	0	1	0	0	1	0	0	0	1	0	1	0	0	0	1	0	0	1
SLCO2A1	6578	symbol	H. sapiens	6578	H. sapiens	SLCO2A1	1	1	1	solute carrier organic anion transporter family member 2A1	GO:0043252 sodium-independent organic anion transport;GO:0015732 prostaglandin transport;GO:0071715 icosanoid transport		Potential drug targets; Disease related genes; Transporters:Electrochemical Potential-driven transporters; Human disease related genes:Digestive system diseases:Gastrointestinal diseases; Human disease related genes:Musculoskeletal diseases:Skeletal diseases				(M5944)HALLMARK ANGIOGENESIS	0	0	0	0	0	0	0	0	0	0	0	0	0	0	0	0	0	0	0	0
CHST3	9469	symbol	H. sapiens	9469	H. sapiens	CHST3	1	1	1	carbohydrate sulfotransferase 3	GO:0006044 N-acetylglucosamine metabolic process;GO:0030206 chondroitin sulfate biosynthetic process;GO:0050650 chondroitin sulfate proteoglycan biosynthetic process		Potential drug targets; Disease related genes; ENZYME proteins:Transferases; Human disease related genes:Congenital malformations:Congenital malformations of the musculoskeletal system; Enzymes	Cytosol;Golgi apparatus (Approved)			(M5891)HALLMARK HYPOXIA	0	0	0	0	0	0	0	1	1	0	0	0	0	0	0	0	0	0	0	0
EXTL2	2135	symbol	H. sapiens	2135	H. sapiens	EXTL2	1	1	1	exostosin like glycosyltransferase 2	GO:0019276 UDP-N-acetylgalactosamine metabolic process;GO:0006044 N-acetylglucosamine metabolic process;GO:1901071 glucosamine-containing compound metabolic process		Predicted intracellular proteins; Enzymes; ENZYME proteins:Transferases	Nucleoplasm (Approved); Additional: Cytosol	Uridine-Diphosphate-N-Acetylgalactosamine; Uridine-Diphosphate-N-Acetylglucosamine; Uridine-5'-Diphosphate			0	0	0	0	0	0	0	0	1	0	0	0	0	0	0	0	0	0	0	0
C19orf38	255809	symbol	H. sapiens	255809	H. sapiens	C19orf38	1	1	1	chromosome 19 open reading frame 38				Cytosol (Uncertain); Additional: Golgi apparatus;Plasma membrane				0	0	0	0	0	0	0	0	0	0	0	0	0	0	0	0	0	0	0	0
ZNF768	79724	symbol	H. sapiens	79724	H. sapiens	ZNF768	1	1	1	zinc finger protein 768	GO:0006366 transcription by RNA polymerase II;GO:0006351 DNA-templated transcription;GO:0032774 RNA biosynthetic process		Transcription factors:Zinc-coordinating DNA-binding domains; Predicted intracellular proteins	Nucleoplasm (Approved); Additional: Vesicles				0	0	0	0	0	0	0	0	0	0	0	0	0	0	0	0	0	0	0	0
KIF3B	9371	symbol	H. sapiens	9371	H. sapiens	KIF3B	1	1	1	kinesin family member 3B	GO:0036372 opsin transport;GO:0098971 anterograde dendritic transport of neurotransmitter receptor complex;GO:0072383 plus-end-directed vesicle transport along microtubule		Predicted intracellular proteins; Human disease related genes:Nervous system diseases:Eye disease; Disease related genes	Actin filaments;Plasma membrane (Uncertain)			(M5893)HALLMARK MITOTIC SPINDLE	1	0	1	0	0	1	0	0	0	0	0	0	0	0	0	0	0	0	0	0
FRAS1	80144	symbol	H. sapiens	80144	H. sapiens	FRAS1	1	1	1	Fraser extracellular matrix complex subunit 1	GO:0003338 metanephros morphogenesis;GO:0001656 metanephros development;GO:0060993 kidney morphogenesis		Human disease related genes:Congenital malformations:Other congenital malformations; Predicted intracellular proteins; Disease related genes			(M3008)NABA ECM GLYCOPROTEINS; (M5884)NABA CORE MATRISOME; (M5889)NABA MATRISOME		0	0	0	0	0	0	0	0	0	0	0	0	0	0	0	0	0	0	0	0
TMEM104	54868	symbol	H. sapiens	54868	H. sapiens	TMEM104	1	1	1	transmembrane protein 104	GO:0008150 biological_process		Transporters:Electrochemical Potential-driven transporters	Nucleoplasm (Approved); Additional: Golgi apparatus				0	0	0	0	0	0	0	0	0	0	0	0	0	0	0	0	0	0	0	0
DNAJC14	85406	symbol	H. sapiens	85406	H. sapiens	DNAJC14	1	1	1	DnaJ heat shock protein family (Hsp40) member C14	GO:0015031 protein transport;GO:0045184 establishment of protein localization;GO:0071705 nitrogen compound transport							0	0	0	0	0	0	0	0	0	0	0	0	0	0	0	0	0	0	0	0
MRPL2	51069	symbol	H. sapiens	51069	H. sapiens	MRPL2	1	0	0	mitochondrial ribosomal protein L2	GO:0032543 mitochondrial translation;GO:0140053 mitochondrial gene expression;GO:0006412 translation		Ribosomal proteins; Predicted intracellular proteins	Mitochondria (Supported); Additional: Nucleoplasm				0	0	0	0	0	0	0	0	0	0	0	0	0	0	0	0	0	0	0	0
IKBKG	8517	symbol	H. sapiens	8517	H. sapiens	IKBKG	1	1	1	inhibitor of nuclear factor kappa B kinase regulatory subunit gamma	GO:0043276 anoikis;GO:0050862 positive regulation of T cell receptor signaling pathway;GO:0050857 positive regulation of antigen receptor-mediated signaling pathway		Disease related genes; Human disease related genes:Congenital malformations:Congenital malformations of the musculoskeletal system; RAS pathway related proteins; Predicted intracellular proteins; Human disease related genes:Immune system diseases:Allergies and autoimmune diseases; Human disease related genes:Immune system diseases:Primary immunodeficiency; Human disease related genes:Congenital m…	Cytosol (Enhanced)	AGRO100; Tarenflurbil	(M37)PID NFKAPPAB CANONICAL PATHWAY; (M264)PID TOLL ENDOGENOUS PATHWAY; (M79)PID TRAIL PATHWAY	(M5915)HALLMARK APICAL JUNCTION	0	0	1	1	0	0	0	0	1	0	0	0	0	0	1	0	0	0	0	0
HIP1	3092	symbol	H. sapiens	3092	H. sapiens	HIP1	1	1	1	huntingtin interacting protein 1	GO:2000588 positive regulation of platelet-derived growth factor receptor-beta signaling pathway;GO:0010641 positive regulation of platelet-derived growth factor receptor signaling pathway;GO:2000586 regulation of platelet-derived growth factor receptor-beta signaling pathway		Potential drug targets; Disease related genes; Predicted intracellular proteins; Cancer-related genes; Transporters:Transporter channels and pores	Vesicles (Supported)		(M58)PID AR PATHWAY		1	0	0	0	0	0	0	0	1	0	0	0	1	0	0	0	0	0	0	0
DVL3	1857	symbol	H. sapiens	1857	H. sapiens	DVL3	1	1	1	dishevelled segment polarity protein 3	GO:0038031 non-canonical Wnt signaling pathway via JNK cascade;GO:0150012 positive regulation of neuron projection arborization;GO:0090179 planar cell polarity pathway involved in neural tube closure		Cancer-related genes:Candidate cancer biomarkers; Human disease related genes:Congenital malformations:Other congenital malformations; Predicted intracellular proteins; Disease related genes	Cytosol (Approved)		(M31)PID BETA CATENIN DEG PATHWAY; (M90)PID WNT CANONICAL PATHWAY; (M23)PID WNT NONCANONICAL PATHWAY		0	0	0	1	0	0	1	0	1	0	0	0	1	0	0	0	0	0	0	0
RBM47	54502	symbol	H. sapiens	54502	H. sapiens	RBM47	1	1	1	RNA binding motif protein 47	GO:0016554 cytidine to uridine editing;GO:0016553 base conversion or substitution editing;GO:0070935 3'-UTR-mediated mRNA stabilization		Predicted intracellular proteins	Cytosol;Nucleoplasm (Approved)				0	0	0	0	0	0	0	0	0	0	0	0	0	0	1	0	0	0	0	0
NUMBL	9253	symbol	H. sapiens	9253	H. sapiens	NUMBL	1	1	1	NUMB like endocytic adaptor protein	GO:0021849 neuroblast division in subventricular zone;GO:0021670 lateral ventricle development;GO:0055057 neuroblast division		Predicted intracellular proteins					0	0	0	0	0	1	1	0	0	0	0	0	0	0	0	0	1	0	0	0
UBE2F-SCLY	100533179	symbol	H. sapiens	100533179	H. sapiens	UBE2F-SCLY	1	1	1	UBE2F-SCLY readthrough (NMD candidate)								0	0	0	0	0	0	0	0	0	0	0	0	0	0	0	0	0	0	0	0
ACVR2B	93	symbol	H. sapiens	93	H. sapiens	ACVR2B	1	1	1	activin A receptor type 2B	GO:0032927 positive regulation of activin receptor signaling pathway;GO:0060836 lymphatic endothelial cell differentiation;GO:0048617 embryonic foregut morphogenesis	yes	Cancer-related genes:Candidate cancer biomarkers; Human disease related genes:Congenital malformations:Other congenital malformations; Potential drug targets; Disease related genes; ENZYME proteins:Transferases; Cancer-related genes:Mutated cancer genes; Enzymes; Kinases:TKL Ser/Thr protein kinases			(M185)PID ALK1 PATHWAY		0	1	0	0	0	0	0	0	0	0	0	0	0	0	0	0	0	1	0	0
SLC16A10	117247	symbol	H. sapiens	117247	H. sapiens	SLC16A10	1	1	1	solute carrier family 16 member 10	GO:0070460 thyroid-stimulating hormone secretion;GO:0015828 tyrosine transport;GO:0015823 phenylalanine transport		Transporters:Electrochemical Potential-driven transporters	Cell Junctions;Vesicles (Supported)				0	0	0	0	0	0	0	0	0	0	0	0	0	0	0	0	0	0	0	0
JPT2	90861	symbol	H. sapiens	90861	H. sapiens	JPT2	1	1	1	Jupiter microtubule associated homolog 2	GO:0075509 endocytosis involved in viral entry into host cell;GO:0046794 transport of virus;GO:0050848 regulation of calcium-mediated signaling		Predicted intracellular proteins	Cytosol;Plasma membrane (Approved)				0	0	0	0	0	0	0	0	0	0	0	0	0	0	0	0	0	0	0	0
SDHC	6391	symbol	H. sapiens	6391	H. sapiens	SDHC	1	1	1	succinate dehydrogenase complex subunit C	GO:0006121 mitochondrial electron transport, succinate to ubiquinone;GO:0006099 tricarboxylic acid cycle;GO:0042776 proton motive force-driven mitochondrial ATP synthesis		Potential drug targets; Disease related genes; Predicted intracellular proteins; Cancer-related genes; Citric acid cycle related proteins; Human disease related genes:Cancers:Cancers of endocrine organs; Human disease related genes:Cancers:Cancers of the digestive system; Transporters:Primary Active Transporters		2-Hexyloxy-6-Hydroxymethyl-Tetrahydro-Pyran-3,4,5-Triol; Ubiquinone Q1		(M5935)HALLMARK FATTY ACID METABOLISM; (M5905)HALLMARK ADIPOGENESIS; (M5936)HALLMARK OXIDATIVE PHOSPHORYLATION	0	0	0	0	0	0	0	0	1	0	0	0	0	0	0	0	0	0	0	0
MYCBP	26292	symbol	H. sapiens	26292	H. sapiens	MYCBP	1	0	0	MYC binding protein	GO:0007283 spermatogenesis;GO:0048232 male gamete generation;GO:0007276 gamete generation		Predicted intracellular proteins	Nucleoplasm (Approved); Additional: Mitochondria		(M17)PID NOTCH PATHWAY		0	0	0	0	0	0	0	0	0	0	0	0	0	0	0	0	0	0	0	0
FLVCR2	55640	symbol	H. sapiens	55640	H. sapiens	FLVCR2	1	1	1	FLVCR choline and putative heme transporter 2	GO:0097037 heme export;GO:0015886 heme transport;GO:1901678 iron coordination entity transport		Potential drug targets; Disease related genes; Transporters:Electrochemical Potential-driven transporters; Predicted intracellular proteins; Human disease related genes:Cardiovascular diseases:Vascular diseases					0	0	0	0	0	0	0	0	0	0	0	0	0	0	0	0	0	0	0	0
LRP10	26020	symbol	H. sapiens	26020	H. sapiens	LRP10	1	1	1	LDL receptor related protein 10	GO:0048839 inner ear development;GO:0043583 ear development;GO:0006869 lipid transport			Nucleoplasm (Approved); Additional: Nucleoli			(M5945)HALLMARK HEME METABOLISM	0	0	0	0	0	0	0	0	0	0	0	0	0	0	0	0	0	0	0	0
HIF3A	64344	symbol	H. sapiens	64344	H. sapiens	HIF3A	1	1	1	hypoxia inducible factor 3 subunit alpha	GO:0001666 response to hypoxia;GO:0036293 response to decreased oxygen levels;GO:0070482 response to oxygen levels		Predicted intracellular proteins; Transcription factors:Basic domains	Cytosol;Nucleoplasm (Supported); Additional: Plasma membrane		(M180)PID HIF1A PATHWAY		0	0	0	0	0	0	0	0	0	0	0	0	0	0	0	0	0	0	0	0
WARS	7453	gene_synonym	H. sapiens	7453	H. sapiens	WARS1	1	1	1	tryptophanyl-tRNA synthetase 1	GO:0006436 tryptophanyl-tRNA aminoacylation;GO:0006418 tRNA aminoacylation for protein translation;GO:0043039 tRNA aminoacylation		Potential drug targets; Human disease related genes:Nervous system diseases:Neurodegenerative diseases; Disease related genes; Predicted intracellular proteins; ENZYME proteins:Ligase; Enzymes	Cytosol (Enhanced)	Tryptophan; Tryptophanyl-5'amp; Tryptophanamide		(M5911)HALLMARK INTERFERON ALPHA RESPONSE; (M5913)HALLMARK INTERFERON GAMMA RESPONSE; (M5924)HALLMARK MTORC1 SIGNALING	0	0	0	0	0	0	0	0	0	0	0	0	0	0	0	0	0	0	0	0
RPL32	6161	symbol	H. sapiens	6161	H. sapiens	RPL32	1	1	1	ribosomal protein L32	GO:0002181 cytoplasmic translation;GO:0006412 translation;GO:0043043 peptide biosynthetic process		Ribosomal proteins; Predicted intracellular proteins	Cytosol;Endoplasmic reticulum (Approved)				0	0	0	0	0	0	0	0	0	0	0	0	0	0	0	0	0	0	0	0
KIF13B	23303	symbol	H. sapiens	23303	H. sapiens	KIF13B	1	1	1	kinesin family member 13B	GO:0050770 regulation of axonogenesis;GO:0030705 cytoskeleton-dependent intracellular transport;GO:0006605 protein targeting		Predicted intracellular proteins			(M86)PID ARF6 PATHWAY	(M5939)HALLMARK P53 PATHWAY	1	0	0	0	0	0	1	0	0	0	1	0	0	0	0	0	0	0	0	0
IGF1R	3480	symbol	H. sapiens	3480	H. sapiens	IGF1R	1	1	1	insulin like growth factor 1 receptor	GO:1904192 regulation of cholangiocyte apoptotic process;GO:1904193 negative regulation of cholangiocyte apoptotic process;GO:0090031 positive regulation of steroid hormone biosynthetic process	yes	Cancer-related genes:Candidate cancer biomarkers; Human disease related genes:Cancers:Cancers of soft tissues and bone; Disease related genes; ENZYME proteins:Transferases; Human disease related genes:Cancers:Cancers of the lung and pleura; FDA approved drug targets:Biotech drugs; RAS pathway related proteins; Predicted intracellular proteins; CD markers; Enzymes; Human disease related genes:Endo…		Insulin human; Insulin lispro; Insulin glargine; Insulin pork; Mecasermin; Insulin aspart; Insulin detemir; Insulin glulisine; Phosphoaminophosphonic Acid-Adenylate Ester; ATL1101; XL228; rhIGFBP-3; Linsitinib; Teprotumumab; (4Z)-6-bromo-4-({[4-(pyrrolidin-1-ylmethyl)phenyl]amino}methylidene)isoquinoline-1,3(2H,4H)-dione; 3-[5-(1H-IMIDAZOL-1-YL)-7-METHYL-1H-BENZIMIDAZOL-2-YL]-4-[(PYRIDIN-2-YLMETH…	(M125)PID IGF1 PATHWAY; (M41)PID ER NONGENOMIC PATHWAY; (M232)PID ECADHERIN STABILIZATION PATHWAY	(M5942)HALLMARK UV RESPONSE DN; (M5947)HALLMARK IL2 STAT5 SIGNALING; (M5906)HALLMARK ESTROGEN RESPONSE EARLY	0	1	0	0	0	0	1	0	0	1	0	1	0	0	0	0	1	1	1	0
INPP4A	3631	symbol	H. sapiens	3631	H. sapiens	INPP4A	1	1	1	inositol polyphosphate-4-phosphatase type I A	GO:0036092 phosphatidylinositol-3-phosphate biosynthetic process;GO:0043647 inositol phosphate metabolic process;GO:0046854 phosphatidylinositol phosphate biosynthetic process		Predicted intracellular proteins; ENZYME proteins:Hydrolases; Enzymes	Nuclear membrane;Nucleoplasm (Supported)				0	0	0	0	0	0	0	0	1	0	0	0	0	0	0	0	0	0	0	0
KLHDC4	54758	symbol	H. sapiens	54758	H. sapiens	KLHDC4	1	1	1	kelch domain containing 4			Predicted intracellular proteins	Nucleoli (Approved); Additional: Kinetochore				0	0	0	0	0	0	0	0	0	0	0	0	0	0	0	0	0	0	0	0
MTFP1	51537	symbol	H. sapiens	51537	H. sapiens	MTFP1	0	1	0	mitochondrial fission process 1	GO:0000266 mitochondrial fission;GO:0048285 organelle fission;GO:0007005 mitochondrion organization		Predicted intracellular proteins	Mitochondria (Approved)				0	0	0	0	0	0	0	0	0	0	0	0	0	0	0	0	0	0	0	0
SLC26A6	65010	symbol	H. sapiens	65010	H. sapiens	SLC26A6	0	1	0	solute carrier family 26 member 6	GO:0015724 formate transport;GO:0015797 mannitol transmembrane transport;GO:0046724 oxalic acid secretion		Transporters:Electrochemical Potential-driven transporters	Plasma membrane (Supported); Additional: Cytosol				0	0	0	0	0	0	0	0	1	0	0	0	0	0	0	0	0	0	0	0
FUT4	2526	symbol	H. sapiens	2526	H. sapiens	FUT4	0	1	0	fucosyltransferase 4	GO:0097022 lymphocyte migration into lymph node;GO:0097021 lymphocyte migration into lymphoid organs;GO:0019317 fucose catabolic process		Enzymes; ENZYME proteins:Transferases	Vesicles (Approved)			(M5890)HALLMARK TNFA SIGNALING VIA NFKB	0	0	0	0	0	0	0	1	1	0	0	0	0	0	0	0	0	0	0	0
GTF2H4	2968	symbol	H. sapiens	2968	H. sapiens	GTF2H4	0	1	0	general transcription factor IIH subunit 4	GO:0006289 nucleotide-excision repair;GO:0006366 transcription by RNA polymerase II;GO:0006281 DNA repair		Predicted intracellular proteins	Nuclear speckles (Supported)				0	0	0	0	0	0	0	0	0	0	0	0	0	0	0	0	0	0	0	0
DPH2	1802	symbol	H. sapiens	1802	H. sapiens	DPH2	0	1	0	diphthamide biosynthesis 2	GO:0017183 protein histidyl modification to diphthamide;GO:0018202 peptidyl-histidine modification;GO:0018193 peptidyl-amino acid modification		Predicted intracellular proteins; Disease related genes	Nucleoplasm (Approved)				0	1	0	0	0	0	0	0	0	0	0	0	0	0	0	0	0	0	0	0
GFPT2	9945	symbol	H. sapiens	9945	H. sapiens	GFPT2	0	1	0	glutamine-fructose-6-phosphate transaminase 2	GO:0006048 UDP-N-acetylglucosamine biosynthetic process;GO:0006002 fructose 6-phosphate metabolic process;GO:0046349 amino sugar biosynthetic process		Predicted intracellular proteins; Enzymes; ENZYME proteins:Transferases	Vesicles (Approved)			(M5890)HALLMARK TNFA SIGNALING VIA NFKB; (M5953)HALLMARK KRAS SIGNALING UP	1	0	0	0	0	0	0	0	1	0	0	0	0	0	0	0	0	0	0	0
SLC45A3	85414	symbol	H. sapiens	85414	H. sapiens	SLC45A3	0	1	0	solute carrier family 45 member 3	GO:0015766 disaccharide transport;GO:0015770 sucrose transport;GO:0015772 oligosaccharide transport		Transporters:Electrochemical Potential-driven transporters; Cancer-related genes	Vesicles (Approved); Additional: Nucleoplasm				0	0	0	0	0	0	0	0	0	0	0	0	0	0	0	0	0	0	0	0
IER3IP1	51124	symbol	H. sapiens	51124	H. sapiens	IER3IP1	0	1	0	immediate early response 3 interacting protein 1	GO:0003331 positive regulation of extracellular matrix constituent secretion;GO:0003330 regulation of extracellular matrix constituent secretion;GO:2000269 regulation of fibroblast apoptotic process		Human disease related genes:Congenital malformations:Congenital malformations of the nervous system; Predicted intracellular proteins; Disease related genes	Endoplasmic reticulum (Supported)				0	0	0	0	0	0	0	0	0	0	0	0	0	0	0	1	0	0	0	0
BTG2	7832	symbol	H. sapiens	7832	H. sapiens	BTG2	0	1	0	BTG anti-proliferation factor 2	GO:0007406 negative regulation of neuroblast proliferation;GO:0060213 positive regulation of nuclear-transcribed mRNA poly(A) tail shortening;GO:0060211 regulation of nuclear-transcribed mRNA poly(A) tail shortening		Cancer-related genes:Candidate cancer biomarkers; Predicted intracellular proteins	Vesicles (Approved); Additional: Nucleoplasm		(M145)PID P53 DOWNSTREAM PATHWAY	(M5941)HALLMARK UV RESPONSE UP; (M5902)HALLMARK APOPTOSIS; (M5890)HALLMARK TNFA SIGNALING VIA NFKB	0	0	0	0	0	0	1	0	0	0	0	0	0	0	1	0	0	0	0	0
CYTH1	9267	symbol	H. sapiens	9267	H. sapiens	CYTH1	0	1	0	cytohesin 1	GO:0032012 regulation of ARF protein signal transduction;GO:0090162 establishment of epithelial cell polarity;GO:0030010 establishment of cell polarity		Predicted intracellular proteins			(M141)PID PI3KCI PATHWAY		1	0	0	0	0	0	0	0	0	0	0	0	0	0	0	0	0	0	0	0
SLC35A4	113829	symbol	H. sapiens	113829	H. sapiens	SLC35A4	0	1	0	solute carrier family 35 member A4	GO:0090481 pyrimidine nucleotide-sugar transmembrane transport;GO:0015780 nucleotide-sugar transmembrane transport;GO:1901264 carbohydrate derivative transport		Transporters:Electrochemical Potential-driven transporters	Nucleoplasm (Approved); Additional: Cytosol				0	0	0	0	0	0	0	0	0	0	0	0	0	0	0	0	0	0	0	0
MKNK2	2872	symbol	H. sapiens	2872	H. sapiens	MKNK2	0	1	0	MAPK interacting serine/threonine kinase 2	GO:0071243 cellular response to arsenic-containing substance;GO:0046685 response to arsenic-containing substance;GO:0038034 signal transduction in absence of ligand	yes	Kinases:CAMK Ser/Thr protein kinases; Predicted intracellular proteins; Enzymes; ENZYME proteins:Transferases	Nuclear bodies (Supported)	Fostamatinib		(M5923)HALLMARK PI3K AKT MTOR SIGNALING; (M5939)HALLMARK P53 PATHWAY	0	1	0	0	0	0	0	0	0	0	0	0	0	0	0	0	0	0	0	0
FBXW11	23291	symbol	H. sapiens	23291	H. sapiens	FBXW11	0	1	0	F-box and WD repeat domain containing 11	GO:0042753 positive regulation of circadian rhythm;GO:0008090 retrograde axonal transport;GO:0007097 nuclear migration		Human disease related genes:Congenital malformations:Congenital malformations of the nervous system; Predicted intracellular proteins; Disease related genes	Plasma membrane;Vesicles (Approved); Additional: Nucleoplasm		(M46)PID ATR PATHWAY; (M70)PID PS1 PATHWAY; (M129)PID PLK1 PATHWAY	(M5903)HALLMARK NOTCH SIGNALING	0	0	1	0	0	1	0	0	0	0	0	0	0	0	0	0	0	0	0	0
CRTC3	64784	symbol	H. sapiens	64784	H. sapiens	CRTC3	0	1	0	CREB regulated transcription coactivator 3	GO:0071878 negative regulation of adenylate cyclase-activating adrenergic receptor signaling pathway;GO:0106072 negative regulation of adenylate cyclase-activating G protein-coupled receptor signaling pathway;GO:0106070 regulation of adenylate cyclase-activating G protein-coupled receptor signaling pathway		Cancer-related genes:Mutational cancer driver genes; Predicted intracellular proteins	Nucleoplasm (Enhanced); Additional: Cytosol				0	0	0	0	0	0	0	0	0	0	0	0	0	0	0	0	0	0	0	0
TRAK2	66008	symbol	H. sapiens	66008	H. sapiens	TRAK2	0	1	0	trafficking kinesin protein 2	GO:0098939 dendritic transport of mitochondrion;GO:0098972 anterograde dendritic transport of mitochondrion;GO:0098957 anterograde axonal transport of mitochondrion		Predicted intracellular proteins	Nuclear bodies;Nucleoplasm (Approved); Additional: Vesicles			(M5945)HALLMARK HEME METABOLISM	0	0	0	1	0	0	0	0	0	0	1	0	0	0	0	0	0	0	0	0
PPT2	9374	symbol	H. sapiens	9374	H. sapiens	PPT2	0	1	0	palmitoyl-protein thioesterase 2	GO:0098734 macromolecule depalmitoylation;GO:0046949 fatty-acyl-CoA biosynthetic process;GO:0098732 macromolecule deacylation		Predicted intracellular proteins	Golgi apparatus (Uncertain); Additional: Cytosol;Vesicles				0	0	0	0	0	0	0	0	1	0	0	0	0	1	0	0	0	0	0	0
CLDN18	51208	symbol	H. sapiens	51208	H. sapiens	CLDN18	0	1	0	claudin 18	GO:0071847 TNFSF11-mediated signaling pathway;GO:2001205 negative regulation of osteoclast development;GO:2001204 regulation of osteoclast development			Cell Junctions (Approved)			(M5915)HALLMARK APICAL JUNCTION	0	0	0	0	0	0	0	0	0	0	1	0	0	0	0	0	1	0	0	0
SEMA4D	10507	symbol	H. sapiens	10507	H. sapiens	SEMA4D	0	1	0	semaphorin 4D	GO:1900220 semaphorin-plexin signaling pathway involved in bone trabecula morphogenesis;GO:0010693 negative regulation of alkaline phosphatase activity;GO:1905704 positive regulation of inhibitory synapse assembly		Predicted intracellular proteins; CD markers			(M5880)NABA ECM AFFILIATED; (M5885)NABA MATRISOME ASSOCIATED; (M5889)NABA MATRISOME	(M5932)HALLMARK INFLAMMATORY RESPONSE	0	0	0	0	0	0	1	0	0	0	0	0	1	0	0	0	0	0	0	0
PKM	5315	symbol	H. sapiens	5315	H. sapiens	PKM	0	1	0	pyruvate kinase M1/2	GO:2000767 positive regulation of cytoplasmic translation;GO:0006735 NADH regeneration;GO:0061621 canonical glycolysis	yes	Cancer-related genes:Candidate cancer biomarkers; Predicted intracellular proteins; Enzymes; ENZYME proteins:Transferases	Cytosol (Enhanced)	Pyruvic acid; L-Phospholactate; 2-Phosphoglycolic Acid; 6-(2-fluorobenzyl)-2,4-dimethyl-4,6-dihydro-5H-thieno[2',3':4,5]pyrrolo[2,3-d]pyridazin-5-one; 1-[(2,6-difluorophenyl)sulfonyl]-4-(2,3-dihydro-1,4-benzodioxin-6-ylsulfonyl)piperazine; 1-(2,3-dihydro-1,4-benzodioxin-6-ylsulfonyl)-4-[(4-methoxyphenyl)sulfonyl]piperazine; Copper; Artenimol	(M255)PID HIF1 TFPATHWAY	(M5937)HALLMARK GLYCOLYSIS	0	1	0	0	0	0	0	1	1	0	0	0	0	0	0	0	0	0	0	0
PIGS	94005	symbol	H. sapiens	94005	H. sapiens	PIGS	0	1	0	phosphatidylinositol glycan anchor biosynthesis class S	GO:0016255 attachment of GPI anchor to protein;GO:0006506 GPI anchor biosynthetic process;GO:0006505 GPI anchor metabolic process		Human disease related genes:Nervous system diseases:Epilepsy; Human disease related genes:Congenital disorders of metabolism:Congenital disorders of lipid/glycolipid metabolism; Disease related genes					0	0	0	0	0	0	0	0	1	0	0	0	0	0	0	0	0	0	0	0
SLC35A2	7355	symbol	H. sapiens	7355	H. sapiens	SLC35A2	0	1	0	solute carrier family 35 member A2	GO:0072334 UDP-galactose transmembrane transport;GO:0006012 galactose metabolic process;GO:0090481 pyrimidine nucleotide-sugar transmembrane transport		Potential drug targets; Human disease related genes:Congenital disorders of metabolism:Congenital disorders of glycan/glycoprotein metabolism; Disease related genes; Transporters:Electrochemical Potential-driven transporters; Predicted intracellular proteins; Human disease related genes:Nervous system diseases:Epilepsy	Golgi apparatus (Supported)				0	0	0	0	0	0	0	0	0	0	0	0	0	0	0	0	0	0	0	0
STK40	83931	symbol	H. sapiens	83931	H. sapiens	STK40	0	1	0	serine/threonine kinase 40	GO:0003016 respiratory system process;GO:0060425 lung morphogenesis;GO:0048286 lung alveolus development	yes	Kinases:CAMK Ser/Thr protein kinases; Enzymes; ENZYME proteins:Transferases	Cytosol (Supported); Additional: Nucleoplasm				0	1	0	0	0	0	0	0	1	0	0	0	0	0	0	0	0	0	0	0
RCE1	9986	symbol	H. sapiens	9986	H. sapiens	RCE1	0	1	0	Ras converting CAAX endopeptidase 1	GO:0071586 CAAX-box protein processing;GO:0080120 CAAX-box protein maturation;GO:0018342 protein prenylation		Peptidases:Threonine-type peptidases; Enzymes				(M5921)HALLMARK COMPLEMENT	0	0	0	0	0	0	0	0	0	0	0	0	0	0	0	0	0	0	0	0
AP1S1	1174	symbol	H. sapiens	1174	H. sapiens	AP1S1	0	1	0	adaptor related protein complex 1 subunit sigma 1	GO:0110010 basolateral protein secretion;GO:1903232 melanosome assembly;GO:0060155 platelet dense granule organization		Potential drug targets; Disease related genes; Predicted intracellular proteins; Human disease related genes:Congenital malformations:Congenital malformations of skin; Transporters	Golgi apparatus;Vesicles (Supported)				1	0	1	0	1	0	0	0	0	0	1	0	0	1	0	0	0	0	0	0
AVPI1	60370	symbol	H. sapiens	60370	H. sapiens	AVPI1	0	1	0	arginine vasopressin induced 1	GO:0043410 positive regulation of MAPK cascade;GO:0043408 regulation of MAPK cascade;GO:1902533 positive regulation of intracellular signal transduction		Predicted intracellular proteins	Nucleoplasm;Plasma membrane (Approved)				0	0	0	0	0	0	0	0	0	0	0	0	0	0	0	0	0	0	0	0
PARVB	29780	symbol	H. sapiens	29780	H. sapiens	PARVB	0	1	0	parvin beta	GO:0071963 establishment or maintenance of cell polarity regulating cell shape;GO:0030032 lamellipodium assembly;GO:0097581 lamellipodium organization		Cancer-related genes:Candidate cancer biomarkers; Predicted intracellular proteins	Actin filaments;Cytosol (Supported)		(M71)PID ILK PATHWAY		0	0	0	1	0	0	0	0	0	1	0	0	0	0	0	0	0	0	0	0
EOMES	8320	symbol	H. sapiens	8320	H. sapiens	EOMES	0	1	0	eomesodermin	GO:0002302 CD8-positive, alpha-beta T cell differentiation involved in immune response;GO:0060809 mesodermal to mesenchymal transition involved in gastrulation;GO:0001714 endodermal cell fate specification		Predicted intracellular proteins; Transcription factors:Immunoglobulin fold; Disease related genes	Nucleoplasm (Approved); Additional: Cytosol;Golgi apparatus		(M54)PID IL12 2PATHWAY; (M272)PID CD8 TCR DOWNSTREAM PATHWAY	(M5947)HALLMARK IL2 STAT5 SIGNALING	0	0	0	0	0	0	0	0	0	0	0	0	0	0	0	0	0	0	0	0
DUSP3	1845	symbol	H. sapiens	1845	H. sapiens	DUSP3	0	1	0	dual specificity phosphatase 3	GO:0120182 regulation of focal adhesion disassembly;GO:0120183 positive regulation of focal adhesion disassembly;GO:1990264 peptidyl-tyrosine dephosphorylation involved in inactivation of protein kinase activity		Predicted intracellular proteins; ENZYME proteins:Hydrolases; Enzymes	Nucleoplasm (Supported); Additional: Cytosol			(M5923)HALLMARK PI3K AKT MTOR SIGNALING	0	0	0	0	0	0	0	0	0	0	0	1	0	0	0	0	0	1	0	0
SPECC1L-ADORA2A	101730217	symbol	H. sapiens	101730217	H. sapiens	SPECC1L-ADORA2A	0	1	0	SPECC1L-ADORA2A readthrough (NMD candidate)								0	0	0	0	0	0	0	0	0	0	0	0	0	0	0	0	0	0	0	0
PDXDC1	23042	symbol	H. sapiens	23042	H. sapiens	PDXDC1	0	1	0	pyridoxal dependent decarboxylase domain containing 1	GO:0019752 carboxylic acid metabolic process;GO:0043436 oxoacid metabolic process;GO:0006082 organic acid metabolic process		Predicted intracellular proteins	Golgi apparatus;Vesicles (Enhanced)				0	0	0	0	0	0	0	0	0	0	0	0	0	0	0	0	0	0	0	0
MAP3K11	4296	symbol	H. sapiens	4296	H. sapiens	MAP3K11	0	1	0	mitogen-activated protein kinase kinase kinase 11	GO:0043507 positive regulation of JUN kinase activity;GO:0043506 regulation of JUN kinase activity;GO:0043525 positive regulation of neuron apoptotic process	yes	Predicted intracellular proteins; Kinases:STE Ser/Thr protein kinases; Enzymes; ENZYME proteins:Transferases	Centriolar satellite;Cytosol (Supported)	Fostamatinib	(M69)PID REELIN PATHWAY; (M161)PID IFNG PATHWAY; (M278)PID RAC1 PATHWAY	(M5893)HALLMARK MITOTIC SPINDLE	0	1	0	1	0	1	0	0	1	0	0	0	0	0	0	0	0	0	0	0
TSEN34	79042	symbol	H. sapiens	79042	H. sapiens	TSEN34	0	1	0	tRNA splicing endonuclease subunit 34	GO:0000379 tRNA-type intron splice site recognition and cleavage;GO:0006388 tRNA splicing, via endonucleolytic cleavage and ligation;GO:0000394 RNA splicing, via endonucleolytic cleavage and ligation		Potential drug targets; Disease related genes; Human disease related genes:Congenital malformations:Congenital malformations of the nervous system; Predicted intracellular proteins; Enzymes; ENZYME proteins:Lyases	Nucleoplasm (Supported)				0	0	0	0	0	0	0	0	0	0	0	0	0	0	0	0	0	0	0	0
AP2B1	163	symbol	H. sapiens	163	H. sapiens	AP2B1	0	1	0	adaptor related protein complex 2 subunit beta 1	GO:0098884 postsynaptic neurotransmitter receptor internalization;GO:0140239 postsynaptic endocytosis;GO:0099590 neurotransmitter receptor internalization		Cancer-related genes:Candidate cancer biomarkers; Predicted intracellular proteins; Transporters	Vesicles (Supported)			(M5910)HALLMARK PROTEIN SECRETION	1	0	1	0	0	0	0	0	1	0	1	1	0	0	0	0	0	0	0	0
UBAP2	55833	symbol	H. sapiens	55833	H. sapiens	UBAP2	0	1	0	ubiquitin associated protein 2	GO:0010468 regulation of gene expression;GO:0010556 regulation of macromolecule biosynthetic process;GO:0031326 regulation of cellular biosynthetic process		Predicted intracellular proteins; Disease related genes	Cytosol (Approved)				0	0	0	0	0	0	0	0	0	0	0	0	0	0	0	0	0	0	0	0
NFATC2IP	84901	symbol	H. sapiens	84901	H. sapiens	NFATC2IP	0	1	0	nuclear factor of activated T cells 2 interacting protein	GO:0001816 cytokine production;GO:0016925 protein sumoylation;GO:0018205 peptidyl-lysine modification		Predicted intracellular proteins	Nucleoplasm (Approved)				0	1	1	0	0	0	0	0	0	0	0	0	0	0	0	0	0	0	0	0
NUP210	23225	symbol	H. sapiens	23225	H. sapiens	NUP210	0	1	0	nucleoporin 210	GO:0051028 mRNA transport;GO:0050657 nucleic acid transport;GO:0050658 RNA transport		Transporters:Transporter channels and pores					0	0	0	0	0	0	0	1	1	0	0	0	0	0	0	0	0	0	0	0
DDX42	11325	symbol	H. sapiens	11325	H. sapiens	DDX42	0	1	0	DEAD-box helicase 42	GO:0042981 regulation of apoptotic process;GO:0043067 regulation of programmed cell death;GO:0008104 protein localization		Predicted intracellular proteins; ENZYME proteins:Hydrolases; Enzymes	Nuclear speckles (Enhanced)				0	0	0	0	0	0	0	0	0	0	0	0	0	0	0	0	0	0	0	0
ILF3	3609	symbol	H. sapiens	3609	H. sapiens	ILF3	0	1	0	interleukin enhancer binding factor 3	GO:0045071 negative regulation of viral genome replication;GO:0045069 regulation of viral genome replication;GO:0048525 negative regulation of viral process		Cancer-related genes:Candidate cancer biomarkers; Predicted intracellular proteins	Mitochondria;Nucleoli;Nucleoplasm (Enhanced)			(M5901)HALLMARK G2M CHECKPOINT; (M5925)HALLMARK E2F TARGETS	0	1	0	0	0	0	0	0	0	0	0	0	0	0	0	0	0	0	0	0
TPI1	7167	symbol	H. sapiens	7167	H. sapiens	TPI1	0	1	0	triosephosphate isomerase 1	GO:0019242 methylglyoxal biosynthetic process;GO:0046166 glyceraldehyde-3-phosphate biosynthetic process;GO:0019682 glyceraldehyde-3-phosphate metabolic process		Cancer-related genes:Candidate cancer biomarkers; Potential drug targets; Disease related genes; ENZYME proteins:Isomerase; Predicted intracellular proteins; Enzymes; Human disease related genes:Cardiovascular diseases:Hematologic diseases; ENZYME proteins:Lyases	Nucleoplasm (Approved)	Zinc; N-Hydroxy-4-Phosphono-Butanamide; 2-Phosphoglycolic Acid; Phosphoglycolohydroxamic Acid; 3-(2-Benzothiazolylthio)-1-Propanesulfonic Acid; [2(Formyl-Hydroxy-Amino)-Ethyl]-Phosphonic Acid; 5-fluorotryptophan; 2-Carboxyethylphosphonic Acid; tert-butanol; Dihydroxyacetone phosphate; 1,4-Dithiothreitol; 3-phospho-D-glyceric acid; 3-(BUTYLSULPHONYL)-PROPANOIC ACID; Artenimol; Zinc acetate; Zinc c…		(M5891)HALLMARK HYPOXIA; (M5924)HALLMARK MTORC1 SIGNALING; (M5937)HALLMARK GLYCOLYSIS	0	0	0	0	0	0	0	1	1	0	0	0	0	0	0	0	0	0	0	0
BSDC1	55108	symbol	H. sapiens	55108	H. sapiens	BSDC1	0	1	0	BSD domain containing 1			Predicted intracellular proteins	Golgi apparatus (Supported); Additional: Plasma membrane				0	0	0	0	0	0	0	0	0	0	0	0	0	0	0	0	0	0	0	0
FOXM1	2305	symbol	H. sapiens	2305	H. sapiens	FOXM1	0	1	0	forkhead box M1	GO:0006978 DNA damage response, signal transduction by p53 class mediator resulting in transcription of p21 class mediator;GO:0042772 DNA damage response, signal transduction resulting in transcription;GO:0030330 DNA damage response, signal transduction by p53 class mediator		Transcription factors:Helix-turn-helix domains; Cancer-related genes:Candidate cancer biomarkers; Predicted intracellular proteins	Nucleoli;Nucleoli rim;Nucleoplasm (Supported); Additional: Cytosol		(M176)PID FOXM1 PATHWAY		0	0	0	0	0	1	0	0	0	0	0	0	0	0	0	0	0	0	0	0
TNRC6B	23112	symbol	H. sapiens	23112	H. sapiens	TNRC6B	0	1	0	trinucleotide repeat containing adaptor 6B	GO:0060213 positive regulation of nuclear-transcribed mRNA poly(A) tail shortening;GO:1900153 positive regulation of nuclear-transcribed mRNA catabolic process, deadenylation-dependent decay;GO:0060211 regulation of nuclear-transcribed mRNA poly(A) tail shortening		Predicted intracellular proteins; Disease related genes				(M5945)HALLMARK HEME METABOLISM	0	0	0	0	0	0	0	0	0	0	0	0	0	0	1	0	0	0	0	0
KHNYN	23351	symbol	H. sapiens	23351	H. sapiens	KHNYN	0	1	0	KH and NYN domain containing	GO:0008150 biological_process		Predicted intracellular proteins	Nucleoplasm (Approved); Additional: Cytosol			(M5945)HALLMARK HEME METABOLISM	0	0	0	0	0	0	0	0	0	0	0	0	0	0	0	0	0	0	0	0
EPHA2	1969	symbol	H. sapiens	1969	H. sapiens	EPHA2	0	1	0	EPH receptor A2	GO:0060034 notochord cell differentiation;GO:0060035 notochord cell development;GO:0014028 notochord formation	yes	Cancer-related genes:Candidate cancer biomarkers; Disease related genes; ENZYME proteins:Transferases; Cancer-related genes:Mutated cancer genes; RAS pathway related proteins; Enzymes; Human disease related genes:Nervous system diseases:Eye disease; Kinases:Tyr protein kinases; FDA approved drug targets:Small molecule drugs	Cell Junctions;Plasma membrane (Supported); Additional: Golgi apparatus;Nuclear speckles	Dasatinib; Phosphoaminophosphonic Acid-Adenylate Ester; Regorafenib; Fostamatinib	(M273)PID EPHA2 FWD PATHWAY; (M177)PID EPHA FWDPATHWAY; (M86)PID ARF6 PATHWAY	(M5934)HALLMARK XENOBIOTIC METABOLISM; (M5939)HALLMARK P53 PATHWAY	0	1	0	1	0	0	1	0	1	0	0	0	1	0	0	0	0	1	0	0
IRF1	3659	symbol	H. sapiens	3659	H. sapiens	IRF1	0	1	0	interferon regulatory factor 1	GO:0034124 regulation of MyD88-dependent toll-like receptor signaling pathway;GO:0043374 CD8-positive, alpha-beta T cell differentiation;GO:0045590 negative regulation of regulatory T cell differentiation		Transcription factors:Helix-turn-helix domains; Cancer-related genes:Candidate cancer biomarkers; Disease related genes; Human disease related genes:Cancers:Cancers of the lung and pleura; Predicted intracellular proteins	Nucleoplasm (Approved); Additional: Cytosol		(M290)PID IL12 STAT4 PATHWAY; (M161)PID IFNG PATHWAY; (M183)PID IL6 7 PATHWAY	(M5897)HALLMARK IL6 JAK STAT3 SIGNALING; (M5911)HALLMARK INTERFERON ALPHA RESPONSE; (M5941)HALLMARK UV RESPONSE UP	0	0	0	0	0	0	0	0	0	0	0	0	0	0	0	0	0	0	0	0
PLEKHH2	130271	symbol	H. sapiens	130271	H. sapiens	PLEKHH2	0	1	0	pleckstrin homology, MyTH4 and FERM domain containing H2	GO:0030835 negative regulation of actin filament depolymerization;GO:0030834 regulation of actin filament depolymerization;GO:1901880 negative regulation of protein depolymerization		Predicted intracellular proteins	Cytosol;Plasma membrane (Approved); Additional: Nuclear bodies;Nucleoplasm				0	0	0	0	0	0	0	0	0	0	0	0	0	0	0	0	0	0	0	0
MGAT1	4245	symbol	H. sapiens	4245	H. sapiens	MGAT1	0	1	0	alpha-1,3-mannosyl-glycoprotein 2-beta-N-acetylglucosaminyltransferase	GO:0006049 UDP-N-acetylglucosamine catabolic process;GO:0009227 nucleotide-sugar catabolic process;GO:0006047 UDP-N-acetylglucosamine metabolic process		Predicted intracellular proteins; Enzymes; ENZYME proteins:Transferases		Uridine-Diphosphate-N-Acetylglucosamine		(M5941)HALLMARK UV RESPONSE UP	1	0	0	0	0	0	0	0	1	0	0	0	0	0	0	0	0	0	0	0
SLC4A11	83959	symbol	H. sapiens	83959	H. sapiens	SLC4A11	0	1	0	solute carrier family 4 member 11	GO:0035445 borate transmembrane transport;GO:0046713 borate transport;GO:2000739 regulation of mesenchymal stem cell differentiation		Potential drug targets; Disease related genes; Transporters:Electrochemical Potential-driven transporters; Predicted intracellular proteins; Human disease related genes:Nervous system diseases:Eye disease	Nucleoplasm (Uncertain); Additional: Vesicles				0	0	0	0	0	0	0	0	0	0	0	0	0	0	0	0	0	0	0	0
RPAP1	26015	symbol	H. sapiens	26015	H. sapiens	RPAP1	0	1	0	RNA polymerase II associated protein 1	GO:0006366 transcription by RNA polymerase II;GO:0006351 DNA-templated transcription;GO:0032774 RNA biosynthetic process		Predicted intracellular proteins	Nucleoplasm (Approved); Additional: Cytosol				0	0	0	0	0	0	0	0	0	0	0	0	0	0	0	0	0	0	0	0
DCTPP1	79077	symbol	H. sapiens	79077	H. sapiens	DCTPP1	0	1	0	dCTP pyrophosphatase 1	GO:0006253 dCTP catabolic process;GO:0046065 dCTP metabolic process;GO:0009213 pyrimidine deoxyribonucleoside triphosphate catabolic process		Predicted intracellular proteins; ENZYME proteins:Hydrolases; Enzymes	Cytosol;Nucleoplasm (Supported)			(M5928)HALLMARK MYC TARGETS V2; (M5925)HALLMARK E2F TARGETS	0	0	0	0	0	0	0	0	1	0	0	0	0	0	0	0	0	0	0	0
TNC	3371	symbol	H. sapiens	3371	H. sapiens	TNC	0	1	0	tenascin C	GO:0060739 mesenchymal-epithelial cell signaling involved in prostate gland development;GO:0060447 bud outgrowth involved in lung branching;GO:0071798 response to prostaglandin D		Cancer-related genes:Candidate cancer biomarkers; Human disease related genes:Nervous system diseases:Ear disease; Disease related genes; Predicted intracellular proteins; Predicted secreted proteins			(M118)PID INTEGRIN A9B1 PATHWAY; (M165)PID SYNDECAN 4 PATHWAY; (M53)PID INTEGRIN3 PATHWAY	(M5890)HALLMARK TNFA SIGNALING VIA NFKB; (M5930)HALLMARK EPITHELIAL MESENCHYMAL TRANSITION	0	0	0	0	0	0	1	0	0	1	0	0	0	0	0	0	1	1	0	0
NECTIN2	5819	symbol	H. sapiens	5819	H. sapiens	NECTIN2	0	1	0	nectin cell adhesion molecule 2	GO:0046814 coreceptor-mediated virion attachment to host cell;GO:0060370 susceptibility to T cell mediated cytotoxicity;GO:0042271 susceptibility to natural killer cell mediated cytotoxicity		Predicted intracellular proteins; CD markers	Cell Junctions;Nucleoli fibrillar center (Approved)		(M72)PID NECTIN PATHWAY; (M232)PID ECADHERIN STABILIZATION PATHWAY	(M5915)HALLMARK APICAL JUNCTION	0	0	1	0	1	0	1	0	0	1	0	0	0	0	0	0	0	0	0	0
CAPN13	92291	symbol	H. sapiens	92291	H. sapiens	CAPN13	0	1	0	calpain 13	GO:0006508 proteolysis;GO:0019538 protein metabolic process;GO:1901564 organonitrogen compound metabolic process		Peptidases:Cysteine-type peptidases; Predicted intracellular proteins; Enzymes	Nucleoplasm (Approved)				0	0	0	0	0	0	0	0	0	0	0	0	0	0	0	0	0	0	0	0
PCDH7	5099	symbol	H. sapiens	5099	H. sapiens	PCDH7	0	1	0	protocadherin 7	GO:0007156 homophilic cell adhesion via plasma membrane adhesion molecules;GO:0098742 cell-cell adhesion via plasma-membrane adhesion molecules;GO:0098609 cell-cell adhesion		Predicted intracellular proteins	Cell Junctions;Plasma membrane (Enhanced)			(M5932)HALLMARK INFLAMMATORY RESPONSE	0	0	0	1	0	0	0	0	0	0	0	0	0	0	0	0	0	0	0	0
TMTC1	83857	symbol	H. sapiens	83857	H. sapiens	TMTC1	0	1	0	transmembrane O-mannosyltransferase targeting cadherins 1	GO:0035269 protein O-linked mannosylation;GO:0035268 protein mannosylation;GO:0097502 mannosylation		Enzymes; ENZYME proteins:Transferases	Cytosol;Nucleoplasm (Approved)				0	0	0	0	0	0	0	0	1	0	0	0	0	0	0	0	0	0	0	0
RPS6KA1	6195	symbol	H. sapiens	6195	H. sapiens	RPS6KA1	0	1	0	ribosomal protein S6 kinase A1	GO:2000491 positive regulation of hepatic stellate cell activation;GO:2000489 regulation of hepatic stellate cell activation;GO:0072574 hepatocyte proliferation	yes	Cancer-related genes:Candidate cancer biomarkers; ENZYME proteins:Transferases; Predicted intracellular proteins; Enzymes; Kinases:AGC Ser/Thr protein kinases	Cytosol (Supported); Additional: Nucleoplasm	Purvalanol A; Fostamatinib	(M17200)SA B CELL RECEPTOR COMPLEXES; (M274)PID LYMPH ANGIOGENESIS PATHWAY; (M270)PID MAPK TRK PATHWAY	(M5923)HALLMARK PI3K AKT MTOR SIGNALING	0	1	0	0	0	0	0	0	0	0	0	1	1	0	0	0	0	0	0	0
GSC	145258	symbol	H. sapiens	145258	H. sapiens	GSC	0	1	0	goosecoid homeobox	GO:0014036 neural crest cell fate specification;GO:0014034 neural crest cell fate commitment;GO:0048866 stem cell fate specification		Transcription factors:Helix-turn-helix domains; Human disease related genes:Congenital malformations:Other congenital malformations; Predicted intracellular proteins; Disease related genes	Nuclear speckles;Nucleoplasm (Supported)		(M279)PID RB 1PATHWAY; (M2)PID SMAD2 3NUCLEAR PATHWAY		0	0	0	0	0	0	0	0	0	0	0	0	0	0	0	0	0	0	0	0
UNC93A	54346	symbol	H. sapiens	54346	H. sapiens	UNC93A	0	1	0	unc-93 homolog A	GO:0008150 biological_process		Transporters:Electrochemical Potential-driven transporters					0	0	0	0	0	0	0	0	0	0	0	0	0	0	0	0	0	0	0	0
DMBX1	127343	symbol	H. sapiens	127343	H. sapiens	DMBX1	0	1	0	diencephalon/mesencephalon homeobox 1	GO:0008343 adult feeding behavior;GO:0008344 adult locomotory behavior;GO:0007631 feeding behavior		Transcription factors:Helix-turn-helix domains; Predicted intracellular proteins					0	0	0	0	0	0	0	0	0	0	0	0	0	0	0	0	0	0	0	0
POLR2C	5432	symbol	H. sapiens	5432	H. sapiens	POLR2C	0	1	0	RNA polymerase II subunit C	GO:0006366 transcription by RNA polymerase II;GO:0006351 DNA-templated transcription;GO:0032774 RNA biosynthetic process		Predicted intracellular proteins; RNA polymerase related proteins	Nucleoplasm (Supported); Additional: Cytosol			(M5898)HALLMARK DNA REPAIR	0	0	0	0	0	0	0	0	1	0	0	1	0	0	0	0	0	0	0	0
ZNF219	51222	symbol	H. sapiens	51222	H. sapiens	ZNF219	0	1	0	zinc finger protein 219	GO:0060174 limb bud formation;GO:0032332 positive regulation of chondrocyte differentiation;GO:0061036 positive regulation of cartilage development		Transcription factors:Zinc-coordinating DNA-binding domains; Predicted intracellular proteins	Nucleoplasm (Supported)				0	0	0	0	0	0	0	0	0	0	0	0	0	0	0	0	0	0	0	0
NASP	4678	symbol	H. sapiens	4678	H. sapiens	NASP	0	1	0	nuclear autoantigenic sperm protein	GO:0006335 DNA replication-dependent chromatin assembly;GO:0031055 chromatin remodeling at centromere;GO:0034080 CENP-A containing chromatin assembly		Predicted intracellular proteins	Nucleoplasm (Enhanced)			(M5901)HALLMARK G2M CHECKPOINT; (M5925)HALLMARK E2F TARGETS; (M5937)HALLMARK GLYCOLYSIS	0	0	0	0	0	0	0	0	0	0	0	0	0	0	0	0	0	0	0	0
PRSS36	146547	symbol	H. sapiens	146547	H. sapiens	PRSS36	0	1	0	serine protease 36	GO:0006508 proteolysis;GO:0019538 protein metabolic process;GO:1901564 organonitrogen compound metabolic process		Predicted secreted proteins; Peptidases:Serine-type peptidases; Enzymes				(M5921)HALLMARK COMPLEMENT	0	0	0	0	0	0	0	0	0	0	0	0	0	0	0	0	0	0	0	0
TMUB2	79089	symbol	H. sapiens	79089	H. sapiens	TMUB2	0	1	0	transmembrane and ubiquitin like domain containing 2	GO:0030433 ubiquitin-dependent ERAD pathway;GO:0036503 ERAD pathway;GO:0034976 response to endoplasmic reticulum stress		Predicted intracellular proteins	Cytosol;Vesicles (Approved)				0	0	1	0	0	0	0	0	0	0	0	0	0	0	0	0	0	0	0	0
CEP70	80321	symbol	H. sapiens	80321	H. sapiens	CEP70	0	1	0	centrosomal protein 70	GO:0070507 regulation of microtubule cytoskeleton organization;GO:0032886 regulation of microtubule-based process;GO:0060271 cilium assembly		Predicted intracellular proteins	Cytosol;Nucleoplasm (Approved); Additional: Centrosome				0	0	0	0	0	0	0	0	0	0	0	0	0	0	0	0	0	0	0	0
SLC2A8	29988	symbol	H. sapiens	29988	H. sapiens	SLC2A8	0	1	0	solute carrier family 2 member 8	GO:0070837 dehydroascorbic acid transport;GO:0015755 fructose transmembrane transport;GO:1904659 glucose transmembrane transport		Transporters:Electrochemical Potential-driven transporters	Vesicles (Approved)			(M5907)HALLMARK ESTROGEN RESPONSE LATE	1	0	0	0	0	0	0	0	0	0	0	0	0	0	0	0	0	1	0	0
METTL17	64745	symbol	H. sapiens	64745	H. sapiens	METTL17	0	1	0	methyltransferase like 17	GO:0042274 ribosomal small subunit biogenesis;GO:0032259 methylation;GO:0042254 ribosome biogenesis		Predicted intracellular proteins	Nucleoplasm (Enhanced)				0	0	0	0	0	0	0	0	0	0	0	0	0	0	0	0	0	0	0	0
NEMP1	23306	symbol	H. sapiens	23306	H. sapiens	NEMP1	0	1	0	nuclear envelope integral membrane protein 1	GO:0071763 nuclear membrane organization;GO:0006998 nuclear envelope organization;GO:0006997 nucleus organization		Transporters	Nucleoplasm (Approved)				0	0	0	0	1	0	0	0	0	0	0	0	0	0	0	0	0	0	0	0
TRAPPC6A	79090	symbol	H. sapiens	79090	H. sapiens	TRAPPC6A	0	1	0	trafficking protein particle complex subunit 6A	GO:0048207 vesicle targeting, rough ER to cis-Golgi;GO:0048208 COPII vesicle coating;GO:0048199 vesicle targeting, to, from or within Golgi		Predicted intracellular proteins		S-palmitoyl-L-cysteine			1	0	0	0	1	0	0	0	0	0	0	0	0	0	0	1	0	0	0	0
GUCA2B	2981	symbol	H. sapiens	2981	H. sapiens	GUCA2B	0	1	0	guanylate cyclase activator 2B	GO:0019934 cGMP-mediated signaling;GO:0019935 cyclic-nucleotide-mediated signaling;GO:0019932 second-messenger-mediated signaling		Predicted secreted proteins					0	0	0	0	0	0	0	0	0	0	0	0	0	0	0	0	0	0	0	0
DCUN1D3	123879	symbol	H. sapiens	123879	H. sapiens	DCUN1D3	0	1	0	defective in cullin neddylation 1 domain containing 3	GO:2000435 negative regulation of protein neddylation;GO:2000436 positive regulation of protein neddylation;GO:0010225 response to UV-C		Predicted intracellular proteins	Cytosol;Nucleoplasm (Supported)				0	0	1	0	0	0	0	0	0	0	0	0	0	0	0	0	0	0	0	0
XRCC3	7517	symbol	H. sapiens	7517	H. sapiens	XRCC3	0	1	0	X-ray repair cross complementing 3	GO:0071140 resolution of mitotic recombination intermediates;GO:0071139 resolution of recombination intermediates;GO:0045003 double-strand break repair via synthesis-dependent strand annealing		Cancer-related genes:Candidate cancer biomarkers; Disease related genes; Predicted intracellular proteins; Human disease related genes:Cancers:Skin cancers; Human disease related genes:Cancers:Cancers of the breast and female genital organs	Nucleoplasm (Enhanced)		(M1)PID FANCONI PATHWAY	(M5907)HALLMARK ESTROGEN RESPONSE LATE	0	0	0	0	0	0	0	0	0	0	0	0	0	0	0	0	0	0	0	0
UBA52	7311	symbol	H. sapiens	7311	H. sapiens	UBA52	0	1	0	ubiquitin A-52 residue ribosomal protein fusion product 1	GO:0002181 cytoplasmic translation;GO:0006412 translation;GO:0043043 peptide biosynthetic process		Ribosomal proteins; Predicted intracellular proteins	Cytosol;Endoplasmic reticulum (Approved); Additional: Nucleoplasm;Plasma membrane				1	0	1	1	0	0	0	1	1	0	0	1	0	0	0	0	0	0	1	0
BCL2L12	83596	symbol	H. sapiens	83596	H. sapiens	BCL2L12	0	1	0	BCL2 like 12	GO:1990001 inhibition of cysteine-type endopeptidase activity involved in apoptotic process;GO:0097340 inhibition of cysteine-type endopeptidase activity;GO:0097341 zymogen inhibition		Predicted intracellular proteins	Vesicles (Approved); Additional: Plasma membrane				0	0	0	0	0	0	0	0	0	0	0	0	1	0	0	0	0	0	0	0
PVR	5817	symbol	H. sapiens	5817	H. sapiens	PVR	0	1	0	PVR cell adhesion molecule	GO:0060370 susceptibility to T cell mediated cytotoxicity;GO:0042271 susceptibility to natural killer cell mediated cytotoxicity;GO:0002860 positive regulation of natural killer cell mediated cytotoxicity directed against tumor cell target		Predicted intracellular proteins; CD markers; Predicted secreted proteins	Nucleoplasm;Plasma membrane;Vesicles (Supported)	Sphingosine; Myristic acid	(M72)PID NECTIN PATHWAY; (M53)PID INTEGRIN3 PATHWAY	(M5930)HALLMARK EPITHELIAL MESENCHYMAL TRANSITION; (M5932)HALLMARK INFLAMMATORY RESPONSE	0	0	1	0	0	0	0	0	0	1	0	0	0	0	0	0	0	0	0	0
DHCR7	1717	symbol	H. sapiens	1717	H. sapiens	DHCR7	0	1	0	7-dehydrocholesterol reductase	GO:0016128 phytosteroid metabolic process;GO:0016129 phytosteroid biosynthetic process;GO:0016131 brassinosteroid metabolic process		Potential drug targets; Disease related genes; Predicted intracellular proteins; ENZYME proteins:Oxidoreductases; Enzymes; Human disease related genes:Congenital disorders of metabolism:Congenital disorders of lipid/glycolipid metabolism	Endoplasmic reticulum (Supported)	NADH		(M5892)HALLMARK CHOLESTEROL HOMEOSTASIS; (M5905)HALLMARK ADIPOGENESIS; (M5906)HALLMARK ESTROGEN RESPONSE EARLY	0	0	0	0	0	0	0	0	0	0	0	0	0	0	0	0	0	0	0	0
C10orf76	79591	gene_synonym	H. sapiens	79591	H. sapiens	ARMH3	0	1	0	armadillo like helical domain containing 3	GO:1903358 regulation of Golgi organization;GO:0033043 regulation of organelle organization;GO:0051128 regulation of cellular component organization		Predicted intracellular proteins	Vesicles (Approved)				0	0	0	0	0	0	0	0	0	0	0	0	0	0	0	0	0	0	0	0
GLE1	2733	symbol	H. sapiens	2733	H. sapiens	GLE1	0	1	0	GLE1 RNA export mediator	GO:0016973 poly(A)+ mRNA export from nucleus;GO:0006406 mRNA export from nucleus;GO:0006405 RNA export from nucleus		Potential drug targets; Disease related genes; Human disease related genes:Congenital malformations:Congenital malformations of the musculoskeletal system; Predicted intracellular proteins; Transporters:Transporter channels and pores; Transporters:Primary Active Transporters	Nuclear membrane (Supported); Additional: Nucleoli				0	0	0	0	0	0	0	0	1	0	0	0	0	0	0	0	0	0	0	0
DIAPH1	1729	symbol	H. sapiens	1729	H. sapiens	DIAPH1	0	1	0	diaphanous related formin 1	GO:0071420 cellular response to histamine;GO:0034776 response to histamine;GO:0035372 protein localization to microtubule		Human disease related genes:Nervous system diseases:Ear disease; Disease related genes; Cancer-related genes:Mutated cancer genes; Predicted intracellular proteins; Human disease related genes:Cardiovascular diseases:Hematologic diseases	Cytosol;Plasma membrane (Uncertain)		(M232)PID ECADHERIN STABILIZATION PATHWAY; (M71)PID ILK PATHWAY; (M12)PID RHOA PATHWAY		0	0	0	1	0	0	0	0	0	1	1	1	0	0	0	0	0	0	0	0
CLSTN1	22883	symbol	H. sapiens	22883	H. sapiens	CLSTN1	0	1	0	calsyntenin 1	GO:0098969 neurotransmitter receptor transport to postsynaptic membrane;GO:0098877 neurotransmitter receptor transport to plasma membrane;GO:1903540 establishment of protein localization to postsynaptic membrane		Cancer-related genes:Candidate cancer biomarkers					0	0	0	0	0	0	0	0	0	0	0	0	0	0	0	0	0	0	0	0
LPGAT1	9926	symbol	H. sapiens	9926	H. sapiens	LPGAT1	0	1	0	lysophosphatidylglycerol acyltransferase 1	GO:0036149 phosphatidylinositol acyl-chain remodeling;GO:0036148 phosphatidylglycerol acyl-chain remodeling;GO:0036152 phosphatidylethanolamine acyl-chain remodeling		Enzymes; ENZYME proteins:Transferases					0	0	0	0	0	0	0	0	1	0	0	0	0	0	0	0	0	0	0	0
MYMX	101929726	symbol	H. sapiens	101929726	H. sapiens	MYMX	0	1	0	myomixer, myoblast fusion factor	GO:0014905 myoblast fusion involved in skeletal muscle regeneration;GO:0014908 myotube differentiation involved in skeletal muscle regeneration;GO:0007520 myoblast fusion		Predicted intracellular proteins; Disease related genes	Vesicles (Approved); Additional: Cytosol;Mitochondria				0	0	0	0	1	0	0	0	0	0	0	0	0	0	0	0	0	0	0	0
RASL12	51285	symbol	H. sapiens	51285	H. sapiens	RASL12	0	1	0	RAS like family 12			Predicted intracellular proteins; ENZYME proteins:Hydrolases; Enzymes					0	0	0	0	0	0	0	0	0	0	0	0	0	0	0	0	0	0	0	0
GORASP1	64689	symbol	H. sapiens	64689	H. sapiens	GORASP1	0	1	0	golgi reassembly stacking protein 1	GO:0050774 negative regulation of dendrite morphogenesis;GO:0061951 establishment of protein localization to plasma membrane;GO:0048814 regulation of dendrite morphogenesis		Predicted intracellular proteins	Golgi apparatus (Supported)		(M12705)SIG CD40PATHWAYMAP; (M129)PID PLK1 PATHWAY		1	0	0	0	1	0	1	0	0	0	0	0	0	0	0	0	0	0	1	0
NRM	11270	symbol	H. sapiens	11270	H. sapiens	NRM	0	1	0	nurim	GO:0008150 biological_process			Nuclear membrane (Enhanced)				0	0	0	0	0	0	0	0	0	0	0	0	0	0	0	0	0	0	0	0
DRAM2	128338	symbol	H. sapiens	128338	H. sapiens	DRAM2	0	1	0	DNA damage regulated autophagy modulator 2	GO:0045494 photoreceptor cell maintenance;GO:0001895 retina homeostasis;GO:0007601 visual perception		Potential drug targets; Human disease related genes:Nervous system diseases:Eye disease; Disease related genes; Transporters:Accessory Factors Involved in Transport	Golgi apparatus;Vesicles (Enhanced)			(M5905)HALLMARK ADIPOGENESIS	0	0	0	0	0	0	0	0	0	0	0	0	0	0	1	0	0	0	1	0
SNX11	29916	symbol	H. sapiens	29916	H. sapiens	SNX11	0	1	0	sorting nexin 11	GO:0016050 vesicle organization;GO:0006886 intracellular protein transport;GO:0015031 protein transport		Predicted intracellular proteins	Endoplasmic reticulum (Approved); Additional: Vesicles				0	0	0	0	1	0	0	0	0	0	1	0	0	0	0	0	0	0	0	0
FBXO10	26267	symbol	H. sapiens	26267	H. sapiens	FBXO10	0	1	0	F-box protein 10	GO:0006511 ubiquitin-dependent protein catabolic process;GO:0019941 modification-dependent protein catabolic process;GO:0043632 modification-dependent macromolecule catabolic process		Predicted intracellular proteins; Disease related genes	Cytosol;Nucleoplasm (Approved)				0	0	1	0	0	0	0	0	0	0	0	0	0	0	0	0	0	0	0	0
C1orf216	127703	symbol	H. sapiens	127703	H. sapiens	C1orf216	0	1	0	chromosome 1 open reading frame 216			Predicted intracellular proteins	Cytosol;Nucleoplasm (Approved)				0	0	0	0	0	0	0	0	0	0	0	0	0	0	0	0	0	0	0	0
TSKU	25987	symbol	H. sapiens	25987	H. sapiens	TSKU	0	1	0	tsukushi, small leucine rich proteoglycan	GO:0042635 positive regulation of hair cycle;GO:0061073 ciliary body morphogenesis;GO:0003431 growth plate cartilage chondrocyte development		Predicted secreted proteins	Nucleoplasm (Approved); Additional: Nuclear bodies		(M3008)NABA ECM GLYCOPROTEINS; (M5884)NABA CORE MATRISOME; (M5889)NABA MATRISOME	(M5906)HALLMARK ESTROGEN RESPONSE EARLY	0	0	0	0	0	0	1	0	0	0	0	0	0	0	0	0	0	0	0	0
IFI27L1	122509	symbol	H. sapiens	122509	H. sapiens	IFI27L1	0	1	0	interferon alpha inducible protein 27 like 1	GO:0097190 apoptotic signaling pathway;GO:0006915 apoptotic process;GO:0012501 programmed cell death		Predicted intracellular proteins					0	0	0	0	0	0	0	0	0	0	0	0	0	0	0	0	0	0	0	0
NUDT16L1	84309	symbol	H. sapiens	84309	H. sapiens	NUDT16L1	0	1	0	nudix hydrolase 16 like 1	GO:2001033 negative regulation of double-strand break repair via nonhomologous end joining;GO:2001032 regulation of double-strand break repair via nonhomologous end joining;GO:2000780 negative regulation of double-strand break repair		Predicted intracellular proteins			(M165)PID SYNDECAN 4 PATHWAY		0	0	0	0	0	0	0	0	0	0	0	0	0	0	0	0	0	0	0	0
CDC42SE1	56882	symbol	H. sapiens	56882	H. sapiens	CDC42SE1	0	1	0	CDC42 small effector 1	GO:0035023 regulation of Rho protein signal transduction;GO:0008360 regulation of cell shape;GO:0006909 phagocytosis		Predicted intracellular proteins	Cell Junctions (Supported)				0	0	0	0	0	0	0	0	0	0	0	0	0	0	0	0	0	0	0	0
ARHGEF39	84904	symbol	H. sapiens	84904	H. sapiens	ARHGEF39	0	1	0	Rho guanine nucleotide exchange factor 39	GO:0030335 positive regulation of cell migration;GO:2000147 positive regulation of cell motility;GO:0040017 positive regulation of locomotion		Predicted intracellular proteins					0	0	0	1	0	0	0	0	0	0	0	0	0	0	0	0	0	0	0	0
ADPRH	141	symbol	H. sapiens	141	H. sapiens	ADPRH	0	1	0	ADP-ribosylarginine hydrolase	GO:0051725 protein de-ADP-ribosylation;GO:0036211 protein modification process;GO:0043412 macromolecule modification		Predicted intracellular proteins; ENZYME proteins:Hydrolases; Enzymes	Nuclear membrane (Approved); Additional: Nucleoplasm				0	0	0	0	0	0	0	0	0	0	0	0	0	0	0	0	0	0	0	0
NCDN	23154	symbol	H. sapiens	23154	H. sapiens	NCDN	0	1	0	neurochondrin	GO:0045453 bone resorption;GO:0046849 bone remodeling;GO:0048168 regulation of neuronal synaptic plasticity		Human disease related genes:Congenital malformations:Congenital malformations of the nervous system; Predicted intracellular proteins; Disease related genes	Cytosol (Supported)				0	0	0	0	0	0	1	0	0	0	0	0	0	0	0	0	0	0	0	0
CHMP3	51652	symbol	H. sapiens	51652	H. sapiens	CHMP3	0	1	0	charged multivesicular body protein 3	GO:0051469 vesicle fusion with vacuole;GO:0061763 multivesicular body-lysosome fusion;GO:0097576 vacuole fusion		Predicted intracellular proteins			(M214)PID ERBB1 INTERNALIZATION PATHWAY		1	0	1	0	1	1	0	0	0	0	0	0	0	0	0	0	0	0	1	1
FAM83F	113828	symbol	H. sapiens	113828	H. sapiens	FAM83F	0	1	0	family with sequence similarity 83 member F	GO:0007165 signal transduction;GO:0023052 signaling;GO:0007154 cell communication		Predicted intracellular proteins	Mitochondria (Approved); Additional: Nucleoplasm				0	0	0	0	0	0	0	0	0	0	0	0	0	0	0	0	0	0	0	0
POM121C	100101267	symbol	H. sapiens	100101267	H. sapiens	POM121C	0	1	0	POM121 transmembrane nucleoporin C	GO:0006405 RNA export from nucleus;GO:0006606 protein import into nucleus;GO:0051170 import into nucleus		Transporters:Transporter channels and pores; Predicted intracellular proteins	Nuclear membrane;Nucleoplasm (Approved)				0	0	0	0	0	0	0	0	1	0	1	0	0	0	0	0	0	0	0	0
MOGS	7841	symbol	H. sapiens	7841	H. sapiens	MOGS	0	1	0	mannosyl-oligosaccharide glucosidase	GO:0019082 viral protein processing;GO:0019080 viral gene expression;GO:0009311 oligosaccharide metabolic process		Potential drug targets; Human disease related genes:Congenital disorders of metabolism:Congenital disorders of glycan/glycoprotein metabolism; Disease related genes; Predicted intracellular proteins; ENZYME proteins:Hydrolases; Enzymes	Endoplasmic reticulum (Supported)				1	0	0	0	0	0	0	0	1	0	0	0	0	0	0	0	0	0	0	0
SLC7A1	6541	symbol	H. sapiens	6541	H. sapiens	SLC7A1	0	1	0	solute carrier family 7 member 1	GO:0015819 lysine transport;GO:1903810 L-histidine import across plasma membrane;GO:0097638 L-arginine import across plasma membrane		Transporters:Electrochemical Potential-driven transporters		L-Lysine; Arginine; Ornithine		(M5942)HALLMARK UV RESPONSE DN; (M5901)HALLMARK G2M CHECKPOINT; (M5932)HALLMARK INFLAMMATORY RESPONSE	0	0	0	0	0	0	0	0	0	0	0	0	0	0	0	0	0	0	0	0
RBM38	55544	symbol	H. sapiens	55544	H. sapiens	RBM38	0	1	0	RNA binding motif protein 38	GO:0010830 regulation of myotube differentiation;GO:0051153 regulation of striated muscle cell differentiation;GO:0051147 regulation of muscle cell differentiation		Predicted intracellular proteins	Cytosol;Nucleoplasm (Supported)			(M5945)HALLMARK HEME METABOLISM	0	0	0	0	0	0	0	0	0	0	0	0	0	0	0	0	0	0	0	0
KCNN2	3781	symbol	H. sapiens	3781	H. sapiens	KCNN2	0	1	0	potassium calcium-activated channel subfamily N member 2	GO:0098914 membrane repolarization during atrial cardiac muscle cell action potential;GO:0099624 atrial cardiac muscle cell membrane repolarization;GO:0086014 atrial cardiac muscle cell action potential		Voltage-gated ion channels:Calcium-Activated Potassium Channels; Disease related genes; Human disease related genes:Nervous system diseases:Other nervous and sensory system diseases; Transporters:Transporter channels and pores; FDA approved drug targets:Small molecule drugs	Nucleoplasm;Plasma membrane (Uncertain)				0	0	0	0	0	0	0	0	0	0	0	0	0	0	0	0	0	0	0	0
ALDH3A2	224	symbol	H. sapiens	224	H. sapiens	ALDH3A2	0	1	0	aldehyde dehydrogenase 3 family member A2	GO:0046458 hexadecanal metabolic process;GO:0033306 phytol metabolic process;GO:1903173 fatty alcohol metabolic process		Potential drug targets; Disease related genes; Predicted intracellular proteins; ENZYME proteins:Oxidoreductases; Enzymes; Human disease related genes:Congenital disorders of metabolism:Congenital disorders of lipid/glycolipid metabolism	Cytosol;Endoplasmic reticulum (Approved)	NADH		(M5935)HALLMARK FATTY ACID METABOLISM; (M5907)HALLMARK ESTROGEN RESPONSE LATE	0	0	0	1	0	0	0	0	0	0	0	0	0	0	0	0	0	0	0	0
EIF4EBP2	1979	symbol	H. sapiens	1979	H. sapiens	EIF4EBP2	0	1	0	eukaryotic translation initiation factor 4E binding protein 2	GO:0045947 negative regulation of translational initiation;GO:0031929 TOR signaling;GO:0035176 social behavior		Predicted intracellular proteins	Mitochondria;Nucleoplasm (Approved)				0	0	0	0	0	0	0	0	0	0	0	0	0	0	0	0	0	1	0	0
NDUFB6	4712	symbol	H. sapiens	4712	H. sapiens	NDUFB6	0	1	0	NADH:ubiquinone oxidoreductase subunit B6	GO:0006120 mitochondrial electron transport, NADH to ubiquinone;GO:0010257 NADH dehydrogenase complex assembly;GO:0032981 mitochondrial respiratory chain complex I assembly		Predicted intracellular proteins	Mitochondria (Enhanced)	NADH		(M5936)HALLMARK OXIDATIVE PHOSPHORYLATION	0	0	0	0	0	0	0	0	1	0	0	0	0	0	0	0	0	0	0	0
NT5DC1	221294	symbol	H. sapiens	221294	H. sapiens	NT5DC1	0	1	0	5'-nucleotidase domain containing 1			Predicted intracellular proteins	Nucleoplasm (Approved); Additional: Cytosol				0	0	0	0	0	0	0	0	0	0	0	0	0	0	0	0	0	0	0	0
RAPGEF1	2889	symbol	H. sapiens	2889	H. sapiens	RAPGEF1	0	1	0	Rap guanine nucleotide exchange factor 1	GO:0032486 Rap protein signal transduction;GO:0038180 nerve growth factor signaling pathway;GO:0038179 neurotrophin signaling pathway		Predicted intracellular proteins	Vesicles (Supported)		(M206)PID PDGFRA PATHWAY; (M69)PID REELIN PATHWAY; (M72)PID NECTIN PATHWAY		0	0	0	1	0	0	1	0	0	1	0	1	1	0	0	0	0	1	0	0
ACER3	55331	symbol	H. sapiens	55331	H. sapiens	ACER3	0	1	0	alkaline ceramidase 3	GO:0006671 phytosphingosine metabolic process;GO:0071602 phytosphingosine biosynthetic process;GO:0046512 sphingosine biosynthetic process		Potential drug targets; Disease related genes; ENZYME proteins:Hydrolases; Enzymes; Human disease related genes:Congenital disorders of metabolism:Congenital disorders of lipid/glycolipid metabolism					0	0	0	0	0	0	0	0	0	0	0	0	0	0	0	0	0	0	0	0
MOSMO	730094	symbol	H. sapiens	730094	H. sapiens	MOSMO	0	1	0	modulator of smoothened	GO:0045879 negative regulation of smoothened signaling pathway;GO:0008589 regulation of smoothened signaling pathway;GO:0045664 regulation of neuron differentiation							0	0	0	0	0	0	0	0	0	0	0	0	0	0	0	0	0	0	0	0
NADK	65220	symbol	H. sapiens	65220	H. sapiens	NADK	0	1	0	NAD kinase	GO:0006741 NADP biosynthetic process;GO:0019359 nicotinamide nucleotide biosynthetic process;GO:0019363 pyridine nucleotide biosynthetic process	yes	Predicted intracellular proteins; Enzymes; ENZYME proteins:Transferases	Nucleoplasm (Approved); Additional: Cytosol				0	1	0	0	0	0	0	0	1	0	0	0	0	0	0	0	0	0	0	0
CDC25B	994	symbol	H. sapiens	994	H. sapiens	CDC25B	0	1	0	cell division cycle 25B	GO:0110032 positive regulation of G2/MI transition of meiotic cell cycle;GO:1901995 positive regulation of meiotic cell cycle phase transition;GO:0110030 regulation of G2/MI transition of meiotic cell cycle		Cancer-related genes:Candidate cancer biomarkers; Predicted intracellular proteins; ENZYME proteins:Hydrolases; Enzymes	Vesicles (Uncertain); Additional: Mitotic spindle	L-cysteic acid	(M10154)SA G2 AND M PHASES; (M199)PID P38 MK2 PATHWAY; (M242)PID AURORA A PATHWAY	(M5902)HALLMARK APOPTOSIS; (M5901)HALLMARK G2M CHECKPOINT; (M5925)HALLMARK E2F TARGETS	0	1	0	0	0	1	0	0	0	0	0	0	0	0	0	0	0	0	0	0
DHCR24	1718	symbol	H. sapiens	1718	H. sapiens	DHCR24	0	1	0	24-dehydrocholesterol reductase	GO:0033489 cholesterol biosynthetic process via desmosterol;GO:0033490 cholesterol biosynthetic process via lathosterol;GO:0031639 plasminogen activation		Potential drug targets; Human disease related genes:Congenital malformations:Other congenital malformations; Disease related genes; Predicted intracellular proteins; ENZYME proteins:Oxidoreductases; Enzymes				(M5908)HALLMARK ANDROGEN RESPONSE; (M5949)HALLMARK PEROXISOME; (M5948)HALLMARK BILE ACID METABOLISM	0	0	0	0	0	0	0	0	0	0	0	0	1	0	0	0	0	0	0	0
SCAMP5	192683	symbol	H. sapiens	192683	H. sapiens	SCAMP5	0	1	0	secretory carrier membrane protein 5	GO:0045956 positive regulation of calcium ion-dependent exocytosis;GO:0017158 regulation of calcium ion-dependent exocytosis;GO:1903307 positive regulation of regulated secretory pathway		Predicted intracellular proteins; Transporters:Accessory Factors Involved in Transport					0	0	0	0	0	0	0	0	0	0	0	0	0	0	0	0	0	0	0	0
ANKS3	124401	symbol	H. sapiens	124401	H. sapiens	ANKS3	0	1	0	ankyrin repeat and sterile alpha motif domain containing 3			Predicted intracellular proteins	Nucleoplasm (Approved); Additional: Cytosol				0	0	0	0	0	0	0	0	0	0	0	0	0	0	0	0	0	0	0	0
VPS37B	79720	symbol	H. sapiens	79720	H. sapiens	VPS37B	0	1	0	VPS37B subunit of ESCRT-I	GO:1903772 regulation of viral budding via host ESCRT complex;GO:1903774 positive regulation of viral budding via host ESCRT complex;GO:0043328 protein transport to vacuole involved in ubiquitin-dependent protein catabolic process via the multivesicular body sorting pathway		Predicted intracellular proteins				(M5898)HALLMARK DNA REPAIR	1	0	1	0	1	0	0	0	0	0	1	0	0	0	0	0	0	0	1	1
CRB3	92359	symbol	H. sapiens	92359	H. sapiens	CRB3	0	1	0	crumbs cell polarity complex component 3	GO:0045197 establishment or maintenance of epithelial cell apical/basal polarity;GO:0035088 establishment or maintenance of apical/basal cell polarity;GO:0061245 establishment or maintenance of bipolar cell polarity			Cell Junctions (Supported)			(M5915)HALLMARK APICAL JUNCTION	0	0	0	0	0	0	0	0	0	0	0	0	0	0	0	0	0	0	0	0
PANK2	80025	symbol	H. sapiens	80025	H. sapiens	PANK2	0	1	0	pantothenate kinase 2	GO:0015939 pantothenate metabolic process;GO:0015937 coenzyme A biosynthetic process;GO:1904251 regulation of bile acid metabolic process	yes	Potential drug targets; Human disease related genes:Nervous system diseases:Neurodegenerative diseases; Disease related genes; ENZYME proteins:Transferases; Predicted intracellular proteins; Enzymes	Cytosol (Supported)				0	1	0	0	0	0	1	0	1	0	0	0	0	0	0	0	0	0	0	0
PFAS	5198	symbol	H. sapiens	5198	H. sapiens	PFAS	0	1	0	phosphoribosylformylglycinamidine synthase	GO:0097065 anterior head development;GO:0006189 'de novo' IMP biosynthetic process;GO:0097292 XMP metabolic process		Predicted intracellular proteins; ENZYME proteins:Ligase; Enzymes	Vesicles (Approved)	Glutamic acid			0	0	0	0	0	0	0	0	1	0	0	0	0	0	0	0	0	0	0	0
ELMSAN1	91748	gene_synonym	H. sapiens	91748	H. sapiens	MIDEAS	0	1	0	mitotic deacetylase associated SANT domain protein	GO:0045892 negative regulation of DNA-templated transcription;GO:1902679 negative regulation of RNA biosynthetic process;GO:0051253 negative regulation of RNA metabolic process		Transcription factors:Helix-turn-helix domains; Predicted intracellular proteins	Nucleoplasm (Enhanced)				0	0	0	0	0	0	0	0	0	0	0	0	0	0	0	0	0	0	0	0
RNF32	140545	symbol	H. sapiens	140545	H. sapiens	RNF32	0	1	0	ring finger protein 32			Predicted intracellular proteins	Cytosol;Nuclear bodies (Approved)				0	0	0	0	0	0	0	0	0	0	0	0	0	0	0	0	0	0	0	0
PSMG3	84262	symbol	H. sapiens	84262	H. sapiens	PSMG3	0	1	0	proteasome assembly chaperone 3	GO:0043248 proteasome assembly;GO:0051131 chaperone-mediated protein complex assembly;GO:0065003 protein-containing complex assembly		Predicted intracellular proteins					0	0	0	0	0	0	0	0	0	0	0	0	0	0	0	0	0	0	0	0
IGFBP4	3487	symbol	H. sapiens	3487	H. sapiens	IGFBP4	0	1	0	insulin like growth factor binding protein 4	GO:0043568 positive regulation of insulin-like growth factor receptor signaling pathway;GO:0044342 type B pancreatic cell proliferation;GO:0043567 regulation of insulin-like growth factor receptor signaling pathway		Predicted secreted proteins			(M77)PID WNT SIGNALING PATHWAY; (M3008)NABA ECM GLYCOPROTEINS; (M5884)NABA CORE MATRISOME	(M5906)HALLMARK ESTROGEN RESPONSE EARLY; (M5907)HALLMARK ESTROGEN RESPONSE LATE; (M5930)HALLMARK EPITHELIAL MESENCHYMAL TRANSITION	0	0	0	0	0	0	0	0	0	0	0	0	0	0	0	0	0	0	0	0
NPL	80896	symbol	H. sapiens	80896	H. sapiens	NPL	0	1	0	N-acetylneuraminate pyruvate lyase	GO:0019262 N-acetylneuraminate catabolic process;GO:0006054 N-acetylneuraminate metabolic process;GO:0046348 amino sugar catabolic process		Predicted intracellular proteins; Enzymes; ENZYME proteins:Lyases	Vesicles (Approved); Additional: Plasma membrane				1	0	0	0	0	0	0	0	0	0	0	0	0	0	0	0	0	0	0	0
ATP6V0E2	155066	symbol	H. sapiens	155066	H. sapiens	ATP6V0E2	0	1	0	ATPase H+ transporting V0 subunit e2	GO:0007035 vacuolar acidification;GO:0051452 intracellular pH reduction;GO:0051453 regulation of intracellular pH							0	0	0	0	0	0	0	0	1	0	0	1	0	0	1	0	0	0	0	0
GPR35	2859	symbol	H. sapiens	2859	H. sapiens	GPR35	0	1	0	G protein-coupled receptor 35	GO:1904456 negative regulation of neuronal action potential;GO:0098908 regulation of neuronal action potential;GO:0045759 negative regulation of action potential		G-protein coupled receptors:GPCRs excl olfactory receptors; Transporters		Furosemide; Pyrantel; Kynurenic Acid			0	0	0	0	0	0	0	0	0	0	0	0	0	0	0	0	0	0	0	0
PHLDA1	22822	symbol	H. sapiens	22822	H. sapiens	PHLDA1	0	1	0	pleckstrin homology like domain family A member 1	GO:0045210 FasL biosynthetic process;GO:0009101 glycoprotein biosynthetic process;GO:0009100 glycoprotein metabolic process		Cancer-related genes:Mutational cancer driver genes; Predicted intracellular proteins	Nucleoli;Nucleoli rim (Supported); Additional: Nucleoplasm			(M5947)HALLMARK IL2 STAT5 SIGNALING; (M5890)HALLMARK TNFA SIGNALING VIA NFKB	0	0	0	0	0	0	0	0	1	0	0	0	0	0	0	0	0	0	0	0
SELENOM	140606	symbol	H. sapiens	140606	H. sapiens	SELENOM	0	1	0	selenoprotein M	GO:0035934 corticosterone secretion;GO:0035933 glucocorticoid secretion;GO:0035930 corticosteroid hormone secretion		Predicted intracellular proteins	Cytosol;Nucleoplasm (Approved)				0	0	0	0	0	0	0	0	0	0	0	0	0	0	0	0	0	0	0	0
ACSL1	2180	symbol	H. sapiens	2180	H. sapiens	ACSL1	0	1	0	acyl-CoA synthetase long chain family member 1	GO:0010747 positive regulation of long-chain fatty acid import across plasma membrane;GO:0140214 positive regulation of long-chain fatty acid import into cell;GO:0034201 response to oleic acid		Predicted intracellular proteins; ENZYME proteins:Ligase; Enzymes	Vesicles (Uncertain)	Adenosine phosphate; ATP		(M5949)HALLMARK PEROXISOME; (M5948)HALLMARK BILE ACID METABOLISM; (M5935)HALLMARK FATTY ACID METABOLISM	0	0	0	0	0	0	0	0	1	0	0	0	0	0	0	0	0	0	0	0
SEC16A	9919	symbol	H. sapiens	9919	H. sapiens	SEC16A	0	1	0	SEC16 homolog A, endoplasmic reticulum export factor	GO:0070973 protein localization to endoplasmic reticulum exit site;GO:0048207 vesicle targeting, rough ER to cis-Golgi;GO:0048208 COPII vesicle coating		Predicted intracellular proteins	Golgi apparatus (Supported); Additional: Endoplasmic reticulum				1	0	0	0	1	0	0	0	0	0	1	0	0	0	0	1	0	0	1	0
CDV3	55573	symbol	H. sapiens	55573	H. sapiens	CDV3	0	1	0	CDV3 homolog	GO:0008150 biological_process		Predicted intracellular proteins	Cytosol (Approved); Additional: Nucleoli;Plasma membrane				0	0	0	0	0	0	0	0	0	0	0	0	0	0	0	0	0	0	0	0
RNF40	9810	symbol	H. sapiens	9810	H. sapiens	RNF40	0	1	0	ring finger protein 40	GO:0033523 histone H2B ubiquitination;GO:0071894 histone H2B conserved C-terminal lysine ubiquitination;GO:0016574 histone ubiquitination		Predicted intracellular proteins; Enzymes; ENZYME proteins:Transferases	Nucleoplasm (Supported)				0	0	1	0	0	0	0	0	0	0	0	0	0	0	0	0	0	0	0	0
SDHA	6389	symbol	H. sapiens	6389	H. sapiens	SDHA	0	1	0	succinate dehydrogenase complex flavoprotein subunit A	GO:0006105 succinate metabolic process;GO:0006121 mitochondrial electron transport, succinate to ubiquinone;GO:0006099 tricarboxylic acid cycle		Disease related genes; Human disease related genes:Congenital disorders of metabolism:Mitochondrial diseases; Human disease related genes:Cardiovascular diseases:Cardiac diseases; Predicted intracellular proteins; ENZYME proteins:Oxidoreductases; Enzymes; Cancer-related genes; Citric acid cycle related proteins; Human disease related genes:Cancers:Cancers of endocrine organs; FDA approved drug ta…	Mitochondria (Supported); Additional: Nucleoli	2-Hexyloxy-6-Hydroxymethyl-Tetrahydro-Pyran-3,4,5-Triol; Carboxin; Thenoyltrifluoroacetone; Ubiquinone Q1; Ubidecarenone		(M5935)HALLMARK FATTY ACID METABOLISM; (M5936)HALLMARK OXIDATIVE PHOSPHORYLATION	0	0	0	0	0	0	0	0	1	0	0	0	0	0	0	0	0	0	0	0
PYCR1	5831	symbol	H. sapiens	5831	H. sapiens	PYCR1	0	1	0	pyrroline-5-carboxylate reductase 1	GO:0006561 proline biosynthetic process;GO:0055129 L-proline biosynthetic process;GO:0006560 proline metabolic process		Potential drug targets; Disease related genes; Predicted intracellular proteins; ENZYME proteins:Oxidoreductases; Enzymes; Human disease related genes:Congenital malformations:Congenital malformations of skin		NADH; Proline		(M5934)HALLMARK XENOBIOTIC METABOLISM	0	0	0	0	0	0	0	0	0	0	0	0	0	0	0	0	0	0	0	0
FSD2	123722	symbol	H. sapiens	123722	H. sapiens	FSD2	0	1	0	fibronectin type III and SPRY domain containing 2			Predicted intracellular proteins	Cytosol (Approved)				0	0	0	0	0	0	0	0	0	0	0	0	0	0	0	0	0	0	0	0
PET100	100131801	symbol	H. sapiens	100131801	H. sapiens	PET100	0	1	0	PET100 cytochrome c oxidase chaperone	GO:0033617 mitochondrial cytochrome c oxidase assembly;GO:0008535 respiratory chain complex IV assembly;GO:0017004 cytochrome complex assembly		Human disease related genes:Congenital disorders of metabolism:Mitochondrial diseases; Predicted intracellular proteins; Disease related genes	Mitochondria (Approved)				0	0	0	0	0	0	0	0	0	0	0	0	0	0	0	0	0	0	0	0
AP4E1	23431	symbol	H. sapiens	23431	H. sapiens	AP4E1	0	1	0	adaptor related protein complex 4 subunit epsilon 1	GO:0006605 protein targeting;GO:0006886 intracellular protein transport;GO:0015031 protein transport		Potential drug targets; Disease related genes; Human disease related genes:Nervous system diseases:Other nervous and sensory system diseases; Predicted intracellular proteins; Transporters					1	0	0	0	0	0	0	0	0	0	1	0	0	1	0	0	0	0	0	0
RIPK1	8737	symbol	H. sapiens	8737	H. sapiens	RIPK1	0	1	0	receptor interacting serine/threonine kinase 1	GO:0070926 regulation of ATP:ADP antiporter activity;GO:0097343 ripoptosome assembly;GO:1901026 ripoptosome assembly involved in necroptotic process	yes	Potential drug targets; Disease related genes; ENZYME proteins:Transferases; Predicted intracellular proteins; Enzymes; Human disease related genes:Immune system diseases:Allergies and autoimmune diseases; Human disease related genes:Immune system diseases:Primary immunodeficiency; Kinases:TKL Ser/Thr protein kinases	Cytosol;Plasma membrane (Approved)	Fostamatinib	(M79)PID TRAIL PATHWAY; (M76)PID P38 ALPHA BETA PATHWAY; (M197)PID HIV NEF PATHWAY	(M5923)HALLMARK PI3K AKT MTOR SIGNALING; (M5913)HALLMARK INTERFERON GAMMA RESPONSE	0	1	1	1	0	0	0	0	0	0	0	0	0	0	0	0	0	1	0	0
SURF4	6836	symbol	H. sapiens	6836	H. sapiens	SURF4	0	1	0	surfeit 4	GO:0042953 lipoprotein transport;GO:0044872 lipoprotein localization;GO:0007030 Golgi organization		Transporters	Endoplasmic reticulum;Golgi apparatus;Nuclear membrane (Supported); Additional: Cytosol				1	0	0	0	1	0	0	0	0	0	0	0	0	0	0	0	0	0	0	0
FAM83H	286077	symbol	H. sapiens	286077	H. sapiens	FAM83H	0	1	0	family with sequence similarity 83 member H	GO:0044380 protein localization to cytoskeleton;GO:0045104 intermediate filament cytoskeleton organization;GO:0045103 intermediate filament-based process		Predicted intracellular proteins; Human disease related genes:Digestive system diseases:Mouth and dental diseases; Disease related genes	Cytosol (Approved)				0	0	0	0	0	0	0	0	0	0	1	0	0	0	0	0	0	0	0	0
RER1	11079	symbol	H. sapiens	11079	H. sapiens	RER1	0	1	0	retention in endoplasmic reticulum sorting receptor 1	GO:0071340 skeletal muscle acetylcholine-gated channel clustering;GO:0006621 protein retention in ER lumen;GO:0035437 maintenance of protein localization in endoplasmic reticulum		Transporters	Golgi apparatus (Supported)			(M5910)HALLMARK PROTEIN SECRETION	0	0	0	0	0	0	0	0	0	0	1	0	0	0	0	1	1	0	0	0
RNF24	11237	symbol	H. sapiens	11237	H. sapiens	RNF24	0	1	0	ring finger protein 24				Golgi apparatus (Supported)				0	0	0	0	0	0	0	0	0	0	0	0	0	0	0	0	0	0	0	0
AGBL5	60509	symbol	H. sapiens	60509	H. sapiens	AGBL5	0	1	0	AGBL carboxypeptidase 5	GO:0035611 protein branching point deglutamylation;GO:0035610 protein side chain deglutamylation;GO:0035609 C-terminal protein deglutamylation		Potential drug targets; Disease related genes; Predicted intracellular proteins; ENZYME proteins:Hydrolases; Enzymes; Human disease related genes:Nervous system diseases:Eye disease; Peptidases:Metallopeptidases	Cytokinetic bridge (Supported); Additional: Cytosol;Microtubules				0	1	0	0	0	0	0	0	0	0	0	0	0	0	0	0	0	0	0	0
UQCR10	29796	symbol	H. sapiens	29796	H. sapiens	UQCR10	0	1	0	ubiquinol-cytochrome c reductase, complex III subunit X	GO:0006122 mitochondrial electron transport, ubiquinol to cytochrome c;GO:0019646 aerobic electron transport chain;GO:0042773 ATP synthesis coupled electron transport				2-Hexyloxy-6-Hydroxymethyl-Tetrahydro-Pyran-3,4,5-Triol; 6-Hydroxy-5-undecyl-4,7-benzothiazoledione; Azoxystrobin; 5-Heptyl-6-hydroxy-1,3-benzothiazole-4,7-dione; (5S)-3-ANILINO-5-(2,4-DIFLUOROPHENYL)-5-METHYL-1,3-OXAZOLIDINE-2,4-DIONE; (S)-famoxadone; METHYL (2Z)-3-METHOXY-2-{2-[(E)-2-PHENYLVINYL]PHENYL}ACRYLATE; 2-Nonyl-4-quinolinol 1-oxide; Ubiquinone Q2		(M5905)HALLMARK ADIPOGENESIS; (M5936)HALLMARK OXIDATIVE PHOSPHORYLATION	0	0	0	0	0	0	0	0	1	0	0	0	0	0	0	0	0	0	0	0
WDR6	11180	symbol	H. sapiens	11180	H. sapiens	WDR6	0	1	0	WD repeat domain 6	GO:0002130 wobble position ribose methylation;GO:0002128 tRNA nucleoside ribose methylation;GO:0070314 G1 to G0 transition		Predicted intracellular proteins	Cytosol (Supported); Additional: Plasma membrane				0	0	0	1	0	0	0	0	0	0	0	0	0	0	1	0	0	0	0	0
WDCP	80304	symbol	H. sapiens	80304	H. sapiens	WDCP	0	1	0	WD repeat and coiled coil containing	GO:0051259 protein complex oligomerization;GO:0065003 protein-containing complex assembly;GO:0043933 protein-containing complex organization		Predicted intracellular proteins; Cancer-related genes; Disease related genes	Nucleoli (Approved); Additional: Cytosol				0	0	0	0	0	0	0	0	0	0	0	0	0	0	0	0	0	0	0	0
TFIP11	24144	symbol	H. sapiens	24144	H. sapiens	TFIP11	0	1	0	tuftelin interacting protein 11	GO:0051107 negative regulation of DNA ligation;GO:0051352 negative regulation of ligase activity;GO:1904876 negative regulation of DNA ligase activity		Predicted intracellular proteins	Nucleoplasm (Approved); Additional: Cytosol				0	0	0	0	0	0	0	0	0	0	0	0	0	0	0	0	0	0	1	0
IL24	11009	symbol	H. sapiens	11009	H. sapiens	IL24	0	1	0	interleukin 24	GO:0071353 cellular response to interleukin-4;GO:0070670 response to interleukin-4;GO:0042531 positive regulation of tyrosine phosphorylation of STAT protein		Cancer-related genes:Candidate cancer biomarkers; Predicted intracellular proteins; Predicted secreted proteins			(M196)PID IL23 PATHWAY; (M5883)NABA SECRETED FACTORS; (M5885)NABA MATRISOME ASSOCIATED		0	0	0	0	0	0	0	0	0	0	0	0	0	0	0	0	0	0	0	0
BRPF3	27154	symbol	H. sapiens	27154	H. sapiens	BRPF3	0	1	0	bromodomain and PHD finger containing 3	GO:0045740 positive regulation of DNA replication;GO:0006275 regulation of DNA replication;GO:0051054 positive regulation of DNA metabolic process		Predicted intracellular proteins	Nucleoplasm (Approved); Additional: Mitochondria			(M5921)HALLMARK COMPLEMENT	0	0	0	0	0	0	0	0	0	0	0	0	0	0	0	0	0	0	0	0
CASP7	840	symbol	H. sapiens	840	H. sapiens	CASP7	0	1	0	caspase 7	GO:1905686 positive regulation of plasma membrane repair;GO:0072733 response to staurosporine;GO:0072734 cellular response to staurosporine		Cancer-related genes:Candidate cancer biomarkers; Predicted intracellular proteins; ENZYME proteins:Hydrolases; Enzymes; Peptidases:Cysteine-type peptidases		Fica; Emricasan; Incadronic acid	(M7997)SA CASPASE CASCADE; (M197)PID HIV NEF PATHWAY; (M239)PID A6B1 A6B4 INTEGRIN PATHWAY	(M5902)HALLMARK APOPTOSIS; (M5913)HALLMARK INTERFERON GAMMA RESPONSE; (M5921)HALLMARK COMPLEMENT	0	0	1	0	0	0	0	0	1	0	0	0	0	0	0	0	0	0	0	0
POLDIP3	84271	symbol	H. sapiens	84271	H. sapiens	POLDIP3	0	1	0	DNA polymerase delta interacting protein 3	GO:0016973 poly(A)+ mRNA export from nucleus;GO:0006406 mRNA export from nucleus;GO:0006405 RNA export from nucleus		Predicted intracellular proteins	Nuclear speckles (Enhanced); Additional: Cytoplasmic bodies		(M121)PID MTOR 4PATHWAY		0	0	0	0	0	0	0	0	0	0	0	0	0	0	0	0	0	0	0	0
LINGO1	84894	symbol	H. sapiens	84894	H. sapiens	LINGO1	0	1	0	leucine rich repeat and Ig domain containing 1			Potential drug targets; Disease related genes; Transporters:Accessory Factors Involved in Transport; Predicted intracellular proteins; Human disease related genes:Other diseases:Mental and behavioural disorders	Plasma membrane (Supported)				0	0	0	1	0	0	0	0	0	0	0	0	0	0	0	0	0	0	0	0
KDF1	126695	symbol	H. sapiens	126695	H. sapiens	KDF1	0	1	0	keratinocyte differentiation factor 1	GO:0060887 limb epidermis development;GO:0010482 regulation of epidermal cell division;GO:0003334 keratinocyte development		Human disease related genes:Congenital malformations:Congenital malformations of skin; Predicted intracellular proteins; Disease related genes	Plasma membrane (Approved); Additional: Cytosol				0	0	0	0	0	0	0	0	0	0	0	0	0	0	0	0	0	0	0	0
RNF217	154214	symbol	H. sapiens	154214	H. sapiens	RNF217	0	1	0	ring finger protein 217	GO:0032436 positive regulation of proteasomal ubiquitin-dependent protein catabolic process;GO:2000060 positive regulation of ubiquitin-dependent protein catabolic process;GO:1901800 positive regulation of proteasomal protein catabolic process		Predicted intracellular proteins; Enzymes; ENZYME proteins:Transferases					0	0	1	0	0	0	0	0	0	0	0	0	0	0	0	0	0	0	0	0
DEF8	54849	symbol	H. sapiens	54849	H. sapiens	DEF8	0	1	0	differentially expressed in FDCP 8 homolog	GO:1900029 positive regulation of ruffle assembly;GO:0045780 positive regulation of bone resorption;GO:1900027 regulation of ruffle assembly		Predicted intracellular proteins	Cytosol;Nucleoplasm (Approved)				0	0	0	0	0	0	1	0	0	0	0	0	0	0	0	0	0	0	0	0
RCC1	1104	symbol	H. sapiens	1104	H. sapiens	RCC1	0	1	0	regulator of chromosome condensation 1	GO:0007084 mitotic nuclear membrane reassembly;GO:0101024 mitotic nuclear membrane organization;GO:0031468 nuclear membrane reassembly		Predicted intracellular proteins	Nucleoplasm (Enhanced)		(M66)PID MYC ACTIV PATHWAY		0	0	0	0	1	1	0	0	0	0	0	0	0	0	0	0	0	0	0	0
VPS25	84313	symbol	H. sapiens	84313	H. sapiens	VPS25	0	1	0	vacuolar protein sorting 25 homolog	GO:0007175 negative regulation of epidermal growth factor-activated receptor activity;GO:0043328 protein transport to vacuole involved in ubiquitin-dependent protein catabolic process via the multivesicular body sorting pathway;GO:0007176 regulation of epidermal growth factor-activated receptor activity		Predicted intracellular proteins	Vesicles (Supported)				1	0	1	0	1	0	0	0	0	0	1	0	0	0	0	0	0	0	1	1
KIAA0100	9703	gene_synonym	H. sapiens	9703	H. sapiens	BLTP2	0	1	0	bridge-like lipid transfer protein family member 2			Predicted intracellular proteins	Cytosol;Nuclear speckles (Approved)				0	0	0	0	0	0	0	0	0	0	0	0	0	0	0	0	0	0	0	0
DDR1	780	symbol	H. sapiens	780	H. sapiens	DDR1	0	1	0	discoidin domain receptor tyrosine kinase 1	GO:0061302 smooth muscle cell-matrix adhesion;GO:0038063 collagen-activated tyrosine kinase receptor signaling pathway;GO:0014909 smooth muscle cell migration	yes	ENZYME proteins:Transferases; Predicted intracellular proteins; CD markers; Enzymes; Kinases:Tyr protein kinases	Cell Junctions;Nucleoplasm (Approved)	Imatinib; Fostamatinib			0	1	0	0	0	0	1	0	0	0	0	0	0	0	0	0	0	1	0	0
C7orf55-LUC7L2	100996928	gene_synonym	H. sapiens	100996928	H. sapiens	FMC1-LUC7L2	0	1	0	FMC1-LUC7L2 readthrough			Predicted intracellular proteins	Nucleoplasm (Approved)				0	0	0	0	0	0	0	0	0	0	0	0	0	0	0	0	0	0	0	0
ARF3	377	symbol	H. sapiens	377	H. sapiens	ARF3	0	1	0	ADP ribosylation factor 3	GO:0006890 retrograde vesicle-mediated transport, Golgi to endoplasmic reticulum;GO:0048193 Golgi vesicle transport;GO:0006886 intracellular protein transport		Predicted intracellular proteins			(M1529)SA G1 AND S PHASES		1	0	0	0	0	0	0	0	0	0	1	0	0	0	0	1	0	0	0	0
CASP2	835	symbol	H. sapiens	835	H. sapiens	CASP2	0	1	0	caspase 2	GO:0001554 luteolysis;GO:0006977 DNA damage response, signal transduction by p53 class mediator resulting in cell cycle arrest;GO:0035234 ectopic germ cell programmed cell death		Cancer-related genes:Candidate cancer biomarkers; Predicted intracellular proteins; ENZYME proteins:Hydrolases; Enzymes; Peptidases:Cysteine-type peptidases	Mitochondria (Approved)		(M197)PID HIV NEF PATHWAY; (M220)PID CASPASE PATHWAY; (M19)PID P73PATHWAY	(M5902)HALLMARK APOPTOSIS	0	0	0	1	0	1	0	0	0	0	0	0	1	0	0	0	0	0	0	0
RETREG3	162427	symbol	H. sapiens	162427	H. sapiens	RETREG3	0	1	0	reticulophagy regulator family member 3	GO:0071786 endoplasmic reticulum tubular network organization;GO:0061709 reticulophagy;GO:0030574 collagen catabolic process			Nuclear membrane;Nucleoplasm (Approved); Additional: Cytosol				0	0	0	0	1	0	1	0	0	0	0	0	0	0	0	0	0	0	1	0
DTNB	1838	symbol	H. sapiens	1838	H. sapiens	DTNB	0	1	0	dystrobrevin beta	GO:0099536 synaptic signaling;GO:0030182 neuron differentiation;GO:0007267 cell-cell signaling		Predicted intracellular proteins	Mitochondria (Approved)			(M5956)HALLMARK KRAS SIGNALING DN	0	0	0	0	0	0	0	0	0	0	0	0	0	0	0	0	0	0	0	0
STK4	6789	symbol	H. sapiens	6789	H. sapiens	STK4	0	1	0	serine/threonine kinase 4	GO:1904235 regulation of substrate-dependent cell migration, cell attachment to substrate;GO:1904237 positive regulation of substrate-dependent cell migration, cell attachment to substrate;GO:1903945 positive regulation of hepatocyte apoptotic process	yes	Potential drug targets; Disease related genes; ENZYME proteins:Transferases; RAS pathway related proteins; Predicted intracellular proteins; Enzymes; Kinases:STE Ser/Thr protein kinases	Nuclear bodies (Supported); Additional: Cytosol;Nucleoplasm				0	1	0	0	0	0	1	0	0	0	1	0	0	0	0	0	0	0	0	0
FAM53C	51307	symbol	H. sapiens	51307	H. sapiens	FAM53C	0	1	0	family with sequence similarity 53 member C	GO:0006606 protein import into nucleus;GO:0051170 import into nucleus;GO:0034504 protein localization to nucleus		Predicted intracellular proteins					0	0	0	0	0	0	0	0	0	0	1	0	0	0	0	0	0	0	0	0
ASPHD1	253982	symbol	H. sapiens	253982	H. sapiens	ASPHD1	0	1	0	aspartate beta-hydroxylase domain containing 1			Predicted intracellular proteins					0	0	0	0	0	0	0	0	0	0	0	0	0	0	0	0	0	0	0	0
IGSF9	57549	symbol	H. sapiens	57549	H. sapiens	IGSF9	0	1	0	immunoglobulin superfamily member 9	GO:0070593 dendrite self-avoidance;GO:0008038 neuron recognition;GO:0016358 dendrite development							0	0	0	0	0	0	1	0	0	0	0	0	0	0	0	0	0	0	0	0
SLC46A3	283537	symbol	H. sapiens	283537	H. sapiens	SLC46A3	0	1	0	solute carrier family 46 member 3	GO:1904613 cellular response to 2,3,7,8-tetrachlorodibenzodioxine;GO:0034486 vacuolar transmembrane transport;GO:1904612 response to 2,3,7,8-tetrachlorodibenzodioxine		Transporters:Electrochemical Potential-driven transporters	Cytosol;Plasma membrane (Approved); Additional: Actin filaments			(M5934)HALLMARK XENOBIOTIC METABOLISM	0	0	0	0	0	0	0	0	0	0	0	0	0	0	0	0	0	0	0	0
ERCC3	2071	symbol	H. sapiens	2071	H. sapiens	ERCC3	0	1	0	ERCC excision repair 3, TFIIH core complex helicase subunit	GO:0000717 nucleotide-excision repair, DNA duplex unwinding;GO:0006265 DNA topological change;GO:0006283 transcription-coupled nucleotide-excision repair		Cancer-related genes:Candidate cancer biomarkers; Human disease related genes:Congenital malformations:Other congenital malformations; Human disease related genes:Nervous system diseases:Neurodegenerative diseases; Potential drug targets; Disease related genes; Human disease related genes:Skin diseases:Skin and soft tissue diseases; Predicted intracellular proteins; ENZYME proteins:Hydrolases; En…	Nucleoplasm (Supported); Additional: Vesicles			(M5949)HALLMARK PEROXISOME; (M5898)HALLMARK DNA REPAIR	0	0	0	0	0	0	0	0	0	0	0	0	0	0	0	0	0	0	0	0
ANAPC16	119504	symbol	H. sapiens	119504	H. sapiens	ANAPC16	0	1	0	anaphase promoting complex subunit 16	GO:0031145 anaphase-promoting complex-dependent catabolic process;GO:0051445 regulation of meiotic cell cycle;GO:2000241 regulation of reproductive process		Predicted intracellular proteins	Cytosol (Supported)				0	0	1	0	0	1	0	0	0	0	0	0	0	0	0	0	0	0	0	0
VPS4B	9525	symbol	H. sapiens	9525	H. sapiens	VPS4B	0	1	0	vacuolar protein sorting 4 homolog B	GO:0061764 late endosome to lysosome transport via multivesicular body sorting pathway;GO:0061738 late endosomal microautophagy;GO:1903542 negative regulation of exosomal secretion		Predicted intracellular proteins; ENZYME proteins:Hydrolases; Enzymes	Vesicles (Approved); Additional: Intermediate filaments		(M124)PID CXCR4 PATHWAY	(M5910)HALLMARK PROTEIN SECRETION; (M5949)HALLMARK PEROXISOME	1	0	1	0	1	1	0	0	0	0	0	0	0	0	0	0	0	0	1	1
LGI2	55203	symbol	H. sapiens	55203	H. sapiens	LGI2	0	1	0	leucine rich repeat LGI family member 2	GO:1904862 inhibitory synapse assembly;GO:0007416 synapse assembly;GO:0034329 cell junction assembly		Predicted secreted proteins	Centrosome (Uncertain)		(M3008)NABA ECM GLYCOPROTEINS; (M5884)NABA CORE MATRISOME; (M5889)NABA MATRISOME		0	0	0	0	0	0	0	0	0	0	0	0	0	0	0	0	1	0	0	0
PMPCA	23203	symbol	H. sapiens	23203	H. sapiens	PMPCA	0	1	0	peptidase, mitochondrial processing subunit alpha	GO:0006627 protein processing involved in protein targeting to mitochondrion;GO:0034982 mitochondrial protein processing;GO:0006626 protein targeting to mitochondrion		Potential drug targets; Human disease related genes:Nervous system diseases:Neurodegenerative diseases; Disease related genes; Predicted intracellular proteins; Enzymes; Peptidases:Metallopeptidases	Mitochondria (Enhanced)			(M5936)HALLMARK OXIDATIVE PHOSPHORYLATION	0	0	0	0	0	0	0	0	0	0	1	0	0	0	0	0	0	0	0	0
DAP	1611	symbol	H. sapiens	1611	H. sapiens	DAP	0	1	0	death associated protein	GO:0034198 cellular response to amino acid starvation;GO:1990928 response to amino acid starvation;GO:0006919 activation of cysteine-type endopeptidase activity involved in apoptotic process		Predicted intracellular proteins	Mitochondria;Vesicles (Approved); Additional: Nucleoplasm			(M5902)HALLMARK APOPTOSIS	0	0	0	0	0	0	0	0	0	0	0	0	1	0	1	0	0	0	1	0
ARHGAP24	83478	symbol	H. sapiens	83478	H. sapiens	ARHGAP24	0	1	0	Rho GTPase activating protein 24	GO:0035021 negative regulation of Rac protein signal transduction;GO:1900028 negative regulation of ruffle assembly;GO:0035313 wound healing, spreading of epidermal cells		Predicted intracellular proteins	Cytosol;Plasma membrane (Approved)				0	0	0	1	0	0	1	0	0	0	0	0	1	0	0	0	0	0	0	0
SF3A1	10291	symbol	H. sapiens	10291	H. sapiens	SF3A1	0	1	0	splicing factor 3a subunit 1	GO:0000389 mRNA 3'-splice site recognition;GO:1903241 U2-type prespliceosome assembly;GO:0045292 mRNA cis splicing, via spliceosome		Predicted intracellular proteins	Nuclear speckles;Nucleoplasm (Enhanced)			(M5926)HALLMARK MYC TARGETS V1	0	0	0	0	0	0	0	0	0	0	0	0	0	0	0	0	0	0	0	0
MRPL23	6150	symbol	H. sapiens	6150	H. sapiens	MRPL23	0	1	0	mitochondrial ribosomal protein L23	GO:0032543 mitochondrial translation;GO:0140053 mitochondrial gene expression;GO:0006412 translation		Ribosomal proteins; Predicted intracellular proteins	Mitochondria;Nucleoli fibrillar center (Approved)			(M5941)HALLMARK UV RESPONSE UP; (M5926)HALLMARK MYC TARGETS V1	0	0	0	0	0	0	0	0	0	0	0	0	0	0	0	0	0	0	0	0
EFTUD2	9343	symbol	H. sapiens	9343	H. sapiens	EFTUD2	0	1	0	elongation factor Tu GTP binding domain containing 2	GO:0042220 response to cocaine;GO:0006414 translational elongation;GO:0043279 response to alkaloid		Human disease related genes:Congenital malformations:Other congenital malformations; Predicted intracellular proteins; Disease related genes	Nucleoplasm (Approved); Additional: Cytosol;Vesicles				0	0	0	0	0	0	0	0	0	0	0	0	0	0	0	0	0	0	0	0
GPC4	2239	symbol	H. sapiens	2239	H. sapiens	GPC4	0	1	0	glypican 4	GO:0098696 regulation of neurotransmitter receptor localization to postsynaptic specialization membrane;GO:1902683 regulation of receptor localization to synapse;GO:1902473 regulation of protein localization to synapse		Human disease related genes:Congenital malformations:Congenital malformations of the nervous system; Disease related genes	Plasma membrane (Approved); Additional: Nucleoplasm		(M5880)NABA ECM AFFILIATED; (M5885)NABA MATRISOME ASSOCIATED; (M5889)NABA MATRISOME	(M5891)HALLMARK HYPOXIA; (M5937)HALLMARK GLYCOLYSIS	0	0	0	0	0	0	0	1	0	0	0	0	0	0	0	0	1	0	0	0
NBPF3	84224	symbol	H. sapiens	84224	H. sapiens	NBPF3	0	1	0	NBPF member 3			Predicted intracellular proteins					0	0	0	0	0	0	0	0	0	0	0	0	0	0	0	0	0	0	0	0
ANAPC11	51529	symbol	H. sapiens	51529	H. sapiens	ANAPC11	0	1	0	anaphase promoting complex subunit 11	GO:0045842 positive regulation of mitotic metaphase/anaphase transition;GO:1902101 positive regulation of metaphase/anaphase transition of cell cycle;GO:1901970 positive regulation of mitotic sister chromatid separation		Predicted intracellular proteins	Nucleoplasm (Enhanced); Additional: Nucleoli				0	0	1	0	0	1	0	0	0	0	0	0	0	0	0	0	0	0	0	0
ZBTB8OS	339487	symbol	H. sapiens	339487	H. sapiens	ZBTB8OS	0	1	0	zinc finger and BTB domain containing 8 opposite strand	GO:0006388 tRNA splicing, via endonucleolytic cleavage and ligation;GO:0000394 RNA splicing, via endonucleolytic cleavage and ligation;GO:0008033 tRNA processing		Predicted intracellular proteins	Plasma membrane (Approved)				0	0	0	0	0	0	0	0	0	0	0	0	0	0	0	0	0	0	0	0
TRAK1	22906	symbol	H. sapiens	22906	H. sapiens	TRAK1	0	1	0	trafficking kinesin protein 1	GO:0098957 anterograde axonal transport of mitochondrion;GO:0048311 mitochondrion distribution;GO:0019896 axonal transport of mitochondrion		Human disease related genes:Nervous system diseases:Epilepsy; Predicted intracellular proteins; Disease related genes	Endoplasmic reticulum (Approved); Additional: Nucleoplasm				0	0	0	1	0	0	1	0	1	0	1	0	0	0	0	0	0	0	0	1
GALE	2582	symbol	H. sapiens	2582	H. sapiens	GALE	0	1	0	UDP-galactose-4-epimerase	GO:0033499 galactose catabolic process via UDP-galactose;GO:0019388 galactose catabolic process;GO:0006012 galactose metabolic process		Potential drug targets; Disease related genes; ENZYME proteins:Isomerase; Predicted intracellular proteins; Enzymes; Human disease related genes:Congenital disorders of metabolism:Congenital disorders of carbohydrate metabolism	Cytosol;Golgi apparatus (Approved)	Uridine diphosphate glucose; Uridine-Diphosphate-N-Acetylgalactosamine; UDP-alpha-D-glucuronic acid; Tetramethylammonium; Uridine-Diphosphate-N-Acetylglucosamine; Galactose-uridine-5'-diphosphate		(M5907)HALLMARK ESTROGEN RESPONSE LATE; (M5937)HALLMARK GLYCOLYSIS	0	0	0	0	0	0	0	1	0	0	0	0	0	0	0	0	0	0	0	0
STC1	6781	symbol	H. sapiens	6781	H. sapiens	STC1	0	1	0	stanniocalcin 1	GO:0003421 growth plate cartilage axis specification;GO:1903403 negative regulation of renal phosphate excretion;GO:0003422 growth plate cartilage morphogenesis		Predicted intracellular proteins; Predicted secreted proteins				(M5944)HALLMARK ANGIOGENESIS; (M5891)HALLMARK HYPOXIA; (M5924)HALLMARK MTORC1 SIGNALING	0	0	0	0	0	0	1	0	0	0	0	0	0	0	0	0	0	0	0	0
GRN	2896	symbol	H. sapiens	2896	H. sapiens	GRN	0	1	0	granulin precursor	GO:1903334 positive regulation of protein folding;GO:0106016 positive regulation of inflammatory response to wounding;GO:0002265 astrocyte activation involved in immune response		Human disease related genes:Nervous system diseases:Neurodegenerative diseases; Disease related genes; Predicted intracellular proteins; Human disease related genes:Congenital disorders of metabolism:Lysosomal storage diseases; Human disease related genes:Congenital disorders of metabolism:Congenital disorders of lipid/glycolipid metabolism; Predicted secreted proteins	Lysosomes (Enhanced); Additional: Endosomes				0	0	0	0	1	0	1	0	0	0	0	0	1	0	0	0	0	0	0	1
S100A13	6284	symbol	H. sapiens	6284	H. sapiens	S100A13	0	1	0	S100 calcium binding protein A13	GO:0032730 positive regulation of interleukin-1 alpha production;GO:0032650 regulation of interleukin-1 alpha production;GO:0002279 mast cell activation involved in immune response		Predicted intracellular proteins; Predicted secreted proteins	Cytosol;Plasma membrane (Approved); Additional: Nucleoli;Nucleoplasm	Olopatadine; Amlexanox; Calcium chloride; Calcium; Calcium citrate; Calcium Phosphate; Calcium phosphate dihydrate	(M5883)NABA SECRETED FACTORS; (M5885)NABA MATRISOME ASSOCIATED; (M5889)NABA MATRISOME	(M5946)HALLMARK COAGULATION; (M5921)HALLMARK COMPLEMENT	0	0	0	0	0	0	0	0	0	0	0	0	0	0	0	0	0	0	0	0
ARHGEF7	8874	symbol	H. sapiens	8874	H. sapiens	ARHGEF7	0	1	0	Rho guanine nucleotide exchange factor 7	GO:1905833 negative regulation of microtubule nucleation;GO:2000394 positive regulation of lamellipodium morphogenesis;GO:2000392 regulation of lamellipodium morphogenesis		Predicted intracellular proteins			(M83)PID CDC42 REG PATHWAY; (M242)PID AURORA A PATHWAY; (M241)PID RAC1 REG PATHWAY	(M5893)HALLMARK MITOTIC SPINDLE	0	0	0	1	1	0	1	0	0	0	0	1	1	0	0	0	1	1	0	0
ZNF792	126375	symbol	H. sapiens	126375	H. sapiens	ZNF792	0	1	0	zinc finger protein 792	GO:0006357 regulation of transcription by RNA polymerase II;GO:0006355 regulation of DNA-templated transcription;GO:2001141 regulation of RNA biosynthetic process		Transcription factors:Zinc-coordinating DNA-binding domains; Predicted intracellular proteins	Nuclear bodies;Nucleoplasm (Approved)				0	0	0	0	0	0	0	0	0	0	0	0	0	0	0	0	0	0	0	0
SPATA2	9825	symbol	H. sapiens	9825	H. sapiens	SPATA2	0	1	0	spermatogenesis associated 2	GO:1990108 protein linear deubiquitination;GO:0072520 seminiferous tubule development;GO:0070266 necroptotic process		Predicted intracellular proteins	Nucleoli fibrillar center (Approved); Additional: Nucleoplasm				0	0	1	1	0	0	0	0	0	0	0	0	0	0	0	0	0	0	0	0
ENTPD5	957	symbol	H. sapiens	957	H. sapiens	ENTPD5	0	1	0	ectonucleoside triphosphate diphosphohydrolase 5 (inactive)	GO:0006256 UDP catabolic process;GO:0009140 pyrimidine nucleoside diphosphate catabolic process;GO:0009195 pyrimidine ribonucleoside diphosphate catabolic process		Predicted secreted proteins; Predicted intracellular proteins; ENZYME proteins:Hydrolases; Enzymes				(M5934)HALLMARK XENOBIOTIC METABOLISM	0	0	0	0	0	0	0	0	1	0	0	0	0	0	0	0	0	0	0	0
PSME1	5720	symbol	H. sapiens	5720	H. sapiens	PSME1	0	1	0	proteasome activator subunit 1	GO:0019884 antigen processing and presentation of exogenous antigen;GO:0019882 antigen processing and presentation;GO:0010950 positive regulation of endopeptidase activity		Predicted intracellular proteins	Cytosol (Approved); Additional: Nuclear bodies	Copper		(M5911)HALLMARK INTERFERON ALPHA RESPONSE; (M5935)HALLMARK FATTY ACID METABOLISM; (M5913)HALLMARK INTERFERON GAMMA RESPONSE	0	0	1	0	0	0	0	0	0	0	0	0	1	0	0	0	0	0	0	0
DGCR6L	85359	symbol	H. sapiens	85359	H. sapiens	DGCR6L	0	1	0	DiGeorge syndrome critical region gene 6 like			Predicted intracellular proteins					0	0	0	0	0	0	0	0	0	0	0	0	0	0	0	0	0	0	0	0
SPEG	10290	symbol	H. sapiens	10290	H. sapiens	SPEG	0	1	0	striated muscle enriched protein kinase	GO:0042692 muscle cell differentiation;GO:0007517 muscle organ development;GO:0061061 muscle structure development	yes	Potential drug targets; Disease related genes; ENZYME proteins:Transferases; Predicted intracellular proteins; Enzymes; Kinases:CAMK Ser/Thr protein kinases; Human disease related genes:Musculoskeletal diseases:Muscular diseases	Vesicles (Approved)			(M5909)HALLMARK MYOGENESIS; (M5915)HALLMARK APICAL JUNCTION	0	1	0	0	0	0	0	0	0	0	0	0	0	0	0	0	0	0	0	0
ZDHHC16	84287	symbol	H. sapiens	84287	H. sapiens	ZDHHC16	0	1	0	zinc finger DHHC-type palmitoyltransferase 16	GO:0018345 protein palmitoylation;GO:0006497 protein lipidation;GO:0042158 lipoprotein biosynthetic process		Enzymes; ENZYME proteins:Transferases	Nucleoplasm (Uncertain); Additional: Cytosol;Nuclear membrane				0	0	0	0	0	0	0	0	0	0	0	0	0	0	0	0	0	0	0	0
EFCAB14	9813	symbol	H. sapiens	9813	H. sapiens	EFCAB14	0	1	0	EF-hand calcium binding domain 14				Cytosol (Approved); Additional: Golgi apparatus;Nucleoli				0	0	0	0	0	0	0	0	0	0	0	0	0	0	0	0	0	0	0	0
ABTB2	25841	symbol	H. sapiens	25841	H. sapiens	ABTB2	0	1	0	ankyrin repeat and BTB domain containing 2	GO:0097237 cellular response to toxic substance;GO:0009636 response to toxic substance;GO:0070887 cellular response to chemical stimulus		Predicted intracellular proteins	Nucleoplasm (Supported); Additional: Vesicles				0	0	0	0	0	0	0	0	0	0	0	0	0	0	0	0	0	0	0	0
BAG6	7917	symbol	H. sapiens	7917	H. sapiens	BAG6	0	1	0	BAG cochaperone 6	GO:1904327 protein localization to cytosolic proteasome complex;GO:1904379 protein localization to cytosolic proteasome complex involved in ERAD pathway;GO:0061857 endoplasmic reticulum stress-induced pre-emptive quality control		Predicted intracellular proteins	Cytosol;Nucleoplasm (Enhanced)				0	1	1	0	1	0	0	0	0	0	1	0	0	0	0	0	0	0	0	0
TRIM9	114088	symbol	H. sapiens	114088	H. sapiens	TRIM9	0	1	0	tripartite motif containing 9	GO:0043161 proteasome-mediated ubiquitin-dependent protein catabolic process;GO:0010498 proteasomal protein catabolic process;GO:0006511 ubiquitin-dependent protein catabolic process		Predicted intracellular proteins; Enzymes; ENZYME proteins:Transferases					0	0	1	0	0	0	0	0	0	0	0	0	0	0	0	0	0	0	0	0
STK36	27148	symbol	H. sapiens	27148	H. sapiens	STK36	0	1	0	serine/threonine kinase 36	GO:0007228 positive regulation of hh target transcription factor activity;GO:0007227 signal transduction downstream of smoothened;GO:0045880 positive regulation of smoothened signaling pathway	yes	Potential drug targets; Human disease related genes:Respiratory diseases:Tracheobronchial diseases; Kinases; Disease related genes; ENZYME proteins:Transferases; Predicted intracellular proteins; Enzymes	Cytosol (Supported)	Fostamatinib	(M219)PID HEDGEHOG GLI PATHWAY		0	1	0	0	0	0	0	0	0	0	0	0	0	0	0	0	0	0	0	0
TRIM26	7726	symbol	H. sapiens	7726	H. sapiens	TRIM26	0	1	0	tripartite motif containing 26	GO:0044790 suppression of viral release by host;GO:0046597 negative regulation of viral entry into host cell;GO:1903901 negative regulation of viral life cycle		Predicted intracellular proteins; Enzymes; ENZYME proteins:Transferases	Cytosol;Nucleoplasm (Supported)			(M5911)HALLMARK INTERFERON ALPHA RESPONSE; (M5913)HALLMARK INTERFERON GAMMA RESPONSE	0	0	1	0	0	0	0	0	0	0	0	0	0	0	0	0	0	0	0	0
PTK2	5747	symbol	H. sapiens	5747	H. sapiens	PTK2	0	1	0	protein tyrosine kinase 2	GO:0120041 positive regulation of macrophage proliferation;GO:0035995 detection of muscle stretch;GO:0120040 regulation of macrophage proliferation	yes	Cancer-related genes:Candidate cancer biomarkers; Potential drug targets; Disease related genes; ENZYME proteins:Transferases; Predicted intracellular proteins; Enzymes; Kinases:Tyr protein kinases	Focal adhesion sites (Supported); Additional: Cytosol;Vesicles	Endostatin; 7-PYRIDIN-2-YL-N-(3,4,5-TRIMETHOXYPHENYL)-7H-PYRROLO[2,3-D]PYRIMIDIN-2-AMINE; 2-({5-CHLORO-2-[(2-METHOXY-4-MORPHOLIN-4-YLPHENYL)AMINO]PYRIMIDIN-4-YL}AMINO)-N-METHYLBENZAMIDE; Fostamatinib	(M273)PID EPHA2 FWD PATHWAY; (M125)PID IGF1 PATHWAY; (M72)PID NECTIN PATHWAY	(M5944)HALLMARK ANGIOGENESIS; (M5902)HALLMARK APOPTOSIS; (M5915)HALLMARK APICAL JUNCTION	0	1	0	1	0	0	1	0	1	1	0	1	1	0	0	0	0	1	0	0
ZNF609	23060	symbol	H. sapiens	23060	H. sapiens	ZNF609	0	1	0	zinc finger protein 609	GO:2001224 positive regulation of neuron migration;GO:2000291 regulation of myoblast proliferation;GO:2001222 regulation of neuron migration		Predicted intracellular proteins	Nucleoplasm (Enhanced); Additional: Cytosol				0	0	0	0	0	0	0	0	0	0	0	0	0	0	0	0	0	0	0	0
ZKSCAN2	342357	symbol	H. sapiens	342357	H. sapiens	ZKSCAN2	0	1	0	zinc finger with KRAB and SCAN domains 2	GO:0006357 regulation of transcription by RNA polymerase II;GO:0006355 regulation of DNA-templated transcription;GO:2001141 regulation of RNA biosynthetic process		Transcription factors:Zinc-coordinating DNA-binding domains; Predicted intracellular proteins	Nucleoplasm (Approved); Additional: Golgi apparatus;Nucleoli fibrillar center				0	0	0	0	0	0	0	0	0	0	0	0	0	0	0	0	0	0	0	0
MKNK1	8569	symbol	H. sapiens	8569	H. sapiens	MKNK1	0	1	0	MAPK interacting serine/threonine kinase 1	GO:0046777 protein autophosphorylation;GO:0018105 peptidyl-serine phosphorylation;GO:0018209 peptidyl-serine modification	yes	Kinases:CAMK Ser/Thr protein kinases; Predicted intracellular proteins; Enzymes; ENZYME proteins:Transferases	Nucleoplasm (Supported)	Fostamatinib	(M229)PID P38 ALPHA BETA DOWNSTREAM PATHWAY	(M5923)HALLMARK PI3K AKT MTOR SIGNALING	0	1	0	0	0	0	0	0	0	0	0	1	0	0	0	0	0	0	0	0
TLN2	83660	symbol	H. sapiens	83660	H. sapiens	TLN2	0	1	0	talin 2	GO:0007043 cell-cell junction assembly;GO:0045216 cell-cell junction organization;GO:0034329 cell junction assembly		Predicted intracellular proteins	Cytosol;Focal adhesion sites (Supported)				0	0	0	0	0	0	0	0	0	1	0	0	0	0	0	0	1	0	0	0
PLD1	5337	symbol	H. sapiens	5337	H. sapiens	PLD1	0	1	0	phospholipase D1	GO:0032534 regulation of microvillus assembly;GO:0098693 regulation of synaptic vesicle cycle;GO:0032530 regulation of microvillus organization		Potential drug targets; Human disease related genes:Congenital malformations:Congenital malformations of the circulatory system; Disease related genes; RAS pathway related proteins; Predicted intracellular proteins; ENZYME proteins:Hydrolases; Enzymes	Plasma membrane (Approved); Additional: Golgi apparatus;Vesicles	Choline; LAX-101; Choline salicylate	(M120)PID ARF6 DOWNSTREAM PATHWAY; (M252)PID IL8 CXCR1 PATHWAY; (M275)PID ALPHA SYNUCLEIN PATHWAY		0	0	0	1	0	0	1	0	1	0	0	0	0	0	0	0	0	0	0	0
PELP1	27043	symbol	H. sapiens	27043	H. sapiens	PELP1	0	1	0	proline, glutamate and leucine rich protein 1	GO:0071391 cellular response to estrogen stimulus;GO:0043627 response to estrogen;GO:0006364 rRNA processing		Predicted intracellular proteins	Nucleoli;Nucleoplasm (Enhanced)		(M213)PID AR NONGENOMIC PATHWAY; (M41)PID ER NONGENOMIC PATHWAY; (M58)PID AR PATHWAY		0	0	0	0	0	0	0	0	0	0	0	0	0	0	0	0	0	0	0	0
PEX11B	8799	symbol	H. sapiens	8799	H. sapiens	PEX11B	0	1	0	peroxisomal biogenesis factor 11 beta	GO:0044375 regulation of peroxisome size;GO:0016559 peroxisome fission;GO:0007031 peroxisome organization		Human disease related genes:Congenital disorders of metabolism:Peroxisomal diseases; Disease related genes	Vesicles (Approved); Additional: Nucleoplasm			(M5949)HALLMARK PEROXISOME	0	0	0	0	0	0	0	0	0	0	0	0	0	0	0	0	0	0	0	0
TNPO2	30000	symbol	H. sapiens	30000	H. sapiens	TNPO2	0	1	0	transportin 2	GO:0006606 protein import into nucleus;GO:0051170 import into nucleus;GO:0034504 protein localization to nucleus		Potential drug targets; Disease related genes; Predicted intracellular proteins; Human disease related genes:Other diseases:Mental and behavioural disorders; Transporters:Transporter channels and pores	Nucleoli;Nucleoplasm (Approved)			(M5901)HALLMARK G2M CHECKPOINT	0	0	0	0	0	0	0	0	0	0	1	0	0	0	0	0	0	0	0	0
KMT2A	4297	symbol	H. sapiens	4297	H. sapiens	KMT2A	0	1	0	lysine methyltransferase 2A	GO:0051568 histone H3-K4 methylation;GO:0045064 T-helper 2 cell differentiation;GO:0042092 type 2 immune response		Potential drug targets; Human disease related genes:Congenital malformations:Other congenital malformations; Transcription factors:Zinc-coordinating DNA-binding domains; Disease related genes; ENZYME proteins:Transferases; Cancer-related genes:Mutated cancer genes; Predicted intracellular proteins; Enzymes; Cancer-related genes:Mutational cancer driver genes; Human disease related genes:Cancers:C…	Nucleoplasm (Supported); Additional: Cytosol				0	1	0	0	0	0	0	0	0	0	0	0	0	0	0	0	0	1	0	0
SIDT2	51092	symbol	H. sapiens	51092	H. sapiens	SIDT2	0	1	0	SID1 transmembrane family member 2	GO:0044342 type B pancreatic cell proliferation;GO:0003323 type B pancreatic cell development;GO:0003309 type B pancreatic cell differentiation		Transporters:Transporter channels and pores; Predicted intracellular proteins				(M5945)HALLMARK HEME METABOLISM	0	0	0	0	0	0	1	0	0	0	0	0	0	0	0	0	0	0	0	0
UBE2O	63893	symbol	H. sapiens	63893	H. sapiens	UBE2O	0	1	0	ubiquitin conjugating enzyme E2 O	GO:0006513 protein monoubiquitination;GO:0030513 positive regulation of BMP signaling pathway;GO:0070534 protein K63-linked ubiquitination		Predicted intracellular proteins; Enzymes; ENZYME proteins:Transferases	Nuclear bodies (Supported); Additional: Nucleoplasm				0	0	1	0	0	0	0	0	0	0	0	0	0	0	0	0	0	0	0	1
SMAP2	64744	symbol	H. sapiens	64744	H. sapiens	SMAP2	0	1	0	small ArfGAP2			Predicted intracellular proteins	Cytosol (Supported); Additional: Nucleoplasm				0	0	0	0	0	0	0	0	0	0	0	0	0	0	0	0	0	0	0	0
YRDC	79693	symbol	H. sapiens	79693	H. sapiens	YRDC	0	1	0	yrdC N6-threonylcarbamoyltransferase domain containing	GO:0002949 tRNA threonylcarbamoyladenosine modification;GO:0006450 regulation of translational fidelity;GO:0070525 tRNA threonylcarbamoyladenosine metabolic process		Potential drug targets; Disease related genes; ENZYME proteins:Transferases; Human disease related genes:Congenital malformations:Congenital malformations of the nervous system; Predicted intracellular proteins; Enzymes	Mitochondria (Approved)			(M5890)HALLMARK TNFA SIGNALING VIA NFKB; (M5953)HALLMARK KRAS SIGNALING UP	0	0	0	0	0	0	0	0	0	0	0	0	0	0	0	0	0	0	0	0
PAQR9	344838	symbol	H. sapiens	344838	H. sapiens	PAQR9	0	1	0	progestin and adipoQ receptor family member 9			Predicted intracellular proteins					0	0	0	0	0	0	0	0	0	0	0	0	0	0	0	0	0	0	0	0
IL18BP	10068	symbol	H. sapiens	10068	H. sapiens	IL18BP	0	1	0	interleukin 18 binding protein	GO:0042088 T-helper 1 type immune response;GO:0070301 cellular response to hydrogen peroxide;GO:0042542 response to hydrogen peroxide		Predicted intracellular proteins; Human disease related genes:Immune system diseases:Other immune system diseases; Disease related genes; Predicted secreted proteins	Endoplasmic reticulum (Approved)			(M5913)HALLMARK INTERFERON GAMMA RESPONSE	0	0	0	0	0	0	0	0	0	0	0	0	0	0	0	0	0	0	0	0
NDUFA3	4696	symbol	H. sapiens	4696	H. sapiens	NDUFA3	0	1	0	NADH:ubiquinone oxidoreductase subunit A3	GO:0006120 mitochondrial electron transport, NADH to ubiquinone;GO:0010257 NADH dehydrogenase complex assembly;GO:0032981 mitochondrial respiratory chain complex I assembly		Predicted intracellular proteins		NADH		(M5936)HALLMARK OXIDATIVE PHOSPHORYLATION	0	0	0	0	0	0	0	0	1	0	0	0	0	0	0	0	0	0	0	0
TAF5L	27097	symbol	H. sapiens	27097	H. sapiens	TAF5L	0	1	0	TATA-box binding protein associated factor 5 like	GO:1904672 regulation of somatic stem cell population maintenance;GO:0016573 histone acetylation;GO:0018393 internal peptidyl-lysine acetylation		Predicted intracellular proteins	Nuclear speckles (Supported); Additional: Cytoplasmic bodies				0	1	0	0	0	0	0	0	0	0	0	0	0	0	0	0	0	0	0	0
GABARAPL1	23710	symbol	H. sapiens	23710	H. sapiens	GABARAPL1	0	1	0	GABA type A receptor associated protein like 1	GO:0061723 glycophagy;GO:0005980 glycogen catabolic process;GO:0006995 cellular response to nitrogen starvation		Predicted intracellular proteins	Vesicles (Approved)			(M5935)HALLMARK FATTY ACID METABOLISM; (M5947)HALLMARK IL2 STAT5 SIGNALING; (M5934)HALLMARK XENOBIOTIC METABOLISM	0	0	0	0	1	0	0	0	1	0	0	0	0	0	0	0	0	0	1	0
ADCK2	90956	symbol	H. sapiens	90956	H. sapiens	ADCK2	0	1	0	aarF domain containing kinase 2	GO:0016310 phosphorylation;GO:0006796 phosphate-containing compound metabolic process;GO:0006793 phosphorus metabolic process	yes	Predicted intracellular proteins; Kinases:Atypical kinases; Enzymes	Centrosome;Cytosol (Uncertain)				0	1	0	0	0	0	0	0	0	0	0	0	0	0	0	0	0	0	0	0
TRAFD1	10906	symbol	H. sapiens	10906	H. sapiens	TRAFD1	0	1	0	TRAF-type zinc finger domain containing 1	GO:0045824 negative regulation of innate immune response;GO:0002832 negative regulation of response to biotic stimulus;GO:0050777 negative regulation of immune response		Predicted intracellular proteins	Nucleoplasm (Approved); Additional: Cytosol			(M5911)HALLMARK INTERFERON ALPHA RESPONSE; (M5913)HALLMARK INTERFERON GAMMA RESPONSE; (M5939)HALLMARK P53 PATHWAY	0	0	0	0	0	0	0	0	0	0	0	0	0	0	0	0	0	0	0	0
ATAD3A	55210	symbol	H. sapiens	55210	H. sapiens	ATAD3A	0	1	0	ATPase family AAA domain containing 3A	GO:0140374 antiviral innate immune response;GO:0051607 defense response to virus;GO:0140546 defense response to symbiont		Human disease related genes:Congenital disorders of metabolism:Mitochondrial diseases; Predicted intracellular proteins; Disease related genes	Mitochondria (Enhanced)				0	0	0	0	0	0	0	0	0	0	0	0	0	0	0	0	0	0	0	0
DDX28	55794	symbol	H. sapiens	55794	H. sapiens	DDX28	0	1	0	DEAD-box helicase 28	GO:1902775 mitochondrial large ribosomal subunit assembly;GO:0061668 mitochondrial ribosome assembly;GO:0000027 ribosomal large subunit assembly		Predicted intracellular proteins; ENZYME proteins:Hydrolases; Enzymes	Cytosol;Mitochondria (Supported); Additional: Nucleoli				0	0	0	0	0	0	0	0	0	0	0	0	0	0	0	0	0	0	0	0
RITA1	84934	symbol	H. sapiens	84934	H. sapiens	RITA1	0	1	0	RBPJ interacting and tubulin associated 1	GO:0045746 negative regulation of Notch signaling pathway;GO:0008593 regulation of Notch signaling pathway;GO:0007219 Notch signaling pathway		Predicted intracellular proteins	Nucleoplasm (Supported)				0	0	0	0	0	0	0	0	0	0	0	0	0	0	0	0	0	0	0	0
GUCA2A	2980	symbol	H. sapiens	2980	H. sapiens	GUCA2A	0	1	0	guanylate cyclase activator 2A	GO:0007165 signal transduction;GO:0023052 signaling;GO:0007154 cell communication		Predicted secreted proteins					0	0	0	0	0	0	0	0	0	0	0	0	0	0	0	0	0	0	0	0
SECISBP2	79048	symbol	H. sapiens	79048	H. sapiens	SECISBP2	0	1	0	SECIS binding protein 2	GO:2000623 negative regulation of nuclear-transcribed mRNA catabolic process, nonsense-mediated decay;GO:0001514 selenocysteine incorporation;GO:0006451 translational readthrough		Predicted intracellular proteins; Human disease related genes:Endocrine and metabolic diseases:Thyroid gland diseases; Disease related genes	Nucleoplasm (Supported)				0	0	0	0	0	0	0	0	0	0	0	0	0	0	1	0	0	0	0	0
ASNA1	439	gene_synonym	H. sapiens	439	H. sapiens	GET3	0	1	0	guided entry of tail-anchored proteins factor 3, ATPase	GO:0015700 arsenite transport;GO:0006620 post-translational protein targeting to endoplasmic reticulum membrane;GO:0071816 tail-anchored membrane protein insertion into ER membrane		Predicted intracellular proteins; Transporters:Primary Active Transporters	Nucleoli (Enhanced); Additional: Nucleoplasm	ATP			0	0	0	0	1	0	0	0	0	0	1	0	0	0	0	0	0	0	0	0
CLDN14	23562	symbol	H. sapiens	23562	H. sapiens	CLDN14	0	1	0	claudin 14	GO:0016338 calcium-independent cell-cell adhesion via plasma membrane cell-adhesion molecules;GO:0070830 bicellular tight junction assembly;GO:0120192 tight junction assembly		Human disease related genes:Nervous system diseases:Ear disease; Disease related genes	Vesicles (Uncertain)			(M5915)HALLMARK APICAL JUNCTION	0	0	0	0	0	0	0	0	0	0	0	0	0	0	0	0	1	0	0	0
FBXO38	81545	symbol	H. sapiens	81545	H. sapiens	FBXO38	0	1	0	F-box protein 38	GO:0002842 positive regulation of T cell mediated immune response to tumor cell;GO:0002840 regulation of T cell mediated immune response to tumor cell;GO:0002836 positive regulation of response to tumor cell		Human disease related genes:Nervous system diseases:Neurodegenerative diseases; Predicted intracellular proteins; Disease related genes	Nucleoplasm;Plasma membrane (Supported); Additional: Cytokinetic bridge;Cytosol				0	0	1	0	0	0	1	0	0	0	0	0	0	0	0	0	0	0	0	0
TMEM101	84336	symbol	H. sapiens	84336	H. sapiens	TMEM101	0	1	0	transmembrane protein 101	GO:0043123 positive regulation of canonical NF-kappaB signal transduction;GO:0043122 regulation of canonical NF-kappaB signal transduction;GO:1902533 positive regulation of intracellular signal transduction		Predicted intracellular proteins; Transporters	Nucleoplasm;Plasma membrane (Approved)				0	0	0	0	0	0	0	0	0	0	0	0	0	0	0	0	0	0	0	0
UPK3B	105375355	symbol	H. sapiens	105375355	H. sapiens	UPK3B	0	1	0	uroplakin 3B	GO:0010629 negative regulation of gene expression;GO:0010558 negative regulation of macromolecule biosynthetic process;GO:0031327 negative regulation of cellular biosynthetic process		Predicted intracellular proteins; Transporters:Accessory Factors Involved in Transport				(M5956)HALLMARK KRAS SIGNALING DN	0	0	0	0	0	0	0	0	0	0	0	0	0	0	0	0	0	0	0	0
ATP6V1C1	528	symbol	H. sapiens	528	H. sapiens	ATP6V1C1	0	1	0	ATPase H+ transporting V1 subunit C1	GO:0097401 synaptic vesicle lumen acidification;GO:0016188 synaptic vesicle maturation;GO:0070050 neuron cellular homeostasis		Predicted intracellular proteins; FDA approved drug targets:Small molecule drugs; Transporters:Primary Active Transporters	Nucleoplasm (Approved); Additional: Cytosol	D-tartaric acid; Thonzonium		(M5941)HALLMARK UV RESPONSE UP; (M5936)HALLMARK OXIDATIVE PHOSPHORYLATION	0	0	0	0	1	0	0	0	1	0	0	1	0	0	1	0	0	0	0	0
GNA15	2769	symbol	H. sapiens	2769	H. sapiens	GNA15	0	1	0	G protein subunit alpha 15	GO:0007207 phospholipase C-activating G protein-coupled acetylcholine receptor signaling pathway;GO:0060158 phospholipase C-activating dopamine receptor signaling pathway;GO:0007213 G protein-coupled acetylcholine receptor signaling pathway		Predicted intracellular proteins			(M138)PID THROMBIN PAR4 PATHWAY; (M155)PID S1P META PATHWAY; (M268)PID S1P S1P2 PATHWAY	(M5902)HALLMARK APOPTOSIS; (M5932)HALLMARK INFLAMMATORY RESPONSE	0	0	0	0	0	0	0	0	0	0	0	0	1	0	0	0	0	0	0	0
RBM14	10432	symbol	H. sapiens	10432	H. sapiens	RBM14	0	1	0	RNA binding motif protein 14	GO:0046600 negative regulation of centriole replication;GO:0010826 negative regulation of centrosome duplication;GO:0046606 negative regulation of centrosome cycle		Predicted intracellular proteins	Nuclear speckles (Supported)			(M5901)HALLMARK G2M CHECKPOINT	0	0	0	0	0	0	0	0	0	0	0	0	0	0	0	0	0	1	0	0
SLIT3	6586	symbol	H. sapiens	6586	H. sapiens	SLIT3	0	1	0	slit guidance ligand 3	GO:0061364 apoptotic process involved in luteolysis;GO:0035385 Roundabout signaling pathway;GO:0051414 response to cortisol		Predicted intracellular proteins; Predicted secreted proteins	Cell Junctions (Supported)		(M3008)NABA ECM GLYCOPROTEINS; (M5884)NABA CORE MATRISOME; (M5889)NABA MATRISOME	(M5930)HALLMARK EPITHELIAL MESENCHYMAL TRANSITION	0	0	0	0	0	0	1	0	0	0	0	0	0	0	0	0	0	0	0	0
CDR2L	30850	symbol	H. sapiens	30850	H. sapiens	CDR2L	0	1	0	cerebellar degeneration related protein 2 like	GO:0055107 Golgi to secretory granule transport;GO:0047496 vesicle transport along microtubule;GO:0099518 vesicle cytoskeletal trafficking		Predicted intracellular proteins	Cytosol (Approved)				0	0	0	0	0	0	0	0	0	0	0	0	0	0	0	0	0	0	0	0
SMCO1	255798	symbol	H. sapiens	255798	H. sapiens	SMCO1	0	1	0	single-pass membrane protein with coiled-coil domains 1			Predicted intracellular proteins	Golgi apparatus (Approved); Additional: Endoplasmic reticulum				0	0	0	0	0	0	0	0	0	0	0	0	0	0	0	0	0	0	0	0
MMP15	4324	symbol	H. sapiens	4324	H. sapiens	MMP15	0	1	0	matrix metallopeptidase 15	GO:0030574 collagen catabolic process;GO:0035987 endodermal cell differentiation;GO:0022617 extracellular matrix disassembly		Cancer-related genes:Candidate cancer biomarkers; Predicted intracellular proteins; Peptidases:Metallopeptidases; Enzymes	Cytosol;Plasma membrane (Approved); Additional: Nucleoplasm	Marimastat	(M3468)NABA ECM REGULATORS; (M5885)NABA MATRISOME ASSOCIATED; (M5889)NABA MATRISOME	(M5946)HALLMARK COAGULATION; (M5921)HALLMARK COMPLEMENT	0	0	0	0	0	0	0	0	0	0	0	0	0	0	0	0	0	0	1	0
TPD52L2	7165	symbol	H. sapiens	7165	H. sapiens	TPD52L2	0	1	0	TPD52 like 2	GO:0005975 carbohydrate metabolic process;GO:0044238 primary metabolic process;GO:0071704 organic substance metabolic process		Predicted intracellular proteins	Vesicles (Approved); Additional: Cytosol	Phenethyl Isothiocyanate			0	0	0	0	0	0	0	0	0	0	0	0	0	0	0	0	0	0	0	0
AKR7A3	22977	symbol	H. sapiens	22977	H. sapiens	AKR7A3	0	1	0	aldo-keto reductase family 7 member A3	GO:0006081 cellular aldehyde metabolic process;GO:0022900 electron transport chain;GO:0006091 generation of precursor metabolites and energy		Predicted intracellular proteins	Cytosol (Supported); Additional: Golgi apparatus				0	0	0	0	0	0	0	0	1	0	0	0	0	0	0	0	0	0	0	0
ZNF672	79894	symbol	H. sapiens	79894	H. sapiens	ZNF672	0	1	0	zinc finger protein 672	GO:0006357 regulation of transcription by RNA polymerase II;GO:0006355 regulation of DNA-templated transcription;GO:2001141 regulation of RNA biosynthetic process		Transcription factors:Zinc-coordinating DNA-binding domains; Predicted intracellular proteins	Nucleoplasm (Enhanced)				0	0	0	0	0	0	0	0	0	0	0	0	0	0	0	0	0	0	0	0
SIK3	23387	symbol	H. sapiens	23387	H. sapiens	SIK3	0	1	0	SIK family kinase 3	GO:1904515 positive regulation of TORC2 signaling;GO:1903939 regulation of TORC2 signaling;GO:1904263 positive regulation of TORC1 signaling	yes	Potential drug targets; Disease related genes; ENZYME proteins:Transferases; Human disease related genes:Congenital malformations:Congenital malformations of the musculoskeletal system; Predicted intracellular proteins; Enzymes; Kinases:CAMK Ser/Thr protein kinases		Fostamatinib	(M87)PID LKB1 PATHWAY		0	1	0	0	0	0	0	0	0	0	0	0	0	0	0	0	0	0	0	0
PCDHA9	9752	symbol	H. sapiens	9752	H. sapiens	PCDHA9	0	1	0	protocadherin alpha 9	GO:0007156 homophilic cell adhesion via plasma membrane adhesion molecules;GO:0098742 cell-cell adhesion via plasma-membrane adhesion molecules;GO:0098609 cell-cell adhesion							0	0	0	0	0	0	0	0	0	0	0	0	0	0	0	0	0	0	0	0
TAL2	6887	symbol	H. sapiens	6887	H. sapiens	TAL2	0	1	0	TAL bHLH transcription factor 2	GO:0021794 thalamus development;GO:0021536 diencephalon development;GO:0030901 midbrain development		Disease related genes; Predicted intracellular proteins; Transcription factors:Basic domains; Cancer-related genes; Human disease related genes:Cancers:Cancers of haematopoietic and lymphoid tissues	Cytosol (Approved)				0	0	0	0	0	0	0	0	0	0	0	0	0	0	0	0	0	0	0	0
INPPL1	3636	symbol	H. sapiens	3636	H. sapiens	INPPL1	0	1	0	inositol polyphosphate phosphatase like 1	GO:0043569 negative regulation of insulin-like growth factor receptor signaling pathway;GO:0097178 ruffle assembly;GO:0043567 regulation of insulin-like growth factor receptor signaling pathway		Potential drug targets; Disease related genes; Cancer-related genes:Mutated cancer genes; Human disease related genes:Congenital malformations:Congenital malformations of the musculoskeletal system; Predicted intracellular proteins; ENZYME proteins:Hydrolases; Enzymes	Cytosol (Supported); Additional: Golgi apparatus		(M273)PID EPHA2 FWD PATHWAY; (M5193)SIG CHEMOTAXIS; (M141)PID PI3KCI PATHWAY	(M5915)HALLMARK APICAL JUNCTION	0	0	0	0	0	0	0	0	1	0	0	0	0	0	0	0	0	0	0	0
TNFRSF9	3604	symbol	H. sapiens	3604	H. sapiens	TNFRSF9	0	1	0	TNF receptor superfamily member 9	GO:0033083 regulation of immature T cell proliferation;GO:0033084 regulation of immature T cell proliferation in thymus;GO:0042129 regulation of T cell proliferation		Cancer-related genes:Candidate cancer biomarkers; Predicted intracellular proteins; Transporters; CD markers	Plasma membrane (Approved); Additional: Nucleoli	Urelumab	(M272)PID CD8 TCR DOWNSTREAM PATHWAY	(M5947)HALLMARK IL2 STAT5 SIGNALING; (M5890)HALLMARK TNFA SIGNALING VIA NFKB; (M5932)HALLMARK INFLAMMATORY RESPONSE	0	0	0	0	0	0	0	0	0	0	0	0	0	0	0	0	0	0	0	0
BMS1	9790	symbol	H. sapiens	9790	H. sapiens	BMS1	0	1	0	BMS1 ribosome biogenesis factor	GO:0000479 endonucleolytic cleavage of tricistronic rRNA transcript (SSU-rRNA, 5.8S rRNA, LSU-rRNA);GO:0000462 maturation of SSU-rRNA from tricistronic rRNA transcript (SSU-rRNA, 5.8S rRNA, LSU-rRNA);GO:0030490 maturation of SSU-rRNA		Human disease related genes:Congenital malformations:Congenital malformations of skin; Predicted intracellular proteins; Disease related genes	Mitotic chromosome;Nucleoli;Nucleoplasm (Enhanced)				0	0	0	0	0	0	0	0	0	0	0	0	0	0	0	0	0	0	0	0
UBTD1	80019	symbol	H. sapiens	80019	H. sapiens	UBTD1	0	1	0	ubiquitin domain containing 1			Predicted intracellular proteins	Vesicles (Approved); Additional: Cytosol;Plasma membrane				0	0	0	0	0	0	0	0	0	0	0	0	0	0	0	0	0	0	0	0
CERS6	253782	symbol	H. sapiens	253782	H. sapiens	CERS6	0	1	0	ceramide synthase 6	GO:0046513 ceramide biosynthetic process;GO:0006672 ceramide metabolic process;GO:0030148 sphingolipid biosynthetic process		Enzymes; ENZYME proteins:Transferases					0	0	0	0	0	0	0	0	0	0	0	0	0	0	0	0	0	0	0	0
SNAPC5	10302	symbol	H. sapiens	10302	H. sapiens	SNAPC5	0	1	0	small nuclear RNA activating complex polypeptide 5	GO:0006384 transcription initiation at RNA polymerase III promoter;GO:0042796 snRNA transcription by RNA polymerase III;GO:0042795 snRNA transcription by RNA polymerase II		Predicted intracellular proteins	Nucleoplasm (Supported)			(M5898)HALLMARK DNA REPAIR	0	0	0	0	0	0	0	0	0	0	0	0	0	0	0	0	0	0	0	0
SMAGP	57228	symbol	H. sapiens	57228	H. sapiens	SMAGP	0	1	0	small cell adhesion glycoprotein			Predicted intracellular proteins	Plasma membrane (Supported); Additional: Cell Junctions;Nucleoplasm				0	0	0	0	0	0	0	0	0	0	0	0	0	0	0	0	0	0	0	0
PKP4	8502	symbol	H. sapiens	8502	H. sapiens	PKP4	0	1	0	plakophilin 4	GO:0032467 positive regulation of cytokinesis;GO:0032465 regulation of cytokinesis;GO:0051781 positive regulation of cell division		Predicted intracellular proteins	Cell Junctions (Enhanced); Additional: Plasma membrane				0	0	0	1	0	0	0	0	0	0	0	0	1	0	0	0	1	0	0	0
SPOCK1	6695	symbol	H. sapiens	6695	H. sapiens	SPOCK1	0	1	0	SPARC (osteonectin), cwcv and kazal like domains proteoglycan 1	GO:0010812 negative regulation of cell-substrate adhesion;GO:0010951 negative regulation of endopeptidase activity;GO:0001764 neuron migration		Predicted intracellular proteins; Predicted secreted proteins	Vesicles (Approved)		(M5882)NABA PROTEOGLYCANS; (M5884)NABA CORE MATRISOME; (M5889)NABA MATRISOME	(M5930)HALLMARK EPITHELIAL MESENCHYMAL TRANSITION	0	0	0	0	0	0	1	0	0	0	0	0	1	0	0	0	0	0	0	0
BET1	10282	symbol	H. sapiens	10282	H. sapiens	BET1	0	1	0	Bet1 golgi vesicular membrane trafficking protein	GO:0048280 vesicle fusion with Golgi apparatus;GO:0006906 vesicle fusion;GO:0090174 organelle membrane fusion		Predicted intracellular proteins				(M5910)HALLMARK PROTEIN SECRETION	1	0	0	0	1	0	0	0	0	0	0	0	0	0	0	1	0	0	0	0
ATP6V0A1	535	symbol	H. sapiens	535	H. sapiens	ATP6V0A1	0	1	0	ATPase H+ transporting V0 subunit a1	GO:0048388 endosomal lumen acidification;GO:0097401 synaptic vesicle lumen acidification;GO:0007042 lysosomal lumen acidification		Potential drug targets; Disease related genes; Predicted intracellular proteins; Human disease related genes:Nervous system diseases:Epilepsy; Transporters:Primary Active Transporters	Golgi apparatus;Vesicles (Approved); Additional: Cytosol;Nuclear speckles	Tiludronic acid		(M5945)HALLMARK HEME METABOLISM	0	0	0	0	1	0	0	0	1	0	0	1	0	1	1	0	0	0	0	0
NDRG4	65009	symbol	H. sapiens	65009	H. sapiens	NDRG4	0	1	0	NDRG family member 4	GO:0010642 negative regulation of platelet-derived growth factor receptor signaling pathway;GO:0060973 cell migration involved in heart development;GO:2001135 regulation of endocytic recycling		Predicted intracellular proteins	Cytosol (Supported); Additional: Plasma membrane				0	0	0	0	0	0	1	0	0	0	0	0	0	0	0	0	0	0	0	0
FAM124A	220108	symbol	H. sapiens	220108	H. sapiens	FAM124A	0	1	0	family with sequence similarity 124 member A			Predicted intracellular proteins	Nucleoplasm (Approved); Additional: Cytosol				0	0	0	0	0	0	0	0	0	0	0	0	0	0	0	0	0	0	0	0
NDUFB7	4713	symbol	H. sapiens	4713	H. sapiens	NDUFB7	0	1	0	NADH:ubiquinone oxidoreductase subunit B7	GO:0006120 mitochondrial electron transport, NADH to ubiquinone;GO:0010257 NADH dehydrogenase complex assembly;GO:0032981 mitochondrial respiratory chain complex I assembly		Predicted intracellular proteins		NADH		(M5905)HALLMARK ADIPOGENESIS; (M5936)HALLMARK OXIDATIVE PHOSPHORYLATION	0	0	0	0	0	0	0	0	1	0	0	0	0	0	0	0	0	0	0	0
HK2	3099	symbol	H. sapiens	3099	H. sapiens	HK2	0	1	0	hexokinase 2	GO:0072656 maintenance of protein location in mitochondrion;GO:0006002 fructose 6-phosphate metabolic process;GO:1904925 positive regulation of autophagy of mitochondrion in response to mitochondrial depolarization	yes	Cancer-related genes:Candidate cancer biomarkers; Predicted intracellular proteins; Enzymes; ENZYME proteins:Transferases	Cytosol;Mitochondria (Supported); Additional: Centrosome;Vesicles		(M255)PID HIF1 TFPATHWAY	(M5928)HALLMARK MYC TARGETS V2; (M5947)HALLMARK IL2 STAT5 SIGNALING; (M5891)HALLMARK HYPOXIA	0	1	0	0	0	0	0	1	1	0	1	0	0	0	0	0	0	0	0	0
PRPS1	5631	symbol	H. sapiens	5631	H. sapiens	PRPS1	0	1	0	phosphoribosyl pyrophosphate synthetase 1	GO:0034418 urate biosynthetic process;GO:0046101 hypoxanthine biosynthetic process;GO:0046100 hypoxanthine metabolic process	yes	Potential drug targets; Human disease related genes:Congenital malformations:Other congenital malformations; Human disease related genes:Nervous system diseases:Neurodegenerative diseases; Disease related genes; ENZYME proteins:Transferases; Human disease related genes:Nervous system diseases:Ear disease; Predicted intracellular proteins; Enzymes; Human disease related genes:Congenital disorders …	Vesicles (Approved)			(M5925)HALLMARK E2F TARGETS; (M5937)HALLMARK GLYCOLYSIS	0	1	0	0	0	0	0	1	1	0	0	0	0	0	0	0	0	0	0	0
GRINA	2907	symbol	H. sapiens	2907	H. sapiens	GRINA	0	1	0	glutamate ionotropic receptor NMDA type subunit associated protein 1	GO:1902236 negative regulation of endoplasmic reticulum stress-induced intrinsic apoptotic signaling pathway;GO:0032469 endoplasmic reticulum calcium ion homeostasis;GO:1902235 regulation of endoplasmic reticulum stress-induced intrinsic apoptotic signaling pathway		Transporters:Transporter channels and pores; Predicted intracellular proteins	Nucleoli fibrillar center (Approved); Additional: Cytosol			(M5941)HALLMARK UV RESPONSE UP	0	0	0	0	0	0	0	0	0	0	0	0	0	0	0	0	0	0	0	0
XKR8	55113	symbol	H. sapiens	55113	H. sapiens	XKR8	0	1	0	XK related 8	GO:0002513 tolerance induction to self antigen;GO:0097350 neutrophil clearance;GO:0070782 phosphatidylserine exposure on apoptotic cell surface		Transporters:Electrochemical Potential-driven transporters	Golgi apparatus (Approved)				0	0	0	0	1	0	0	0	0	0	0	0	0	0	0	0	0	0	0	0
FAM160A2	84067	gene_synonym	H. sapiens	84067	H. sapiens	FHIP1B	0	1	0	FHF complex subunit HOOK interacting protein 1B	GO:1905719 protein localization to perinuclear region of cytoplasm;GO:0045022 early endosome to late endosome transport;GO:0098927 vesicle-mediated transport between endosomal compartments		Predicted intracellular proteins	Mitochondria (Approved)				0	0	0	0	1	0	0	0	0	0	0	0	0	0	0	0	0	0	0	1
GRB2	2885	symbol	H. sapiens	2885	H. sapiens	GRB2	0	1	0	growth factor receptor bound protein 2	GO:0060670 branching involved in labyrinthine layer morphogenesis;GO:0060713 labyrinthine layer morphogenesis;GO:0060669 embryonic placenta morphogenesis		Cancer-related genes:Candidate cancer biomarkers; RAS pathway related proteins; Predicted intracellular proteins	Nucleoplasm (Supported)	Pegademase; 4-[(10s,14s,18s)-18-(2-Amino-2-Oxoethyl)-14-(1-Naphthylmethyl)-8,17,20-Trioxo-7,16,19-Triazaspiro[5.14]Icos-11-En-10-Yl]Benzylphosphonic Acid	(M135)PID IL5 PATHWAY; (M12771)SA PTEN PATHWAY; (M18895)SA TRKA RECEPTOR	(M5897)HALLMARK IL6 JAK STAT3 SIGNALING; (M5923)HALLMARK PI3K AKT MTOR SIGNALING; (M5921)HALLMARK COMPLEMENT	1	0	1	1	0	0	0	0	1	1	0	1	0	0	0	0	0	1	0	0
ATXN1L	342371	symbol	H. sapiens	342371	H. sapiens	ATXN1L	0	1	0	ataxin 1 like	GO:1902035 positive regulation of hematopoietic stem cell proliferation;GO:1902033 regulation of hematopoietic stem cell proliferation;GO:0048286 lung alveolus development		Predicted intracellular proteins	Nucleoplasm (Supported); Additional: Nucleoli				0	0	0	0	0	0	0	0	1	0	0	0	0	0	0	0	0	0	0	0
TP53INP2	58476	symbol	H. sapiens	58476	H. sapiens	TP53INP2	0	1	0	tumor protein p53 inducible nuclear protein 2	GO:0000045 autophagosome assembly;GO:1905037 autophagosome organization;GO:0001649 osteoblast differentiation		Predicted intracellular proteins				(M5935)HALLMARK FATTY ACID METABOLISM	0	0	1	0	1	0	0	0	0	0	0	0	0	0	0	0	0	0	1	0
DDI2	84301	symbol	H. sapiens	84301	H. sapiens	DDI2	0	1	0	DNA damage inducible 1 homolog 2	GO:0097752 regulation of DNA stability;GO:0072711 cellular response to hydroxyurea;GO:0072710 response to hydroxyurea		Predicted intracellular proteins	Cytosol;Nucleoplasm (Enhanced)				0	0	1	0	0	0	0	0	0	0	0	0	0	0	0	0	0	0	0	0
SHANK3	85358	symbol	H. sapiens	85358	H. sapiens	SHANK3	0	1	0	SH3 and multiple ankyrin repeat domains 3	GO:0097117 guanylate kinase-associated protein clustering;GO:1900451 positive regulation of glutamate receptor signaling pathway;GO:0051835 positive regulation of synapse structural plasticity		Human disease related genes:Other diseases:Mental and behavioural disorders; Predicted intracellular proteins; Human disease related genes:Other congenital disorders:Chromosomal abnormalities	Nucleoplasm;Plasma membrane (Approved)		(M82)PID RET PATHWAY		0	0	0	0	0	0	1	0	0	0	0	0	0	0	0	0	1	0	0	0
VAV2	7410	symbol	H. sapiens	7410	H. sapiens	VAV2	0	1	0	vav guanine nucleotide exchange factor 2	GO:0002433 immune response-regulating cell surface receptor signaling pathway involved in phagocytosis;GO:0038096 Fc-gamma receptor signaling pathway involved in phagocytosis;GO:0002431 Fc receptor mediated stimulatory signaling pathway		Transporters:Transporter channels and pores; Predicted intracellular proteins	Vesicles (Approved)		(M273)PID EPHA2 FWD PATHWAY; (M17200)SA B CELL RECEPTOR COMPLEXES; (M72)PID NECTIN PATHWAY	(M5944)HALLMARK ANGIOGENESIS; (M5942)HALLMARK UV RESPONSE DN; (M5915)HALLMARK APICAL JUNCTION	0	0	0	1	0	0	0	0	0	1	0	1	1	0	0	0	0	1	0	0
ENO2	2026	symbol	H. sapiens	2026	H. sapiens	ENO2	0	1	0	enolase 2	GO:0006735 NADH regeneration;GO:0061621 canonical glycolysis;GO:0061718 glucose catabolic process to pyruvate		Cancer-related genes:Candidate cancer biomarkers; Candidate cardiovascular disease genes; Predicted intracellular proteins; Enzymes; ENZYME proteins:Lyases	Cytosol;Plasma membrane (Enhanced)	2-Phosphoglycolic Acid		(M5935)HALLMARK FATTY ACID METABOLISM; (M5941)HALLMARK UV RESPONSE UP; (M5902)HALLMARK APOPTOSIS	0	0	0	0	0	0	0	1	1	0	0	0	0	0	0	0	0	0	0	0
NPC1L1	29881	symbol	H. sapiens	29881	H. sapiens	NPC1L1	0	1	0	NPC1 like intracellular cholesterol transporter 1	GO:0042360 vitamin E metabolic process;GO:0071501 cellular response to sterol depletion;GO:0030299 intestinal cholesterol absorption		Transporters:Electrochemical Potential-driven transporters; FDA approved drug targets:Small molecule drugs		Ezetimibe			0	0	0	0	0	0	0	0	0	0	0	0	0	0	0	0	0	0	0	0
PPM1B	5495	symbol	H. sapiens	5495	H. sapiens	PPM1B	0	1	0	protein phosphatase, Mg2+/Mn2+ dependent 1B	GO:0006499 N-terminal protein myristoylation;GO:0018377 protein myristoylation;GO:0006498 N-terminal protein lipidation		Predicted intracellular proteins; ENZYME proteins:Hydrolases; Enzymes	Cytosol;Nucleoli (Approved)			(M5905)HALLMARK ADIPOGENESIS	0	0	0	0	0	0	0	0	0	0	0	0	0	0	0	0	0	0	0	0
P2RY1	5028	symbol	H. sapiens	5028	H. sapiens	P2RY1	0	1	0	purinergic receptor P2Y1	GO:0060406 positive regulation of penile erection;GO:0010700 negative regulation of norepinephrine secretion;GO:0032962 positive regulation of inositol trisphosphate biosynthetic process		Transporters; G-protein coupled receptors:GPCRs excl olfactory receptors; G-protein coupled receptors:Adenosine and adenine nucleotide receptors				(M5946)HALLMARK COAGULATION	0	0	0	0	0	0	0	0	0	0	0	0	0	0	0	0	0	1	0	0
PRDM11	56981	symbol	H. sapiens	56981	H. sapiens	PRDM11	0	1	0	PR/SET domain 11	GO:2000271 positive regulation of fibroblast apoptotic process;GO:2000269 regulation of fibroblast apoptotic process;GO:0030308 negative regulation of cell growth		Predicted intracellular proteins					0	0	0	0	0	0	0	0	0	0	0	0	0	0	0	0	0	0	0	0
UBTF	7343	symbol	H. sapiens	7343	H. sapiens	UBTF	0	1	0	upstream binding transcription factor	GO:0001188 RNA polymerase I preinitiation complex assembly;GO:0006361 transcription initiation at RNA polymerase I promoter;GO:0006360 transcription by RNA polymerase I		Human disease related genes:Nervous system diseases:Neurodegenerative diseases; Predicted intracellular proteins; Transcription factors:Other all-alpha-helical DNA-binding domains; Disease related genes	Nucleoli fibrillar center (Enhanced)		(M279)PID RB 1PATHWAY; (M66)PID MYC ACTIV PATHWAY		0	0	0	0	0	0	0	0	0	0	0	0	0	0	0	0	0	0	0	0
LIG1	3978	symbol	H. sapiens	3978	H. sapiens	LIG1	0	1	0	DNA ligase 1	GO:1903461 Okazaki fragment processing involved in mitotic DNA replication;GO:0033567 DNA replication, Okazaki fragment processing;GO:0006273 lagging strand elongation		Potential drug targets; Disease related genes; Predicted intracellular proteins; ENZYME proteins:Ligase; Enzymes; Human disease related genes:Immune system diseases:Primary immunodeficiency	Nucleoplasm (Supported); Additional: Golgi apparatus;Vesicles	Bleomycin		(M5898)HALLMARK DNA REPAIR; (M5925)HALLMARK E2F TARGETS	0	0	0	0	0	1	0	0	0	0	0	0	0	0	0	0	0	0	0	0
SLC7A8	23428	symbol	H. sapiens	23428	H. sapiens	SLC7A8	0	1	0	solute carrier family 7 member 8	GO:0098713 leucine import across plasma membrane;GO:1903801 L-leucine import across plasma membrane;GO:1904273 L-alanine import across plasma membrane		Transporters:Electrochemical Potential-driven transporters		Phenylalanine; Alanine			0	0	0	0	0	0	0	0	0	0	0	0	0	0	0	0	0	0	0	0
TMEM234	56063	symbol	H. sapiens	56063	H. sapiens	TMEM234	0	1	0	transmembrane protein 234			Transporters:Electrochemical Potential-driven transporters	Vesicles (Approved)				0	0	0	0	0	0	0	0	0	0	0	0	0	0	0	0	0	0	0	0
PHF19	26147	symbol	H. sapiens	26147	H. sapiens	PHF19	0	1	0	PHD finger protein 19	GO:0045814 negative regulation of gene expression, epigenetic;GO:0019827 stem cell population maintenance;GO:0098727 maintenance of cell number		Predicted intracellular proteins					0	0	0	0	0	0	0	0	0	0	0	0	0	0	0	0	0	0	0	0
PAPOLA	10914	symbol	H. sapiens	10914	H. sapiens	PAPOLA	0	1	0	poly(A) polymerase alpha	GO:0180011 cytoplasmic polyadenylation;GO:0031440 regulation of mRNA 3'-end processing;GO:0006378 mRNA polyadenylation		Predicted intracellular proteins; Enzymes; ENZYME proteins:Transferases	Nucleoplasm (Supported)	Cordycepin Triphosphate; 3-sulfino-L-alanine; Triphosphoric acid			0	0	0	0	0	0	0	0	0	0	0	0	0	0	0	0	0	0	0	0
URGCP	55665	symbol	H. sapiens	55665	H. sapiens	URGCP	0	1	0	upregulator of cell proliferation	GO:0007049 cell cycle;GO:0009987 cellular process;GO:0008150 biological_process		Predicted intracellular proteins	Cytosol (Supported)				0	0	0	0	0	0	0	0	0	0	0	0	0	0	0	0	0	0	0	0
ACTL6A	86	symbol	H. sapiens	86	H. sapiens	ACTL6A	0	1	0	actin like 6A	GO:0043967 histone H4 acetylation;GO:1904507 positive regulation of telomere maintenance in response to DNA damage;GO:0060382 regulation of DNA strand elongation		Predicted intracellular proteins; Disease related genes	Nucleoplasm (Enhanced); Additional: Cytosol		(M139)PID MYC PATHWAY; (M66)PID MYC ACTIV PATHWAY		0	1	0	0	0	0	0	0	0	0	0	0	0	0	0	0	0	0	0	0
NEO1	4756	symbol	H. sapiens	4756	H. sapiens	NEO1	0	1	0	neogenin 1	GO:0048681 negative regulation of axon regeneration;GO:0070571 negative regulation of neuron projection regeneration;GO:0060586 multicellular organismal-level iron ion homeostasis		Cancer-related genes:Candidate cancer biomarkers	Nucleoplasm;Plasma membrane (Approved); Additional: Golgi apparatus				0	0	0	0	0	0	1	0	0	0	0	0	0	0	0	0	0	0	0	0
CENPM	79019	symbol	H. sapiens	79019	H. sapiens	CENPM	0	1	0	centromere protein M	GO:0007059 chromosome segregation;GO:0022402 cell cycle process;GO:0007049 cell cycle		Predicted intracellular proteins				(M5925)HALLMARK E2F TARGETS	0	0	0	1	0	0	0	0	0	0	0	0	0	0	0	0	0	0	0	0
TUBG1	7283	symbol	H. sapiens	7283	H. sapiens	TUBG1	0	1	0	tubulin gamma 1	GO:0000212 meiotic spindle organization;GO:0007020 microtubule nucleation;GO:0046785 microtubule polymerization		Human disease related genes:Congenital malformations:Congenital malformations of the nervous system; Predicted intracellular proteins; FDA approved drug targets:Small molecule drugs; Disease related genes		Vinblastine	(M129)PID PLK1 PATHWAY	(M5915)HALLMARK APICAL JUNCTION; (M5924)HALLMARK MTORC1 SIGNALING; (M5925)HALLMARK E2F TARGETS	1	0	0	0	0	1	0	0	0	0	0	0	0	0	0	0	0	0	0	0
KCTD20	222658	symbol	H. sapiens	222658	H. sapiens	KCTD20	0	1	0	potassium channel tetramerization domain containing 20	GO:0042327 positive regulation of phosphorylation;GO:0010562 positive regulation of phosphorus metabolic process;GO:0045937 positive regulation of phosphate metabolic process		Predicted intracellular proteins	Endoplasmic reticulum (Approved); Additional: Nuclear speckles				0	0	0	0	0	0	0	0	0	0	0	0	0	0	0	0	0	0	0	0
KIF4A	24137	symbol	H. sapiens	24137	H. sapiens	KIF4A	0	1	0	kinesin family member 4A	GO:0000022 mitotic spindle elongation;GO:0051256 mitotic spindle midzone assembly;GO:0051231 spindle elongation		Predicted intracellular proteins; Human disease related genes:Other diseases:Mental and behavioural disorders; Disease related genes	Midbody;Nucleoplasm (Supported)			(M5893)HALLMARK MITOTIC SPINDLE; (M5901)HALLMARK G2M CHECKPOINT; (M5925)HALLMARK E2F TARGETS	1	0	1	0	0	1	0	0	0	0	0	0	0	0	0	0	0	0	0	0
HAVCR2	84868	symbol	H. sapiens	84868	H. sapiens	HAVCR2	0	1	0	hepatitis A virus cellular receptor 2	GO:0032712 negative regulation of interleukin-3 production;GO:0071656 negative regulation of granulocyte colony-stimulating factor production;GO:2000521 negative regulation of immunological synapse formation		Predicted intracellular proteins; CD markers; Disease related genes					0	0	0	0	0	0	0	0	0	0	0	0	0	0	0	0	0	0	0	0
RFX1	5989	symbol	H. sapiens	5989	H. sapiens	RFX1	0	1	0	regulatory factor X1	GO:0006955 immune response;GO:0002376 immune system process;GO:0006357 regulation of transcription by RNA polymerase II		Transcription factors:Helix-turn-helix domains; Predicted intracellular proteins	Nucleoplasm (Enhanced); Additional: Vesicles				0	0	0	0	0	0	0	0	0	0	0	0	0	0	0	0	0	0	0	0
IER2	9592	symbol	H. sapiens	9592	H. sapiens	IER2	0	1	0	immediate early response 2	GO:0071774 response to fibroblast growth factor;GO:0070848 response to growth factor;GO:0048870 cell motility		Predicted intracellular proteins	Nucleoplasm (Enhanced)			(M5890)HALLMARK TNFA SIGNALING VIA NFKB	0	0	0	0	0	0	0	0	0	0	0	0	0	0	0	0	0	1	0	0
MBD2	8932	symbol	H. sapiens	8932	H. sapiens	MBD2	0	1	0	methyl-CpG binding domain protein 2	GO:0042711 maternal behavior;GO:0060746 parental behavior;GO:0006346 DNA methylation-dependent heterochromatin formation		Cancer-related genes:Candidate cancer biomarkers; Predicted intracellular proteins	Nucleoplasm (Supported)		(M101)PID HDAC CLASSI PATHWAY		0	0	0	0	0	0	0	0	0	0	0	0	0	0	0	0	0	0	0	0
FGFRL1	53834	symbol	H. sapiens	53834	H. sapiens	FGFRL1	0	1	0	fibroblast growth factor receptor like 1	GO:0060539 diaphragm development;GO:0060412 ventricular septum morphogenesis;GO:0008543 fibroblast growth factor receptor signaling pathway		Predicted intracellular proteins; Transporters:Accessory Factors Involved in Transport; Human disease related genes:Other congenital disorders:Chromosomal abnormalities	Vesicles (Supported)				0	0	0	0	0	0	0	0	0	0	0	1	0	0	0	0	0	1	0	0
CALM1	801	symbol	H. sapiens	801	H. sapiens	CALM1	0	1	0	calmodulin 1	GO:1901842 negative regulation of high voltage-gated calcium channel activity;GO:0051343 positive regulation of cyclic-nucleotide phosphodiesterase activity;GO:1905912 regulation of calcium ion export across plasma membrane		Disease related genes; Human disease related genes:Cardiovascular diseases:Cardiac diseases; RAS pathway related proteins; Predicted intracellular proteins; FDA approved drug targets:Small molecule drugs	Cytosol (Supported)			(M5921)HALLMARK COMPLEMENT	1	0	1	1	0	1	0	1	1	0	0	1	1	0	0	0	0	0	1	0
PARP6	56965	symbol	H. sapiens	56965	H. sapiens	PARP6	0	1	0	poly(ADP-ribose) polymerase family member 6	GO:0070213 protein auto-ADP-ribosylation;GO:0050775 positive regulation of dendrite morphogenesis;GO:0010770 positive regulation of cell morphogenesis		Predicted intracellular proteins	Plasma membrane (Approved)				0	0	0	0	0	0	1	0	0	0	0	0	0	0	0	0	0	0	0	0
SIX5	147912	symbol	H. sapiens	147912	H. sapiens	SIX5	0	1	0	SIX homeobox 5	GO:0160024 Leydig cell proliferation;GO:1902723 negative regulation of skeletal muscle satellite cell proliferation;GO:0014859 negative regulation of skeletal muscle cell proliferation		Transcription factors:Helix-turn-helix domains; Human disease related genes:Congenital malformations:Other congenital malformations; Predicted intracellular proteins; Disease related genes	Cytosol;Golgi apparatus;Nucleoplasm;Vesicles (Supported)				0	0	0	0	0	0	0	0	0	0	0	0	0	0	0	0	0	0	0	0
ATP6V0B	533	symbol	H. sapiens	533	H. sapiens	ATP6V0B	0	1	0	ATPase H+ transporting V0 subunit b	GO:0061795 Golgi lumen acidification;GO:0048388 endosomal lumen acidification;GO:0007042 lysosomal lumen acidification			Cytosol (Approved)			(M5936)HALLMARK OXIDATIVE PHOSPHORYLATION	0	0	0	0	1	0	0	0	1	0	0	1	0	1	1	0	0	0	0	0
FAM210B	116151	symbol	H. sapiens	116151	H. sapiens	FAM210B	0	1	0	family with sequence similarity 210 member B	GO:0043249 erythrocyte maturation;GO:0045648 positive regulation of erythrocyte differentiation;GO:0071392 cellular response to estradiol stimulus		Predicted intracellular proteins	Cytosol;Plasma membrane (Approved)				0	0	0	0	0	0	0	0	0	0	0	0	0	0	0	0	0	0	0	0
LRIG3	121227	symbol	H. sapiens	121227	H. sapiens	LRIG3	0	1	0	leucine rich repeats and immunoglobulin like domains 3	GO:0032474 otolith morphogenesis;GO:0048840 otolith development;GO:0042472 inner ear morphogenesis		Cancer-related genes; Predicted intracellular proteins	Cytosol (Approved)				0	0	0	0	0	0	0	0	0	0	0	0	0	0	0	0	0	0	0	0
JADE2	23338	symbol	H. sapiens	23338	H. sapiens	JADE2	0	1	0	jade family PHD finger 2	GO:2000278 regulation of DNA biosynthetic process;GO:0006275 regulation of DNA replication;GO:0001558 regulation of cell growth		Predicted intracellular proteins; Enzymes; ENZYME proteins:Transferases	Nucleoplasm (Enhanced)				0	0	1	0	0	0	0	0	0	0	0	0	0	0	0	0	0	0	0	0
KBTBD2	25948	symbol	H. sapiens	25948	H. sapiens	KBTBD2	0	1	0	kelch repeat and BTB domain containing 2	GO:0006006 glucose metabolic process;GO:0019318 hexose metabolic process;GO:0005996 monosaccharide metabolic process		Predicted intracellular proteins	Nucleoli fibrillar center;Nucleoplasm (Approved)				0	0	1	0	0	0	0	0	0	0	0	0	0	0	0	0	0	0	0	0
PLXNA2	5362	symbol	H. sapiens	5362	H. sapiens	PLXNA2	0	1	0	plexin A2	GO:0021935 cerebellar granule cell precursor tangential migration;GO:0021934 hindbrain tangential cell migration;GO:0060174 limb bud formation					(M5880)NABA ECM AFFILIATED; (M5885)NABA MATRISOME ASSOCIATED; (M5889)NABA MATRISOME		0	0	0	0	0	0	1	0	0	0	0	0	1	0	0	0	0	0	0	0
BICRA	29998	symbol	H. sapiens	29998	H. sapiens	BICRA	0	1	0	BRD4 interacting chromatin remodeling complex associated protein	GO:1902459 positive regulation of stem cell population maintenance;GO:2000036 regulation of stem cell population maintenance;GO:0006338 chromatin remodeling		Human disease related genes:Congenital malformations:Other congenital malformations; Predicted intracellular proteins; Disease related genes	Nucleoplasm (Approved)				0	0	0	0	0	0	0	0	0	0	0	0	0	0	0	0	0	0	0	0
TOP1MT	116447	symbol	H. sapiens	116447	H. sapiens	TOP1MT	0	1	0	DNA topoisomerase I mitochondrial	GO:0006265 DNA topological change;GO:0071103 DNA conformation change;GO:0006260 DNA replication		ENZYME proteins:Isomerase; FDA approved drug targets:Small molecule drugs; Predicted intracellular proteins; Enzymes	Mitochondria (Supported)	Irinotecan; Topotecan			0	0	0	0	0	0	0	0	0	0	0	0	0	0	0	0	0	0	0	0
PLEKHG3	26030	symbol	H. sapiens	26030	H. sapiens	PLEKHG3	0	1	0	pleckstrin homology and RhoGEF domain containing G3	GO:2000114 regulation of establishment of cell polarity;GO:0032878 regulation of establishment or maintenance of cell polarity;GO:0051056 regulation of small GTPase mediated signal transduction		Predicted intracellular proteins	Cytosol;Plasma membrane (Approved); Additional: Centrosome;Cytokinetic bridge;Nucleoplasm				0	0	0	1	0	0	0	0	0	0	0	0	0	0	0	0	0	0	0	0
BEND3	57673	symbol	H. sapiens	57673	H. sapiens	BEND3	0	1	0	BEN domain containing 3	GO:0000183 rDNA heterochromatin formation;GO:1990700 nucleolar chromatin organization;GO:0016479 negative regulation of transcription by RNA polymerase I		Predicted intracellular proteins	Nucleoplasm (Approved)				0	0	0	0	0	0	0	0	0	0	0	0	0	0	0	0	0	0	0	0
UBQLN4	56893	symbol	H. sapiens	56893	H. sapiens	UBQLN4	0	1	0	ubiquilin 4	GO:1901097 negative regulation of autophagosome maturation;GO:1901096 regulation of autophagosome maturation;GO:2000042 negative regulation of double-strand break repair via homologous recombination		Potential drug targets; Predicted intracellular proteins; Disease related genes; Transporters:Accessory Factors Involved in Transport	Nucleoplasm (Supported)				0	0	1	0	0	0	0	0	1	0	0	0	0	0	1	0	0	0	1	0
TXNDC17	84817	symbol	H. sapiens	84817	H. sapiens	TXNDC17	0	1	0	thioredoxin domain containing 17	GO:0033209 tumor necrosis factor-mediated signaling pathway;GO:0098869 cellular oxidant detoxification;GO:1990748 cellular detoxification		Predicted intracellular proteins					0	0	0	0	0	0	0	0	0	0	0	0	0	0	0	0	0	0	0	0
PSMC3IP	29893	symbol	H. sapiens	29893	H. sapiens	PSMC3IP	0	1	0	PSMC3 interacting protein	GO:0000709 meiotic joint molecule formation;GO:0000708 meiotic strand invasion;GO:0010774 meiotic strand invasion involved in reciprocal meiotic recombination		Human disease related genes:Reproductive system diseases:Reproductive system diseases; Predicted intracellular proteins; Disease related genes	Nucleoplasm (Supported)			(M5925)HALLMARK E2F TARGETS	0	0	0	0	0	0	0	0	0	0	0	0	0	0	0	0	0	0	0	0
ATPAF1	64756	symbol	H. sapiens	64756	H. sapiens	ATPAF1	0	1	0	ATP synthase mitochondrial F1 complex assembly factor 1	GO:0033615 mitochondrial proton-transporting ATP synthase complex assembly;GO:0043461 proton-transporting ATP synthase complex assembly;GO:0070071 proton-transporting two-sector ATPase complex assembly		Predicted intracellular proteins	Mitochondria (Approved)				0	0	0	0	0	0	0	0	0	0	0	0	0	0	0	0	0	0	0	0
SELENOK	58515	symbol	H. sapiens	58515	H. sapiens	SELENOK	0	1	0	selenoprotein K	GO:0045728 respiratory burst after phagocytosis;GO:0010742 macrophage derived foam cell differentiation;GO:0090077 foam cell differentiation			Cytosol;Nucleoplasm (Approved)				0	0	0	0	0	0	0	0	0	0	0	0	0	0	0	0	0	0	0	0
EMC3	55831	symbol	H. sapiens	55831	H. sapiens	EMC3	0	1	0	ER membrane protein complex subunit 3	GO:0045050 protein insertion into ER membrane by stop-transfer membrane-anchor sequence;GO:0071816 tail-anchored membrane protein insertion into ER membrane;GO:0045048 protein insertion into ER membrane		Transporters:Primary Active Transporters					0	0	0	1	1	0	0	0	0	0	1	0	0	0	0	0	0	0	0	0
PRICKLE1	144165	symbol	H. sapiens	144165	H. sapiens	PRICKLE1	0	1	0	prickle planar cell polarity protein 1	GO:0061864 basement membrane constituent secretion;GO:0061865 polarized secretion of basement membrane proteins in epithelium;GO:1905070 anterior visceral endoderm cell migration		Human disease related genes:Nervous system diseases:Epilepsy; Predicted intracellular proteins; Disease related genes	Nucleoplasm (Approved)				0	0	0	0	0	1	1	0	0	0	1	0	0	0	0	0	1	1	1	0
SLC22A7	10864	symbol	H. sapiens	10864	H. sapiens	SLC22A7	0	1	0	solute carrier family 22 member 7	GO:0015742 alpha-ketoglutarate transport;GO:0015732 prostaglandin transport;GO:0071715 icosanoid transport		Transporters:Electrochemical Potential-driven transporters		Cefotaxime			0	0	0	0	0	0	0	0	0	0	0	0	0	0	0	0	0	0	0	0
IGF2BP3	10643	symbol	H. sapiens	10643	H. sapiens	IGF2BP3	0	1	0	insulin like growth factor 2 mRNA binding protein 3	GO:0070934 CRD-mediated mRNA stabilization;GO:0048255 mRNA stabilization;GO:0043489 RNA stabilization		Predicted intracellular proteins	Cytosol (Supported)				0	0	0	0	0	0	0	0	0	0	0	0	0	0	1	0	0	0	0	0
MPV17L2	84769	symbol	H. sapiens	84769	H. sapiens	MPV17L2	0	1	0	MPV17 mitochondrial inner membrane protein like 2	GO:0061668 mitochondrial ribosome assembly;GO:0070131 positive regulation of mitochondrial translation;GO:0070129 regulation of mitochondrial translation							0	0	0	0	0	0	0	0	0	0	0	0	0	0	0	0	0	0	0	0
ELF4	2000	symbol	H. sapiens	2000	H. sapiens	ELF4	0	1	0	E74 like ETS transcription factor 4	GO:0001866 NK T cell proliferation;GO:0051132 NK T cell activation;GO:0001787 natural killer cell proliferation		Transcription factors:Helix-turn-helix domains; Disease related genes; Predicted intracellular proteins; Cancer-related genes; Human disease related genes:Immune system diseases:Other immune system diseases	Nuclear bodies (Supported); Additional: Nucleoplasm			(M5950)HALLMARK ALLOGRAFT REJECTION	0	0	0	0	0	0	0	0	0	0	0	0	0	0	0	0	0	0	0	0
TMEM125	128218	symbol	H. sapiens	128218	H. sapiens	TMEM125	0	1	0	transmembrane protein 125	GO:0008150 biological_process		Predicted intracellular proteins	Cytosol;Midbody (Approved)				0	0	0	0	0	0	0	0	0	0	0	0	0	0	0	0	0	0	0	0
NBL1	4681	symbol	H. sapiens	4681	H. sapiens	NBL1	0	1	0	NBL1, DAN family BMP antagonist	GO:0038098 sequestering of BMP from receptor via BMP binding;GO:0035582 sequestering of BMP in extracellular matrix;GO:0048263 determination of dorsal identity		Predicted intracellular proteins; Predicted secreted proteins				(M5906)HALLMARK ESTROGEN RESPONSE EARLY; (M5907)HALLMARK ESTROGEN RESPONSE LATE	0	0	0	0	0	0	1	0	0	0	0	0	0	0	0	0	0	0	0	0
SIPA1	6494	symbol	H. sapiens	6494	H. sapiens	SIPA1	0	1	0	signal-induced proliferation-associated 1	GO:0042631 cellular response to water deprivation;GO:0009414 response to water deprivation;GO:0071462 cellular response to water stimulus		Predicted intracellular proteins	Nucleoli (Approved); Additional: Golgi apparatus;Nucleoplasm;Plasma membrane		(M186)PID PDGFRB PATHWAY		0	0	1	0	0	0	1	0	0	0	0	0	1	0	0	0	0	0	0	0
ZBTB9	221504	symbol	H. sapiens	221504	H. sapiens	ZBTB9	0	1	0	zinc finger and BTB domain containing 9	GO:0006357 regulation of transcription by RNA polymerase II;GO:0006355 regulation of DNA-templated transcription;GO:2001141 regulation of RNA biosynthetic process		Predicted intracellular proteins	Nucleoplasm (Approved); Additional: Cytosol;Nuclear membrane				0	0	0	0	0	0	0	0	0	0	0	0	0	0	0	0	0	0	0	0
CNOT6	57472	symbol	H. sapiens	57472	H. sapiens	CNOT6	0	1	0	CCR4-NOT transcription complex subunit 6	GO:0070966 nuclear-transcribed mRNA catabolic process, no-go decay;GO:0010606 positive regulation of cytoplasmic mRNA processing body assembly;GO:0010603 regulation of cytoplasmic mRNA processing body assembly		Predicted intracellular proteins; ENZYME proteins:Hydrolases; Enzymes	Cytosol (Approved)			(M5922)HALLMARK UNFOLDED PROTEIN RESPONSE	0	0	0	0	0	0	0	0	0	0	0	0	0	0	1	0	0	0	0	0
ZNF202	7753	symbol	H. sapiens	7753	H. sapiens	ZNF202	0	1	0	zinc finger protein 202	GO:0000122 negative regulation of transcription by RNA polymerase II;GO:0006629 lipid metabolic process;GO:0045892 negative regulation of DNA-templated transcription		Transcription factors:Zinc-coordinating DNA-binding domains; Predicted intracellular proteins	Mitotic chromosome;Nucleoli rim (Approved); Additional: Nuclear bodies				0	0	0	0	0	0	0	0	0	0	0	0	0	0	0	0	0	0	0	0
POLR3G	10622	symbol	H. sapiens	10622	H. sapiens	POLR3G	0	1	0	RNA polymerase III subunit G	GO:0006359 regulation of transcription by RNA polymerase III;GO:0006383 transcription by RNA polymerase III;GO:0032728 positive regulation of interferon-beta production		Predicted intracellular proteins; RNA polymerase related proteins	Nucleoplasm (Supported); Additional: Cytosol;Nuclear bodies			(M5924)HALLMARK MTORC1 SIGNALING	0	0	0	0	0	0	0	0	0	0	0	0	0	0	0	0	0	0	0	0
AHCYL2	23382	symbol	H. sapiens	23382	H. sapiens	AHCYL2	0	1	0	adenosylhomocysteinase like 2	GO:0033353 S-adenosylmethionine cycle;GO:0046500 S-adenosylmethionine metabolic process;GO:0006730 one-carbon metabolic process		Predicted intracellular proteins; ENZYME proteins:Hydrolases; Enzymes	Cytosol (Approved); Additional: Nucleoplasm				0	0	0	0	0	0	0	0	0	0	0	0	0	0	0	0	0	0	0	0
HIF1AN	55662	symbol	H. sapiens	55662	H. sapiens	HIF1AN	0	1	0	hypoxia inducible factor 1 subunit alpha inhibitor	GO:2001214 positive regulation of vasculogenesis;GO:2001212 regulation of vasculogenesis;GO:0045746 negative regulation of Notch signaling pathway		Predicted intracellular proteins; ENZYME proteins:Oxidoreductases; Enzymes	Nucleoplasm (Supported); Additional: Cytosol	D-tartaric acid; N-(carboxycarbonyl)-D-phenylalanine	(M180)PID HIF1A PATHWAY; (M44)PID HIF2PATHWAY		0	0	0	0	0	0	0	0	0	0	0	0	0	0	0	0	0	0	0	0
GUCD1	83606	symbol	H. sapiens	83606	H. sapiens	GUCD1	0	1	0	guanylyl cyclase domain containing 1	GO:0097421 liver regeneration;GO:0031100 animal organ regeneration;GO:0051591 response to cAMP		Predicted intracellular proteins	Nucleoplasm (Approved)				0	0	0	0	0	0	0	0	0	0	0	0	0	0	0	0	0	0	0	0
ZSCAN20	7579	symbol	H. sapiens	7579	H. sapiens	ZSCAN20	0	1	0	zinc finger and SCAN domain containing 20	GO:0006357 regulation of transcription by RNA polymerase II;GO:0006355 regulation of DNA-templated transcription;GO:2001141 regulation of RNA biosynthetic process		Transcription factors:Zinc-coordinating DNA-binding domains; Predicted intracellular proteins	Nucleoplasm (Approved)				0	0	0	0	0	0	0	0	0	0	0	0	0	0	0	0	0	0	0	0
CDC42BPB	9578	symbol	H. sapiens	9578	H. sapiens	CDC42BPB	0	1	0	CDC42 binding protein kinase beta	GO:0018107 peptidyl-threonine phosphorylation;GO:0018210 peptidyl-threonine modification;GO:0031032 actomyosin structure organization	yes	Potential drug targets; Disease related genes; ENZYME proteins:Transferases; Predicted intracellular proteins; Enzymes; Kinases:AGC Ser/Thr protein kinases					0	1	0	1	0	0	0	0	0	0	0	0	0	0	0	0	0	0	0	0
COQ8B	79934	symbol	H. sapiens	79934	H. sapiens	COQ8B	0	1	0	coenzyme Q8B	GO:0006744 ubiquinone biosynthetic process;GO:1901663 quinone biosynthetic process;GO:0006743 ubiquinone metabolic process	yes	Potential drug targets; Disease related genes; Human disease related genes:Urinary system diseases:Kidney diseases; Predicted intracellular proteins; Enzymes; Kinases:Atypical kinases	Mitochondria (Enhanced)	Fostamatinib			0	0	0	0	0	0	0	0	0	0	0	0	0	0	0	0	0	0	0	0
ANKFY1	51479	symbol	H. sapiens	51479	H. sapiens	ANKFY1	0	1	0	ankyrin repeat and FYVE domain containing 1	GO:0048549 positive regulation of pinocytosis;GO:0034058 endosomal vesicle fusion;GO:0090160 Golgi to lysosome transport		Predicted intracellular proteins	Endosomes (Enhanced)				0	0	0	1	1	0	0	0	0	0	0	0	0	0	0	1	0	0	0	1
DOCK8	81704	symbol	H. sapiens	81704	H. sapiens	DOCK8	0	1	0	dedicator of cytokinesis 8	GO:0061485 memory T cell proliferation;GO:1903905 positive regulation of establishment of T cell polarity;GO:1903903 regulation of establishment of T cell polarity		Human disease related genes:Immune system diseases:Primary immunodeficiency; Predicted intracellular proteins; Human disease related genes:Other diseases:Mental and behavioural disorders; Disease related genes	Cytosol;Plasma membrane (Supported)				0	0	0	1	0	0	0	0	0	0	0	0	1	0	0	0	0	0	0	0
ARL15	54622	symbol	H. sapiens	54622	H. sapiens	ARL15	0	1	0	ADP ribosylation factor like GTPase 15	GO:0008150 biological_process		Predicted intracellular proteins	Golgi apparatus (Approved); Additional: Cell Junctions;Plasma membrane				0	0	0	0	0	0	0	0	0	0	0	0	0	0	0	0	0	0	0	0
DCLK3	85443	symbol	H. sapiens	85443	H. sapiens	DCLK3	0	1	0	doublecortin like kinase 3	GO:0018105 peptidyl-serine phosphorylation;GO:0018209 peptidyl-serine modification;GO:0006468 protein phosphorylation	yes	Kinases:CAMK Ser/Thr protein kinases; Enzymes; ENZYME proteins:Transferases	Cytosol (Approved); Additional: Vesicles	Fostamatinib			0	1	0	0	0	0	0	0	0	0	0	0	0	0	0	0	0	0	0	0
ASAH2B	653308	symbol	H. sapiens	653308	H. sapiens	ASAH2B	0	1	0	N-acylsphingosine amidohydrolase 2B	GO:0046514 ceramide catabolic process;GO:0030149 sphingolipid catabolic process;GO:0046466 membrane lipid catabolic process		Predicted intracellular proteins	Focal adhesion sites (Approved)				0	0	0	0	0	0	0	0	0	0	0	0	0	0	0	0	0	0	0	0
JMJD6	23210	symbol	H. sapiens	23210	H. sapiens	JMJD6	0	1	0	jumonji domain containing 6, arginine demethylase and lysine hydroxylase	GO:0018395 peptidyl-lysine hydroxylation to 5-hydroxy-L-lysine;GO:0032460 negative regulation of protein oligomerization;GO:0032463 negative regulation of protein homooligomerization		Predicted intracellular proteins	Nucleoplasm (Supported)			(M5891)HALLMARK HYPOXIA	0	1	0	0	0	0	0	0	0	0	0	0	0	0	0	0	0	0	0	0
MAT2A	4144	symbol	H. sapiens	4144	H. sapiens	MAT2A	0	1	0	methionine adenosyltransferase 2A	GO:0006556 S-adenosylmethionine biosynthetic process;GO:0034214 protein hexamerization;GO:0046500 S-adenosylmethionine metabolic process		Predicted intracellular proteins; Enzymes; ENZYME proteins:Transferases	Nucleoplasm (Approved); Additional: Cytosol	Ademetionine	(M195)PID CMYB PATHWAY		0	0	0	0	0	0	0	0	0	0	0	0	0	0	0	0	0	0	0	0
SNRPB	6628	symbol	H. sapiens	6628	H. sapiens	SNRPB	0	1	0	small nuclear ribonucleoprotein polypeptides B and B1	GO:0036261 7-methylguanosine cap hypermethylation;GO:1903241 U2-type prespliceosome assembly;GO:0036260 RNA capping		Human disease related genes:Congenital malformations:Other congenital malformations; Predicted intracellular proteins; Disease related genes	Nucleoplasm (Supported)			(M5925)HALLMARK E2F TARGETS	0	0	0	0	0	0	0	0	0	0	0	0	0	0	0	0	0	0	0	0
ARHGAP1	392	symbol	H. sapiens	392	H. sapiens	ARHGAP1	0	1	0	Rho GTPase activating protein 1	GO:2001136 negative regulation of endocytic recycling;GO:0033572 transferrin transport;GO:2001135 regulation of endocytic recycling		Predicted intracellular proteins	Vesicles (Approved)		(M83)PID CDC42 REG PATHWAY; (M241)PID RAC1 REG PATHWAY; (M5193)SIG CHEMOTAXIS		0	0	0	1	0	0	0	0	0	0	0	0	0	0	0	0	0	0	0	1
NR3C1	2908	symbol	H. sapiens	2908	H. sapiens	NR3C1	0	1	0	nuclear receptor subfamily 3 group C member 1	GO:0043402 glucocorticoid mediated signaling pathway;GO:0042921 glucocorticoid receptor signaling pathway;GO:0031958 corticosteroid receptor signaling pathway		Transcription factors:Zinc-coordinating DNA-binding domains; Disease related genes; Human disease related genes:Musculoskeletal diseases:Skeletal diseases; Nuclear receptors; Predicted intracellular proteins; Human disease related genes:Endocrine and metabolic diseases:Adrenal gland diseases; FDA approved drug targets:Small molecule drugs	Cytosol;Nucleoplasm (Supported); Additional: Mitochondria	Flunisolide; Diflorasone; Alclometasone; Medrysone; Amcinonide; Fluorometholone; Megestrol acetate; Levonorgestrel; Beclomethasone dipropionate; Progesterone; Spironolactone; Betamethasone; Desoximetasone; Fluticasone propionate; Fluocinolone acetonide; Ulobetasol; Triamcinolone; Prednisone; Flumethasone; Fludrocortisone; Norethisterone; Hydrocortisone; Mometasone; Hydrocortamate; Mifepristone; C…	(M30)PID HDAC CLASSII PATHWAY; (M106)PID HNF3B PATHWAY; (M151)PID AR TF PATHWAY	(M5942)HALLMARK UV RESPONSE DN; (M5891)HALLMARK HYPOXIA; (M5945)HALLMARK HEME METABOLISM	0	0	0	0	0	1	0	0	0	0	0	0	0	0	0	0	0	1	0	0
CCDC88C	440193	symbol	H. sapiens	440193	H. sapiens	CCDC88C	0	1	0	coiled-coil domain containing 88C	GO:0003383 apical constriction;GO:0003382 epithelial cell morphogenesis;GO:0035567 non-canonical Wnt signaling pathway		Human disease related genes:Congenital malformations:Congenital malformations of the nervous system; Human disease related genes:Nervous system diseases:Neurodegenerative diseases; Predicted intracellular proteins; Disease related genes	Cell Junctions (Enhanced)				0	0	0	0	0	0	1	0	0	0	0	0	0	0	0	0	0	0	0	0
TEF	7008	symbol	H. sapiens	7008	H. sapiens	TEF	0	1	0	TEF transcription factor, PAR bZIP family member	GO:0048511 rhythmic process;GO:0045944 positive regulation of transcription by RNA polymerase II;GO:0045893 positive regulation of DNA-templated transcription		Predicted intracellular proteins; Transcription factors:Basic domains					0	0	0	0	0	0	0	0	0	0	0	0	0	0	0	0	0	0	0	0
FAM222B	55731	symbol	H. sapiens	55731	H. sapiens	FAM222B	0	1	0	family with sequence similarity 222 member B			Predicted intracellular proteins	Nucleoplasm (Enhanced)				0	0	0	0	0	0	0	0	0	0	0	0	0	0	0	0	0	0	0	0
ARL6IP4	51329	symbol	H. sapiens	51329	H. sapiens	ARL6IP4	0	1	0	ADP ribosylation factor like GTPase 6 interacting protein 4	GO:0008380 RNA splicing;GO:0006397 mRNA processing;GO:0016071 mRNA metabolic process		Predicted intracellular proteins	Nucleoplasm (Approved); Additional: Mitochondria				0	0	0	0	0	0	0	0	0	0	0	0	0	0	0	0	0	0	0	0
PSMD8	5714	symbol	H. sapiens	5714	H. sapiens	PSMD8	0	1	0	proteasome 26S subunit, non-ATPase 8	GO:0043161 proteasome-mediated ubiquitin-dependent protein catabolic process;GO:0010498 proteasomal protein catabolic process;GO:0006511 ubiquitin-dependent protein catabolic process		Predicted intracellular proteins	Cytosol (Approved); Additional: Nuclear speckles			(M5926)HALLMARK MYC TARGETS V1	0	0	1	0	0	0	0	0	1	0	0	0	0	0	0	0	0	0	0	0
ZNF526	116115	symbol	H. sapiens	116115	H. sapiens	ZNF526	0	1	0	zinc finger protein 526	GO:0006357 regulation of transcription by RNA polymerase II;GO:0006355 regulation of DNA-templated transcription;GO:2001141 regulation of RNA biosynthetic process		Transcription factors:Zinc-coordinating DNA-binding domains; Predicted intracellular proteins; Disease related genes	Golgi apparatus;Nucleoplasm;Vesicles (Approved)				0	0	0	0	0	0	0	0	0	0	0	0	0	0	0	0	0	0	0	0
HNRNPUL2	221092	symbol	H. sapiens	221092	H. sapiens	HNRNPUL2	0	1	0	heterogeneous nuclear ribonucleoprotein U like 2	GO:0008150 biological_process		Predicted intracellular proteins	Nucleoplasm (Enhanced)				0	0	0	0	0	0	0	0	0	0	0	0	0	0	0	0	0	0	0	0
SCN3A	6328	symbol	H. sapiens	6328	H. sapiens	SCN3A	0	1	0	sodium voltage-gated channel alpha subunit 3	GO:0048266 behavioral response to pain;GO:0048265 response to pain;GO:0098703 calcium ion import across plasma membrane		Human disease related genes:Nervous system diseases:Epilepsy; Voltage-gated ion channels:Voltage-Gated Sodium Channels; FDA approved drug targets:Small molecule drugs; Disease related genes		Phenytoin; Zonisamide; Tetrodotoxin; Lacosamide			0	0	0	0	0	0	0	0	0	0	0	0	0	0	0	0	0	0	0	0
PROX2	283571	symbol	H. sapiens	283571	H. sapiens	PROX2	0	1	0	prospero homeobox 2	GO:0048468 cell development;GO:0006357 regulation of transcription by RNA polymerase II;GO:0006355 regulation of DNA-templated transcription		Transcription factors:Helix-turn-helix domains; Predicted intracellular proteins					0	0	0	0	0	0	0	0	0	0	0	0	0	0	0	0	0	0	0	0
UNC13B	10497	symbol	H. sapiens	10497	H. sapiens	UNC13B	0	1	0	unc-13 homolog B	GO:0010808 positive regulation of synaptic vesicle priming;GO:0061789 dense core granule priming;GO:0099011 neuronal dense core vesicle exocytosis		Predicted intracellular proteins	Vesicles (Approved); Additional: Golgi apparatus;Intermediate filaments;Nucleoplasm			(M5907)HALLMARK ESTROGEN RESPONSE LATE	0	0	0	0	1	0	0	0	0	0	0	0	0	0	0	0	1	0	0	0
SPOP	8405	symbol	H. sapiens	8405	H. sapiens	SPOP	0	1	0	speckle type BTB/POZ protein	GO:0000209 protein polyubiquitination;GO:0043161 proteasome-mediated ubiquitin-dependent protein catabolic process;GO:0010498 proteasomal protein catabolic process		Disease related genes; Cancer-related genes:Mutated cancer genes; Human disease related genes:Congenital malformations:Congenital malformations of the nervous system; Predicted intracellular proteins; Cancer-related genes:Mutational cancer driver genes			(M219)PID HEDGEHOG GLI PATHWAY	(M5942)HALLMARK UV RESPONSE DN	0	0	1	0	0	0	0	0	0	0	0	0	0	0	0	0	0	0	0	0
ABRACL	58527	symbol	H. sapiens	58527	H. sapiens	ABRACL	0	1	0	ABRA C-terminal like	GO:0032970 regulation of actin filament-based process;GO:0050794 regulation of cellular process;GO:0050789 regulation of biological process		Predicted intracellular proteins	Nucleoplasm (Approved); Additional: Cytosol				0	0	0	0	0	0	0	0	0	0	0	0	0	0	0	0	0	0	0	0
SYS1	90196	symbol	H. sapiens	90196	H. sapiens	SYS1	0	1	0	SYS1 golgi trafficking protein	GO:0006895 Golgi to endosome transport;GO:0043001 Golgi to plasma membrane protein transport;GO:0034067 protein localization to Golgi apparatus							1	0	0	0	0	0	0	0	0	0	1	0	0	0	0	1	0	0	0	1
ACLY	47	symbol	H. sapiens	47	H. sapiens	ACLY	0	1	0	ATP citrate lyase	GO:0006101 citrate metabolic process;GO:0006107 oxaloacetate metabolic process;GO:0006085 acetyl-CoA biosynthetic process		Cancer-related genes:Candidate cancer biomarkers; ENZYME proteins:Transferases; Predicted intracellular proteins; Enzymes; Citric acid cycle related proteins; FDA approved drug targets:Small molecule drugs	Cytosol (Enhanced); Additional: Nucleoplasm	Bempedoic acid		(M5905)HALLMARK ADIPOGENESIS; (M5924)HALLMARK MTORC1 SIGNALING	0	0	0	0	0	0	0	0	1	0	0	0	0	0	0	0	0	0	0	0
C1QL4	338761	symbol	H. sapiens	338761	H. sapiens	C1QL4	0	1	0	complement C1q like 4	GO:0048147 negative regulation of fibroblast proliferation;GO:0048144 fibroblast proliferation;GO:0070371 ERK1 and ERK2 cascade		Predicted secreted proteins	Vesicles (Approved); Additional: Cytosol		(M5880)NABA ECM AFFILIATED; (M5885)NABA MATRISOME ASSOCIATED; (M5889)NABA MATRISOME		0	0	0	0	0	0	0	0	0	0	0	0	0	0	0	0	0	0	0	0
ITPK1	3705	symbol	H. sapiens	3705	H. sapiens	ITPK1	0	1	0	inositol-tetrakisphosphate 1-kinase	GO:0032957 inositol trisphosphate metabolic process;GO:0070266 necroptotic process;GO:0097300 programmed necrotic cell death	yes	Predicted intracellular proteins; Enzymes; ENZYME proteins:Transferases	Mitochondria (Approved)			(M5906)HALLMARK ESTROGEN RESPONSE EARLY; (M5907)HALLMARK ESTROGEN RESPONSE LATE	0	1	0	0	0	0	0	0	0	0	0	0	0	0	0	0	0	0	0	0
PIANP	196500	symbol	H. sapiens	196500	H. sapiens	PIANP	0	1	0	PILR alpha associated neural protein	GO:0050776 regulation of immune response;GO:0002682 regulation of immune system process;GO:0048583 regulation of response to stimulus		Predicted intracellular proteins	Nucleoplasm (Approved)				0	0	1	0	0	0	0	0	0	0	0	0	0	0	0	0	0	0	0	0
TRAPPC2B	10597	symbol	H. sapiens	10597	H. sapiens	TRAPPC2B	0	1	0	trafficking protein particle complex subunit 2B	GO:0048207 vesicle targeting, rough ER to cis-Golgi;GO:0048208 COPII vesicle coating;GO:0048199 vesicle targeting, to, from or within Golgi		Predicted intracellular proteins	Endoplasmic reticulum;Vesicles (Approved); Additional: Nucleoplasm				0	0	0	0	1	0	0	0	0	0	0	0	0	0	0	1	0	0	0	0
BRI3BP	140707	symbol	H. sapiens	140707	H. sapiens	BRI3BP	0	1	0	BRI3 binding protein			Transporters:Transporter channels and pores	Mitochondria;Nucleoplasm (Approved)				0	0	0	0	0	0	0	0	0	0	0	0	0	0	0	0	0	0	0	0
GYG2	8908	symbol	H. sapiens	8908	H. sapiens	GYG2	0	1	0	glycogenin 2	GO:0005978 glycogen biosynthetic process;GO:0009250 glucan biosynthetic process;GO:0000271 polysaccharide biosynthetic process		Predicted intracellular proteins; Enzymes; ENZYME proteins:Transferases	Cytosol;Nucleoli (Approved); Additional: Nucleoplasm				0	0	0	0	0	0	0	1	1	0	0	0	0	0	0	0	0	0	0	0
VIPR1	7433	symbol	H. sapiens	7433	H. sapiens	VIPR1	0	1	0	vasoactive intestinal peptide receptor 1	GO:0007187 G protein-coupled receptor signaling pathway, coupled to cyclic nucleotide second messenger;GO:0007188 adenylate cyclase-modulating G protein-coupled receptor signaling pathway;GO:0007186 G protein-coupled receptor signaling pathway		G-protein coupled receptors:GPCRs excl olfactory receptors; G-protein coupled receptors:Family 2 (B) receptors; Transporters			(M115)PID REG GR PATHWAY	(M5909)HALLMARK MYOGENESIS	0	0	0	0	0	0	0	0	0	0	0	0	0	0	0	0	0	0	0	0
CPEB1	64506	symbol	H. sapiens	64506	H. sapiens	CPEB1	0	1	0	cytoplasmic polyadenylation element binding protein 1	GO:2000766 negative regulation of cytoplasmic translation;GO:2000765 regulation of cytoplasmic translation;GO:0071230 cellular response to amino acid stimulus		Predicted intracellular proteins	Cytosol;Nucleoplasm (Supported)		(M242)PID AURORA A PATHWAY		0	0	0	0	0	0	0	0	0	0	0	0	0	0	0	0	0	0	0	0
L3MBTL2	83746	symbol	H. sapiens	83746	H. sapiens	L3MBTL2	0	1	0	L3MBTL histone methyl-lysine binding protein 2	GO:0006325 chromatin organization;GO:0071824 protein-DNA complex organization;GO:0045892 negative regulation of DNA-templated transcription		Predicted intracellular proteins	Nucleoplasm (Approved)				0	0	0	0	0	0	0	0	0	0	0	0	0	0	0	0	0	0	0	0
GNAT1	2779	symbol	H. sapiens	2779	H. sapiens	GNAT1	0	1	0	G protein subunit alpha transducin 1	GO:0120302 background adaptation;GO:0097719 neural tissue regeneration;GO:0051344 negative regulation of cyclic-nucleotide phosphodiesterase activity		Predicted intracellular proteins; Human disease related genes:Nervous system diseases:Eye disease; Disease related genes		Cacodylic acid; Guanosine-5'-Diphosphate; Tetrafluoroaluminate Ion	(M204)PID RHODOPSIN PATHWAY		0	0	0	0	0	0	0	0	0	0	0	0	1	0	0	0	0	0	0	0
LPCAT4	254531	symbol	H. sapiens	254531	H. sapiens	LPCAT4	0	1	0	lysophosphatidylcholine acyltransferase 4	GO:0036148 phosphatidylglycerol acyl-chain remodeling;GO:0036150 phosphatidylserine acyl-chain remodeling;GO:0036152 phosphatidylethanolamine acyl-chain remodeling		Enzymes; ENZYME proteins:Transferases					0	0	0	0	0	0	0	0	1	0	0	0	0	0	0	0	0	0	0	0
CDIP1	29965	symbol	H. sapiens	29965	H. sapiens	CDIP1	0	1	0	cell death inducing p53 target 1	GO:0042771 intrinsic apoptotic signaling pathway in response to DNA damage by p53 class mediator;GO:0072332 intrinsic apoptotic signaling pathway by p53 class mediator;GO:0008630 intrinsic apoptotic signaling pathway in response to DNA damage		Predicted intracellular proteins	Centrosome (Supported); Additional: Nucleoplasm				0	0	0	0	0	0	0	0	0	0	0	0	0	0	0	0	0	0	0	0
CDCP1	64866	symbol	H. sapiens	64866	H. sapiens	CDCP1	0	1	0	CUB domain containing protein 1			Predicted intracellular proteins; CD markers				(M5947)HALLMARK IL2 STAT5 SIGNALING	0	0	0	0	0	0	0	0	0	0	0	0	0	0	0	0	0	0	0	0
AGMAT	79814	symbol	H. sapiens	79814	H. sapiens	AGMAT	0	1	0	agmatinase	GO:0033388 putrescine biosynthetic process from arginine;GO:0033389 putrescine biosynthetic process from arginine, using agmatinase;GO:0097055 agmatine biosynthetic process		Predicted intracellular proteins; ENZYME proteins:Hydrolases; Enzymes					0	0	0	0	0	0	0	0	0	0	0	0	0	0	0	0	0	0	0	0
C15orf39	56905	symbol	H. sapiens	56905	H. sapiens	C15orf39	0	1	0	chromosome 15 open reading frame 39			Predicted intracellular proteins	Cytosol (Enhanced)				0	0	0	0	0	0	0	0	0	0	0	0	0	0	0	0	0	0	0	0
TNFAIP1	7126	symbol	H. sapiens	7126	H. sapiens	TNFAIP1	0	1	0	TNF alpha induced protein 1	GO:0030038 contractile actin filament bundle assembly;GO:0043149 stress fiber assembly;GO:0035024 negative regulation of Rho protein signal transduction		Predicted intracellular proteins	Nucleoli (Approved)				0	0	1	1	0	0	0	0	0	0	0	0	0	0	0	0	0	0	0	0
ACOT9	23597	symbol	H. sapiens	23597	H. sapiens	ACOT9	0	1	0	acyl-CoA thioesterase 9	GO:0006637 acyl-CoA metabolic process;GO:0035383 thioester metabolic process;GO:0033865 nucleoside bisphosphate metabolic process		Predicted intracellular proteins	Cytosol;Plasma membrane (Approved); Additional: Nucleoplasm				0	0	0	0	0	0	0	0	1	0	0	0	0	0	0	0	0	0	0	0
CCR1	1230	symbol	H. sapiens	1230	H. sapiens	CCR1	0	1	0	C-C motif chemokine receptor 1	GO:0002407 dendritic cell chemotaxis;GO:0030502 negative regulation of bone mineralization;GO:0090026 positive regulation of monocyte chemotaxis		Human disease related genes:Immune system diseases:Allergies and autoimmune diseases; G-protein coupled receptors:Chemokines and chemotactic factors receptors; G-protein coupled receptors:GPCRs excl olfactory receptors; CD markers				(M5897)HALLMARK IL6 JAK STAT3 SIGNALING; (M5950)HALLMARK ALLOGRAFT REJECTION	0	0	0	0	0	0	0	0	0	0	0	0	0	0	0	0	0	0	0	0
MOB1B	92597	symbol	H. sapiens	92597	H. sapiens	MOB1B	0	1	0	MOB kinase activator 1B	GO:0035329 hippo signaling;GO:0031952 regulation of protein autophosphorylation;GO:0001934 positive regulation of protein phosphorylation		Predicted intracellular proteins	Nucleoli;Nucleoplasm (Supported); Additional: Cytosol				0	0	0	0	0	0	0	0	0	0	0	0	0	0	0	0	0	0	0	0
KIF26A	26153	symbol	H. sapiens	26153	H. sapiens	KIF26A	0	1	0	kinesin family member 26A	GO:0001560 regulation of cell growth by extracellular stimulus;GO:0048484 enteric nervous system development;GO:0048483 autonomic nervous system development		Predicted intracellular proteins	Cytosol;Nucleoplasm;Plasma membrane (Approved)				1	0	1	0	0	0	1	0	0	0	0	0	0	0	0	0	0	0	0	0
PRDM7	11105	symbol	H. sapiens	11105	H. sapiens	PRDM7	0	1	0	PR/SET domain 7	GO:0010520 regulation of reciprocal meiotic recombination;GO:0010845 positive regulation of reciprocal meiotic recombination;GO:0045836 positive regulation of meiotic nuclear division		Predicted intracellular proteins	Nuclear speckles (Uncertain)				0	0	0	0	0	0	0	0	0	0	0	0	0	0	0	0	0	0	0	0
FOXJ1	2302	symbol	H. sapiens	2302	H. sapiens	FOXJ1	0	1	0	forkhead box J1	GO:0002646 regulation of central tolerance induction;GO:0002648 positive regulation of central tolerance induction;GO:0002895 regulation of central B cell tolerance induction		Transcription factors:Helix-turn-helix domains; Cancer-related genes:Candidate cancer biomarkers; Human disease related genes:Respiratory diseases:Tracheobronchial diseases; Disease related genes; Predicted intracellular proteins; Human disease related genes:Immune system diseases:Allergies and autoimmune diseases					0	0	0	0	0	0	0	0	0	0	0	0	1	0	0	0	0	0	0	0
SLAMF7	57823	symbol	H. sapiens	57823	H. sapiens	SLAMF7	0	1	0	SLAM family member 7	GO:0042267 natural killer cell mediated cytotoxicity;GO:0002228 natural killer cell mediated immunity;GO:0001909 leukocyte mediated cytotoxicity		FDA approved drug targets:Biotech drugs; Predicted intracellular proteins; CD markers	Vesicles (Approved)	Elotuzumab		(M5913)HALLMARK INTERFERON GAMMA RESPONSE	0	0	1	0	0	0	0	0	0	0	0	0	0	0	0	0	0	0	0	0
MRRF	92399	symbol	H. sapiens	92399	H. sapiens	MRRF	0	1	0	mitochondrial ribosome recycling factor	GO:0032790 ribosome disassembly;GO:1903008 organelle disassembly;GO:0022411 cellular component disassembly		Predicted intracellular proteins	Cytokinetic bridge;Microtubules (Approved)				0	0	0	0	0	0	0	0	0	0	0	0	0	0	0	0	0	0	1	0
CCDC97	90324	symbol	H. sapiens	90324	H. sapiens	CCDC97	0	1	0	coiled-coil domain containing 97			Predicted intracellular proteins	Nucleoplasm (Supported); Additional: Cytosol;Plasma membrane				0	0	0	0	0	0	0	0	0	0	0	0	0	0	0	0	0	0	0	0
MAP3K3	4215	symbol	H. sapiens	4215	H. sapiens	MAP3K3	0	1	0	mitogen-activated protein kinase kinase kinase 3	GO:0071864 positive regulation of cell proliferation in bone marrow;GO:0071863 regulation of cell proliferation in bone marrow;GO:2000773 negative regulation of cellular senescence	yes	ENZYME proteins:Transferases; Predicted intracellular proteins; Enzymes; Cancer-related genes:Mutational cancer driver genes; Kinases:STE Ser/Thr protein kinases	Nucleoplasm (Approved)	Fostamatinib	(M20)PID P38 MKK3 6PATHWAY; (M76)PID P38 ALPHA BETA PATHWAY; (M110)PID IL1 PATHWAY		0	1	0	0	0	0	0	0	0	0	0	0	0	0	0	0	0	0	0	0
ZHX2	22882	symbol	H. sapiens	22882	H. sapiens	ZHX2	0	1	0	zinc fingers and homeoboxes 2	GO:0060040 retinal bipolar neuron differentiation;GO:1905962 glutamatergic neuron differentiation;GO:0035019 somatic stem cell population maintenance		Transcription factors:Helix-turn-helix domains; Predicted intracellular proteins	Nucleoplasm (Enhanced)				0	0	0	0	0	0	0	0	0	0	0	0	0	0	0	0	0	0	0	0
CRYBG2	55057	symbol	H. sapiens	55057	H. sapiens	CRYBG2	0	1	0	crystallin beta-gamma domain containing 2			Predicted intracellular proteins	Nucleoplasm (Approved)				0	0	0	0	0	0	0	0	0	0	0	0	0	0	0	0	0	0	0	0
SHF	90525	symbol	H. sapiens	90525	H. sapiens	SHF	0	1	0	Src homology 2 domain containing F	GO:0006915 apoptotic process;GO:0012501 programmed cell death;GO:0008219 cell death		Predicted intracellular proteins	Nucleoplasm (Approved)		(M206)PID PDGFRA PATHWAY		0	0	0	0	0	0	0	0	0	0	0	0	0	0	0	0	0	0	0	0
CPM	1368	symbol	H. sapiens	1368	H. sapiens	CPM	0	1	0	carboxypeptidase M	GO:0016485 protein processing;GO:0051604 protein maturation;GO:0006518 peptide metabolic process		Predicted intracellular proteins; Peptidases:Metallopeptidases; ENZYME proteins:Hydrolases; Enzymes	Vesicles (Uncertain)			(M5921)HALLMARK COMPLEMENT	0	0	0	0	0	0	0	0	0	0	0	0	0	0	0	0	0	0	0	0
CEBPG	1054	symbol	H. sapiens	1054	H. sapiens	CEBPG	0	1	0	CCAAT enhancer binding protein gamma	GO:0043353 enucleate erythrocyte differentiation;GO:0140467 integrated stress response signaling;GO:0042267 natural killer cell mediated cytotoxicity		Predicted intracellular proteins; Transcription factors:Basic domains	Nucleoplasm (Supported)			(M5922)HALLMARK UNFOLDED PROTEIN RESPONSE; (M5941)HALLMARK UV RESPONSE UP	0	0	0	0	0	0	0	0	0	0	0	0	0	0	0	0	0	0	0	0
TNFAIP3	7128	symbol	H. sapiens	7128	H. sapiens	TNFAIP3	0	1	0	TNF alpha induced protein 3	GO:0034147 regulation of toll-like receptor 5 signaling pathway;GO:0034148 negative regulation of toll-like receptor 5 signaling pathway;GO:0070429 negative regulation of nucleotide-binding oligomerization domain containing 1 signaling pathway		Cancer-related genes:Candidate cancer biomarkers; Potential drug targets; Disease related genes; Human disease related genes:Skin diseases:Skin and soft tissue diseases; Predicted intracellular proteins; ENZYME proteins:Hydrolases; Enzymes; Human disease related genes:Immune system diseases:Allergies and autoimmune diseases; Peptidases:Cysteine-type peptidases; Human disease related genes:Immune …	Centrosome;Cytosol (Approved)		(M37)PID NFKAPPAB CANONICAL PATHWAY; (M45)PID CD40 PATHWAY; (M128)PID TNF PATHWAY	(M5890)HALLMARK TNFA SIGNALING VIA NFKB; (M5891)HALLMARK HYPOXIA; (M5913)HALLMARK INTERFERON GAMMA RESPONSE	0	0	1	1	0	0	0	0	0	0	1	0	0	0	0	0	0	0	0	0
GLB1	2720	symbol	H. sapiens	2720	H. sapiens	GLB1	0	1	0	galactosidase beta 1	GO:0051413 response to cortisone;GO:0042340 keratan sulfate catabolic process;GO:0019388 galactose catabolic process		Potential drug targets; Human disease related genes:Congenital disorders of metabolism:Congenital disorders of glycan/glycoprotein metabolism; Disease related genes; Predicted intracellular proteins; ENZYME proteins:Hydrolases; Enzymes; Human disease related genes:Congenital disorders of metabolism:Lysosomal storage diseases; Human disease related genes:Congenital disorders of metabolism:Congenit…	Vesicles (Supported); Additional: Golgi apparatus	Lactose			1	0	1	0	0	0	0	1	0	0	0	0	0	1	0	0	0	0	0	0
CCL3L3	414062	symbol	H. sapiens	414062	H. sapiens	CCL3L3	0	1	0	C-C motif chemokine ligand 3 like 3	GO:0048245 eosinophil chemotaxis;GO:0072677 eosinophil migration;GO:0002548 monocyte chemotaxis		Predicted secreted proteins			(M5883)NABA SECRETED FACTORS; (M5885)NABA MATRISOME ASSOCIATED; (M5889)NABA MATRISOME		0	0	0	0	0	0	0	0	0	0	0	0	1	0	0	0	0	0	0	0
ZNF544	27300	symbol	H. sapiens	27300	H. sapiens	ZNF544	0	1	0	zinc finger protein 544	GO:0045944 positive regulation of transcription by RNA polymerase II;GO:0045893 positive regulation of DNA-templated transcription;GO:1902680 positive regulation of RNA biosynthetic process		Transcription factors:Zinc-coordinating DNA-binding domains; Predicted intracellular proteins	Nucleoplasm (Approved)				0	0	0	0	0	0	0	0	0	0	0	0	0	0	0	0	0	0	0	0
C18orf54	162681	symbol	H. sapiens	162681	H. sapiens	C18orf54	0	1	0	chromosome 18 open reading frame 54	GO:0008285 negative regulation of cell population proliferation;GO:0042127 regulation of cell population proliferation;GO:0048523 negative regulation of cellular process		Predicted intracellular proteins; Predicted secreted proteins	Nucleoplasm (Approved)				0	0	0	0	0	0	0	0	0	0	0	0	0	0	0	0	0	0	0	0
DCP1B	196513	symbol	H. sapiens	196513	H. sapiens	DCP1B	0	1	0	decapping mRNA 1B	GO:0031087 deadenylation-independent decapping of nuclear-transcribed mRNA;GO:0031086 nuclear-transcribed mRNA catabolic process, deadenylation-independent decay;GO:0000290 deadenylation-dependent decapping of nuclear-transcribed mRNA		Predicted intracellular proteins; ENZYME proteins:Hydrolases; Enzymes	Cytosol;Vesicles (Supported)		(M19)PID P73PATHWAY		0	0	0	0	0	0	0	0	0	0	0	0	0	0	1	0	0	0	0	0
CTDP1	9150	symbol	H. sapiens	9150	H. sapiens	CTDP1	0	1	0	CTD phosphatase subunit 1	GO:0061052 negative regulation of cell growth involved in cardiac muscle cell development;GO:0010458 exit from mitosis;GO:0043923 positive regulation by host of viral transcription		Potential drug targets; Human disease related genes:Congenital malformations:Other congenital malformations; Disease related genes; Predicted intracellular proteins; ENZYME proteins:Hydrolases; Enzymes	Nucleoplasm (Approved); Additional: Vesicles				0	0	0	0	0	1	0	0	0	0	0	0	0	0	0	0	0	0	0	0
RREB1	6239	symbol	H. sapiens	6239	H. sapiens	RREB1	0	1	0	ras responsive element binding protein 1	GO:1903691 positive regulation of wound healing, spreading of epidermal cells;GO:0033601 positive regulation of mammary gland epithelial cell proliferation;GO:2000394 positive regulation of lamellipodium morphogenesis		Transcription factors:Zinc-coordinating DNA-binding domains; Predicted intracellular proteins	Nuclear speckles (Supported); Additional: Nucleoli fibrillar center			(M5905)HALLMARK ADIPOGENESIS	0	0	0	0	0	0	1	0	0	0	0	0	0	0	0	0	0	0	0	0
DSTN	11034	symbol	H. sapiens	11034	H. sapiens	DSTN	0	1	0	destrin, actin depolymerizing factor	GO:0030043 actin filament fragmentation;GO:0030042 actin filament depolymerization;GO:0030836 positive regulation of actin filament depolymerization		Predicted intracellular proteins	Plasma membrane (Approved)	Dodecyldimethylamine N-oxide			0	0	0	0	0	0	0	0	0	0	0	0	0	0	0	0	0	0	1	0
SLC25A42	284439	symbol	H. sapiens	284439	H. sapiens	SLC25A42	0	1	0	solute carrier family 25 member 42	GO:0080121 AMP transport;GO:0015880 coenzyme A transport;GO:0035349 coenzyme A transmembrane transport		Transporters:Electrochemical Potential-driven transporters; Potential drug targets; Disease related genes	Mitochondria (Supported)				0	0	0	0	0	0	0	0	0	0	0	0	0	0	0	0	0	0	0	0
CDC20B	166979	symbol	H. sapiens	166979	H. sapiens	CDC20B	0	1	0	cell division cycle 20B	GO:1905786 positive regulation of anaphase-promoting complex-dependent catabolic process;GO:1905784 regulation of anaphase-promoting complex-dependent catabolic process;GO:0097742 de novo centriole assembly		Predicted intracellular proteins					0	0	1	0	0	0	0	0	0	0	0	0	0	0	0	0	0	0	0	0
IGF2BP2	10644	symbol	H. sapiens	10644	H. sapiens	IGF2BP2	0	1	0	insulin like growth factor 2 mRNA binding protein 2	GO:0106106 cold-induced thermogenesis;GO:0070934 CRD-mediated mRNA stabilization;GO:1990845 adaptive thermogenesis		Human disease related genes:Endocrine and metabolic diseases:Diabetes; Predicted intracellular proteins	Cytosol (Enhanced)				0	0	0	0	0	0	0	0	0	0	0	0	0	0	1	0	0	0	0	0
SLC52A2	79581	symbol	H. sapiens	79581	H. sapiens	SLC52A2	0	1	0	solute carrier family 52 member 2	GO:0006771 riboflavin metabolic process;GO:0042726 flavin-containing compound metabolic process;GO:0032218 riboflavin transport		Human disease related genes:Nervous system diseases:Neurodegenerative diseases; Disease related genes; Transporters:Electrochemical Potential-driven transporters; Predicted intracellular proteins; FDA approved drug targets:Small molecule drugs		gamma-Hydroxybutyric acid			0	0	0	0	0	0	0	0	0	0	0	0	0	0	0	0	0	0	0	0
SRGAP2	23380	symbol	H. sapiens	23380	H. sapiens	SRGAP2	0	1	0	SLIT-ROBO Rho GTPase activating protein 2	GO:0003363 lamellipodium assembly involved in ameboidal cell migration;GO:0021816 extension of a leading process involved in cell motility in cerebral cortex radial glia guided migration;GO:0031269 pseudopodium assembly		Predicted intracellular proteins; Disease related genes	Cytosol (Uncertain); Additional: Centrosome				0	0	0	1	0	0	1	0	0	0	0	0	1	0	0	0	1	0	0	0
OXSR1	9943	symbol	H. sapiens	9943	H. sapiens	OXSR1	0	1	0	oxidative stress responsive kinase 1	GO:0038116 chemokine (C-C motif) ligand 21 signaling pathway;GO:0007231 osmosensory signaling pathway;GO:0038146 chemokine (C-X-C motif) ligand 12 signaling pathway	yes	Predicted intracellular proteins; Kinases:STE Ser/Thr protein kinases; Enzymes; ENZYME proteins:Transferases	Cytosol (Enhanced)	Fostamatinib		(M5938)HALLMARK REACTIVE OXYGEN SPECIES PATHWAY	0	1	0	0	0	0	0	0	0	0	0	0	0	0	0	0	0	0	0	0
SLITRK1	114798	symbol	H. sapiens	114798	H. sapiens	SLITRK1	0	1	0	SLIT and NTRK like family member 1	GO:0099560 synaptic membrane adhesion;GO:0099174 regulation of presynapse organization;GO:1905606 regulation of presynapse assembly		Human disease related genes:Other diseases:Mental and behavioural disorders; Disease related genes; Predicted secreted proteins					0	0	0	0	0	0	1	0	0	0	0	0	0	0	0	0	1	0	0	0
PLEKHG2	64857	symbol	H. sapiens	64857	H. sapiens	PLEKHG2	0	1	0	pleckstrin homology and RhoGEF domain containing G2	GO:0030833 regulation of actin filament polymerization;GO:0008064 regulation of actin polymerization or depolymerization;GO:0030832 regulation of actin filament length		Human disease related genes:Nervous system diseases:Neurodegenerative diseases; Predicted intracellular proteins; Disease related genes	Nucleoplasm (Approved); Additional: Cytosol			(M5893)HALLMARK MITOTIC SPINDLE	0	0	0	1	0	0	0	0	0	0	0	0	0	0	0	0	0	0	0	0
ZSWIM4	65249	symbol	H. sapiens	65249	H. sapiens	ZSWIM4	0	1	0	zinc finger SWIM-type containing 4			Predicted intracellular proteins					0	0	0	0	0	0	0	0	0	0	0	0	0	0	0	0	0	0	0	0
TTC23	64927	symbol	H. sapiens	64927	H. sapiens	TTC23	0	1	0	tetratricopeptide repeat domain 23	GO:0045880 positive regulation of smoothened signaling pathway;GO:0008589 regulation of smoothened signaling pathway;GO:0009967 positive regulation of signal transduction		Predicted intracellular proteins	Cytosol (Approved)				0	0	0	0	0	0	0	0	0	0	0	0	0	0	0	0	0	0	0	0
STK38L	23012	symbol	H. sapiens	23012	H. sapiens	STK38L	0	1	0	serine/threonine kinase 38 like	GO:0010507 negative regulation of autophagy;GO:0099173 postsynapse organization;GO:0018105 peptidyl-serine phosphorylation	yes	Predicted intracellular proteins; Kinases:AGC Ser/Thr protein kinases; Enzymes; ENZYME proteins:Transferases	Cytosol (Supported)	Fostamatinib		(M5893)HALLMARK MITOTIC SPINDLE	0	1	0	0	0	0	0	0	0	0	0	0	0	0	1	0	1	0	0	0
KIFC2	90990	symbol	H. sapiens	90990	H. sapiens	KIFC2	0	1	0	kinesin family member C2	GO:0090307 mitotic spindle assembly;GO:0007052 mitotic spindle organization;GO:0051225 spindle assembly		Predicted intracellular proteins	Nucleoplasm (Approved); Additional: Cytosol				1	0	0	0	0	1	0	0	0	0	0	0	0	0	0	0	0	0	0	0
FADS1	3992	symbol	H. sapiens	3992	H. sapiens	FADS1	0	1	0	fatty acid desaturase 1	GO:0036109 alpha-linolenic acid metabolic process;GO:0043651 linoleic acid metabolic process;GO:0042759 long-chain fatty acid biosynthetic process		Predicted intracellular proteins; FDA approved drug targets:Small molecule drugs; ENZYME proteins:Oxidoreductases; Enzymes		alpha-Linolenic acid; Icosapent		(M5908)HALLMARK ANDROGEN RESPONSE; (M5949)HALLMARK PEROXISOME; (M5948)HALLMARK BILE ACID METABOLISM	0	0	0	0	0	0	0	0	1	0	0	0	0	0	0	0	0	0	0	0
TNK2	10188	symbol	H. sapiens	10188	H. sapiens	TNK2	0	1	0	tyrosine kinase non receptor 2	GO:2000369 regulation of clathrin-dependent endocytosis;GO:0048259 regulation of receptor-mediated endocytosis;GO:0050731 positive regulation of peptidyl-tyrosine phosphorylation	yes	Cancer-related genes:Candidate cancer biomarkers; ENZYME proteins:Transferases; Predicted intracellular proteins; Enzymes; Kinases:Tyr protein kinases	Plasma membrane (Supported); Additional: Vesicles	ATP; Debromohymenialdisine; Entrectinib; Fostamatinib	(M81)PID CDC42 PATHWAY		0	1	0	0	0	0	0	0	0	1	0	0	0	0	0	0	0	0	0	0
PANX2	56666	symbol	H. sapiens	56666	H. sapiens	PANX2	0	1	0	pannexin 2	GO:0002931 response to ischemia;GO:0032732 positive regulation of interleukin-1 production;GO:0032652 regulation of interleukin-1 production		Transporters:Transporter channels and pores	Plasma membrane (Supported)				0	0	0	0	0	0	0	0	0	0	0	0	0	0	0	0	0	0	0	0
INO80	54617	symbol	H. sapiens	54617	H. sapiens	INO80	0	1	0	INO80 complex ATPase subunit	GO:0010571 positive regulation of nuclear cell cycle DNA replication;GO:0033262 regulation of nuclear cell cycle DNA replication;GO:2000105 positive regulation of DNA-templated DNA replication		Predicted intracellular proteins	Nuclear bodies;Nucleoplasm (Enhanced); Additional: Cytosol				0	0	0	0	0	1	0	0	0	0	0	0	0	0	0	0	0	0	0	0
EHD3	30845	symbol	H. sapiens	30845	H. sapiens	EHD3	0	1	0	EH domain containing 3	GO:0086036 regulation of cardiac muscle cell membrane potential;GO:0034498 early endosome to Golgi transport;GO:0090160 Golgi to lysosome transport		Predicted intracellular proteins	Plasma membrane (Approved)				0	0	0	0	0	0	0	0	0	0	0	0	0	0	0	1	0	0	0	1
SLC29A2	3177	symbol	H. sapiens	3177	H. sapiens	SLC29A2	0	1	0	solute carrier family 29 member 2	GO:0035364 thymine transport;GO:0015857 uracil transport;GO:1903791 uracil transmembrane transport		Transporters:Electrochemical Potential-driven transporters		Ethanol		(M5928)HALLMARK MYC TARGETS V2; (M5947)HALLMARK IL2 STAT5 SIGNALING	0	0	0	0	0	0	0	0	0	0	0	0	0	0	0	0	0	0	0	0
LSG1	55341	symbol	H. sapiens	55341	H. sapiens	LSG1	0	1	0	large 60S subunit nuclear export GTPase 1	GO:0000054 ribosomal subunit export from nucleus;GO:0033750 ribosome localization;GO:0051168 nuclear export		Predicted intracellular proteins	Cytosol;Nuclear bodies (Supported); Additional: Nucleoplasm				0	0	0	0	0	0	0	0	0	0	0	0	0	0	0	0	0	0	0	0
LATS2	26524	symbol	H. sapiens	26524	H. sapiens	LATS2	0	1	0	large tumor suppressor kinase 2	GO:0001827 inner cell mass cell fate commitment;GO:0001828 inner cell mass cellular morphogenesis;GO:0001826 inner cell mass cell differentiation	yes	ENZYME proteins:Transferases; Predicted intracellular proteins; Enzymes; Cancer-related genes; Kinases:AGC Ser/Thr protein kinases	Centriolar satellite;Cytosol (Approved)		(M58)PID AR PATHWAY	(M5913)HALLMARK INTERFERON GAMMA RESPONSE	0	1	0	0	0	1	1	0	0	0	0	0	0	0	0	0	0	0	0	0
TNFSF4	7292	symbol	H. sapiens	7292	H. sapiens	TNFSF4	0	1	0	TNF superfamily member 4	GO:0035712 T-helper 2 cell activation;GO:0035713 response to nitrogen dioxide;GO:1900281 positive regulation of CD4-positive, alpha-beta T cell costimulation		Cancer-related genes:Candidate cancer biomarkers; Disease related genes; Human disease related genes:Skin diseases:Skin and soft tissue diseases; Human disease related genes:Cardiovascular diseases:Cardiac diseases; Predicted intracellular proteins; CD markers; Human disease related genes:Immune system diseases:Allergies and autoimmune diseases	Nucleoplasm;Vesicles (Approved)		(M5883)NABA SECRETED FACTORS; (M5885)NABA MATRISOME ASSOCIATED; (M5889)NABA MATRISOME		0	0	0	0	0	0	0	0	0	0	0	0	0	0	0	0	0	0	0	0
MAPK10	5602	symbol	H. sapiens	5602	H. sapiens	MAPK10	0	1	0	mitogen-activated protein kinase 10	GO:0038095 Fc-epsilon receptor signaling pathway;GO:0038093 Fc receptor signaling pathway;GO:0007254 JNK cascade	yes	Kinases:CMGC Ser/Thr protein kinases; Potential drug targets; Disease related genes; ENZYME proteins:Transferases; RAS pathway related proteins; Predicted intracellular proteins; Enzymes; Human disease related genes:Nervous system diseases:Epilepsy	Nucleoplasm (Supported)	Pyrazolanthrone; Cyclohexyl-{4-[5-(3,4-Dichlorophenyl)-2-Piperidin-4-Yl-3-Propyl-3h-Imidazol-4-Yl]-Pyrimidin-2-Yl}Amine; Cyclopropyl-{4-[5-(3,4-Dichlorophenyl)-2-[(1-Methyl)-Piperidin]-4-Yl-3-Propyl-3h-Imidazol-4-Yl]-Pyrimidin-2-Yl}Amine; 9-(4-Hydroxyphenyl)-2,7-Phenanthroline; Phosphoaminophosphonic Acid-Adenylate Ester; N-(tert-butyl)-4-[5-(pyridin-2-ylamino)quinolin-3-yl]benzenesulfonamide; N-…	(M45)PID CD40 PATHWAY; (M193)PID NEPHRIN NEPH1 PATHWAY; (M23)PID WNT NONCANONICAL PATHWAY	(M5923)HALLMARK PI3K AKT MTOR SIGNALING	0	1	0	0	0	0	0	0	1	1	0	0	0	0	0	0	0	0	1	0
EP400	57634	symbol	H. sapiens	57634	H. sapiens	EP400	0	1	0	E1A binding protein p400	GO:0043967 histone H4 acetylation;GO:0016573 histone acetylation;GO:1905168 positive regulation of double-strand break repair via homologous recombination		Predicted intracellular proteins	Nucleoplasm (Supported)				0	1	0	0	0	0	0	0	0	0	0	0	0	0	0	0	0	0	0	0
OAS1	4938	symbol	H. sapiens	4938	H. sapiens	OAS1	0	1	0	2'-5'-oligoadenylate synthetase 1	GO:0071659 negative regulation of IP-10 production;GO:0071658 regulation of IP-10 production;GO:2000342 negative regulation of chemokine (C-X-C motif) ligand 2 production		Potential drug targets; Disease related genes; ENZYME proteins:Transferases; Predicted intracellular proteins; Enzymes	Cytosol;Nucleoplasm (Supported)	Cysteine-S-acetamide		(M5911)HALLMARK INTERFERON ALPHA RESPONSE	0	0	0	0	0	0	0	0	0	0	0	0	1	0	0	0	0	0	0	0
ST6GAL1	6480	symbol	H. sapiens	6480	H. sapiens	ST6GAL1	0	1	0	ST6 beta-galactoside alpha-2,6-sialyltransferase 1	GO:2000110 negative regulation of macrophage apoptotic process;GO:0097503 sialylation;GO:2000109 regulation of macrophage apoptotic process		Predicted secreted proteins; Predicted intracellular proteins; Enzymes; ENZYME proteins:Transferases				(M5953)HALLMARK KRAS SIGNALING UP	1	0	0	0	0	0	0	0	1	0	0	0	0	0	0	0	0	0	0	0
NAPEPLD	222236	symbol	H. sapiens	222236	H. sapiens	NAPEPLD	0	1	0	N-acyl phosphatidylethanolamine phospholipase D	GO:0070291 N-acylethanolamine metabolic process;GO:0042439 ethanolamine-containing compound metabolic process;GO:0048874 host-mediated regulation of intestinal microbiota composition		Predicted intracellular proteins; ENZYME proteins:Hydrolases; Enzymes	Cytosol (Approved)	Medical Cannabis			0	0	0	0	0	0	0	0	0	0	0	0	0	0	0	0	0	0	0	0
NISCH	11188	symbol	H. sapiens	11188	H. sapiens	NISCH	0	1	0	nischarin	GO:0016601 Rac protein signal transduction;GO:0036158 outer dynein arm assembly;GO:0070286 axonemal dynein complex assembly		Predicted intracellular proteins; FDA approved drug targets:Small molecule drugs	Cytosol;Nucleoplasm (Approved); Additional: Cytokinetic bridge;Microtubules;Vesicles	Tizanidine; Agmatine; Moxonidine			0	0	0	1	0	0	0	0	0	0	0	0	0	0	0	0	0	0	0	0
KIAA1522	57648	gene_synonym	H. sapiens	57648	H. sapiens	NHSL3	0	1	0	NHS like 3	GO:0030154 cell differentiation;GO:0048869 cellular developmental process;GO:0032502 developmental process		Predicted intracellular proteins	Cell Junctions;Plasma membrane (Supported); Additional: Nucleoplasm				0	0	0	0	0	0	0	0	0	0	0	0	0	0	0	0	0	0	0	0
ABHD15	116236	symbol	H. sapiens	116236	H. sapiens	ABHD15	0	1	0	abhydrolase domain containing 15	GO:0060612 adipose tissue development;GO:0061448 connective tissue development;GO:0016042 lipid catabolic process		Predicted secreted proteins	Cytosol;Nucleoplasm (Approved)				0	0	0	0	0	0	0	0	0	0	0	0	0	0	0	0	0	0	0	0
EARS2	124454	symbol	H. sapiens	124454	H. sapiens	EARS2	0	1	0	glutamyl-tRNA synthetase 2, mitochondrial	GO:0006424 glutamyl-tRNA aminoacylation;GO:0070127 tRNA aminoacylation for mitochondrial protein translation;GO:0006418 tRNA aminoacylation for protein translation		Potential drug targets; Disease related genes; Human disease related genes:Congenital disorders of metabolism:Mitochondrial diseases; Predicted intracellular proteins; ENZYME proteins:Ligase; Enzymes	Mitochondria (Approved); Additional: Nucleoplasm	Glutamic acid			0	0	0	0	0	0	0	0	0	0	0	0	0	0	0	0	0	0	0	0
COX15	1355	symbol	H. sapiens	1355	H. sapiens	COX15	0	1	0	cytochrome c oxidase assembly homolog COX15	GO:0006784 heme A biosynthetic process;GO:0046160 heme a metabolic process;GO:0006783 heme biosynthetic process		Human disease related genes:Congenital disorders of metabolism:Mitochondrial diseases; Potential drug targets; Disease related genes; Transporters:Accessory Factors Involved in Transport	Mitochondria (Supported); Additional: Nucleoplasm			(M5936)HALLMARK OXIDATIVE PHOSPHORYLATION	0	0	0	0	0	0	0	0	1	0	0	0	0	0	0	0	0	0	0	0
SYVN1	84447	symbol	H. sapiens	84447	H. sapiens	SYVN1	0	1	0	synoviolin 1	GO:0002327 immature B cell differentiation;GO:0030970 retrograde protein transport, ER to cytosol;GO:1903513 endoplasmic reticulum to cytosol transport		Potential drug targets; Disease related genes; ENZYME proteins:Transferases; Enzymes; Transporters:Primary Active Transporters	Nucleoplasm (Supported); Additional: Endoplasmic reticulum;Plasma membrane				1	0	1	0	0	0	0	0	0	0	1	0	0	0	0	0	0	0	0	0
PLAGL2	5326	symbol	H. sapiens	5326	H. sapiens	PLAGL2	0	1	0	PLAG1 like zinc finger 2	GO:0034378 chylomicron assembly;GO:0034377 plasma lipoprotein particle assembly;GO:0065005 protein-lipid complex assembly		Transcription factors:Zinc-coordinating DNA-binding domains; Predicted intracellular proteins	Nucleoplasm (Approved); Additional: Cytosol				0	0	0	0	0	0	0	0	0	0	0	0	0	0	0	0	0	0	0	0
BRSK1	84446	symbol	H. sapiens	84446	H. sapiens	BRSK1	0	1	0	BR serine/threonine kinase 1	GO:0090176 microtubule cytoskeleton organization involved in establishment of planar polarity;GO:2000807 regulation of synaptic vesicle clustering;GO:0001736 establishment of planar polarity	yes	Kinases:CAMK Ser/Thr protein kinases; Predicted intracellular proteins; Enzymes; ENZYME proteins:Transferases	Nucleoplasm (Supported); Additional: Cell Junctions		(M87)PID LKB1 PATHWAY		0	1	0	0	0	1	1	0	0	0	0	0	0	0	0	0	0	0	0	0
NODAL	4838	symbol	H. sapiens	4838	H. sapiens	NODAL	0	1	0	nodal growth differentiation factor	GO:0010085 polarity specification of proximal/distal axis;GO:0048321 axial mesodermal cell differentiation;GO:0048322 axial mesodermal cell fate commitment		Human disease related genes:Congenital malformations:Other congenital malformations; Predicted intracellular proteins; Disease related genes; Predicted secreted proteins			(M5883)NABA SECRETED FACTORS; (M5885)NABA MATRISOME ASSOCIATED; (M5889)NABA MATRISOME		0	0	0	0	0	0	1	0	0	0	0	0	1	0	0	0	0	1	0	0
VIPR2	7434	symbol	H. sapiens	7434	H. sapiens	VIPR2	0	1	0	vasoactive intestinal peptide receptor 2	GO:0048662 negative regulation of smooth muscle cell proliferation;GO:0048660 regulation of smooth muscle cell proliferation;GO:0007188 adenylate cyclase-modulating G protein-coupled receptor signaling pathway		G-protein coupled receptors:GPCRs excl olfactory receptors; G-protein coupled receptors:Family 2 (B) receptors; Predicted intracellular proteins	Focal adhesion sites (Approved)				0	0	0	0	0	0	0	0	0	0	0	0	0	0	0	0	0	0	0	0
ALS2	57679	symbol	H. sapiens	57679	H. sapiens	ALS2	0	1	0	alsin Rho guanine nucleotide exchange factor ALS2	GO:0035022 positive regulation of Rac protein signal transduction;GO:0051036 regulation of endosome size;GO:0097494 regulation of vesicle size		Human disease related genes:Nervous system diseases:Neurodegenerative diseases; Predicted intracellular proteins; Disease related genes	Cytosol;Vesicles (Approved)			(M5893)HALLMARK MITOTIC SPINDLE	1	0	0	1	1	0	1	0	1	0	0	0	1	0	0	0	1	0	0	1
COBL	23242	symbol	H. sapiens	23242	H. sapiens	COBL	0	1	0	cordon-bleu WH2 repeat protein	GO:0048669 collateral sprouting in absence of injury;GO:0001757 somite specification;GO:0051639 actin filament network formation		Predicted intracellular proteins	Cell Junctions;Plasma membrane (Approved)				0	0	0	0	0	0	1	0	0	0	0	0	0	0	0	0	0	0	0	0
HECTD3	79654	symbol	H. sapiens	79654	H. sapiens	HECTD3	0	1	0	HECT domain E3 ubiquitin protein ligase 3	GO:0043161 proteasome-mediated ubiquitin-dependent protein catabolic process;GO:0010498 proteasomal protein catabolic process;GO:0006511 ubiquitin-dependent protein catabolic process		Predicted intracellular proteins; Enzymes; ENZYME proteins:Transferases					0	0	1	0	0	0	0	0	0	0	0	0	0	0	0	0	0	0	0	0
ARHGEF4	50649	symbol	H. sapiens	50649	H. sapiens	ARHGEF4	0	1	0	Rho guanine nucleotide exchange factor 4	GO:0046847 filopodium assembly;GO:0030032 lamellipodium assembly;GO:0097581 lamellipodium organization		Predicted intracellular proteins			(M48)PID MET PATHWAY		0	0	0	1	0	0	0	0	0	0	0	0	0	0	0	0	0	0	0	0
GRB7	2886	symbol	H. sapiens	2886	H. sapiens	GRB7	0	1	0	growth factor receptor bound protein 7	GO:0034063 stress granule assembly;GO:0007173 epidermal growth factor receptor signaling pathway;GO:0038127 ERBB signaling pathway		Cancer-related genes:Candidate cancer biomarkers; Predicted intracellular proteins	Cytosol;Plasma membrane (Supported)		(M82)PID RET PATHWAY; (M62)PID EPHB FWD PATHWAY; (M92)PID ANGIOPOIETIN RECEPTOR PATHWAY	(M5915)HALLMARK APICAL JUNCTION	0	0	0	1	0	0	0	0	0	0	0	1	0	0	0	0	0	1	0	0
KIAA0319L	79932	symbol	H. sapiens	79932	H. sapiens	KIAA0319L	0	1	0	KIAA0319 like	GO:0001764 neuron migration;GO:0016477 cell migration;GO:0048870 cell motility		Predicted intracellular proteins	Golgi apparatus (Supported); Additional: Nucleoli				0	0	0	0	0	0	0	0	0	0	0	0	0	0	0	0	0	0	0	0
ACTR1A	10121	symbol	H. sapiens	10121	H. sapiens	ACTR1A	0	1	0	actin related protein 1A	GO:0016192 vesicle-mediated transport;GO:0006810 transport;GO:0051234 establishment of localization		Predicted intracellular proteins	Microtubules (Approved)				1	0	1	0	0	0	0	0	1	0	0	0	0	0	0	0	0	0	0	0
EYA1	2138	symbol	H. sapiens	2138	H. sapiens	EYA1	0	1	0	EYA transcriptional coactivator and phosphatase 1	GO:0072513 positive regulation of secondary heart field cardioblast proliferation;GO:0048752 semicircular canal morphogenesis;GO:0007501 mesodermal cell fate specification		Potential drug targets; Human disease related genes:Congenital malformations:Other congenital malformations; Disease related genes; Predicted intracellular proteins; ENZYME proteins:Hydrolases; Enzymes	Nuclear bodies;Nucleoplasm (Supported)				0	1	1	0	0	0	0	0	0	0	0	0	0	0	0	0	0	0	0	0
NCOA1	8648	symbol	H. sapiens	8648	H. sapiens	NCOA1	0	1	0	nuclear receptor coactivator 1	GO:0000409 regulation of transcription by galactose;GO:0000411 positive regulation of transcription by galactose;GO:0000431 regulation of transcription from RNA polymerase II promoter by galactose		Disease related genes; ENZYME proteins:Transferases; Predicted intracellular proteins; Transcription factors:Basic domains; Enzymes; Cancer-related genes	Nucleoplasm (Enhanced); Additional: Cytosol;Plasma membrane	Genistein; Corticosterone; Prinaberel; ERB-196; (2S)-3-(1-{[2-(2-CHLOROPHENYL)-5-METHYL-1,3-OXAZOL-4-YL]METHYL}-1H-INDOL-5-YL)-2-ETHOXYPROPANOIC ACID; [5-HYDROXY-2-(4-HYDROXYPHENYL)-1-BENZOFURAN-7-YL]ACETONITRILE; 2-(5-HYDROXY-NAPHTHALEN-1-YL)-1,3-BENZOOXAZOL-6-OL; TO-901317; 1-CHLORO-6-(4-HYDROXYPHENYL)-2-NAPHTHOL; 4-(4-HYDROXYPHENYL)-1-NAPHTHALDEHYDE OXIME; 5-HYDROXY-2-(4-HYDROXYPHENYL)-1-BENZO…	(M119)PID ERB GENOMIC PATHWAY; (M162)PID RXR VDR PATHWAY; (M207)PID RETINOIC ACID PATHWAY		0	0	0	0	0	0	0	0	0	0	0	0	0	0	0	0	0	0	0	0
TMEM159	57146	gene_synonym	H. sapiens	57146	H. sapiens	LDAF1	0	1	0	lipid droplet assembly factor 1	GO:0140042 lipid droplet formation;GO:0034389 lipid droplet organization;GO:0019915 lipid storage		Predicted intracellular proteins	Vesicles (Approved)				0	0	0	0	0	0	0	0	0	0	0	0	0	0	0	0	0	0	0	0
M6PR	4074	symbol	H. sapiens	4074	H. sapiens	M6PR	0	1	0	mannose-6-phosphate receptor, cation dependent	GO:0033299 secretion of lysosomal enzymes;GO:0006622 protein targeting to lysosome;GO:0006623 protein targeting to vacuole		FDA approved drug targets:Biotech drugs; Predicted intracellular proteins; Transporters		Alglucosidase alfa; 1-3 Sugar Ring of Pentamannosyl 6-Phosphate; alpha-D-mannose 6-phosphate		(M5910)HALLMARK PROTEIN SECRETION; (M5924)HALLMARK MTORC1 SIGNALING	1	0	0	0	0	0	0	0	0	0	1	0	0	1	0	0	0	0	0	1
WDR26	80232	symbol	H. sapiens	80232	H. sapiens	WDR26	0	1	0	WD repeat domain 26	GO:0043161 proteasome-mediated ubiquitin-dependent protein catabolic process;GO:0010498 proteasomal protein catabolic process;GO:0006511 ubiquitin-dependent protein catabolic process		Human disease related genes:Congenital malformations:Other congenital malformations; Predicted intracellular proteins; Disease related genes	Cytosol;Nucleoplasm (Enhanced); Additional: Mitochondria				0	0	1	0	0	0	0	0	0	0	0	0	0	0	0	0	0	0	0	0
CPTP	80772	symbol	H. sapiens	80772	H. sapiens	CPTP	0	1	0	ceramide-1-phosphate transfer protein	GO:1902389 ceramide 1-phosphate transport;GO:1900226 negative regulation of NLRP3 inflammasome complex assembly;GO:0141086 negative regulation of inflammasome-mediated signaling pathway		Predicted intracellular proteins	Cytosol (Approved)				0	0	0	0	0	0	0	0	0	0	0	0	0	0	1	0	0	0	0	0
BAZ1A	11177	symbol	H. sapiens	11177	H. sapiens	BAZ1A	0	1	0	bromodomain adjacent to zinc finger domain 1A	GO:0031445 regulation of heterochromatin formation;GO:0120261 regulation of heterochromatin organization;GO:0045740 positive regulation of DNA replication		Predicted intracellular proteins					0	0	0	0	0	0	0	0	0	0	0	0	0	0	0	0	0	0	0	0
QSOX1	5768	symbol	H. sapiens	5768	H. sapiens	QSOX1	0	1	0	quiescin sulfhydryl oxidase 1	GO:0085029 extracellular matrix assembly;GO:0016242 negative regulation of macroautophagy;GO:0010507 negative regulation of autophagy		Predicted secreted proteins; Predicted intracellular proteins; ENZYME proteins:Oxidoreductases; Enzymes	Golgi apparatus (Supported); Additional: Vesicles			(M5930)HALLMARK EPITHELIAL MESENCHYMAL TRANSITION; (M5937)HALLMARK GLYCOLYSIS	0	0	0	0	0	0	0	0	0	0	0	0	0	0	1	0	0	0	0	0
FAM89B	23625	symbol	H. sapiens	23625	H. sapiens	FAM89B	0	1	0	family with sequence similarity 89 member B	GO:0060392 negative regulation of SMAD protein signal transduction;GO:0060390 regulation of SMAD protein signal transduction;GO:0030512 negative regulation of transforming growth factor beta receptor signaling pathway		Predicted intracellular proteins					0	0	0	0	0	0	0	0	0	0	0	0	0	0	0	0	0	0	0	0
HERC1	8925	symbol	H. sapiens	8925	H. sapiens	HERC1	0	1	0	HECT and RLD domain containing E3 ubiquitin protein ligase family member 1	GO:0021702 cerebellar Purkinje cell differentiation;GO:0021694 cerebellar Purkinje cell layer formation;GO:0021692 cerebellar Purkinje cell layer morphogenesis		Potential drug targets; Human disease related genes:Congenital malformations:Other congenital malformations; Disease related genes; ENZYME proteins:Transferases; Predicted intracellular proteins; Enzymes					0	0	1	0	0	0	1	0	0	0	0	0	0	0	1	0	0	0	1	0
TMEM267	64417	symbol	H. sapiens	64417	H. sapiens	TMEM267	0	1	0	transmembrane protein 267				Nucleoplasm (Approved); Additional: Vesicles				0	0	0	0	0	0	0	0	0	0	0	0	0	0	0	0	0	0	0	0
RETREG2	79137	symbol	H. sapiens	79137	H. sapiens	RETREG2	0	1	0	reticulophagy regulator family member 2	GO:0061709 reticulophagy;GO:0030574 collagen catabolic process;GO:0032963 collagen metabolic process		Predicted intracellular proteins	Cytosol (Uncertain); Additional: Golgi apparatus				0	0	0	0	1	0	0	0	0	0	0	0	0	0	0	0	0	0	1	0
HMGXB3	22993	symbol	H. sapiens	22993	H. sapiens	HMGXB3	0	1	0	HMG-box containing 3	GO:0008150 biological_process		Predicted intracellular proteins; Transcription factors:Other all-alpha-helical DNA-binding domains	Nucleoli (Approved)				0	0	0	0	0	0	0	0	0	0	0	0	0	0	0	0	0	0	0	0
RNF26	79102	symbol	H. sapiens	79102	H. sapiens	RNF26	0	1	0	ring finger protein 26	GO:1905719 protein localization to perinuclear region of cytoplasm;GO:0070979 protein K11-linked ubiquitination;GO:0050687 negative regulation of defense response to virus		Enzymes; ENZYME proteins:Transferases	Nucleoplasm (Approved); Additional: Cytosol;Vesicles				0	0	1	0	1	0	0	0	0	0	0	0	0	0	0	0	0	0	0	0
MED8	112950	symbol	H. sapiens	112950	H. sapiens	MED8	0	1	0	mediator complex subunit 8	GO:0032968 positive regulation of transcription elongation by RNA polymerase II;GO:0051123 RNA polymerase II preinitiation complex assembly;GO:0032786 positive regulation of DNA-templated transcription, elongation		Predicted intracellular proteins	Nucleoplasm (Approved); Additional: Golgi apparatus				0	0	1	0	0	0	0	0	0	0	0	0	0	0	0	0	0	0	0	0
ARFGAP2	84364	symbol	H. sapiens	84364	H. sapiens	ARFGAP2	0	1	0	ADP ribosylation factor GTPase activating protein 2	GO:0035964 COPI-coated vesicle budding;GO:0048200 Golgi transport vesicle coating;GO:0048205 COPI coating of Golgi vesicle		Predicted intracellular proteins	Golgi apparatus (Supported)				1	0	0	1	1	0	0	0	0	0	0	0	0	0	0	1	0	0	0	0
LAMA3	3909	symbol	H. sapiens	3909	H. sapiens	LAMA3	0	1	0	laminin subunit alpha 3	GO:0031581 hemidesmosome assembly;GO:0007044 cell-substrate junction assembly;GO:0150115 cell-substrate junction organization		Human disease related genes:Congenital malformations:Congenital malformations of skin; Predicted intracellular proteins; Disease related genes; Predicted secreted proteins	Endoplasmic reticulum (Approved)	Lanoteplase	(M158)PID INTEGRIN4 PATHWAY; (M165)PID SYNDECAN 4 PATHWAY; (M240)PID SYNDECAN 2 PATHWAY	(M5915)HALLMARK APICAL JUNCTION; (M5930)HALLMARK EPITHELIAL MESENCHYMAL TRANSITION	0	0	0	0	0	0	0	0	0	1	0	1	0	0	0	0	1	0	0	0
ABHD12	26090	symbol	H. sapiens	26090	H. sapiens	ABHD12	0	1	0	abhydrolase domain containing 12, lysophospholipase	GO:0006660 phosphatidylserine catabolic process;GO:0052651 monoacylglycerol catabolic process;GO:0098734 macromolecule depalmitoylation		Potential drug targets; Human disease related genes:Nervous system diseases:Neurodegenerative diseases; Disease related genes; Predicted intracellular proteins; ENZYME proteins:Hydrolases; Enzymes					0	0	0	0	0	0	0	0	0	0	0	0	0	0	0	0	0	0	0	0
ARL2BP	23568	symbol	H. sapiens	23568	H. sapiens	ARL2BP	0	1	0	ADP ribosylation factor like GTPase 2 binding protein	GO:0051457 maintenance of protein location in nucleus;GO:0072595 maintenance of protein localization in organelle;GO:0032507 maintenance of protein location in cell		Predicted intracellular proteins; Human disease related genes:Nervous system diseases:Eye disease; Disease related genes	Cytosol;Nucleoplasm (Supported)			(M5945)HALLMARK HEME METABOLISM	0	0	0	0	0	0	0	0	0	0	1	0	0	0	0	0	0	0	0	0
MAN1B1	11253	symbol	H. sapiens	11253	H. sapiens	MAN1B1	0	1	0	mannosidase alpha class 1B member 1	GO:0036509 trimming of terminal mannose on B branch;GO:1904380 endoplasmic reticulum mannose trimming;GO:0035977 protein deglycosylation involved in glycoprotein catabolic process		Potential drug targets; Disease related genes; ENZYME proteins:Hydrolases; Enzymes; Human disease related genes:Other diseases:Mental and behavioural disorders	Vesicles (Uncertain)	1,4-Butanediol; Methyl-2-S-(Alpha-D-Mannopyranosyl)-2-Thio-Alpha-D-Mannopyranoside; Kifunensine; Duvoglustat			1	0	1	0	0	0	0	0	0	0	0	0	0	0	0	0	0	0	0	0
AKAP1	8165	symbol	H. sapiens	8165	H. sapiens	AKAP1	0	1	0	A-kinase anchoring protein 1	GO:0140374 antiviral innate immune response;GO:0051607 defense response to virus;GO:0140546 defense response to symbiont		Predicted intracellular proteins	Mitochondria (Supported)		(M237)PID VEGFR1 2 PATHWAY	(M5906)HALLMARK ESTROGEN RESPONSE EARLY	0	0	0	0	0	0	0	0	0	0	0	0	0	0	0	0	0	0	0	0
IGSF11	152404	symbol	H. sapiens	152404	H. sapiens	IGSF11	0	1	0	immunoglobulin superfamily member 11	GO:0061885 positive regulation of mini excitatory postsynaptic potential;GO:0061884 regulation of mini excitatory postsynaptic potential;GO:1900273 positive regulation of long-term synaptic potentiation		Predicted intracellular proteins	Cell Junctions (Approved); Additional: Cytosol;Nucleoplasm				0	0	0	0	0	0	0	0	0	0	0	0	0	0	0	0	0	0	0	0
GGA2	23062	symbol	H. sapiens	23062	H. sapiens	GGA2	0	1	0	golgi associated, gamma adaptin ear containing, ARF binding protein 2	GO:0043001 Golgi to plasma membrane protein transport;GO:0034394 protein localization to cell surface;GO:0006893 Golgi to plasma membrane transport		Predicted intracellular proteins	Golgi apparatus (Enhanced)			(M5924)HALLMARK MTORC1 SIGNALING	1	0	0	0	0	0	0	0	0	0	1	0	0	1	0	1	0	0	0	0
LIX1L	128077	symbol	H. sapiens	128077	H. sapiens	LIX1L	0	1	0	limb and CNS expressed 1 like	GO:0097352 autophagosome maturation;GO:0032984 protein-containing complex disassembly;GO:0016236 macroautophagy		Predicted intracellular proteins	Cytosol (Approved)				0	0	0	0	0	0	0	0	0	0	0	0	0	0	0	0	0	0	1	0
INO80D	54891	symbol	H. sapiens	54891	H. sapiens	INO80D	0	1	0	INO80 complex subunit D	GO:1904507 positive regulation of telomere maintenance in response to DNA damage;GO:0060382 regulation of DNA strand elongation;GO:1904505 regulation of telomere maintenance in response to DNA damage		Predicted intracellular proteins					0	0	0	0	0	0	0	0	0	0	0	0	0	0	0	0	0	0	0	0
HNRNPC	3183	symbol	H. sapiens	3183	H. sapiens	HNRNPC	0	1	0	heterogeneous nuclear ribonucleoprotein C	GO:0070935 3'-UTR-mediated mRNA stabilization;GO:0032211 negative regulation of telomere maintenance via telomerase;GO:1904357 negative regulation of telomere maintenance via telomere lengthening		Predicted intracellular proteins	Nucleoplasm (Enhanced)		(M105)PID TELOMERASE PATHWAY	(M5926)HALLMARK MYC TARGETS V1	0	0	0	1	0	0	0	0	0	0	0	0	0	0	1	0	0	0	0	0
NCAPD3	23310	symbol	H. sapiens	23310	H. sapiens	NCAPD3	0	1	0	non-SMC condensin II complex subunit D3	GO:0010032 meiotic chromosome condensation;GO:1905821 positive regulation of chromosome condensation;GO:0060623 regulation of chromosome condensation		Human disease related genes:Congenital malformations:Congenital malformations of the nervous system; Predicted intracellular proteins; Disease related genes	Nucleoplasm (Supported)				0	0	0	0	0	1	0	0	0	0	0	0	0	0	0	0	0	0	0	0
DZIP1L	199221	symbol	H. sapiens	199221	H. sapiens	DZIP1L	0	1	0	DAZ interacting zinc finger protein 1 like	GO:1905349 ciliary transition zone assembly;GO:0033504 floor plate development;GO:0021532 neural tube patterning		Predicted intracellular proteins; Human disease related genes:Congenital malformations:Congenital malformations of the urinary system; Disease related genes	Microtubules (Supported); Additional: Cytokinetic bridge;Nucleoplasm				0	0	0	0	0	0	0	0	0	0	1	0	0	0	0	0	0	0	0	0
TMEM177	80775	symbol	H. sapiens	80775	H. sapiens	TMEM177	0	1	0	transmembrane protein 177			Predicted intracellular proteins	Nucleoli fibrillar center;Nucleoplasm (Approved)				0	0	0	0	0	0	0	0	0	0	0	0	0	0	0	0	0	0	0	0
DCTN1	1639	symbol	H. sapiens	1639	H. sapiens	DCTN1	0	1	0	dynactin subunit 1	GO:1904398 positive regulation of neuromuscular junction development;GO:0090063 positive regulation of microtubule nucleation;GO:1904396 regulation of neuromuscular junction development		Human disease related genes:Nervous system diseases:Neurodegenerative diseases; Cancer-related genes; Disease related genes; Predicted intracellular proteins	Microtubules (Supported); Additional: Cytokinetic bridge;Mitotic spindle		(M266)PID NCADHERIN PATHWAY	(M5922)HALLMARK UNFOLDED PROTEIN RESPONSE	1	0	1	0	1	1	0	0	1	0	0	0	0	0	0	0	1	0	1	1
GPS1	2873	symbol	H. sapiens	2873	H. sapiens	GPS1	0	1	0	G protein pathway suppressor 1	GO:0000338 protein deneddylation;GO:2000434 regulation of protein neddylation;GO:0045116 protein neddylation		Predicted intracellular proteins	Nucleoplasm (Enhanced); Additional: Cytosol				1	0	1	1	0	0	0	0	0	0	0	0	0	0	0	0	0	0	0	0
AK2	204	symbol	H. sapiens	204	H. sapiens	AK2	0	1	0	adenylate kinase 2	GO:0006172 ADP biosynthetic process;GO:0009180 purine ribonucleoside diphosphate biosynthetic process;GO:0009136 purine nucleoside diphosphate biosynthetic process	yes	Potential drug targets; Disease related genes; ENZYME proteins:Transferases; Predicted intracellular proteins; Enzymes; Human disease related genes:Immune system diseases:Primary immunodeficiency	Mitochondria (Approved)	Bis(Adenosine)-5'-Pentaphosphate; Imidazole		(M5905)HALLMARK ADIPOGENESIS; (M5925)HALLMARK E2F TARGETS	0	1	0	0	0	0	0	0	1	0	0	0	0	0	0	0	0	0	0	0
SRC	6714	symbol	H. sapiens	6714	H. sapiens	SRC	0	1	0	SRC proto-oncogene, non-receptor tyrosine kinase	GO:0001545 primary ovarian follicle growth;GO:1903997 positive regulation of non-membrane spanning protein tyrosine kinase activity;GO:0035635 entry of bacterium into host cell	yes	Cancer-related genes:Candidate cancer biomarkers; Disease related genes; ENZYME proteins:Transferases; Transporters:Accessory Factors Involved in Transport; Predicted intracellular proteins; Enzymes; Human disease related genes:Cardiovascular diseases:Hematologic diseases; Kinases:Tyr protein kinases; FDA approved drug targets:Small molecule drugs	Cell Junctions;Plasma membrane (Supported); Additional: Cytosol;Nucleoplasm	Dasatinib; RU84687; RU79256; N6-Benzyl Adenosine-5'-Diphosphate; RU85493; RU78262; Phosphonotyrosine; Malonic acid; RU83876; RU90395; RU79072; RU78783; 1-Tert-Butyl-3-(4-Chloro-Phenyl)-1h-Pyrazolo[3,4-D]Pyrimidin-4-Ylamine; PASBN; 2-[4-[(Z)-2-Acetamido-3-oxo-3-[[(3S)-2-oxo-1-[(4-phenylphenyl)methyl]azepan-3-yl]amino]prop-1-enyl]-2-formylphenyl]acetic acid; PAS219; DPI59; RU82197; Phenylphosphate;…	(M26)PID NFKAPPAB ATYPICAL PATHWAY; (M251)PID SYNDECAN 3 PATHWAY; (M273)PID EPHA2 FWD PATHWAY	(M5915)HALLMARK APICAL JUNCTION; (M5921)HALLMARK COMPLEMENT	1	1	1	1	0	0	1	0	1	1	0	1	1	0	0	0	1	1	1	0
LRRC56	115399	symbol	H. sapiens	115399	H. sapiens	LRRC56	0	1	0	leucine rich repeat containing 56	GO:0030030 cell projection organization;GO:0008283 cell population proliferation;GO:0016043 cellular component organization		Human disease related genes:Respiratory diseases:Tracheobronchial diseases; Predicted intracellular proteins; Disease related genes					0	0	0	0	0	0	0	0	0	0	0	0	0	0	0	0	0	0	0	0
BBS4	585	symbol	H. sapiens	585	H. sapiens	BBS4	0	1	0	Bardet-Biedl syndrome 4	GO:0038108 negative regulation of appetite by leptin-mediated signaling pathway;GO:0050893 sensory processing;GO:1903546 protein localization to photoreceptor outer segment		Predicted intracellular proteins; Human disease related genes:Congenital disorders of metabolism:Other congenital disorders of metabolism; Disease related genes	Cytosol (Approved)				0	0	0	0	0	1	1	0	0	0	1	0	0	0	0	0	0	0	0	0
KCNK12	56660	symbol	H. sapiens	56660	H. sapiens	KCNK12	0	1	0	potassium two pore domain channel subfamily K member 12	GO:0030322 stabilization of membrane potential;GO:0071805 potassium ion transmembrane transport;GO:0006813 potassium ion transport		Voltage-gated ion channels:Two-P Potassium Channels					0	0	0	0	0	0	0	0	0	0	0	0	0	0	0	0	0	0	0	0
PPIL2	23759	symbol	H. sapiens	23759	H. sapiens	PPIL2	0	1	0	peptidylprolyl isomerase like 2	GO:0072659 protein localization to plasma membrane;GO:0000209 protein polyubiquitination;GO:0006457 protein folding		Predicted intracellular proteins; Enzymes; ENZYME proteins:Transferases	Nucleoplasm (Enhanced)				0	0	1	0	0	0	0	0	0	0	0	0	0	0	0	0	0	0	0	0
NR2F6	2063	symbol	H. sapiens	2063	H. sapiens	NR2F6	0	1	0	nuclear receptor subfamily 2 group F member 6	GO:0050965 detection of temperature stimulus involved in sensory perception of pain;GO:0050961 detection of temperature stimulus involved in sensory perception;GO:0016048 detection of temperature stimulus		Transcription factors:Zinc-coordinating DNA-binding domains; Nuclear receptors; Predicted intracellular proteins	Nuclear speckles (Supported); Additional: Cytosol				0	0	0	0	0	0	0	0	0	0	0	0	0	0	0	0	0	0	0	0
BCKDHA	593	symbol	H. sapiens	593	H. sapiens	BCKDHA	0	1	0	branched chain keto acid dehydrogenase E1 subunit alpha	GO:0009083 branched-chain amino acid catabolic process;GO:0009081 branched-chain amino acid metabolic process;GO:0009063 amino acid catabolic process		Potential drug targets; Disease related genes; Predicted intracellular proteins; ENZYME proteins:Oxidoreductases; Enzymes; Human disease related genes:Congenital disorders of metabolism:Congenital disorders of amino acid metabolism				(M5905)HALLMARK ADIPOGENESIS; (M5936)HALLMARK OXIDATIVE PHOSPHORYLATION	0	0	0	0	0	0	0	0	0	0	0	0	0	0	0	0	0	0	0	0
DNAJB12	54788	symbol	H. sapiens	54788	H. sapiens	DNAJB12	0	1	0	DnaJ heat shock protein family (Hsp40) member B12	GO:0071218 cellular response to misfolded protein;GO:0051788 response to misfolded protein;GO:0051085 chaperone cofactor-dependent protein refolding		Transporters:Transporter channels and pores	Endoplasmic reticulum;Nuclear membrane (Supported)				0	0	1	0	0	0	0	0	0	0	0	0	0	0	0	0	0	0	0	0
ERN1	2081	symbol	H. sapiens	2081	H. sapiens	ERN1	0	1	0	endoplasmic reticulum to nucleus signaling 1	GO:0070054 mRNA splicing, via endonucleolytic cleavage and ligation;GO:0036290 protein trans-autophosphorylation;GO:1990579 peptidyl-serine trans-autophosphorylation	yes	Kinases; Transporters:Accessory Factors Involved in Transport; ENZYME proteins:Transferases; Predicted intracellular proteins; Enzymes		N~2~-1H-benzimidazol-5-yl-N~4~-(3-cyclopropyl-1H-pyrazol-5-yl)pyrimidine-2,4-diamine; Fostamatinib		(M5922)HALLMARK UNFOLDED PROTEIN RESPONSE	0	1	0	0	0	0	0	0	1	0	0	0	0	0	1	0	0	1	1	0
HNRNPUL2-BSCL2	100534595	symbol	H. sapiens	100534595	H. sapiens	HNRNPUL2-BSCL2	0	1	0	HNRNPUL2-BSCL2 readthrough (NMD candidate)								0	0	0	0	0	0	0	0	0	0	0	0	0	0	0	0	0	0	0	0
SON	6651	symbol	H. sapiens	6651	H. sapiens	SON	0	1	0	SON DNA and RNA binding protein	GO:0000281 mitotic cytokinesis;GO:0048024 regulation of mRNA splicing, via spliceosome;GO:0061640 cytoskeleton-dependent cytokinesis		Potential drug targets; Human disease related genes:Congenital malformations:Other congenital malformations; Disease related genes; Predicted intracellular proteins; Transporters:Primary Active Transporters	Nuclear speckles (Enhanced)				0	0	0	0	0	1	0	0	0	0	0	0	0	0	0	0	0	0	0	0
PTP4A3	11156	symbol	H. sapiens	11156	H. sapiens	PTP4A3	0	1	0	protein tyrosine phosphatase 4A3	GO:0043117 positive regulation of vascular permeability;GO:1900746 regulation of vascular endothelial growth factor signaling pathway;GO:1902547 regulation of cellular response to vascular endothelial growth factor stimulus		Predicted intracellular proteins; ENZYME proteins:Hydrolases; Enzymes			(M11)PID PRL SIGNALING EVENTS PATHWAY	(M5909)HALLMARK MYOGENESIS	0	0	0	0	0	0	0	0	0	0	0	0	0	0	0	0	0	0	0	0
FBRSL1	57666	symbol	H. sapiens	57666	H. sapiens	FBRSL1	0	1	0	fibrosin like 1			Predicted intracellular proteins	Cytosol;Nucleoplasm (Approved); Additional: Plasma membrane				0	0	0	0	0	0	0	0	0	0	0	0	0	0	0	0	0	0	0	0
CCNF	899	symbol	H. sapiens	899	H. sapiens	CCNF	0	1	0	cyclin F	GO:0000320 re-entry into mitotic cell cycle;GO:0010826 negative regulation of centrosome duplication;GO:0046606 negative regulation of centrosome cycle		Human disease related genes:Nervous system diseases:Neurodegenerative diseases; Predicted intracellular proteins; Disease related genes	Centrosome (Supported)			(M5901)HALLMARK G2M CHECKPOINT; (M5924)HALLMARK MTORC1 SIGNALING	0	0	1	0	0	1	0	0	0	0	0	0	0	0	0	0	0	0	0	0
FZD4	8322	symbol	H. sapiens	8322	H. sapiens	FZD4	0	1	0	frizzled class receptor 4	GO:0061301 cerebellum vasculature morphogenesis;GO:0042701 progesterone secretion;GO:0061300 cerebellum vasculature development		Potential drug targets; G-protein coupled receptors:Family fz/smo receptors; Disease related genes; CD markers; Human disease related genes:Nervous system diseases:Eye disease; G-protein coupled receptors:GPCRs excl olfactory receptors	Plasma membrane (Approved); Additional: Nucleoplasm		(M77)PID WNT SIGNALING PATHWAY; (M5493)WNT SIGNALING	(M5905)HALLMARK ADIPOGENESIS	1	0	0	0	0	0	1	0	1	0	0	0	0	0	0	0	0	0	0	0
GPR83	10888	symbol	H. sapiens	10888	H. sapiens	GPR83	0	1	0	G protein-coupled receptor 83	GO:0007631 feeding behavior;GO:0007200 phospholipase C-activating G protein-coupled receptor signaling pathway;GO:0007218 neuropeptide signaling pathway		G-protein coupled receptors:GPCRs excl olfactory receptors				(M5947)HALLMARK IL2 STAT5 SIGNALING	0	0	0	0	0	0	0	0	1	0	0	0	0	0	0	0	0	0	0	0
OCEL1	79629	symbol	H. sapiens	79629	H. sapiens	OCEL1	0	1	0	occludin/ELL domain containing 1	GO:0070830 bicellular tight junction assembly;GO:0120192 tight junction assembly;GO:0043297 apical junction assembly		Predicted intracellular proteins	Golgi apparatus (Approved)			(M5909)HALLMARK MYOGENESIS	0	0	0	0	0	0	0	0	0	0	0	0	0	0	0	0	1	0	0	0
TMPPE	643853	symbol	H. sapiens	643853	H. sapiens	TMPPE	0	1	0	transmembrane protein with metallophosphoesterase domain			Predicted intracellular proteins	Mitochondria;Nucleoplasm (Approved)				0	0	0	0	0	0	0	0	0	0	0	0	0	0	0	0	0	0	0	0
TMEM219	124446	symbol	H. sapiens	124446	H. sapiens	TMEM219	0	1	0	transmembrane protein 219	GO:0006915 apoptotic process;GO:0012501 programmed cell death;GO:0008219 cell death		Predicted intracellular proteins					0	0	0	0	0	0	0	0	0	0	0	0	0	0	0	0	0	0	0	0
NBPF15	284565	symbol	H. sapiens	284565	H. sapiens	NBPF15	0	1	0	NBPF member 15			Predicted intracellular proteins	Cytosol (Approved)				0	0	0	0	0	0	0	0	0	0	0	0	0	0	0	0	0	0	0	0
KIAA1324L	222223	gene_synonym	H. sapiens	222223	H. sapiens	ELAPOR2	0	1	0	endosome-lysosome associated apoptosis and autophagy regulator family member 2	GO:0045684 positive regulation of epidermis development;GO:0030513 positive regulation of BMP signaling pathway;GO:0045682 regulation of epidermis development		Predicted intracellular proteins	Endoplasmic reticulum (Approved)				0	0	0	0	0	0	0	0	0	0	0	0	0	0	0	0	0	0	0	0
THOC5	8563	symbol	H. sapiens	8563	H. sapiens	THOC5	0	1	0	THO complex subunit 5	GO:2000002 negative regulation of DNA damage checkpoint;GO:1901977 negative regulation of cell cycle checkpoint;GO:0060215 primitive hemopoiesis		Predicted intracellular proteins	Nucleoplasm (Supported)				0	0	0	0	0	0	0	0	0	0	0	0	0	0	0	0	0	0	0	0
SLC39A6	25800	symbol	H. sapiens	25800	H. sapiens	SLC39A6	0	1	0	solute carrier family 39 member 6	GO:0071578 zinc ion import across plasma membrane;GO:0071577 zinc ion transmembrane transport;GO:0006829 zinc ion transport		Transporters:Electrochemical Potential-driven transporters	Cytosol (Uncertain); Additional: Nucleoplasm;Plasma membrane			(M5906)HALLMARK ESTROGEN RESPONSE EARLY	0	0	0	0	0	0	0	0	1	0	0	0	0	0	0	0	0	0	0	0
ZNF337	26152	symbol	H. sapiens	26152	H. sapiens	ZNF337	0	1	0	zinc finger protein 337	GO:0000122 negative regulation of transcription by RNA polymerase II;GO:0045892 negative regulation of DNA-templated transcription;GO:1902679 negative regulation of RNA biosynthetic process		Transcription factors:Zinc-coordinating DNA-binding domains; Predicted intracellular proteins	Plasma membrane (Approved); Additional: Nuclear speckles				0	0	0	0	0	0	0	0	0	0	0	0	0	0	0	0	0	0	0	0
UQCRB	7381	symbol	H. sapiens	7381	H. sapiens	UQCRB	0	1	0	ubiquinol-cytochrome c reductase binding protein	GO:0006122 mitochondrial electron transport, ubiquinol to cytochrome c;GO:0019646 aerobic electron transport chain;GO:0042773 ATP synthesis coupled electron transport		Human disease related genes:Congenital disorders of metabolism:Mitochondrial diseases; Predicted intracellular proteins; Disease related genes		2-Hexyloxy-6-Hydroxymethyl-Tetrahydro-Pyran-3,4,5-Triol; 6-Hydroxy-5-undecyl-4,7-benzothiazoledione; Azoxystrobin; 5-Heptyl-6-hydroxy-1,3-benzothiazole-4,7-dione; (5S)-3-ANILINO-5-(2,4-DIFLUOROPHENYL)-5-METHYL-1,3-OXAZOLIDINE-2,4-DIONE; (S)-famoxadone; METHYL (2Z)-3-METHOXY-2-{2-[(E)-2-PHENYLVINYL]PHENYL}ACRYLATE; 2-Nonyl-4-quinolinol 1-oxide; Ubiquinone Q2		(M5936)HALLMARK OXIDATIVE PHOSPHORYLATION	0	0	0	0	0	0	0	0	1	0	0	0	0	0	0	0	0	0	0	0
EXOC7	23265	symbol	H. sapiens	23265	H. sapiens	EXOC7	0	1	0	exocyst complex component 7	GO:2000535 regulation of entry of bacterium into host cell;GO:0090522 vesicle tethering involved in exocytosis;GO:0099022 vesicle tethering		Potential drug targets; Disease related genes; Human disease related genes:Congenital malformations:Congenital malformations of the nervous system; Predicted intracellular proteins; Transporters:Transporter channels and pores	Cytosol (Approved); Additional: Plasma membrane;Vesicles		(M16)PID INSULIN PATHWAY; (M67)PID ARF6 TRAFFICKING PATHWAY; (M81)PID CDC42 PATHWAY		1	0	0	0	0	1	0	0	0	0	0	0	0	0	1	1	0	0	0	0
LRRC4B	94030	symbol	H. sapiens	94030	H. sapiens	LRRC4B	0	1	0	leucine rich repeat containing 4B	GO:0099151 regulation of postsynaptic density assembly;GO:0099150 regulation of postsynaptic specialization assembly;GO:1905874 regulation of postsynaptic density organization		Predicted intracellular proteins; Transporters:Accessory Factors Involved in Transport					0	0	0	0	0	0	0	0	0	0	0	0	0	0	0	0	1	0	0	0
PQLC1	80148	gene_synonym	H. sapiens	80148	H. sapiens	SLC66A2	0	1	0	solute carrier family 66 member 2	GO:0045332 phospholipid translocation;GO:0034204 lipid translocation;GO:0097035 regulation of membrane lipid distribution		Transporters:Electrochemical Potential-driven transporters	Nucleoplasm (Approved)			(M5945)HALLMARK HEME METABOLISM	0	0	0	0	0	0	0	0	0	0	0	0	0	0	0	0	0	0	0	1
LARS2	23395	symbol	H. sapiens	23395	H. sapiens	LARS2	0	1	0	leucyl-tRNA synthetase 2, mitochondrial	GO:0006429 leucyl-tRNA aminoacylation;GO:0106074 aminoacyl-tRNA metabolism involved in translational fidelity;GO:0006450 regulation of translational fidelity		Potential drug targets; Human disease related genes:Congenital malformations:Other congenital malformations; Disease related genes; Predicted intracellular proteins; ENZYME proteins:Ligase; Enzymes	Mitochondria (Supported); Additional: Nucleoplasm	Leucine			0	0	0	0	0	0	0	0	0	0	0	0	0	0	0	0	0	0	0	0
QTRT2	79691	symbol	H. sapiens	79691	H. sapiens	QTRT2	0	1	0	queuine tRNA-ribosyltransferase accessory subunit 2	GO:0101030 tRNA-guanine transglycosylation;GO:0006400 tRNA modification;GO:0008033 tRNA processing		Predicted intracellular proteins	Endoplasmic reticulum (Approved); Additional: Cytosol;Golgi apparatus;Nucleoli				0	0	0	0	0	0	0	0	0	0	0	0	0	0	0	0	0	0	0	0
RBM20	282996	symbol	H. sapiens	282996	H. sapiens	RBM20	0	1	0	RNA binding motif protein 20	GO:0060914 heart formation;GO:0048025 negative regulation of mRNA splicing, via spliceosome;GO:0050686 negative regulation of mRNA processing		Human disease related genes:Cardiovascular diseases:Cardiac diseases; Predicted intracellular proteins; Disease related genes	Golgi apparatus;Nucleoplasm (Approved); Additional: Cytokinetic bridge;Nucleoli				0	0	0	0	0	0	0	0	0	0	0	0	0	0	0	0	0	0	0	0
NR2C2	7182	symbol	H. sapiens	7182	H. sapiens	NR2C2	0	1	0	nuclear receptor subfamily 2 group C member 2	GO:0040019 positive regulation of embryonic development;GO:0045995 regulation of embryonic development;GO:0030522 intracellular receptor signaling pathway		Transcription factors:Zinc-coordinating DNA-binding domains; Nuclear receptors; Predicted intracellular proteins	Nucleoplasm (Enhanced)		(M151)PID AR TF PATHWAY		0	0	0	0	0	0	0	0	0	0	0	0	0	0	0	0	0	0	0	0
SOS1	6654	symbol	H. sapiens	6654	H. sapiens	SOS1	0	1	0	SOS Ras/Rac guanine nucleotide exchange factor 1	GO:1904693 midbrain morphogenesis;GO:0007296 vitellogenesis;GO:0003344 pericardium morphogenesis		Human disease related genes:Congenital malformations:Other congenital malformations; Disease related genes; Cancer-related genes:Mutated cancer genes; Human disease related genes:Digestive system diseases:Mouth and dental diseases; RAS pathway related proteins; Predicted intracellular proteins; Cancer-related genes:Mutational cancer driver genes	Cytosol (Approved)		(M12771)SA PTEN PATHWAY; (M18895)SA TRKA RECEPTOR; (M206)PID PDGFRA PATHWAY	(M5893)HALLMARK MITOTIC SPINDLE	0	0	1	1	0	0	1	0	1	1	0	1	1	0	0	0	0	1	0	0
KMT5B	51111	symbol	H. sapiens	51111	H. sapiens	KMT5B	0	1	0	lysine methyltransferase 5B	GO:2001034 positive regulation of double-strand break repair via nonhomologous end joining;GO:2001032 regulation of double-strand break repair via nonhomologous end joining;GO:0045830 positive regulation of isotype switching		Potential drug targets; Disease related genes; ENZYME proteins:Transferases; Predicted intracellular proteins; Enzymes; Human disease related genes:Other diseases:Mental and behavioural disorders	Nucleoplasm (Supported)		(M115)PID REG GR PATHWAY		0	0	0	0	0	0	0	0	0	0	0	0	0	0	0	0	0	0	0	0
CALCOCO2	10241	symbol	H. sapiens	10241	H. sapiens	CALCOCO2	0	1	0	calcium binding and coiled-coil domain 2	GO:1901098 positive regulation of autophagosome maturation;GO:0098792 xenophagy;GO:1901096 regulation of autophagosome maturation		Predicted intracellular proteins	Cytosol (Supported); Additional: Vesicles				0	0	0	0	0	0	0	0	0	0	0	0	0	0	1	0	0	0	1	0
TBX21	30009	symbol	H. sapiens	30009	H. sapiens	TBX21	0	1	0	T-box transcription factor 21	GO:2000329 negative regulation of T-helper 17 cell lineage commitment;GO:2000552 negative regulation of T-helper 2 cell cytokine production;GO:0002296 T-helper 1 cell lineage commitment		Human disease related genes:Immune system diseases:Allergies and autoimmune diseases; Predicted intracellular proteins; Transcription factors:Immunoglobulin fold; Disease related genes			(M36)PID IL27 PATHWAY; (M290)PID IL12 STAT4 PATHWAY; (M60)PID NFAT TFPATHWAY		0	0	1	0	0	0	0	0	0	0	0	0	0	0	0	0	0	0	0	0
ANKS1A	23294	symbol	H. sapiens	23294	H. sapiens	ANKS1A	0	1	0	ankyrin repeat and sterile alpha motif domain containing 1A	GO:0016322 neuron remodeling;GO:0006929 substrate-dependent cell migration;GO:0042551 neuron maturation		Predicted intracellular proteins	Nucleoplasm (Approved); Additional: Cytosol				0	0	0	0	0	0	0	0	0	0	0	0	0	0	0	0	0	1	0	0
TSSC4	10078	symbol	H. sapiens	10078	H. sapiens	TSSC4	0	1	0	tumor suppressing subtransferable candidate 4	GO:0000244 spliceosomal tri-snRNP complex assembly;GO:0000387 spliceosomal snRNP assembly;GO:0022618 protein-RNA complex assembly		Predicted intracellular proteins	Nucleoplasm (Approved); Additional: Cytosol				0	0	0	0	0	0	0	0	0	0	0	0	0	0	0	0	0	0	0	0
TOM1	10043	symbol	H. sapiens	10043	H. sapiens	TOM1	0	1	0	target of myb1 membrane trafficking protein	GO:0061753 substrate localization to autophagosome;GO:1904978 regulation of endosome organization;GO:1901098 positive regulation of autophagosome maturation		Potential drug targets; Disease related genes; Predicted intracellular proteins; Human disease related genes:Immune system diseases:Primary immunodeficiency; Cancer-related genes:Mutational cancer driver genes; Transporters	Cytosol (Approved); Additional: Centriolar satellite;Plasma membrane		(M195)PID CMYB PATHWAY		0	0	0	0	1	0	0	0	0	0	0	0	0	0	1	0	0	0	1	1
LAYN	143903	symbol	H. sapiens	143903	H. sapiens	LAYN	0	1	0	layilin			Predicted intracellular proteins	Cytosol (Approved)	Hyaluronic acid		(M5915)HALLMARK APICAL JUNCTION	0	0	0	0	0	0	0	0	0	0	0	0	0	0	0	0	0	0	0	0
MSN	4478	symbol	H. sapiens	4478	H. sapiens	MSN	0	1	0	moesin	GO:0070489 T cell aggregation;GO:0022614 membrane to membrane docking;GO:0071593 lymphocyte aggregation		Human disease related genes:Immune system diseases:Primary immunodeficiency; Cancer-related genes:Mutational cancer driver genes; Predicted intracellular proteins; Disease related genes	Plasma membrane (Enhanced)		(M41)PID ER NONGENOMIC PATHWAY; (M12)PID RHOA PATHWAY	(M5915)HALLMARK APICAL JUNCTION	0	0	0	0	0	0	0	0	0	0	0	0	0	0	0	0	0	0	0	0
TMX1	81542	symbol	H. sapiens	81542	H. sapiens	TMX1	0	1	0	thioredoxin related transmembrane protein 1	GO:0034976 response to endoplasmic reticulum stress;GO:0033554 cellular response to stress;GO:0006950 response to stress		Transporters:Accessory Factors Involved in Transport	Endoplasmic reticulum (Supported); Additional: Nucleoli			(M5910)HALLMARK PROTEIN SECRETION	0	0	0	0	0	0	0	0	0	0	0	0	0	0	0	0	0	0	0	0
MN1	4330	symbol	H. sapiens	4330	H. sapiens	MN1	0	1	0	MN1 proto-oncogene, transcriptional regulator	GO:0070564 positive regulation of vitamin D receptor signaling pathway;GO:0001957 intramembranous ossification;GO:0036072 direct ossification		Cancer-related genes:Mutational cancer driver genes; Human disease related genes:Cancers:Cancers of eye, brain, and central nervous system; Predicted intracellular proteins; Disease related genes	Nucleoplasm (Approved)				0	0	0	0	0	0	0	0	0	0	0	0	0	0	0	0	0	0	0	0
NPIPB13	613037	symbol	H. sapiens	613037	H. sapiens	NPIPB13	0	1	0	nuclear pore complex interacting protein family, member B13			Predicted intracellular proteins	Nucleoplasm (Approved)				0	0	0	0	0	0	0	0	0	0	0	0	0	0	0	0	0	0	0	0
ZDHHC24	254359	symbol	H. sapiens	254359	H. sapiens	ZDHHC24	0	1	0	zinc finger DHHC-type containing 24	GO:0018230 peptidyl-L-cysteine S-palmitoylation;GO:0018231 peptidyl-S-diacylglycerol-L-cysteine biosynthetic process from peptidyl-cysteine;GO:0018345 protein palmitoylation		Enzymes; ENZYME proteins:Transferases	Cytosol;Vesicles (Approved)				0	1	0	0	0	0	0	0	0	0	1	0	0	0	0	0	0	0	0	0
CD34	947	symbol	H. sapiens	947	H. sapiens	CD34	0	1	0	CD34 molecule	GO:0071971 extracellular exosome assembly;GO:0035759 mesangial cell-matrix adhesion;GO:0072209 metanephric mesangial cell differentiation		CD markers	Cell Junctions;Plasma membrane (Approved); Additional: Nucleoplasm		(M195)PID CMYB PATHWAY	(M5915)HALLMARK APICAL JUNCTION	0	0	1	0	1	0	0	0	0	0	0	0	0	0	0	0	0	0	0	0
KIF7	374654	symbol	H. sapiens	374654	H. sapiens	KIF7	0	1	0	kinesin family member 7	GO:0045879 negative regulation of smoothened signaling pathway;GO:0045880 positive regulation of smoothened signaling pathway;GO:0008589 regulation of smoothened signaling pathway		Human disease related genes:Congenital malformations:Congenital malformations of the nervous system; Human disease related genes:Congenital malformations:Other congenital malformations; Predicted intracellular proteins; Disease related genes					1	0	0	0	0	0	0	0	0	0	0	0	0	0	0	0	0	0	0	0
HID1	283987	symbol	H. sapiens	283987	H. sapiens	HID1	0	1	0	HID1 domain containing			Human disease related genes:Nervous system diseases:Epilepsy; Predicted intracellular proteins; Disease related genes	Cytosol;Golgi apparatus (Supported)				0	0	0	0	0	0	0	0	0	0	0	0	0	0	0	0	0	0	0	0
TNS3	64759	symbol	H. sapiens	64759	H. sapiens	TNS3	0	1	0	tensin 3	GO:0016311 dephosphorylation;GO:0006796 phosphate-containing compound metabolic process;GO:0006793 phosphorus metabolic process		Predicted intracellular proteins	Focal adhesion sites (Enhanced)				0	0	0	0	0	0	0	0	0	0	0	1	0	0	0	0	0	0	0	0
JUP	3728	symbol	H. sapiens	3728	H. sapiens	JUP	0	1	0	junction plakoglobin	GO:0071603 endothelial cell-cell adhesion;GO:0002159 desmosome assembly;GO:0071681 cellular response to indole-3-methanol		Cancer-related genes:Candidate cancer biomarkers; Human disease related genes:Congenital malformations:Congenital malformations of the circulatory system; Disease related genes; Human disease related genes:Cardiovascular diseases:Cardiac diseases; Predicted intracellular proteins	Cell Junctions;Plasma membrane (Supported); Additional: Vesicles	Zinc; Zinc acetate	(M184)PID ECADHERIN KERATINOCYTE PATHWAY; (M266)PID NCADHERIN PATHWAY; (M156)PID ECADHERIN NASCENT AJ PATHWAY	(M5915)HALLMARK APICAL JUNCTION; (M5934)HALLMARK XENOBIOTIC METABOLISM; (M5953)HALLMARK KRAS SIGNALING UP	0	0	0	1	0	0	0	0	0	1	0	1	0	0	0	0	1	0	0	0
STK25	10494	symbol	H. sapiens	10494	H. sapiens	STK25	0	1	0	serine/threonine kinase 25	GO:0010421 hydrogen peroxide-mediated programmed cell death;GO:0036481 intrinsic apoptotic signaling pathway in response to hydrogen peroxide;GO:0090168 Golgi reassembly	yes	Predicted intracellular proteins; Kinases:STE Ser/Thr protein kinases; Enzymes; ENZYME proteins:Transferases				(M5938)HALLMARK REACTIVE OXYGEN SPECIES PATHWAY; (M5941)HALLMARK UV RESPONSE UP	0	1	0	0	1	0	1	0	0	0	0	0	0	0	0	0	0	0	0	0
PHLPP2	23035	symbol	H. sapiens	23035	H. sapiens	PHLPP2	0	1	0	PH domain and leucine rich repeat protein phosphatase 2	GO:0021766 hippocampus development;GO:0021761 limbic system development;GO:0021543 pallium development		Predicted intracellular proteins; ENZYME proteins:Hydrolases; Enzymes	Cytosol (Supported); Additional: Cytokinetic bridge;Mitotic spindle;Nucleoplasm				0	0	0	0	0	0	0	0	0	0	0	0	0	0	0	0	0	0	0	0
PLAGL1	5325	symbol	H. sapiens	5325	H. sapiens	PLAGL1	0	1	0	PLAG1 like zinc finger 1	GO:0000122 negative regulation of transcription by RNA polymerase II;GO:0006915 apoptotic process;GO:0012501 programmed cell death		Human disease related genes:Endocrine and metabolic diseases:Diabetes; Transcription factors:Zinc-coordinating DNA-binding domains; Predicted intracellular proteins; Disease related genes	Nuclear bodies (Supported); Additional: Golgi apparatus;Vesicles			(M5947)HALLMARK IL2 STAT5 SIGNALING	0	0	0	0	0	0	0	0	0	0	0	0	0	0	0	0	0	0	0	0
ST8SIA2	8128	symbol	H. sapiens	8128	H. sapiens	ST8SIA2	0	1	0	ST8 alpha-N-acetyl-neuraminide alpha-2,8-sialyltransferase 2	GO:0006491 N-glycan processing;GO:0001574 ganglioside biosynthetic process;GO:0001573 ganglioside metabolic process		Predicted intracellular proteins	Golgi apparatus (Approved); Additional: Cytosol;Nucleoplasm				1	0	0	0	0	0	1	0	1	0	0	0	0	0	0	0	0	0	0	0
TRAPPC1	58485	symbol	H. sapiens	58485	H. sapiens	TRAPPC1	0	1	0	trafficking protein particle complex subunit 1	GO:0048207 vesicle targeting, rough ER to cis-Golgi;GO:0048208 COPII vesicle coating;GO:0048199 vesicle targeting, to, from or within Golgi		Predicted intracellular proteins		S-palmitoyl-L-cysteine			1	0	0	0	1	0	0	0	0	0	0	0	0	0	0	1	0	0	0	0
GUSB	2990	symbol	H. sapiens	2990	H. sapiens	GUSB	0	1	0	glucuronidase beta	GO:0019389 glucuronoside metabolic process;GO:0019391 glucuronoside catabolic process;GO:0030207 chondroitin sulfate catabolic process		Potential drug targets; Human disease related genes:Congenital disorders of metabolism:Congenital disorders of glycan/glycoprotein metabolism; Disease related genes; Cancer-related genes:Mutated cancer genes; Predicted intracellular proteins; ENZYME proteins:Hydrolases; Enzymes; Human disease related genes:Congenital disorders of metabolism:Lysosomal storage diseases	Vesicles (Supported)			(M5892)HALLMARK CHOLESTEROL HOMEOSTASIS; (M5937)HALLMARK GLYCOLYSIS	0	0	1	0	0	0	0	1	0	0	0	0	0	1	0	0	0	0	0	0
PSMB2	5690	symbol	H. sapiens	5690	H. sapiens	PSMB2	0	1	0	proteasome 20S subunit beta 2	GO:0043161 proteasome-mediated ubiquitin-dependent protein catabolic process;GO:0010498 proteasomal protein catabolic process;GO:0006511 ubiquitin-dependent protein catabolic process		Predicted intracellular proteins; FDA approved drug targets:Small molecule drugs; Peptidases:Threonine-type peptidases; Enzymes	Nucleoplasm (Enhanced)	(3AR,6R,6AS)-6-((S)-((S)-CYCLOHEX-2-ENYL)(HYDROXY)METHYL)-6A-METHYL-4-OXO-HEXAHYDRO-2H-FURO[3,2-C]PYRROLE-6-CARBALDEHYDE; Carfilzomib		(M5913)HALLMARK INTERFERON GAMMA RESPONSE; (M5926)HALLMARK MYC TARGETS V1	0	0	1	0	0	0	0	0	1	0	0	0	0	0	0	0	0	0	0	0
FAM234A	83986	symbol	H. sapiens	83986	H. sapiens	FAM234A	0	1	0	family with sequence similarity 234 member A	GO:0008150 biological_process		Predicted intracellular proteins	Mitochondria (Approved); Additional: Nucleoplasm				0	0	0	0	0	0	0	0	0	0	0	0	0	0	0	0	0	0	0	0
SPDEF	25803	symbol	H. sapiens	25803	H. sapiens	SPDEF	0	1	0	SAM pointed domain containing ETS transcription factor	GO:0060480 lung goblet cell differentiation;GO:0060481 lobar bronchus epithelium development;GO:0060482 lobar bronchus development		Transcription factors:Helix-turn-helix domains; Predicted intracellular proteins	Nucleoplasm (Approved); Additional: Cytosol;Nucleoli		(M151)PID AR TF PATHWAY	(M5908)HALLMARK ANDROGEN RESPONSE; (M5909)HALLMARK MYOGENESIS	0	0	0	0	0	0	0	0	0	0	0	0	0	0	0	0	0	0	0	0
CDC14B	8555	symbol	H. sapiens	8555	H. sapiens	CDC14B	0	1	0	cell division cycle 14B	GO:1904668 positive regulation of ubiquitin protein ligase activity;GO:1904666 regulation of ubiquitin protein ligase activity;GO:0007096 regulation of exit from mitosis		Predicted intracellular proteins; ENZYME proteins:Hydrolases; Enzymes	Nucleoplasm (Supported)		(M129)PID PLK1 PATHWAY	(M5908)HALLMARK ANDROGEN RESPONSE	0	0	0	0	0	1	0	0	0	0	0	0	0	0	0	0	0	0	0	0
ALDH18A1	5832	symbol	H. sapiens	5832	H. sapiens	ALDH18A1	0	1	0	aldehyde dehydrogenase 18 family member A1	GO:0006592 ornithine biosynthetic process;GO:0019240 citrulline biosynthetic process;GO:0006561 proline biosynthetic process	yes	Potential drug targets; Disease related genes; ENZYME proteins:Transferases; Human disease related genes:Nervous system diseases:Other nervous and sensory system diseases; Predicted intracellular proteins; ENZYME proteins:Oxidoreductases; Enzymes; Human disease related genes:Congenital disorders of metabolism:Congenital disorders of amino acid metabolism; Human disease related genes:Congenital ma…	Mitochondria (Enhanced)	Glutamic acid		(M5922)HALLMARK UNFOLDED PROTEIN RESPONSE	0	1	0	0	0	0	0	0	0	0	0	0	0	0	0	0	0	0	0	0
ISG20L2	81875	symbol	H. sapiens	81875	H. sapiens	ISG20L2	0	1	0	interferon stimulated exonuclease gene 20 like 2	GO:0042254 ribosome biogenesis;GO:0022613 ribonucleoprotein complex biogenesis;GO:0044085 cellular component biogenesis		Predicted intracellular proteins	Nucleoplasm (Approved)			(M5906)HALLMARK ESTROGEN RESPONSE EARLY	0	0	0	0	0	0	0	0	0	0	0	0	0	0	0	0	0	0	0	0
GREB1	9687	symbol	H. sapiens	9687	H. sapiens	GREB1	0	1	0	growth regulating estrogen receptor binding 1	GO:0007275 multicellular organism development;GO:0048856 anatomical structure development;GO:0032502 developmental process		Predicted intracellular proteins	Cytosol;Mitochondria (Approved)		(M200)PID ERA GENOMIC PATHWAY	(M5906)HALLMARK ESTROGEN RESPONSE EARLY	0	0	0	0	0	0	0	0	0	0	0	0	0	0	0	0	0	0	0	0
KLHL8	57563	symbol	H. sapiens	57563	H. sapiens	KLHL8	0	1	0	kelch like family member 8	GO:0006511 ubiquitin-dependent protein catabolic process;GO:0019941 modification-dependent protein catabolic process;GO:0043632 modification-dependent macromolecule catabolic process		Predicted intracellular proteins; Cancer-related genes:Mutated cancer genes	Nucleoplasm (Enhanced)				0	0	1	0	0	0	0	0	0	0	0	0	0	0	0	0	0	0	0	0
ZNF304	57343	symbol	H. sapiens	57343	H. sapiens	ZNF304	0	1	0	zinc finger protein 304	GO:0090309 positive regulation of DNA methylation-dependent heterochromatin formation;GO:0031453 positive regulation of heterochromatin formation;GO:0120263 positive regulation of heterochromatin organization		Transcription factors:Zinc-coordinating DNA-binding domains; Predicted intracellular proteins	Nuclear speckles (Approved); Additional: Cytosol				0	0	0	0	0	0	0	0	0	0	0	0	0	0	0	0	0	0	0	0
SSBP2	23635	symbol	H. sapiens	23635	H. sapiens	SSBP2	0	1	0	single stranded DNA binding protein 2	GO:0045944 positive regulation of transcription by RNA polymerase II;GO:0045893 positive regulation of DNA-templated transcription;GO:1902680 positive regulation of RNA biosynthetic process		Predicted intracellular proteins	Nucleoplasm (Enhanced)				0	0	0	0	0	0	0	0	0	0	0	0	0	0	0	0	0	0	0	0
ORMDL3	94103	symbol	H. sapiens	94103	H. sapiens	ORMDL3	0	1	0	ORMDL sphingolipid biosynthesis regulator 3	GO:0090156 intracellular sphingolipid homeostasis;GO:1900060 negative regulation of ceramide biosynthetic process;GO:0090155 negative regulation of sphingolipid biosynthetic process		Disease related genes	Endoplasmic reticulum (Supported)				0	0	0	0	0	0	0	0	1	0	0	0	0	0	1	0	0	0	0	0
P3H1	64175	symbol	H. sapiens	64175	H. sapiens	P3H1	0	1	0	prolyl 3-hydroxylase 1	GO:0018126 protein hydroxylation;GO:0032963 collagen metabolic process;GO:0061077 chaperone-mediated protein folding		Potential drug targets; Disease related genes; Human disease related genes:Congenital malformations:Congenital malformations of the musculoskeletal system; Predicted intracellular proteins; ENZYME proteins:Oxidoreductases; Enzymes	Vesicles (Approved); Additional: Nucleoli	Ascorbic acid; Proline	(M3468)NABA ECM REGULATORS; (M5885)NABA MATRISOME ASSOCIATED; (M5889)NABA MATRISOME	(M5930)HALLMARK EPITHELIAL MESENCHYMAL TRANSITION	0	0	0	0	0	0	1	0	0	0	0	0	0	0	0	0	0	0	0	0
SEMA4B	10509	symbol	H. sapiens	10509	H. sapiens	SEMA4B	0	1	0	semaphorin 4B	GO:0048843 negative regulation of axon extension involved in axon guidance;GO:0048841 regulation of axon extension involved in axon guidance;GO:0071526 semaphorin-plexin signaling pathway		Predicted intracellular proteins	Cell Junctions (Approved); Additional: Nucleoplasm;Vesicles		(M5880)NABA ECM AFFILIATED; (M5885)NABA MATRISOME ASSOCIATED; (M5889)NABA MATRISOME		0	0	0	0	0	0	1	0	0	0	0	0	0	0	0	0	0	0	0	0
BCL2L2	599	symbol	H. sapiens	599	H. sapiens	BCL2L2	0	1	0	BCL2 like 2	GO:1905430 cellular response to glycine;GO:1905429 response to glycine;GO:0060011 Sertoli cell proliferation		Cancer-related genes:Candidate cancer biomarkers; Transporters:Transporter channels and pores; Predicted intracellular proteins	Nucleoplasm (Uncertain)	Navitoclax	(M145)PID P53 DOWNSTREAM PATHWAY	(M5902)HALLMARK APOPTOSIS	0	0	0	0	0	0	0	0	0	0	0	0	0	0	0	0	0	0	0	0
RNF19B	127544	symbol	H. sapiens	127544	H. sapiens	RNF19B	0	1	0	ring finger protein 19B	GO:0042267 natural killer cell mediated cytotoxicity;GO:0002228 natural killer cell mediated immunity;GO:0001909 leukocyte mediated cytotoxicity		Enzymes; ENZYME proteins:Transferases	Cytosol (Approved)			(M5890)HALLMARK TNFA SIGNALING VIA NFKB; (M5939)HALLMARK P53 PATHWAY	0	0	1	0	0	0	0	0	0	0	0	0	0	0	0	0	0	0	0	0
CLOCK	9575	symbol	H. sapiens	9575	H. sapiens	CLOCK	0	1	0	clock circadian regulator	GO:2000323 negative regulation of glucocorticoid receptor signaling pathway;GO:2000322 regulation of glucocorticoid receptor signaling pathway;GO:2000074 regulation of type B pancreatic cell development		Predicted intracellular proteins; Enzymes; Transcription factors:Basic domains; ENZYME proteins:Transferases	Nucleoplasm (Supported); Additional: Vesicles		(M95)PID CIRCADIAN PATHWAY		0	0	1	0	0	0	0	0	0	0	0	0	0	0	0	0	0	0	0	0
NUAK2	81788	symbol	H. sapiens	81788	H. sapiens	NUAK2	0	1	0	NUAK family kinase 2	GO:0035330 regulation of hippo signaling;GO:0042149 cellular response to glucose starvation;GO:0032007 negative regulation of TOR signaling	yes	Potential drug targets; Disease related genes; ENZYME proteins:Transferases; Human disease related genes:Congenital malformations:Congenital malformations of the nervous system; Enzymes; Kinases:CAMK Ser/Thr protein kinases	Cytosol;Nucleoplasm (Approved)	Fostamatinib			0	1	0	0	0	0	0	0	0	0	1	0	0	0	0	0	0	0	0	0
SUMF2	25870	symbol	H. sapiens	25870	H. sapiens	SUMF2	0	1	0	sulfatase modifying factor 2			Predicted intracellular proteins	Plasma membrane;Vesicles (Uncertain)				0	0	0	0	0	0	0	0	0	0	0	0	0	0	0	0	0	0	0	0
LZTS3	9762	symbol	H. sapiens	9762	H. sapiens	LZTS3	0	1	0	leucine zipper tumor suppressor family member 3	GO:0061001 regulation of dendritic spine morphogenesis;GO:0099175 regulation of postsynapse organization;GO:0050807 regulation of synapse organization		Predicted intracellular proteins	Vesicles (Approved)				0	0	0	0	0	0	1	0	0	0	0	0	0	0	0	0	0	0	0	0
RAB11A	8766	symbol	H. sapiens	8766	H. sapiens	RAB11A	0	1	0	RAB11A, member RAS oncogene family	GO:0010796 regulation of multivesicular body size;GO:1990182 exosomal secretion;GO:1902954 regulation of early endosome to recycling endosome transport		Predicted intracellular proteins; ENZYME proteins:Hydrolases; Enzymes	Centriolar satellite;Vesicles (Enhanced)	5'-Guanosine-Diphosphate-Monothiophosphate; Guanosine-5'-Diphosphate	(M120)PID ARF6 DOWNSTREAM PATHWAY; (M210)PID IL8 CXCR2 PATHWAY; (M99)PID TXA2PATHWAY		1	0	0	0	1	1	1	0	0	0	1	0	0	0	0	0	0	0	0	1
ANKRD34C	390616	symbol	H. sapiens	390616	H. sapiens	ANKRD34C	0	1	0	ankyrin repeat domain 34C	GO:0034587 piRNA processing;GO:0070918 regulatory ncRNA processing;GO:0034470 ncRNA processing		Predicted intracellular proteins	Mitochondria (Approved)				0	0	0	0	0	0	0	0	0	0	0	0	0	0	0	0	0	0	0	0
IGDCC3	9543	symbol	H. sapiens	9543	H. sapiens	IGDCC3	0	1	0	immunoglobulin superfamily DCC subclass member 3	GO:0050885 neuromuscular process controlling balance;GO:0050905 neuromuscular process;GO:0098609 cell-cell adhesion		Predicted intracellular proteins	Nucleoplasm;Vesicles (Uncertain)				0	0	0	0	0	0	0	0	0	0	0	0	0	0	0	0	0	0	0	0
POLD1	5424	symbol	H. sapiens	5424	H. sapiens	POLD1	0	1	0	DNA polymerase delta 1, catalytic subunit	GO:0045004 DNA replication proofreading;GO:0006297 nucleotide-excision repair, DNA gap filling;GO:0070987 error-free translesion synthesis		Potential drug targets; Human disease related genes:Congenital malformations:Other congenital malformations; Disease related genes; ENZYME proteins:Transferases; Predicted intracellular proteins; Enzymes; Cancer-related genes; Human disease related genes:Cancers:Cancers of the digestive system	Nucleoplasm (Supported); Additional: Cytosol			(M5898)HALLMARK DNA REPAIR; (M5925)HALLMARK E2F TARGETS	0	0	0	0	0	0	0	0	0	0	0	0	0	0	0	0	0	0	0	0
UFM1	51569	symbol	H. sapiens	51569	H. sapiens	UFM1	0	1	0	ubiquitin fold modifier 1	GO:1990564 protein polyufmylation;GO:1990592 protein K69-linked ufmylation;GO:0071569 protein ufmylation		Predicted intracellular proteins; Human disease related genes:Congenital disorders of metabolism:Congenital disorders of lipid/glycolipid metabolism; Disease related genes				(M5924)HALLMARK MTORC1 SIGNALING	0	0	1	0	0	0	0	0	0	0	0	0	0	0	0	0	0	0	1	0
PCSK7	9159	symbol	H. sapiens	9159	H. sapiens	PCSK7	0	1	0	proprotein convertase subtilisin/kexin type 7	GO:0016486 peptide hormone processing;GO:0140448 signaling receptor ligand precursor processing;GO:0016485 protein processing		Peptidases:Serine-type peptidases; Predicted intracellular proteins; Enzymes					0	0	0	0	0	0	0	0	0	0	0	0	0	0	0	0	0	0	0	0
SLC22A17	51310	symbol	H. sapiens	51310	H. sapiens	SLC22A17	0	1	0	solute carrier family 22 member 17	GO:0015891 siderophore transport;GO:1901678 iron coordination entity transport;GO:0034755 iron ion transmembrane transport		Transporters:Electrochemical Potential-driven transporters					0	0	0	0	0	0	0	0	0	0	0	0	0	0	0	0	0	0	0	0
SSNA1	8636	symbol	H. sapiens	8636	H. sapiens	SSNA1	0	1	0	SS nuclear autoantigen 1	GO:0140060 axon arborization;GO:0060830 ciliary receptor clustering involved in smoothened signaling pathway;GO:0140058 neuron projection arborization		Predicted intracellular proteins					0	0	0	0	0	1	1	0	0	0	0	0	0	0	0	0	0	0	0	0
CLIC1	1192	symbol	H. sapiens	1192	H. sapiens	CLIC1	0	1	0	chloride intracellular channel 1	GO:0070527 platelet aggregation;GO:0034109 homotypic cell-cell adhesion;GO:0051881 regulation of mitochondrial membrane potential		Cancer-related genes:Candidate cancer biomarkers; Transporters:Transporter channels and pores; Predicted intracellular proteins	Cytosol (Supported)	Copper; Artenimol			0	0	0	0	0	0	0	0	0	0	0	0	0	0	0	0	0	0	0	0
RBM10	8241	symbol	H. sapiens	8241	H. sapiens	RBM10	0	1	0	RNA binding motif protein 10	GO:1905288 vascular associated smooth muscle cell apoptotic process;GO:0034390 smooth muscle cell apoptotic process;GO:1990874 vascular associated smooth muscle cell proliferation		Human disease related genes:Congenital malformations:Other congenital malformations; Predicted intracellular proteins; Disease related genes; Cancer-related genes:Mutated cancer genes	Nuclear speckles (Enhanced)				0	0	0	0	0	0	0	0	0	0	0	0	0	0	1	0	0	0	0	0
FAM212B	55924	gene_synonym	H. sapiens	55924	H. sapiens	INKA2	0	1	0	inka box actin regulator 2			Predicted intracellular proteins	Nucleoplasm (Supported); Additional: Nucleoli;Vesicles				0	0	0	0	0	0	0	0	0	0	0	0	0	0	0	0	0	0	0	0
ZSWIM8	23053	symbol	H. sapiens	23053	H. sapiens	ZSWIM8	0	1	0	zinc finger SWIM-type containing 8	GO:0140958 target-directed miRNA degradation;GO:2000627 positive regulation of miRNA catabolic process;GO:2000625 regulation of miRNA catabolic process		Predicted intracellular proteins	Cytosol;Plasma membrane (Approved)				0	0	1	0	0	0	0	0	0	0	0	0	0	0	1	0	0	0	0	0
UHRF1	29128	symbol	H. sapiens	29128	H. sapiens	UHRF1	0	1	0	ubiquitin like with PHD and ring finger domains 1	GO:0010390 histone monoubiquitination;GO:2000371 regulation of DNA topoisomerase (ATP-hydrolyzing) activity;GO:2000373 positive regulation of DNA topoisomerase (ATP-hydrolyzing) activity		Potential drug targets; Disease related genes; ENZYME proteins:Transferases; Predicted intracellular proteins; Enzymes	Nucleoplasm (Supported)				0	0	1	0	0	0	0	0	0	0	0	0	0	0	0	0	0	0	0	0
CNNM2	54805	symbol	H. sapiens	54805	H. sapiens	CNNM2	0	1	0	cyclin and CBS domain divalent metal cation transport mediator 2	GO:0010960 magnesium ion homeostasis;GO:1903830 magnesium ion transmembrane transport;GO:0015693 magnesium ion transport		Potential drug targets; Transporters:Transporter channels and pores; Human disease related genes:Congenital disorders of metabolism:Other congenital disorders of metabolism; Disease related genes	Vesicles (Approved)				0	0	0	0	0	0	0	0	0	0	0	0	0	0	0	0	0	0	0	0
HMGB3	3149	symbol	H. sapiens	3149	H. sapiens	HMGB3	0	1	0	high mobility group box 3	GO:0032392 DNA geometric change;GO:0071103 DNA conformation change;GO:0006310 DNA recombination		Human disease related genes:Congenital malformations:Congenital malformations of eye; Predicted intracellular proteins; Disease related genes	Nucleoplasm (Supported); Additional: Nucleoli			(M5901)HALLMARK G2M CHECKPOINT; (M5925)HALLMARK E2F TARGETS	0	0	0	0	0	0	0	0	0	0	0	0	0	0	0	0	0	0	0	0
PTGFRN	5738	symbol	H. sapiens	5738	H. sapiens	PTGFRN	0	1	0	prostaglandin F2 receptor inhibitor	GO:0014905 myoblast fusion involved in skeletal muscle regeneration;GO:0014908 myotube differentiation involved in skeletal muscle regeneration;GO:0007520 myoblast fusion		CD markers					0	0	0	0	0	0	0	0	0	0	0	0	0	0	0	0	0	0	0	0
EIF3H	8667	symbol	H. sapiens	8667	H. sapiens	EIF3H	0	1	0	eukaryotic translation initiation factor 3 subunit H	GO:0001732 formation of cytoplasmic translation initiation complex;GO:0002183 cytoplasmic translational initiation;GO:0032435 negative regulation of proteasomal ubiquitin-dependent protein catabolic process		Cancer-related genes:Candidate cancer biomarkers; Predicted intracellular proteins	Cytosol (Approved)				0	0	0	0	0	0	0	0	0	0	0	0	0	0	0	0	0	0	0	0
PDHA1	5160	symbol	H. sapiens	5160	H. sapiens	PDHA1	0	1	0	pyruvate dehydrogenase E1 subunit alpha 1	GO:0006086 acetyl-CoA biosynthetic process from pyruvate;GO:0006085 acetyl-CoA biosynthetic process;GO:0006084 acetyl-CoA metabolic process		Potential drug targets; Disease related genes; Predicted intracellular proteins; ENZYME proteins:Oxidoreductases; Enzymes; Citric acid cycle related proteins; Human disease related genes:Congenital disorders of metabolism:Congenital disorders of carbohydrate metabolism	Mitochondria (Supported)	NADH		(M5935)HALLMARK FATTY ACID METABOLISM; (M5936)HALLMARK OXIDATIVE PHOSPHORYLATION	0	0	0	0	0	0	0	0	1	0	0	0	0	0	0	0	0	0	0	0
NBPF11	200030	symbol	H. sapiens	200030	H. sapiens	NBPF11	0	1	0	NBPF member 11			Predicted intracellular proteins	Cytosol (Approved)				0	0	0	0	0	0	0	0	0	0	0	0	0	0	0	0	0	0	0	0
MCC	4163	symbol	H. sapiens	4163	H. sapiens	MCC	0	1	0	MCC regulator of WNT signaling pathway	GO:0010633 negative regulation of epithelial cell migration;GO:0090090 negative regulation of canonical Wnt signaling pathway;GO:0050680 negative regulation of epithelial cell proliferation		Predicted intracellular proteins	Nucleoplasm (Supported); Additional: Cytosol				0	0	0	0	0	0	0	0	0	0	0	0	0	0	0	0	0	0	0	0
ASXL2	55252	symbol	H. sapiens	55252	H. sapiens	ASXL2	0	1	0	ASXL transcriptional regulator 2	GO:0035360 positive regulation of peroxisome proliferator activated receptor signaling pathway;GO:0035358 regulation of peroxisome proliferator activated receptor signaling pathway;GO:0045600 positive regulation of fat cell differentiation		Human disease related genes:Congenital malformations:Congenital malformations of the nervous system; Predicted intracellular proteins; Disease related genes; Cancer-related genes:Mutated cancer genes	Nucleoplasm (Enhanced)				0	0	0	0	0	0	0	0	0	0	0	0	0	0	0	0	0	0	0	0
MED12	9968	symbol	H. sapiens	9968	H. sapiens	MED12	0	1	0	mediator complex subunit 12	GO:0090245 axis elongation involved in somitogenesis;GO:0048702 embryonic neurocranium morphogenesis;GO:1990403 embryonic brain development		Human disease related genes:Congenital malformations:Other congenital malformations; Disease related genes; Cancer-related genes:Mutated cancer genes; Predicted intracellular proteins; Cancer-related genes:Mutational cancer driver genes; Human disease related genes:Reproductive system diseases:Reproductive system diseases	Nucleoplasm (Approved)		(M223)PID BETA CATENIN NUC PATHWAY		0	0	1	0	0	0	0	0	0	0	0	0	0	0	0	0	0	0	0	0
GGA1	26088	symbol	H. sapiens	26088	H. sapiens	GGA1	0	1	0	golgi associated, gamma adaptin ear containing, ARF binding protein 1	GO:1903441 protein localization to ciliary membrane;GO:0043001 Golgi to plasma membrane protein transport;GO:0034394 protein localization to cell surface		Predicted intracellular proteins; Transporters	Golgi apparatus;Vesicles (Supported); Additional: Nucleoplasm				1	0	1	0	0	0	0	0	0	0	1	0	0	1	0	1	0	0	0	1
USP7	7874	symbol	H. sapiens	7874	H. sapiens	USP7	0	1	0	ubiquitin specific peptidase 7	GO:0052008 disruption by symbiont of host cellular component;GO:0052111 disruption by symbiont of host anatomical structure;GO:0075342 disruption by symbiont of host cell PML body		Potential drug targets; Disease related genes; Human disease related genes:Congenital malformations:Congenital malformations of the nervous system; Predicted intracellular proteins; ENZYME proteins:Hydrolases; Enzymes; Peptidases:Cysteine-type peptidases	Nucleoplasm (Supported); Additional: Nuclear bodies		(M136)PID FOXO PATHWAY; (M261)PID P53 REGULATION PATHWAY		0	0	1	0	0	0	0	0	0	0	0	0	0	0	0	0	0	0	0	0
CBLB	868	symbol	H. sapiens	868	H. sapiens	CBLB	0	1	0	Cbl proto-oncogene B	GO:0002249 lymphocyte anergy;GO:0002870 T cell anergy;GO:2000583 regulation of platelet-derived growth factor receptor-alpha signaling pathway		Cancer-related genes; Enzymes; Predicted intracellular proteins; ENZYME proteins:Transferases	Cytosol (Supported); Additional: Nucleoplasm		(M45)PID CD40 PATHWAY; (M214)PID ERBB1 INTERNALIZATION PATHWAY; (M60)PID NFAT TFPATHWAY	(M5921)HALLMARK COMPLEMENT	0	0	1	0	0	0	0	0	0	0	1	0	0	0	0	0	0	0	0	0
TXLNA	200081	symbol	H. sapiens	200081	H. sapiens	TXLNA	0	1	0	taxilin alpha	GO:0042113 B cell activation;GO:0006887 exocytosis;GO:0032940 secretion by cell		Cancer-related genes:Candidate cancer biomarkers; Predicted intracellular proteins	Cytosol (Approved); Additional: Centrosome;Nucleoplasm				0	0	0	0	0	0	0	0	0	0	0	0	0	0	0	0	0	0	0	0
CYB561	1534	symbol	H. sapiens	1534	H. sapiens	CYB561	0	1	0	cytochrome b561	GO:0140576 ascorbate homeostasis;GO:0006879 intracellular iron ion homeostasis;GO:0022900 electron transport chain		Transporters:Transport Electron Carriers; Potential drug targets; Disease related genes					0	0	0	0	0	0	0	0	1	0	0	0	0	0	0	0	0	0	0	0
MAST2	23139	symbol	H. sapiens	23139	H. sapiens	MAST2	0	1	0	microtubule associated serine/threonine kinase 2	GO:0032655 regulation of interleukin-12 production;GO:0018105 peptidyl-serine phosphorylation;GO:0018209 peptidyl-serine modification	yes	Cancer-related genes:Mutational cancer driver genes; Kinases:AGC Ser/Thr protein kinases; Enzymes; ENZYME proteins:Transferases	Cytosol (Approved)			(M5951)HALLMARK SPERMATOGENESIS	0	1	0	0	0	0	0	0	0	0	0	0	0	0	0	0	0	0	0	0
PDPR	55066	symbol	H. sapiens	55066	H. sapiens	PDPR	0	1	0	pyruvate dehydrogenase phosphatase regulatory subunit			Predicted intracellular proteins	Mitochondria (Approved)				0	0	0	0	0	0	0	0	0	0	0	0	0	0	0	0	0	0	0	0
FAM46A	55603	gene_synonym	H. sapiens	55603	H. sapiens	TENT5A	0	1	0	terminal nucleotidyltransferase 5A	GO:0030501 positive regulation of bone mineralization;GO:0045778 positive regulation of ossification;GO:0070169 positive regulation of biomineral tissue development		Potential drug targets; Disease related genes; ENZYME proteins:Transferases; Human disease related genes:Congenital malformations:Congenital malformations of the musculoskeletal system; Predicted intracellular proteins; Enzymes	Nucleoplasm (Approved); Additional: Cytosol			(M5911)HALLMARK INTERFERON ALPHA RESPONSE	0	0	0	0	0	0	0	0	0	0	0	0	0	0	1	0	0	0	0	0
MRPL12	6182	symbol	H. sapiens	6182	H. sapiens	MRPL12	0	1	0	mitochondrial ribosomal protein L12	GO:0006390 mitochondrial transcription;GO:0000959 mitochondrial RNA metabolic process;GO:0032543 mitochondrial translation		Human disease related genes:Congenital disorders of metabolism:Mitochondrial diseases; Predicted intracellular proteins; Ribosomal proteins; Disease related genes	Mitochondria (Supported)				0	0	0	0	0	0	0	0	0	0	0	0	0	0	0	0	0	0	0	0
NPLOC4	55666	symbol	H. sapiens	55666	H. sapiens	NPLOC4	0	1	0	NPL4 homolog, ubiquitin recognition factor	GO:0039536 negative regulation of RIG-I signaling pathway;GO:0030970 retrograde protein transport, ER to cytosol;GO:1903513 endoplasmic reticulum to cytosol transport		Predicted intracellular proteins; Transporters:Primary Active Transporters	Cytosol;Nucleoplasm (Supported)				0	0	1	0	1	0	0	0	0	0	1	0	0	0	0	0	0	0	0	0
MYO1C	4641	symbol	H. sapiens	4641	H. sapiens	MYO1C	0	1	0	myosin IC	GO:0038089 positive regulation of cell migration by vascular endothelial growth factor signaling pathway;GO:1900748 positive regulation of vascular endothelial growth factor signaling pathway;GO:0030050 vesicle transport along actin filament		Transporters:Transporter channels and pores; Predicted intracellular proteins	Nuclear bodies;Plasma membrane (Enhanced)			(M5947)HALLMARK IL2 STAT5 SIGNALING; (M5909)HALLMARK MYOGENESIS	1	0	0	0	0	0	0	0	0	0	1	0	0	0	0	0	0	1	0	0
CEP68	23177	symbol	H. sapiens	23177	H. sapiens	CEP68	0	1	0	centrosomal protein 68	GO:0010457 centriole-centriole cohesion;GO:0007098 centrosome cycle;GO:0031023 microtubule organizing center organization		Predicted intracellular proteins	Centriolar satellite;Nucleoplasm (Supported)				0	0	0	0	0	0	0	0	0	0	1	0	0	0	0	0	0	0	0	0
PLAU	5328	symbol	H. sapiens	5328	H. sapiens	PLAU	0	1	0	plasminogen activator, urokinase	GO:0038195 urokinase plasminogen activator signaling pathway;GO:2000097 regulation of smooth muscle cell-matrix adhesion;GO:0010757 negative regulation of plasminogen activation		Cancer-related genes:Candidate cancer biomarkers; Potential drug targets; Peptidases:Serine-type peptidases; Disease related genes; Predicted intracellular proteins; ENZYME proteins:Hydrolases; Enzymes; Predicted secreted proteins	Golgi apparatus;Vesicles (Approved)	Amiloride; 2-{2-hydroxy-[1,1'-biphenyl]-3-yl}-1H-1,3-benzodiazole-5-carboximidamide; 2-(2-Hydroxy-5-Methoxy-Phenyl)-1h-Benzoimidazole-5-Carboxamidine; 6-(N-Phenylcarbamyl)-2-Naphthalenecarboxamidine; 2-(2-hydroxy-phenyl)-3H-benzoimidazole-5-carboxamidine; 6-[N-(4-(Aminomethyl)Phenyl)Carbamyl]-2-Naphthalenecarboxamidine; 6-[N-(1-Isopropyl-3,4-Dihydro-7-Isoquinolinyl)Carbamyl]-2-Naphthalenecarboxam…	(M212)PID INTEGRIN5 PATHWAY; (M169)PID INTEGRIN2 PATHWAY; (M63)PID AVB3 OPN PATHWAY	(M5946)HALLMARK COAGULATION; (M5890)HALLMARK TNFA SIGNALING VIA NFKB; (M5953)HALLMARK KRAS SIGNALING UP	0	0	0	0	0	0	0	0	0	0	0	0	0	0	0	0	0	0	0	0
SLC25A25	114789	symbol	H. sapiens	114789	H. sapiens	SLC25A25	0	1	0	solute carrier family 25 member 25	GO:0015866 ADP transport;GO:0015867 ATP transport;GO:0032094 response to food		Transporters:Electrochemical Potential-driven transporters; Predicted intracellular proteins	Mitochondria;Vesicles (Supported)				0	0	0	0	0	0	0	0	1	0	0	0	0	0	0	0	0	0	0	0
HEXIM2	124790	symbol	H. sapiens	124790	H. sapiens	HEXIM2	0	1	0	HEXIM P-TEFb complex subunit 2	GO:0045736 negative regulation of cyclin-dependent protein serine/threonine kinase activity;GO:1904030 negative regulation of cyclin-dependent protein kinase activity;GO:0000079 regulation of cyclin-dependent protein serine/threonine kinase activity		Predicted intracellular proteins	Nuclear speckles;Nucleoplasm (Supported)				0	0	0	0	0	0	0	0	0	0	0	0	0	0	0	0	0	0	0	0
PSMD12	5718	symbol	H. sapiens	5718	H. sapiens	PSMD12	0	1	0	proteasome 26S subunit, non-ATPase 12	GO:0043161 proteasome-mediated ubiquitin-dependent protein catabolic process;GO:0010498 proteasomal protein catabolic process;GO:0006511 ubiquitin-dependent protein catabolic process		Predicted intracellular proteins; Disease related genes	Microtubules (Approved); Additional: Cytosol;Nucleoplasm			(M5924)HALLMARK MTORC1 SIGNALING	0	0	1	0	0	0	0	0	1	0	0	0	0	0	0	0	0	0	0	0
SLC35C2	51006	symbol	H. sapiens	51006	H. sapiens	SLC35C2	0	1	0	solute carrier family 35 member C2	GO:0015786 UDP-glucose transmembrane transport;GO:0090481 pyrimidine nucleotide-sugar transmembrane transport;GO:0015780 nucleotide-sugar transmembrane transport		Transporters:Electrochemical Potential-driven transporters	Golgi apparatus (Supported); Additional: Nucleoplasm				0	0	0	0	0	0	0	0	0	0	0	0	0	0	0	0	0	0	0	0
SENP2	59343	symbol	H. sapiens	59343	H. sapiens	SENP2	0	1	0	SUMO specific peptidase 2	GO:0016926 protein desumoylation;GO:0031648 protein destabilization;GO:0016925 protein sumoylation		Peptidases:Cysteine-type peptidases; Transporters:Transporter channels and pores; Predicted intracellular proteins; Enzymes	Cytosol (Supported)		(M5493)WNT SIGNALING		0	1	1	0	0	0	0	0	0	0	0	0	0	0	0	0	0	0	0	0
ST3GAL2	6483	symbol	H. sapiens	6483	H. sapiens	ST3GAL2	0	1	0	ST3 beta-galactoside alpha-2,3-sialyltransferase 2	GO:0010707 globoside biosynthetic process via lactosylceramide;GO:0001575 globoside metabolic process;GO:0001576 globoside biosynthetic process		Enzymes; ENZYME proteins:Transferases	Vesicles (Uncertain)				1	0	0	0	0	0	0	1	1	0	0	0	0	0	0	0	0	0	0	0
AP3M2	10947	symbol	H. sapiens	10947	H. sapiens	AP3M2	0	1	0	adaptor related protein complex 3 subunit mu 2	GO:0016183 synaptic vesicle coating;GO:0035652 clathrin-coated vesicle cargo loading;GO:0035654 clathrin-coated vesicle cargo loading, AP-3-mediated		Predicted intracellular proteins					0	0	0	0	1	0	0	0	0	0	1	0	0	1	0	1	0	0	0	0
PSMA5	5686	symbol	H. sapiens	5686	H. sapiens	PSMA5	0	1	0	proteasome 20S subunit alpha 5	GO:0043161 proteasome-mediated ubiquitin-dependent protein catabolic process;GO:0010498 proteasomal protein catabolic process;GO:0006511 ubiquitin-dependent protein catabolic process		Predicted intracellular proteins; Peptidases:Threonine-type peptidases; Enzymes	Cytosol (Supported)	(3AR,6R,6AS)-6-((S)-((S)-CYCLOHEX-2-ENYL)(HYDROXY)METHYL)-6A-METHYL-4-OXO-HEXAHYDRO-2H-FURO[3,2-C]PYRROLE-6-CARBALDEHYDE			0	0	1	0	0	0	0	0	1	0	0	0	0	0	0	0	0	0	0	0
SYTL1	84958	symbol	H. sapiens	84958	H. sapiens	SYTL1	0	1	0	synaptotagmin like 1	GO:0006887 exocytosis;GO:0032940 secretion by cell;GO:0140352 export from cell		Predicted intracellular proteins					1	0	0	0	0	0	0	0	0	0	1	0	0	0	0	0	0	0	0	0
NUMA1	4926	symbol	H. sapiens	4926	H. sapiens	NUMA1	0	1	0	nuclear mitotic apparatus protein 1	GO:0055048 anastral spindle assembly;GO:1902363 regulation of protein localization to spindle pole body;GO:1902365 positive regulation of protein localization to spindle pole body		Human disease related genes:Cancers:Cancers of haematopoietic and lymphoid tissues; Cancer-related genes:Mutational cancer driver genes; Predicted intracellular proteins	Nucleoplasm (Supported); Additional: Cytosol		(M220)PID CASPASE PATHWAY	(M5893)HALLMARK MITOTIC SPINDLE; (M5901)HALLMARK G2M CHECKPOINT	0	0	0	0	0	1	0	0	0	0	0	0	0	0	0	0	0	0	0	0
CCDC86	79080	symbol	H. sapiens	79080	H. sapiens	CCDC86	0	1	0	coiled-coil domain containing 86			Predicted intracellular proteins	Mitotic chromosome;Nucleoli;Nucleoli rim (Enhanced); Additional: Nucleoplasm				0	0	0	0	0	0	0	0	0	0	0	0	0	0	0	0	0	0	0	0
PCGF2	7703	symbol	H. sapiens	7703	H. sapiens	PCGF2	0	1	0	polycomb group ring finger 2	GO:0070301 cellular response to hydrogen peroxide;GO:0048704 embryonic skeletal system morphogenesis;GO:0042542 response to hydrogen peroxide		Human disease related genes:Congenital malformations:Congenital malformations of the nervous system; Predicted intracellular proteins; Disease related genes	Nucleoplasm (Supported)				0	0	0	0	0	0	0	0	0	0	0	0	0	0	0	0	0	0	0	0
C11orf95	65998	gene_synonym	H. sapiens	65998	H. sapiens	ZFTA	0	1	0	zinc finger translocation associated	GO:0045892 negative regulation of DNA-templated transcription;GO:1902679 negative regulation of RNA biosynthetic process;GO:0051253 negative regulation of RNA metabolic process		Predicted intracellular proteins; Disease related genes	Intermediate filaments (Approved)				0	0	0	0	0	0	0	0	0	0	0	0	0	0	0	0	0	0	0	0
KLHL32	114792	symbol	H. sapiens	114792	H. sapiens	KLHL32	0	1	0	kelch like family member 32			Predicted intracellular proteins					0	0	0	0	0	0	0	0	0	0	0	0	0	0	0	0	0	0	0	0
CEACAM6	4680	symbol	H. sapiens	4680	H. sapiens	CEACAM6	0	1	0	CEA cell adhesion molecule 6	GO:1904906 positive regulation of endothelial cell-matrix adhesion via fibronectin;GO:1904904 regulation of endothelial cell-matrix adhesion via fibronectin;GO:0034116 positive regulation of heterotypic cell-cell adhesion		Cancer-related genes:Candidate cancer biomarkers; Predicted intracellular proteins; CD markers					0	0	0	0	0	0	0	0	0	0	0	0	0	0	0	0	0	0	0	0
GOLGA2	2801	symbol	H. sapiens	2801	H. sapiens	GOLGA2	0	1	0	golgin A2	GO:0090166 Golgi disassembly;GO:0060050 positive regulation of protein glycosylation;GO:0090161 Golgi ribbon formation		Predicted intracellular proteins	Golgi apparatus (Enhanced)		(M129)PID PLK1 PATHWAY		1	0	0	0	1	1	0	0	1	0	0	0	0	0	1	1	0	0	1	0
BCAP29	55973	symbol	H. sapiens	55973	H. sapiens	BCAP29	0	1	0	B cell receptor associated protein 29	GO:0070973 protein localization to endoplasmic reticulum exit site;GO:0070972 protein localization to endoplasmic reticulum;GO:0006888 endoplasmic reticulum to Golgi vesicle-mediated transport		Predicted intracellular proteins; Transporters:Primary Active Transporters	Cytosol (Approved)				0	0	0	0	0	0	0	0	0	0	1	0	0	0	0	1	0	0	0	0
SYNM	23336	symbol	H. sapiens	23336	H. sapiens	SYNM	0	1	0	synemin	GO:0031443 fast-twitch skeletal muscle fiber contraction;GO:0003010 voluntary skeletal muscle contraction;GO:0014721 twitch skeletal muscle contraction		Predicted intracellular proteins	Intermediate filaments (Supported)				0	0	0	0	0	0	0	0	0	0	0	0	0	0	0	0	0	0	0	0
VNN3	55350	gene_synonym	H. sapiens	55350	H. sapiens	VNN3P	0	1	0	vanin 3, pseudogene								0	0	0	0	0	0	0	0	0	0	0	0	0	0	0	0	0	0	0	0
GTF3C2	2976	symbol	H. sapiens	2976	H. sapiens	GTF3C2	0	1	0	general transcription factor IIIC subunit 2	GO:0042791 5S class rRNA transcription by RNA polymerase III;GO:0042797 tRNA transcription by RNA polymerase III;GO:0009304 tRNA transcription		Predicted intracellular proteins	Nucleoplasm (Supported)				0	0	0	0	0	0	0	0	0	0	0	0	0	0	0	0	0	0	0	0
KANK2	25959	symbol	H. sapiens	25959	H. sapiens	KANK2	0	1	0	KN motif and ankyrin repeat domains 2	GO:0070563 negative regulation of vitamin D receptor signaling pathway;GO:0090521 podocyte cell migration;GO:0070562 regulation of vitamin D receptor signaling pathway		Human disease related genes:Urinary system diseases:Kidney diseases; Predicted intracellular proteins; Disease related genes	Nucleoplasm (Approved); Additional: Cytosol				0	0	0	0	0	0	0	0	0	0	0	0	0	0	0	0	0	0	0	0
CALML4	91860	symbol	H. sapiens	91860	H. sapiens	CALML4	0	1	0	calmodulin like 4			RAS pathway related proteins; Predicted intracellular proteins	Golgi apparatus (Approved); Additional: Cytosol;Nucleoplasm				0	0	0	0	0	0	0	0	1	0	0	0	0	0	0	0	0	0	0	0
IPCEF1	26034	symbol	H. sapiens	26034	H. sapiens	IPCEF1	0	1	0	interaction protein for cytohesin exchange factors 1	GO:0015671 oxygen transport;GO:0015669 gas transport;GO:0098869 cellular oxidant detoxification		Predicted intracellular proteins	Nuclear speckles;Plasma membrane (Approved); Additional: Cytoplasmic bodies;Nucleoli		(M12771)SA PTEN PATHWAY; (M86)PID ARF6 PATHWAY	(M5938)HALLMARK REACTIVE OXYGEN SPECIES PATHWAY	0	0	0	0	0	0	0	0	0	0	0	0	0	0	0	0	0	0	0	0
OLFML2A	169611	symbol	H. sapiens	169611	H. sapiens	OLFML2A	0	1	0	olfactomedin like 2A	GO:0030198 extracellular matrix organization;GO:0043062 extracellular structure organization;GO:0045229 external encapsulating structure organization		Predicted intracellular proteins; Predicted secreted proteins	Cytosol;Nucleoplasm (Approved)				0	0	0	0	0	0	0	0	0	0	0	0	0	0	0	0	0	0	0	0
DSTYK	25778	symbol	H. sapiens	25778	H. sapiens	DSTYK	0	1	0	dual serine/threonine and tyrosine protein kinase	GO:0045743 positive regulation of fibroblast growth factor receptor signaling pathway;GO:0040036 regulation of fibroblast growth factor receptor signaling pathway;GO:0044344 cellular response to fibroblast growth factor stimulus	yes	Potential drug targets; Kinases; Disease related genes; ENZYME proteins:Transferases; Human disease related genes:Nervous system diseases:Other nervous and sensory system diseases; Predicted intracellular proteins; Human disease related genes:Congenital malformations:Congenital malformations of the urinary system; Enzymes					0	1	0	0	0	0	0	0	0	0	0	0	0	0	0	0	0	1	0	0
ZNF585A	199704	symbol	H. sapiens	199704	H. sapiens	ZNF585A	0	1	0	zinc finger protein 585A	GO:0045944 positive regulation of transcription by RNA polymerase II;GO:0045893 positive regulation of DNA-templated transcription;GO:1902680 positive regulation of RNA biosynthetic process		Transcription factors:Zinc-coordinating DNA-binding domains; Predicted intracellular proteins					0	0	0	0	0	0	0	0	0	0	0	0	0	0	0	0	0	0	0	0
CDK5R1	8851	symbol	H. sapiens	8851	H. sapiens	CDK5R1	0	1	0	cyclin dependent kinase 5 regulatory subunit 1	GO:0021586 pons maturation;GO:0021718 superior olivary nucleus development;GO:0021722 superior olivary nucleus maturation		Predicted intracellular proteins	Nucleoplasm;Vesicles (Approved)	Indirubin-3'-monoxime; 6-PHENYL[5H]PYRROLO[2,3-B]PYRAZINE	(M69)PID REELIN PATHWAY; (M163)PID LIS1 PATHWAY; (M270)PID MAPK TRK PATHWAY	(M5919)HALLMARK HEDGEHOG SIGNALING; (M5921)HALLMARK COMPLEMENT; (M5939)HALLMARK P53 PATHWAY	0	1	0	0	0	0	1	0	1	0	0	1	0	0	1	0	0	1	0	0
PRKX	5613	symbol	H. sapiens	5613	H. sapiens	PRKX	0	1	0	protein kinase cAMP-dependent X-linked catalytic subunit	GO:2000696 regulation of epithelial cell differentiation involved in kidney development;GO:0001935 endothelial cell proliferation;GO:0043542 endothelial cell migration	yes	Potential drug targets; Disease related genes; ENZYME proteins:Transferases; Predicted intracellular proteins; Enzymes; Kinases:AGC Ser/Thr protein kinases	Nucleoplasm (Supported)				0	1	0	0	0	0	0	0	0	0	0	0	0	0	0	0	0	0	0	0
EPHA10	284656	symbol	H. sapiens	284656	H. sapiens	EPHA10	0	1	0	EPH receptor A10	GO:0048013 ephrin receptor signaling pathway;GO:0007411 axon guidance;GO:0097485 neuron projection guidance	yes	Kinases:Tyr protein kinases; Predicted intracellular proteins; Enzymes; ENZYME proteins:Transferases					0	1	0	0	0	0	1	0	0	0	0	0	0	0	0	0	0	1	0	0
ESRP1	54845	symbol	H. sapiens	54845	H. sapiens	ESRP1	0	1	0	epithelial splicing regulatory protein 1	GO:0042669 regulation of inner ear auditory receptor cell fate specification;GO:0045607 regulation of inner ear auditory receptor cell differentiation;GO:0045631 regulation of mechanoreceptor differentiation		Predicted intracellular proteins; Human disease related genes:Nervous system diseases:Ear disease; Disease related genes	Nuclear bodies (Enhanced); Additional: Nucleoplasm				0	0	0	0	0	0	0	0	0	0	0	1	0	0	0	0	0	0	0	0
HLA-E	3133	symbol	H. sapiens	3133	H. sapiens	HLA-E	0	1	0	major histocompatibility complex, class I, E	GO:0001815 positive regulation of antibody-dependent cellular cytotoxicity;GO:0032679 regulation of TRAIL production;GO:0032759 positive regulation of TRAIL production		Predicted secreted proteins	Plasma membrane;Vesicles (Supported)			(M5950)HALLMARK ALLOGRAFT REJECTION	0	0	1	0	0	0	0	0	0	0	0	0	0	0	0	0	0	0	0	0
PRKAA1	5562	symbol	H. sapiens	5562	H. sapiens	PRKAA1	0	1	0	protein kinase AMP-activated catalytic subunit alpha 1	GO:0046317 regulation of glucosylceramide biosynthetic process;GO:0046318 negative regulation of glucosylceramide biosynthetic process;GO:1903109 positive regulation of mitochondrial transcription	yes	ENZYME proteins:Transferases; Predicted intracellular proteins; Enzymes; Kinases:CAMK Ser/Thr protein kinases; FDA approved drug targets:Small molecule drugs	Nuclear speckles (Supported); Additional: Cytosol	Adenosine phosphate; ATP; Phenformin; Acetylsalicylic acid; Fostamatinib	(M87)PID LKB1 PATHWAY; (M237)PID VEGFR1 2 PATHWAY		0	1	0	0	0	0	0	0	1	0	1	0	0	0	1	0	0	0	1	0
MTMR14	64419	symbol	H. sapiens	64419	H. sapiens	MTMR14	0	1	0	myotubularin related protein 14	GO:0006661 phosphatidylinositol biosynthetic process;GO:0046488 phosphatidylinositol metabolic process;GO:0046474 glycerophospholipid biosynthetic process		Predicted intracellular proteins; Disease related genes					0	0	0	0	0	0	0	0	1	0	0	0	0	0	0	0	0	0	1	0
MMS19	64210	symbol	H. sapiens	64210	H. sapiens	MMS19	0	1	0	MMS19 homolog, cytosolic iron-sulfur assembly component	GO:0000160 phosphorelay signal transduction system;GO:0097428 protein maturation by iron-sulfur cluster transfer;GO:0016226 iron-sulfur cluster assembly		Predicted intracellular proteins	Nucleoplasm (Enhanced)				0	0	0	0	0	0	0	0	0	0	0	0	0	0	0	0	0	0	0	0
CMTR1	23070	symbol	H. sapiens	23070	H. sapiens	CMTR1	0	1	0	cap methyltransferase 1	GO:0036451 cap mRNA methylation;GO:0097309 cap1 mRNA methylation;GO:0006370 7-methylguanosine mRNA capping		Predicted intracellular proteins; Enzymes; ENZYME proteins:Transferases	Nucleoplasm (Enhanced); Additional: Vesicles	Ademetionine		(M5911)HALLMARK INTERFERON ALPHA RESPONSE; (M5913)HALLMARK INTERFERON GAMMA RESPONSE	0	0	0	0	0	0	0	0	0	0	0	0	0	0	0	0	0	0	0	0
RFX5	5993	symbol	H. sapiens	5993	H. sapiens	RFX5	0	1	0	regulatory factor X5	GO:0045348 positive regulation of MHC class II biosynthetic process;GO:0045346 regulation of MHC class II biosynthetic process;GO:0000122 negative regulation of transcription by RNA polymerase II		Human disease related genes:Immune system diseases:Primary immunodeficiency; Predicted intracellular proteins; Transcription factors:Helix-turn-helix domains; Disease related genes	Nucleoplasm (Supported); Additional: Vesicles				0	0	0	0	0	0	0	0	0	0	0	0	0	0	0	0	0	0	0	0
CYP51A1	1595	symbol	H. sapiens	1595	H. sapiens	CYP51A1	0	1	0	cytochrome P450 family 51 subfamily A member 1	GO:1900222 negative regulation of amyloid-beta clearance;GO:1900221 regulation of amyloid-beta clearance;GO:0006695 cholesterol biosynthetic process		Predicted intracellular proteins; FDA approved drug targets:Small molecule drugs; ENZYME proteins:Oxidoreductases; Enzymes	Endoplasmic reticulum (Approved)	Tioconazole; Itraconazole; Levoketoconazole; (S)-econazole		(M5892)HALLMARK CHOLESTEROL HOMEOSTASIS; (M5924)HALLMARK MTORC1 SIGNALING	0	0	0	0	0	0	0	0	0	0	0	0	0	0	0	0	0	0	0	0
IKZF5	64376	symbol	H. sapiens	64376	H. sapiens	IKZF5	0	1	0	IKAROS family zinc finger 5	GO:0000122 negative regulation of transcription by RNA polymerase II;GO:0045892 negative regulation of DNA-templated transcription;GO:1902679 negative regulation of RNA biosynthetic process		Transcription factors:Zinc-coordinating DNA-binding domains; Predicted intracellular proteins; Human disease related genes:Cardiovascular diseases:Hematologic diseases; Disease related genes	Nucleoplasm (Supported); Additional: Cytosol;Plasma membrane				0	0	0	0	0	0	0	0	0	0	0	0	0	0	0	0	0	0	0	0
SNX33	257364	symbol	H. sapiens	257364	H. sapiens	SNX33	0	1	0	sorting nexin 33	GO:0017038 protein import;GO:0044351 macropinocytosis;GO:0036089 cleavage furrow formation		Predicted intracellular proteins					0	0	0	0	1	1	0	0	0	0	1	0	0	0	1	0	0	0	0	1
C2orf69	205327	symbol	H. sapiens	205327	H. sapiens	C2orf69	0	1	0	chromosome 2 open reading frame 69	GO:0006119 oxidative phosphorylation;GO:0009060 aerobic respiration;GO:0045333 cellular respiration		Human disease related genes:Congenital disorders of metabolism:Mitochondrial diseases; Predicted intracellular proteins; Disease related genes					0	0	0	0	0	0	0	0	1	0	0	0	0	0	0	0	0	0	0	0
C1QA	712	symbol	H. sapiens	712	H. sapiens	C1QA	0	1	0	complement C1q A chain	GO:0150064 vertebrate eye-specific patterning;GO:0150062 complement-mediated synapse pruning;GO:0098883 synapse pruning		Human disease related genes:Skin diseases:Skin and soft tissue diseases; Disease related genes; Predicted intracellular proteins; Human disease related genes:Immune system diseases:Allergies and autoimmune diseases; Human disease related genes:Immune system diseases:Primary immunodeficiency; Predicted secreted proteins		Cetuximab; Etanercept; Palivizumab; Daclizumab; Bevacizumab	(M5880)NABA ECM AFFILIATED; (M5885)NABA MATRISOME ASSOCIATED; (M5889)NABA MATRISOME	(M5946)HALLMARK COAGULATION; (M5921)HALLMARK COMPLEMENT	0	0	0	0	0	0	0	0	1	0	0	0	0	0	0	0	1	0	1	0
UBE2Q1	55585	symbol	H. sapiens	55585	H. sapiens	UBE2Q1	0	1	0	ubiquitin conjugating enzyme E2 Q1	GO:0070459 prolactin secretion;GO:0001967 suckling behavior;GO:0007617 mating behavior		Predicted intracellular proteins; Enzymes; ENZYME proteins:Transferases	Nucleoplasm (Approved); Additional: Centrosome;Cytosol				0	0	1	0	0	0	0	0	0	0	0	0	0	0	0	0	0	0	0	0
KYAT1	883	symbol	H. sapiens	883	H. sapiens	KYAT1	0	1	0	kynurenine aminotransferase 1	GO:0097053 L-kynurenine catabolic process;GO:0097052 L-kynurenine metabolic process;GO:0070189 kynurenine metabolic process		Predicted intracellular proteins; ENZYME proteins:Lyases; Enzymes; ENZYME proteins:Transferases	Cytosol (Supported, Approved)	Pyridoxal phosphate; Pyridoxamine-5'-Phosphate; D-Phenylalanine; N(6)-(pyridoxal phosphate)-L-lysine; Indoleacetic acid			0	0	0	0	0	0	0	0	0	0	0	0	0	0	0	0	0	0	0	0
B4GALT3	8703	symbol	H. sapiens	8703	H. sapiens	B4GALT3	0	1	0	beta-1,4-galactosyltransferase 3	GO:0006682 galactosylceramide biosynthetic process;GO:0019375 galactolipid biosynthetic process;GO:0046476 glycosylceramide biosynthetic process		Predicted intracellular proteins; Enzymes; ENZYME proteins:Transferases	Golgi apparatus (Supported); Additional: Cytosol				1	0	0	0	0	0	0	1	1	0	0	0	0	0	0	0	0	0	0	0
HSBP1	3281	symbol	H. sapiens	3281	H. sapiens	HSBP1	0	1	0	heat shock factor binding protein 1	GO:0010286 heat acclimation;GO:0070370 cellular heat acclimation;GO:0019896 axonal transport of mitochondrion		Predicted intracellular proteins	Nucleoli (Supported)				0	0	0	0	0	0	0	0	0	0	0	0	0	0	0	0	0	0	0	0
MXD4	10608	symbol	H. sapiens	10608	H. sapiens	MXD4	0	1	0	MAX dimerization protein 4	GO:0000122 negative regulation of transcription by RNA polymerase II;GO:0045892 negative regulation of DNA-templated transcription;GO:1902679 negative regulation of RNA biosynthetic process		Predicted intracellular proteins; Transcription factors:Basic domains	Cytosol (Supported)		(M254)PID MYC REPRESS PATHWAY	(M5939)HALLMARK P53 PATHWAY	0	0	0	0	0	0	0	0	0	0	0	1	0	0	0	0	0	0	0	0
ACSL5	51703	symbol	H. sapiens	51703	H. sapiens	ACSL5	0	1	0	acyl-CoA synthetase long chain family member 5	GO:0010747 positive regulation of long-chain fatty acid import across plasma membrane;GO:0140214 positive regulation of long-chain fatty acid import into cell;GO:0010746 regulation of long-chain fatty acid import across plasma membrane		ENZYME proteins:Ligase; Enzymes	Mitochondria (Supported); Additional: Nucleoplasm			(M5949)HALLMARK PEROXISOME; (M5948)HALLMARK BILE ACID METABOLISM; (M5935)HALLMARK FATTY ACID METABOLISM	0	0	0	0	0	0	0	0	1	0	0	0	0	0	0	0	0	0	0	0
TARS2	80222	symbol	H. sapiens	80222	H. sapiens	TARS2	0	1	0	threonyl-tRNA synthetase 2, mitochondrial	GO:0070159 mitochondrial threonyl-tRNA aminoacylation;GO:0006435 threonyl-tRNA aminoacylation;GO:0070127 tRNA aminoacylation for mitochondrial protein translation		Potential drug targets; Disease related genes; Human disease related genes:Congenital disorders of metabolism:Mitochondrial diseases; Predicted intracellular proteins; ENZYME proteins:Ligase; Enzymes	Cytosol;Nucleoplasm (Approved)	Threonine			0	0	0	0	0	0	0	0	0	0	0	0	0	0	0	0	0	0	0	0
PDGFD	80310	symbol	H. sapiens	80310	H. sapiens	PDGFD	0	1	0	platelet derived growth factor D	GO:0071673 positive regulation of smooth muscle cell chemotaxis;GO:2000439 positive regulation of monocyte extravasation;GO:2000437 regulation of monocyte extravasation		RAS pathway related proteins; Predicted intracellular proteins; Predicted secreted proteins	Golgi apparatus;Vesicles (Approved)	CR002; Tandutinib	(M174)PID UPA UPAR PATHWAY; (M5883)NABA SECRETED FACTORS; (M5885)NABA MATRISOME ASSOCIATED		0	0	0	0	0	0	0	0	0	1	0	1	0	0	0	0	0	1	0	0
PDE4DIP	9659	symbol	H. sapiens	9659	H. sapiens	PDE4DIP	0	1	0	phosphodiesterase 4D interacting protein	GO:0090063 positive regulation of microtubule nucleation;GO:1903358 regulation of Golgi organization;GO:0010968 regulation of microtubule nucleation		Predicted intracellular proteins; Cancer-related genes; Disease related genes	Golgi apparatus (Supported)			(M5909)HALLMARK MYOGENESIS	0	0	0	0	0	0	0	0	0	0	0	0	0	0	0	0	0	0	0	0
PTPA	5524	symbol	H. sapiens	5524	H. sapiens	PTPA	0	1	0	protein phosphatase 2 phosphatase activator	GO:0032516 positive regulation of phosphoprotein phosphatase activity;GO:0032515 negative regulation of phosphoprotein phosphatase activity;GO:0010923 negative regulation of phosphatase activity		ENZYME proteins:Isomerase; Predicted intracellular proteins; Enzymes	Nucleoplasm (Enhanced); Additional: Cytosol		(M261)PID P53 REGULATION PATHWAY; (M254)PID MYC REPRESS PATHWAY	(M5938)HALLMARK REACTIVE OXYGEN SPECIES PATHWAY	0	0	0	0	0	1	0	0	1	0	0	0	1	0	0	0	0	0	0	0
TMEM189	387521	gene_synonym	H. sapiens	387521	H. sapiens	PEDS1	0	1	0	plasmanylethanolamine desaturase 1	GO:0008611 ether lipid biosynthetic process;GO:0046504 glycerol ether biosynthetic process;GO:1901503 ether biosynthetic process		ENZYME proteins:Oxidoreductases; Enzymes	Endoplasmic reticulum (Supported)				0	0	0	0	0	0	0	0	0	0	0	0	0	0	0	0	0	0	0	0
PDCD2	5134	symbol	H. sapiens	5134	H. sapiens	PDCD2	0	1	0	programmed cell death 2	GO:1902035 positive regulation of hematopoietic stem cell proliferation;GO:1902033 regulation of hematopoietic stem cell proliferation;GO:1901532 regulation of hematopoietic progenitor cell differentiation		Predicted intracellular proteins	Nucleoplasm (Approved); Additional: Cytokinetic bridge				0	0	0	0	0	0	0	0	0	0	0	0	1	0	0	0	0	0	0	0
SNX32	254122	symbol	H. sapiens	254122	H. sapiens	SNX32	0	1	0	sorting nexin 32	GO:0042147 retrograde transport, endosome to Golgi;GO:0016482 cytosolic transport;GO:0016241 regulation of macroautophagy		Predicted intracellular proteins	Cytosol (Approved); Additional: Focal adhesion sites				0	0	0	0	0	0	0	0	0	0	0	0	0	0	1	0	0	0	0	1
CTSV	1515	symbol	H. sapiens	1515	H. sapiens	CTSV	0	1	0	cathepsin V	GO:0019886 antigen processing and presentation of exogenous peptide antigen via MHC class II;GO:0002495 antigen processing and presentation of peptide antigen via MHC class II;GO:0002504 antigen processing and presentation of peptide or polysaccharide antigen via MHC class II		Peptidases:Cysteine-type peptidases; Predicted intracellular proteins; ENZYME proteins:Hydrolases; Enzymes	Cytosol;Nucleoli fibrillar center (Approved); Additional: Nucleoplasm;Plasma membrane	3-amino-5-phenylpentane; 4-Methylpiperazin-1-Yl Carbonyl Group	(M3468)NABA ECM REGULATORS; (M5885)NABA MATRISOME ASSOCIATED; (M5889)NABA MATRISOME	(M5946)HALLMARK COAGULATION; (M5941)HALLMARK UV RESPONSE UP; (M5921)HALLMARK COMPLEMENT	1	0	1	0	0	0	0	0	0	0	0	0	1	1	0	0	0	0	1	0
CYTH2	9266	symbol	H. sapiens	9266	H. sapiens	CYTH2	0	1	0	cytohesin 2	GO:0032012 regulation of ARF protein signal transduction;GO:0046578 regulation of Ras protein signal transduction;GO:0051056 regulation of small GTPase mediated signal transduction		Predicted intracellular proteins	Cytosol (Supported); Additional: Golgi apparatus;Plasma membrane	Inositol 1,3,4,5-Tetrakisphosphate; Formic acid; 1D-myo-inositol 1,4,5-trisphosphate; S,S-(2-Hydroxyethyl)Thiocysteine; Brefeldin A	(M243)PID ARF 3PATHWAY; (M86)PID ARF6 PATHWAY; (M141)PID PI3KCI PATHWAY	(M5893)HALLMARK MITOTIC SPINDLE	1	0	0	0	0	0	0	0	0	0	0	0	0	0	0	0	0	0	0	0
PRRT1	80863	symbol	H. sapiens	80863	H. sapiens	PRRT1	0	1	0	proline rich transmembrane protein 1	GO:0060292 long-term synaptic depression;GO:2000311 regulation of AMPA receptor activity;GO:0034394 protein localization to cell surface		Predicted intracellular proteins					0	1	0	0	0	0	0	0	0	0	0	0	0	0	0	0	1	0	0	0
OXER1	165140	symbol	H. sapiens	165140	H. sapiens	OXER1	0	1	0	oxoeicosanoid receptor 1	GO:0007193 adenylate cyclase-inhibiting G protein-coupled receptor signaling pathway;GO:0007188 adenylate cyclase-modulating G protein-coupled receptor signaling pathway;GO:0007186 G protein-coupled receptor signaling pathway		G-protein coupled receptors:GPCRs excl olfactory receptors					0	0	0	0	0	0	0	0	0	0	0	0	0	0	0	0	0	0	0	0
CLDN6	9074	symbol	H. sapiens	9074	H. sapiens	CLDN6	0	1	0	claudin 6	GO:0016338 calcium-independent cell-cell adhesion via plasma membrane cell-adhesion molecules;GO:0070830 bicellular tight junction assembly;GO:0120192 tight junction assembly		Predicted intracellular proteins				(M5915)HALLMARK APICAL JUNCTION	0	0	0	0	0	0	0	0	0	0	0	0	0	0	0	0	1	0	0	0
GOLGA7	51125	symbol	H. sapiens	51125	H. sapiens	GOLGA7	0	1	0	golgin A7	GO:0018230 peptidyl-L-cysteine S-palmitoylation;GO:0018231 peptidyl-S-diacylglycerol-L-cysteine biosynthetic process from peptidyl-cysteine;GO:0043001 Golgi to plasma membrane protein transport		Predicted intracellular proteins; Transporters:Accessory Factors Involved in Transport					0	1	0	0	0	0	0	0	0	0	1	0	0	0	0	1	0	0	0	0
FGF1	2246	symbol	H. sapiens	2246	H. sapiens	FGF1	0	1	0	fibroblast growth factor 1	GO:0060681 branch elongation involved in ureteric bud branching;GO:0060677 ureteric bud elongation;GO:1901509 regulation of endothelial tube morphogenesis		Cancer-related genes:Candidate cancer biomarkers; FDA approved drug targets:Biotech drugs; RAS pathway related proteins; Predicted intracellular proteins; FDA approved drug targets:Small molecule drugs; Predicted secreted proteins	Nucleoplasm (Supported)	Pentosan polysulfate; Amlexanox; Heparin; Sucrosofate; Formic acid; O2-Sulfo-Glucuronic Acid; N,O6-Disulfo-Glucosamine; Naphthalene Trisulfonate; Pazopanib; 5-aminonaphthalene-2-sulfonic acid; Foreskin fibroblast (neonatal); Foreskin keratinocyte (neonatal)	(M276)PID FGF PATHWAY; (M5883)NABA SECRETED FACTORS; (M5885)NABA MATRISOME ASSOCIATED		0	0	0	0	0	0	0	0	0	0	0	1	0	0	0	0	0	1	0	0
BCL2L13	23786	symbol	H. sapiens	23786	H. sapiens	BCL2L13	0	1	0	BCL2 like 13	GO:0006919 activation of cysteine-type endopeptidase activity involved in apoptotic process;GO:0043280 positive regulation of cysteine-type endopeptidase activity involved in apoptotic process;GO:2001056 positive regulation of cysteine-type endopeptidase activity		Predicted intracellular proteins	Mitochondria (Enhanced)			(M5905)HALLMARK ADIPOGENESIS	0	0	0	0	0	0	0	0	0	0	0	0	1	0	0	0	0	0	0	0
SPTBN4	57731	symbol	H. sapiens	57731	H. sapiens	SPTBN4	0	1	0	spectrin beta, non-erythrocytic 4	GO:0045162 clustering of voltage-gated sodium channels;GO:0010459 negative regulation of heart rate;GO:0045161 neuronal ion channel clustering		Human disease related genes:Musculoskeletal diseases:Muscular diseases; Predicted intracellular proteins; Disease related genes	Nucleoli (Approved); Additional: Nucleoplasm				1	0	0	0	0	0	1	0	0	0	0	0	0	0	0	0	1	0	0	0
NDRG3	57446	symbol	H. sapiens	57446	H. sapiens	NDRG3	0	1	0	NDRG family member 3	GO:0030308 negative regulation of cell growth;GO:0045926 negative regulation of growth;GO:0001558 regulation of cell growth		Predicted intracellular proteins	Cytosol (Approved); Additional: Vesicles				0	0	0	0	0	0	0	0	0	0	0	0	0	0	0	0	0	0	0	0
PDIA5	10954	symbol	H. sapiens	10954	H. sapiens	PDIA5	0	1	0	protein disulfide isomerase family A member 5	GO:0022900 electron transport chain;GO:0006457 protein folding;GO:0006091 generation of precursor metabolites and energy		ENZYME proteins:Isomerase; Predicted intracellular proteins; Enzymes	Golgi apparatus;Nucleoplasm (Supported); Additional: Nucleoli fibrillar center			(M5922)HALLMARK UNFOLDED PROTEIN RESPONSE	0	0	0	0	0	0	0	0	1	0	0	0	0	0	0	0	0	0	0	0
KRTAP10-11	386678	symbol	H. sapiens	386678	H. sapiens	KRTAP10-11	0	1	0	keratin associated protein 10-11			Predicted intracellular proteins					0	0	0	0	0	0	0	0	0	0	0	0	0	0	0	0	0	0	0	0
MOB1A	55233	symbol	H. sapiens	55233	H. sapiens	MOB1A	0	1	0	MOB kinase activator 1A	GO:0035329 hippo signaling;GO:0001934 positive regulation of protein phosphorylation;GO:0042327 positive regulation of phosphorylation		Predicted intracellular proteins	Nucleoli (Approved); Additional: Cytosol;Nucleoplasm				0	0	0	0	0	0	0	0	0	0	0	0	0	0	0	0	0	0	0	0
ACO1	48	symbol	H. sapiens	48	H. sapiens	ACO1	0	1	0	aconitase 1	GO:0006101 citrate metabolic process;GO:0010040 response to iron(II) ion;GO:0072350 tricarboxylic acid metabolic process		Cancer-related genes:Mutated cancer genes; Predicted intracellular proteins; Enzymes; Citric acid cycle related proteins; ENZYME proteins:Lyases	Cytosol;Mitochondria (Supported)				0	0	0	0	0	0	0	0	1	0	0	0	0	0	0	0	0	0	0	0
USP37	57695	symbol	H. sapiens	57695	H. sapiens	USP37	0	1	0	ubiquitin specific peptidase 37	GO:0035871 protein K11-linked deubiquitination;GO:0071108 protein K48-linked deubiquitination;GO:0000082 G1/S transition of mitotic cell cycle		Peptidases:Cysteine-type peptidases; Predicted intracellular proteins; ENZYME proteins:Hydrolases; Enzymes	Nucleoli;Nucleoplasm (Approved)				0	0	1	0	0	1	0	0	0	0	0	0	0	0	0	0	0	0	0	0
ARMC9	80210	symbol	H. sapiens	80210	H. sapiens	ARMC9	0	1	0	armadillo repeat containing 9	GO:0045880 positive regulation of smoothened signaling pathway;GO:0008589 regulation of smoothened signaling pathway;GO:0060271 cilium assembly		Human disease related genes:Congenital malformations:Congenital malformations of the nervous system; Predicted intracellular proteins; Disease related genes					0	0	0	0	0	0	0	0	0	0	0	0	0	0	0	0	0	0	0	0
TRMT10B	158234	symbol	H. sapiens	158234	H. sapiens	TRMT10B	0	1	0	tRNA methyltransferase 10B	GO:0002939 tRNA N1-guanine methylation;GO:0045039 protein insertion into mitochondrial inner membrane;GO:0051204 protein insertion into mitochondrial membrane		Predicted intracellular proteins; Enzymes; ENZYME proteins:Transferases	Nucleoplasm (Approved); Additional: Plasma membrane				0	0	0	0	0	0	0	0	0	0	1	0	0	0	0	0	0	0	0	0
MKKS	8195	symbol	H. sapiens	8195	H. sapiens	MKKS	0	1	0	MKKS centrosomal shuttling protein	GO:0051877 pigment granule aggregation in cell center;GO:0038108 negative regulation of appetite by leptin-mediated signaling pathway;GO:0060027 convergent extension involved in gastrulation		Human disease related genes:Congenital malformations:Other congenital malformations; Predicted intracellular proteins; Human disease related genes:Congenital disorders of metabolism:Other congenital disorders of metabolism; Disease related genes	Centrosome (Supported)				0	0	0	0	0	0	0	0	0	0	0	0	0	0	0	0	0	0	0	0
FBN2	2201	symbol	H. sapiens	2201	H. sapiens	FBN2	0	1	0	fibrillin 2	GO:0035583 sequestering of TGFbeta in extracellular matrix;GO:0060346 bone trabecula formation;GO:0071694 maintenance of protein location in extracellular region		Human disease related genes:Congenital malformations:Other congenital malformations; Disease related genes; Human disease related genes:Congenital malformations:Congenital malformations of the musculoskeletal system; Cancer-related genes:Mutational cancer driver genes; Predicted secreted proteins		Calcium citrate; Calcium Phosphate; Calcium phosphate dihydrate	(M3008)NABA ECM GLYCOPROTEINS; (M5884)NABA CORE MATRISOME; (M5889)NABA MATRISOME	(M5930)HALLMARK EPITHELIAL MESENCHYMAL TRANSITION	0	0	0	0	0	0	0	0	0	0	0	0	0	0	0	0	0	0	0	0
MCCC1	56922	symbol	H. sapiens	56922	H. sapiens	MCCC1	0	1	0	methylcrotonyl-CoA carboxylase subunit 1	GO:0006768 biotin metabolic process;GO:0006552 leucine catabolic process;GO:0006551 leucine metabolic process		Potential drug targets; Disease related genes; Predicted intracellular proteins; ENZYME proteins:Ligase; Enzymes; Human disease related genes:Congenital disorders of metabolism:Congenital disorders of amino acid metabolism	Mitochondria (Enhanced)	Biotin		(M5905)HALLMARK ADIPOGENESIS	0	0	0	0	0	0	0	0	0	0	0	0	0	0	0	0	0	0	0	0
FOXA2	3170	symbol	H. sapiens	3170	H. sapiens	FOXA2	0	1	0	forkhead box A2	GO:0061986 negative regulation of transcription by glucose;GO:0061987 negative regulation of transcription from RNA polymerase II promoter by glucose;GO:0033132 negative regulation of glucokinase activity		Transcription factors:Helix-turn-helix domains; Cancer-related genes:Mutational cancer driver genes; Predicted intracellular proteins	Cell Junctions;Nucleoplasm (Supported)		(M285)PID HNF3A PATHWAY; (M106)PID HNF3B PATHWAY; (M219)PID HEDGEHOG GLI PATHWAY	(M5957)HALLMARK PANCREAS BETA CELLS	0	0	0	0	0	0	0	0	0	0	0	0	0	0	0	0	0	0	0	0
ATG4D	84971	symbol	H. sapiens	84971	H. sapiens	ATG4D	0	1	0	autophagy related 4D cysteine peptidase	GO:0051697 protein delipidation;GO:0034497 protein localization to phagophore assembly site;GO:0000423 mitophagy		Peptidases:Cysteine-type peptidases; Predicted intracellular proteins; Transporters; Enzymes	Mitochondria;Nucleoplasm (Supported)				0	0	0	0	1	0	0	0	0	0	0	0	0	0	0	0	0	0	1	0
ARMC6	93436	symbol	H. sapiens	93436	H. sapiens	ARMC6	0	1	0	armadillo repeat containing 6	GO:0002244 hematopoietic progenitor cell differentiation;GO:0030097 hemopoiesis;GO:0048468 cell development		Predicted intracellular proteins	Cytosol (Enhanced)				0	0	0	0	0	0	0	0	0	0	0	0	0	0	0	0	0	0	0	0
SUSD6	9766	symbol	H. sapiens	9766	H. sapiens	SUSD6	0	1	0	sushi domain containing 6	GO:0006974 DNA damage response;GO:0033554 cellular response to stress;GO:0006950 response to stress			Nucleoplasm (Approved); Additional: Intermediate filaments				0	0	0	0	0	0	0	0	0	0	0	0	0	0	0	0	0	0	0	0
NGFR	4804	symbol	H. sapiens	4804	H. sapiens	NGFR	0	1	0	nerve growth factor receptor	GO:0042488 positive regulation of odontogenesis of dentin-containing tooth;GO:0051799 negative regulation of hair follicle development;GO:0042482 positive regulation of odontogenesis		Cancer-related genes:Candidate cancer biomarkers; RAS pathway related proteins; Predicted intracellular proteins; CD markers; Transporters	Nucleoplasm;Plasma membrane (Approved)		(M18895)SA TRKA RECEPTOR; (M187)PID TRKR PATHWAY; (M153)PID P75 NTR PATHWAY		0	0	0	1	0	0	1	0	0	0	1	0	1	0	0	0	0	1	0	0
PTPN9	5780	symbol	H. sapiens	5780	H. sapiens	PTPN9	0	1	0	protein tyrosine phosphatase non-receptor type 9	GO:0035335 peptidyl-tyrosine dephosphorylation;GO:1903078 positive regulation of protein localization to plasma membrane;GO:1904377 positive regulation of protein localization to cell periphery		Predicted intracellular proteins; ENZYME proteins:Hydrolases; Enzymes	Vesicles (Approved)				0	0	0	0	0	0	1	0	0	0	0	0	0	0	0	0	0	0	0	0
CLCC1	23155	symbol	H. sapiens	23155	H. sapiens	CLCC1	0	1	0	chloride channel CLIC like 1	GO:1902476 chloride transmembrane transport;GO:0006821 chloride transport;GO:0098661 inorganic anion transmembrane transport		Potential drug targets; Disease related genes; Predicted intracellular proteins; Human disease related genes:Nervous system diseases:Eye disease; Transporters:Transporter channels and pores	Endoplasmic reticulum (Supported)				0	0	0	0	0	0	0	0	0	0	0	0	0	0	0	0	0	0	0	0
AGRN	375790	symbol	H. sapiens	375790	H. sapiens	AGRN	0	1	0	agrin	GO:0045887 positive regulation of synaptic assembly at neuromuscular junction;GO:1904398 positive regulation of neuromuscular junction development;GO:0008582 regulation of synaptic assembly at neuromuscular junction		Potential drug targets; Disease related genes; Transporters:Accessory Factors Involved in Transport; Human disease related genes:Nervous system diseases:Other nervous and sensory system diseases; Predicted intracellular proteins; Predicted secreted proteins	Cytosol (Approved); Additional: Plasma membrane		(M5887)NABA BASEMENT MEMBRANES; (M3008)NABA ECM GLYCOPROTEINS; (M5884)NABA CORE MATRISOME	(M5909)HALLMARK MYOGENESIS; (M5937)HALLMARK GLYCOLYSIS	0	0	0	0	0	0	1	1	0	0	0	0	1	0	0	0	1	0	0	0
TGOLN2	10618	symbol	H. sapiens	10618	H. sapiens	TGOLN2	0	1	0	trans-golgi network protein 2				Golgi apparatus (Enhanced); Additional: Nucleoplasm				1	0	0	0	0	0	0	0	0	0	0	0	0	1	0	0	0	0	0	0
ADAMTSL3	57188	symbol	H. sapiens	57188	H. sapiens	ADAMTSL3	0	1	0	ADAMTS like 3	GO:0030198 extracellular matrix organization;GO:0043062 extracellular structure organization;GO:0045229 external encapsulating structure organization		Predicted secreted proteins	Vesicles (Approved)		(M3468)NABA ECM REGULATORS; (M5885)NABA MATRISOME ASSOCIATED; (M5889)NABA MATRISOME		0	0	0	0	0	0	0	0	0	0	0	0	0	0	0	0	0	0	0	0
CXXC4	80319	symbol	H. sapiens	80319	H. sapiens	CXXC4	0	1	0	CXXC finger protein 4	GO:0007352 zygotic specification of dorsal/ventral axis;GO:0009950 dorsal/ventral axis specification;GO:0000578 embryonic axis specification		Predicted intracellular proteins	Nucleoplasm (Approved); Additional: Golgi apparatus		(M5493)WNT SIGNALING		0	0	0	0	0	0	0	0	0	0	0	0	0	0	0	0	0	0	0	0
GHDC	84514	symbol	H. sapiens	84514	H. sapiens	GHDC	0	1	0	GH3 domain containing	GO:0008150 biological_process		Predicted intracellular proteins					0	0	0	0	0	0	0	0	0	0	0	0	0	0	0	0	0	0	0	0
SERINC1	57515	symbol	H. sapiens	57515	H. sapiens	SERINC1	0	1	0	serine incorporator 1	GO:1904217 regulation of CDP-diacylglycerol-serine O-phosphatidyltransferase activity;GO:1904219 positive regulation of CDP-diacylglycerol-serine O-phosphatidyltransferase activity;GO:1904222 positive regulation of serine C-palmitoyltransferase activity			Cytosol (Approved)			(M5935)HALLMARK FATTY ACID METABOLISM	0	0	0	0	0	0	0	0	1	0	0	0	0	0	0	0	0	0	0	0
SLC35G1	159371	symbol	H. sapiens	159371	H. sapiens	SLC35G1	0	1	0	solute carrier family 35 member G1	GO:1990034 calcium ion export across plasma membrane;GO:0051480 regulation of cytosolic calcium ion concentration;GO:0140115 export across plasma membrane		Transporters:Electrochemical Potential-driven transporters					0	0	0	0	0	0	0	0	0	0	0	0	0	0	0	0	0	0	0	0
PPP2R1A	5518	symbol	H. sapiens	5518	H. sapiens	PPP2R1A	0	1	0	protein phosphatase 2 scaffold subunit Aalpha	GO:0051232 meiotic spindle elongation;GO:1903538 regulation of meiotic cell cycle process involved in oocyte maturation;GO:0051754 meiotic sister chromatid cohesion, centromeric		Disease related genes; Cancer-related genes:Mutated cancer genes; Predicted intracellular proteins; Cancer-related genes:Mutational cancer driver genes; Human disease related genes:Other diseases:Mental and behavioural disorders	Cytosol (Approved)	2,6,8-Trimethyl-3-Amino-9-Benzyl-9-Methoxynonanoic Acid; (2S,3S,4E,6E,8S,9S)-3-amino-9-methoxy-2,6,8-trimethyl-10-phenyldeca-4,6-dienoic acid	(M210)PID IL8 CXCR2 PATHWAY; (M46)PID ATR PATHWAY; (M129)PID PLK1 PATHWAY		0	0	1	1	0	1	0	1	0	0	0	1	0	0	0	0	0	0	0	0
SLC35C1	55343	symbol	H. sapiens	55343	H. sapiens	SLC35C1	0	1	0	solute carrier family 35 member C1	GO:0036085 GDP-fucose import into Golgi lumen;GO:0015783 GDP-fucose transmembrane transport;GO:0090480 purine nucleotide-sugar transmembrane transport		Potential drug targets; Human disease related genes:Congenital disorders of metabolism:Congenital disorders of glycan/glycoprotein metabolism; Disease related genes; Transporters:Electrochemical Potential-driven transporters; Human disease related genes:Immune system diseases:Primary immunodeficiency	Golgi apparatus (Supported)				1	0	0	0	0	0	0	0	1	0	0	0	0	0	0	0	0	0	0	0
SLC9A2	6549	symbol	H. sapiens	6549	H. sapiens	SLC9A2	0	1	0	solute carrier family 9 member A2	GO:0098719 sodium ion import across plasma membrane;GO:0051453 regulation of intracellular pH;GO:0030641 regulation of cellular pH		Transporters:Electrochemical Potential-driven transporters	Cell Junctions (Supported)				0	0	0	0	0	0	0	0	0	0	0	0	0	0	0	0	0	0	0	0
CHAMP1	283489	symbol	H. sapiens	283489	H. sapiens	CHAMP1	0	1	0	chromosome alignment maintaining phosphoprotein 1	GO:0031134 sister chromatid biorientation;GO:0034501 protein localization to kinetochore;GO:1903083 protein localization to condensed chromosome		Human disease related genes:Other diseases:Mental and behavioural disorders; Predicted intracellular proteins	Nucleoplasm (Enhanced); Additional: Nuclear bodies				0	0	0	0	0	1	0	0	0	0	1	0	0	0	0	0	0	0	0	0
ZNF333	84449	symbol	H. sapiens	84449	H. sapiens	ZNF333	0	1	0	zinc finger protein 333	GO:0006357 regulation of transcription by RNA polymerase II;GO:0006355 regulation of DNA-templated transcription;GO:2001141 regulation of RNA biosynthetic process		Transcription factors:Zinc-coordinating DNA-binding domains; Predicted intracellular proteins	Nucleoplasm (Approved); Additional: Cytosol				0	0	0	0	0	0	0	0	0	0	0	0	0	0	0	0	0	0	0	0

## Sheet: Enrichment
GroupID	Category	Term	Description	LogP	Log(q-value)	Genes	Symbols	InTerm_InList
1_Summary	Reactome Gene Sets	R-HSA-199991	Membrane Trafficking	-12.1936	-7.84822	163,351,377,801,1174,1639,1778,2799,2801,2873,2885,3092,3482,4074,4641,6272,6714,6836,7311,8322,8766,9266,9267,9371,9525,9919,10121,10282,10618,23062,23265,23303,23396,23431,23637,24137,26088,26153,29988,51652,55738,57679,57731,58485,64689,79090,79720,81876,84313,84364,84958,90196,90990,140735,2720,4245,4758,6480,6483,7841,8128,8703,9945,11253,55343,80896,84447,1515,7283,374654	AP2B1,APP,ARF3,CALM1,AP1S1,DCTN1,DYNC1H1,GNS,GOLGA2,GPS1,GRB2,HIP1,IGF2R,M6PR,MYO1C,SORT1,SRC,SURF4,UBA52,FZD4,RAB11A,CYTH2,CYTH1,KIF3B,VPS4B,SEC16A,ACTR1A,BET1,TGOLN2,GGA2,EXOC7,KIF13B,PIP5K1C,AP4E1,RABGAP1,KIF4A,GGA1,KIF26A,SLC2A8,CHMP3,ARFGAP1,ALS2,SPTBN4,TRAPPC1,GORASP1,TRAPPC6A,VPS37B,RAB1B,VPS25,ARFGAP2,SYTL1,SYS1,KIFC2,DYNLL2,GLB1,MGAT1,NEU1,ST6GAL1,ST3GAL2,MOGS,ST8SIA2,B4GALT3,GFPT2,MAN1B…	70/-
1_Member	Reactome Gene Sets	R-HSA-199991	Membrane Trafficking	-12.1936	-7.84822	163,351,377,801,1174,1639,1778,2799,2801,2873,2885,3092,3482,4074,4641,6272,6714,6836,7311,8322,8766,9266,9267,9371,9525,9919,10121,10282,10618,23062,23265,23303,23396,23431,23637,24137,26088,26153,29988,51652,55738,57679,57731,58485,64689,79090,79720,81876,84313,84364,84958,90196,90990,140735	AP2B1,APP,ARF3,CALM1,AP1S1,DCTN1,DYNC1H1,GNS,GOLGA2,GPS1,GRB2,HIP1,IGF2R,M6PR,MYO1C,SORT1,SRC,SURF4,UBA52,FZD4,RAB11A,CYTH2,CYTH1,KIF3B,VPS4B,SEC16A,ACTR1A,BET1,TGOLN2,GGA2,EXOC7,KIF13B,PIP5K1C,AP4E1,RABGAP1,KIF4A,GGA1,KIF26A,SLC2A8,CHMP3,ARFGAP1,ALS2,SPTBN4,TRAPPC1,GORASP1,TRAPPC6A,VPS37B,RAB1B,VPS25,ARFGAP2,SYTL1,SYS1,KIFC2,DYNLL2	54/634
1_Member	Reactome Gene Sets	R-HSA-5653656	Vesicle-mediated transport	-11.1835	-7.13907	163,351,377,801,1174,1639,1778,2799,2801,2873,2885,3092,3482,4074,4641,6272,6714,6836,7311,8322,8766,9266,9267,9371,9525,9919,10121,10282,10618,23062,23265,23303,23396,23431,23637,24137,26088,26153,29988,51652,55738,57679,57731,58485,64689,79090,79720,81876,84313,84364,84958,90196,90990,140735	AP2B1,APP,ARF3,CALM1,AP1S1,DCTN1,DYNC1H1,GNS,GOLGA2,GPS1,GRB2,HIP1,IGF2R,M6PR,MYO1C,SORT1,SRC,SURF4,UBA52,FZD4,RAB11A,CYTH2,CYTH1,KIF3B,VPS4B,SEC16A,ACTR1A,BET1,TGOLN2,GGA2,EXOC7,KIF13B,PIP5K1C,AP4E1,RABGAP1,KIF4A,GGA1,KIF26A,SLC2A8,CHMP3,ARFGAP1,ALS2,SPTBN4,TRAPPC1,GORASP1,TRAPPC6A,VPS37B,RAB1B,VPS25,ARFGAP2,SYTL1,SYS1,KIFC2,DYNLL2	54/673
1_Member	Reactome Gene Sets	R-HSA-446203	Asparagine N-linked glycosylation	-7.90517	-4.6737	377,1639,1778,2720,2801,4245,4758,6480,6483,7311,7841,8128,8703,9919,9945,10121,10282,11253,55343,55738,57731,58485,64689,79090,80896,81876,84364,84447,140735	ARF3,DCTN1,DYNC1H1,GLB1,GOLGA2,MGAT1,NEU1,ST6GAL1,ST3GAL2,UBA52,MOGS,ST8SIA2,B4GALT3,SEC16A,GFPT2,ACTR1A,BET1,MAN1B1,SLC35C1,ARFGAP1,SPTBN4,TRAPPC1,GORASP1,TRAPPC6A,NPL,RAB1B,ARFGAP2,SYVN1,DYNLL2	29/304
1_Member	Reactome Gene Sets	R-HSA-6811442	Intra-Golgi and retrograde Golgi-to-ER traffic	-5.90553	-3.17331	377,1639,1778,3482,4074,6836,9266,9267,9371,10121,10618,23303,24137,26153,55738,81876,84364,90196,90990,140735	ARF3,DCTN1,DYNC1H1,IGF2R,M6PR,SURF4,CYTH2,CYTH1,KIF3B,ACTR1A,TGOLN2,KIF13B,KIF4A,KIF26A,ARFGAP1,RAB1B,ARFGAP2,SYS1,KIFC2,DYNLL2	20/202
1_Member	Reactome Gene Sets	R-HSA-948021	Transport to the Golgi and subsequent modification	-5.88131	-3.16937	377,1639,1778,2801,4245,6480,8128,8703,9919,10121,10282,55738,57731,58485,64689,79090,81876,84364,140735	ARF3,DCTN1,DYNC1H1,GOLGA2,MGAT1,ST6GAL1,ST8SIA2,B4GALT3,SEC16A,ACTR1A,BET1,ARFGAP1,SPTBN4,TRAPPC1,GORASP1,TRAPPC6A,RAB1B,ARFGAP2,DYNLL2	19/185
1_Member	Reactome Gene Sets	R-HSA-8856688	Golgi-to-ER retrograde transport	-4.61807	-2.37647	377,1639,1778,6836,9371,10121,23303,24137,26153,55738,81876,84364,90990,140735	ARF3,DCTN1,DYNC1H1,SURF4,KIF3B,ACTR1A,KIF13B,KIF4A,KIF26A,ARFGAP1,RAB1B,ARFGAP2,KIFC2,DYNLL2	14/133
1_Member	Reactome Gene Sets	R-HSA-6807878	COPI-mediated anterograde transport	-4.56518	-2.34282	377,1639,1778,2801,10121,10282,55738,57731,64689,81876,84364,140735	ARF3,DCTN1,DYNC1H1,GOLGA2,ACTR1A,BET1,ARFGAP1,SPTBN4,GORASP1,RAB1B,ARFGAP2,DYNLL2	12/101
1_Member	Reactome Gene Sets	R-HSA-199977	ER to Golgi Anterograde Transport	-4.50243	-2.29374	377,1639,1778,2801,9919,10121,10282,55738,57731,58485,64689,79090,81876,84364,140735	ARF3,DCTN1,DYNC1H1,GOLGA2,SEC16A,ACTR1A,BET1,ARFGAP1,SPTBN4,TRAPPC1,GORASP1,TRAPPC6A,RAB1B,ARFGAP2,DYNLL2	15/154
1_Member	Reactome Gene Sets	R-HSA-6811434	COPI-dependent Golgi-to-ER retrograde traffic	-3.3203	-1.48677	377,6836,9371,23303,24137,26153,55738,81876,84364,90990	ARF3,SURF4,KIF3B,KIF13B,KIF4A,KIF26A,ARFGAP1,RAB1B,ARFGAP2,KIFC2	10/99
1_Member	Reactome Gene Sets	R-HSA-2132295	MHC class II antigen presentation	-2.59714	-1.04303	163,1174,1515,1639,1778,9371,10121,24137,26153,140735	AP2B1,AP1S1,CTSV,DCTN1,DYNC1H1,KIF3B,ACTR1A,KIF4A,KIF26A,DYNLL2	10/123
1_Member	KEGG Pathway	hsa04814	Motor proteins	-2.05864	-0.705778	1639,1778,4641,7283,9371,10121,23303,24137,26153,90990,140735,374654	DCTN1,DYNC1H1,MYO1C,TUBG1,KIF3B,ACTR1A,KIF13B,KIF4A,KIF26A,KIFC2,DYNLL2,KIF7	12/193
2_Summary	GO Biological Processes	GO:0016310	phosphorylation	-10.0348	-6.16656	93,204,351,780,790,994,1969,2081,2261,2872,3099,3480,3609,3705,4215,4296,5209,5315,5562,5602,5613,5631,5747,5832,5979,6195,6714,6789,8569,8737,8851,9578,9807,9943,10188,10290,10494,23012,23139,23387,23396,25778,26524,27148,65220,80025,80863,81788,83931,84446,85443,90956,127933,284656,86,1802,2138,2289,4297,4836,7917,23210,27097,51125,57634,59343,60509,84243,84901,254359	ACVR2B,AK2,APP,DDR1,CAD,CDC25B,EPHA2,ERN1,FGFR3,MKNK2,HK2,IGF1R,ILF3,ITPK1,MAP3K3,MAP3K11,PFKFB3,PKM,PRKAA1,MAPK10,PRKX,PRPS1,PTK2,ALDH18A1,RET,RPS6KA1,SRC,STK4,MKNK1,RIPK1,CDK5R1,CDC42BPB,IP6K1,OXSR1,TNK2,SPEG,STK25,STK38L,MAST2,SIK3,PIP5K1C,DSTYK,LATS2,STK36,NADK,PANK2,PRRT1,NUAK2,STK40,BRSK1,DCLK3,ADCK2,UHMK1,EPHA10,ACTL6A,DPH2,EYA1,FKBP5,KMT2A,NMT1,BAG6,JMJD6,TAF5L,GOLGA7,EP400,SENP2,AGBL5,ZD…	70/-
2_Member	GO Biological Processes	GO:0016310	phosphorylation	-10.0348	-6.16656	93,204,351,780,790,994,1969,2081,2261,2872,3099,3480,3609,3705,4215,4296,5209,5315,5562,5602,5613,5631,5747,5832,5979,6195,6714,6789,8569,8737,8851,9578,9807,9943,10188,10290,10494,23012,23139,23387,23396,25778,26524,27148,65220,80025,80863,81788,83931,84446,85443,90956,127933,284656	ACVR2B,AK2,APP,DDR1,CAD,CDC25B,EPHA2,ERN1,FGFR3,MKNK2,HK2,IGF1R,ILF3,ITPK1,MAP3K3,MAP3K11,PFKFB3,PKM,PRKAA1,MAPK10,PRKX,PRPS1,PTK2,ALDH18A1,RET,RPS6KA1,SRC,STK4,MKNK1,RIPK1,CDK5R1,CDC42BPB,IP6K1,OXSR1,TNK2,SPEG,STK25,STK38L,MAST2,SIK3,PIP5K1C,DSTYK,LATS2,STK36,NADK,PANK2,PRRT1,NUAK2,STK40,BRSK1,DCLK3,ADCK2,UHMK1,EPHA10	54/722
2_Member	GO Biological Processes	GO:0006468	protein phosphorylation	-7.5327	-4.41774	93,351,780,790,994,2081,2261,2872,3480,3609,4215,4296,5562,5602,5613,5747,5979,6195,6714,6789,8569,8737,8851,9578,9943,10188,10494,23012,23139,23387,26524,27148,80863,81788,84446,85443,127933,284656	ACVR2B,APP,DDR1,CAD,CDC25B,ERN1,FGFR3,MKNK2,IGF1R,ILF3,MAP3K3,MAP3K11,PRKAA1,MAPK10,PRKX,PTK2,RET,RPS6KA1,SRC,STK4,MKNK1,RIPK1,CDK5R1,CDC42BPB,OXSR1,TNK2,STK25,STK38L,MAST2,SIK3,LATS2,STK36,PRRT1,NUAK2,BRSK1,DCLK3,UHMK1,EPHA10	38/495
2_Member	GO Biological Processes	GO:0018193	peptidyl-amino acid modification	-6.04204	-3.21514	86,780,790,1802,2081,2138,2261,2289,2872,3480,4297,4836,5613,5747,6195,6714,6789,7917,8569,8737,8851,9578,9943,23012,23139,23210,26524,27097,51125,57634,59343,60509,84243,84446,84901,85443,127933,254359	ACTL6A,DDR1,CAD,DPH2,ERN1,EYA1,FGFR3,FKBP5,MKNK2,IGF1R,KMT2A,NMT1,PRKX,PTK2,RPS6KA1,SRC,STK4,BAG6,MKNK1,RIPK1,CDK5R1,CDC42BPB,OXSR1,STK38L,MAST2,JMJD6,LATS2,TAF5L,GOLGA7,EP400,SENP2,AGBL5,ZDHHC18,BRSK1,NFATC2IP,DCLK3,UHMK1,ZDHHC24	38/567
2_Member	GO Biological Processes	GO:0046777	protein autophosphorylation	-5.53044	-2.92861	780,790,2081,2261,2872,3480,4215,4296,5613,5747,6714,6789,8569,8737,9943,10494,127933	DDR1,CAD,ERN1,FGFR3,MKNK2,IGF1R,MAP3K3,MAP3K11,PRKX,PTK2,SRC,STK4,MKNK1,RIPK1,OXSR1,STK25,UHMK1	17/160
2_Member	GO Biological Processes	GO:0018105	peptidyl-serine phosphorylation	-3.63096	-1.69548	2081,2872,5613,6195,6789,8569,8737,8851,23012,23139,26524,84446,85443,127933	ERN1,MKNK2,PRKX,RPS6KA1,STK4,MKNK1,RIPK1,CDK5R1,STK38L,MAST2,LATS2,BRSK1,DCLK3,UHMK1	14/164
2_Member	GO Biological Processes	GO:0018209	peptidyl-serine modification	-3.29331	-1.47164	2081,2872,5613,6195,6789,8569,8737,8851,23012,23139,26524,84446,85443,127933	ERN1,MKNK2,PRKX,RPS6KA1,STK4,MKNK1,RIPK1,CDK5R1,STK38L,MAST2,LATS2,BRSK1,DCLK3,UHMK1	14/177
3_Summary	GO Biological Processes	GO:0030163	protein catabolic process	-9.42624	-5.68289	840,868,899,1515,2720,2990,5686,5690,5714,5718,6768,7126,7128,7311,7706,7917,8405,8737,9525,9575,9810,11253,23053,23291,26088,26267,29128,30009,51529,51652,54788,55666,56893,57563,58476,79089,79102,79654,79720,80204,80232,81545,84301,84313,84447,114088,119504,127544,131405,154214,165918,166979,163,801,947,1174,1639,1778,2885,3133,5518,5530,5720,5817,5819,5908,6494,6654,6714,6892,8517,8925,9371,10…	CASP7,CBLB,CCNF,CTSV,GLB1,GUSB,PSMA5,PSMB2,PSMD8,PSMD12,ST14,TNFAIP1,TNFAIP3,UBA52,TRIM25,BAG6,SPOP,RIPK1,VPS4B,CLOCK,RNF40,MAN1B1,ZSWIM8,FBXW11,GGA1,FBXO10,UHRF1,TBX21,ANAPC11,CHMP3,DNAJB12,NPLOC4,UBQLN4,KLHL8,TP53INP2,TMUB2,RNF26,HECTD3,VPS37B,FBXO11,WDR26,FBXO38,DDI2,VPS25,SYVN1,TRIM9,ANAPC16,RNF19B,TRIM71,RNF217,RNF168,CDC20B,AP2B1,CALM1,CD34,AP1S1,DCTN1,DYNC1H1,GRB2,HLA-E,PPP2R1A,PPP3CA,PSME…	101/-
3_Member	GO Biological Processes	GO:0030163	protein catabolic process	-9.42624	-5.68289	840,868,899,1515,2720,2990,5686,5690,5714,5718,6768,7126,7128,7311,7706,7917,8405,8737,9525,9575,9810,11253,23053,23291,26088,26267,29128,30009,51529,51652,54788,55666,56893,57563,58476,79089,79102,79654,79720,80204,80232,81545,84301,84313,84447,114088,119504,127544,131405,154214,165918,166979	CASP7,CBLB,CCNF,CTSV,GLB1,GUSB,PSMA5,PSMB2,PSMD8,PSMD12,ST14,TNFAIP1,TNFAIP3,UBA52,TRIM25,BAG6,SPOP,RIPK1,VPS4B,CLOCK,RNF40,MAN1B1,ZSWIM8,FBXW11,GGA1,FBXO10,UHRF1,TBX21,ANAPC11,CHMP3,DNAJB12,NPLOC4,UBQLN4,KLHL8,TP53INP2,TMUB2,RNF26,HECTD3,VPS37B,FBXO11,WDR26,FBXO38,DDI2,VPS25,SYVN1,TRIM9,ANAPC16,RNF19B,TRIM71,RNF217,RNF168,CDC20B	52/707
3_Member	GO Biological Processes	GO:0051603	proteolysis involved in protein catabolic process	-8.65136	-5.16374	899,1515,5686,5690,5714,5718,7126,7128,7311,7706,7917,8405,9525,9575,9810,11253,23053,23291,26267,29128,30009,51529,51652,54788,55666,56893,57563,58476,79089,79102,79654,79720,80204,80232,81545,84301,84313,84447,114088,119504,127544,131405,154214,165918,166979	CCNF,CTSV,PSMA5,PSMB2,PSMD8,PSMD12,TNFAIP1,TNFAIP3,UBA52,TRIM25,BAG6,SPOP,VPS4B,CLOCK,RNF40,MAN1B1,ZSWIM8,FBXW11,FBXO10,UHRF1,TBX21,ANAPC11,CHMP3,DNAJB12,NPLOC4,UBQLN4,KLHL8,TP53INP2,TMUB2,RNF26,HECTD3,VPS37B,FBXO11,WDR26,FBXO38,DDI2,VPS25,SYVN1,TRIM9,ANAPC16,RNF19B,TRIM71,RNF217,RNF168,CDC20B	45/593
3_Member	GO Biological Processes	GO:0019941	modification-dependent protein catabolic process	-8.64089	-5.16374	899,5686,5690,5714,5718,7126,7128,7311,7706,7917,8405,9525,9575,9810,11253,23053,23291,26267,29128,30009,51529,51652,55666,56893,57563,58476,79089,79102,79654,79720,80204,80232,81545,84313,84447,114088,119504,127544,131405,154214,165918,166979	CCNF,PSMA5,PSMB2,PSMD8,PSMD12,TNFAIP1,TNFAIP3,UBA52,TRIM25,BAG6,SPOP,VPS4B,CLOCK,RNF40,MAN1B1,ZSWIM8,FBXW11,FBXO10,UHRF1,TBX21,ANAPC11,CHMP3,NPLOC4,UBQLN4,KLHL8,TP53INP2,TMUB2,RNF26,HECTD3,VPS37B,FBXO11,WDR26,FBXO38,VPS25,SYVN1,TRIM9,ANAPC16,RNF19B,TRIM71,RNF217,RNF168,CDC20B	42/531
3_Member	GO Biological Processes	GO:0006511	ubiquitin-dependent protein catabolic process	-8.38609	-5.05811	899,5686,5690,5714,5718,7126,7128,7706,7917,8405,9525,9575,9810,11253,23053,23291,26267,29128,30009,51529,51652,55666,56893,57563,58476,79089,79102,79654,79720,80204,80232,81545,84313,84447,114088,119504,127544,131405,154214,165918,166979	CCNF,PSMA5,PSMB2,PSMD8,PSMD12,TNFAIP1,TNFAIP3,TRIM25,BAG6,SPOP,VPS4B,CLOCK,RNF40,MAN1B1,ZSWIM8,FBXW11,FBXO10,UHRF1,TBX21,ANAPC11,CHMP3,NPLOC4,UBQLN4,KLHL8,TP53INP2,TMUB2,RNF26,HECTD3,VPS37B,FBXO11,WDR26,FBXO38,VPS25,SYVN1,TRIM9,ANAPC16,RNF19B,TRIM71,RNF217,RNF168,CDC20B	41/521
3_Member	GO Biological Processes	GO:0043632	modification-dependent macromolecule catabolic process	-8.37909	-5.05811	899,5686,5690,5714,5718,7126,7128,7311,7706,7917,8405,9525,9575,9810,11253,23053,23291,26267,29128,30009,51529,51652,55666,56893,57563,58476,79089,79102,79654,79720,80204,80232,81545,84313,84447,114088,119504,127544,131405,154214,165918,166979	CCNF,PSMA5,PSMB2,PSMD8,PSMD12,TNFAIP1,TNFAIP3,UBA52,TRIM25,BAG6,SPOP,VPS4B,CLOCK,RNF40,MAN1B1,ZSWIM8,FBXW11,FBXO10,UHRF1,TBX21,ANAPC11,CHMP3,NPLOC4,UBQLN4,KLHL8,TP53INP2,TMUB2,RNF26,HECTD3,VPS37B,FBXO11,WDR26,FBXO38,VPS25,SYVN1,TRIM9,ANAPC16,RNF19B,TRIM71,RNF217,RNF168,CDC20B	42/542
3_Member	Reactome Gene Sets	R-HSA-1280218	Adaptive Immune System	-7.34467	-4.25453	163,801,868,899,947,1174,1515,1639,1778,2885,3133,5518,5530,5686,5690,5714,5718,5720,5817,5819,5908,6494,6654,6714,6892,7311,8517,8925,9371,10121,23291,24137,25780,26153,26267,51529,55585,56658,57823,63893,79654,80204,84541,114088,127544,131405,140735,154214,196500,374383	AP2B1,CALM1,CBLB,CCNF,CD34,AP1S1,CTSV,DCTN1,DYNC1H1,GRB2,HLA-E,PPP2R1A,PPP3CA,PSMA5,PSMB2,PSMD8,PSMD12,PSME1,PVR,NECTIN2,RAP1B,SIPA1,SOS1,SRC,TAPBP,UBA52,IKBKG,HERC1,KIF3B,ACTR1A,FBXW11,KIF4A,RASGRP3,KIF26A,FBXO10,ANAPC11,UBE2Q1,TRIM39,SLAMF7,UBE2O,HECTD3,FBXO11,KBTBD8,TRIM9,RNF19B,TRIM71,DYNLL2,RNF217,PIANP,NCR3LG1	50/769
3_Member	GO Biological Processes	GO:0032446	protein modification by small protein conjugation	-6.35566	-3.50161	868,899,2138,2873,7126,7128,7311,7706,7726,7874,8405,8925,9810,9968,23053,23066,23291,23338,23759,25948,26267,29128,51529,51569,55585,56658,57563,59343,63893,79102,79654,80204,81545,84447,84541,84901,112950,114088,119504,123879,127544,131405,154214,165918	CBLB,CCNF,EYA1,GPS1,TNFAIP1,TNFAIP3,UBA52,TRIM25,TRIM26,USP7,SPOP,HERC1,RNF40,MED12,ZSWIM8,CAND2,FBXW11,JADE2,PPIL2,KBTBD2,FBXO10,UHRF1,ANAPC11,UFM1,UBE2Q1,TRIM39,KLHL8,SENP2,UBE2O,RNF26,HECTD3,FBXO11,FBXO38,SYVN1,KBTBD8,NFATC2IP,MED8,TRIM9,ANAPC16,DCUN1D3,RNF19B,TRIM71,RNF217,RNF168	44/687
3_Member	GO Biological Processes	GO:0070647	protein modification by small protein conjugation or removal	-5.45704	-2.89696	868,899,2138,2873,7126,7128,7311,7706,7726,7874,8405,8925,9810,9825,9968,23053,23066,23291,23338,23759,25948,26267,29128,51529,51569,55585,56658,57563,57695,59343,63893,79102,79654,80204,81545,84447,84541,84901,112950,114088,119504,123879,127544,131405,154214,165918	CBLB,CCNF,EYA1,GPS1,TNFAIP1,TNFAIP3,UBA52,TRIM25,TRIM26,USP7,SPOP,HERC1,RNF40,SPATA2,MED12,ZSWIM8,CAND2,FBXW11,JADE2,PPIL2,KBTBD2,FBXO10,UHRF1,ANAPC11,UFM1,UBE2Q1,TRIM39,KLHL8,USP37,SENP2,UBE2O,RNF26,HECTD3,FBXO11,FBXO38,SYVN1,KBTBD8,NFATC2IP,MED8,TRIM9,ANAPC16,DCUN1D3,RNF19B,TRIM71,RNF217,RNF168	46/792
3_Member	GO Biological Processes	GO:0016567	protein ubiquitination	-5.30945	-2.80941	868,899,7126,7128,7311,7706,7726,7874,8405,8925,9810,9968,23053,23066,23291,23338,23759,25948,26267,29128,51529,55585,56658,57563,63893,79102,79654,80204,81545,84447,84541,112950,114088,119504,127544,131405,154214,165918	CBLB,CCNF,TNFAIP1,TNFAIP3,UBA52,TRIM25,TRIM26,USP7,SPOP,HERC1,RNF40,MED12,ZSWIM8,CAND2,FBXW11,JADE2,PPIL2,KBTBD2,FBXO10,UHRF1,ANAPC11,UBE2Q1,TRIM39,KLHL8,UBE2O,RNF26,HECTD3,FBXO11,FBXO38,SYVN1,KBTBD8,MED8,TRIM9,ANAPC16,RNF19B,TRIM71,RNF217,RNF168	38/609
3_Member	GO Biological Processes	GO:0010498	proteasomal protein catabolic process	-4.83991	-2.52792	899,5686,5690,5714,5718,7126,7706,7917,8405,9575,11253,23053,23291,30009,51529,54788,55666,79089,79654,80232,81545,84301,84447,114088,119504,131405,166979	CCNF,PSMA5,PSMB2,PSMD8,PSMD12,TNFAIP1,TRIM25,BAG6,SPOP,CLOCK,MAN1B1,ZSWIM8,FBXW11,TBX21,ANAPC11,DNAJB12,NPLOC4,TMUB2,HECTD3,WDR26,FBXO38,DDI2,SYVN1,TRIM9,ANAPC16,TRIM71,CDC20B	27/384
[truncated: 170 more rows]
