# Supplementary material for: Replenishing co‐downregulated miR‐100‐5p and miR‐125b‐5p in malignant germ cell tumors causes growth inhibition through cell cycle disruption
Source: Mol Oncol. 2024 Nov 10;19(4):1203–28. doi: 10.1002/1878-0261.13757 (PMC11977657; doi:10.1002/1878-0261.13757)
Supplement: Supplementary file 5 — Table S15. The list of 800 downregulated genes following combination 16.7 nm miR‐100‐5p/miR‐125b‐5p replenishment of TCam2 (seminoma) malignant germ cell tumor (GCT) cells at day 7 (d7) following transfection which were either miR‐100‐5p targets (n = 164), miR‐125b‐5p targets (n = 776), or both (n = 140). [file MOL2-19-1203-s002.xlsx]

## Sheet: Annotation
MyList	Gene ID	Type	Tax ID	Homologene Gene ID	Homologene Gene Tax ID	Gene Symbol	miR-100-5p target	miR-125b-5p target	Both miR-100-5p and miR-125b-5p targets	Description	Biological Process (GO)	Kinase Class (UniProt)	Protein Function (Protein Atlas)	Subcellular Location (Protein Atlas)	Drug (DrugBank)	Canonical Pathways_x000D_	Hallmark Gene Sets_x000D_	R-HSA-382551 Transport of small molecules	GO:0000278 mitotic cell cycle	R-HSA-199991 Membrane Trafficking	GO:0008610 lipid biosynthetic process	R-HSA-1640170 Cell Cycle	GO:0051640 organelle localization	GO:0010256 endomembrane system organization	R-HSA-9716542 Signaling by Rho GTPases, Miro GTPases and RHOBTB3	WP5087 Pleural mesothelioma	GO:0080135 regulation of cellular response	GO:0001701 in utero embryonic development	GO:0051336 regulation of hydrolase activity	hsa05010 Alzheimer disease	GO:0010564 regulation of cell cycle process	GO:1901137 carbohydrate derivative biosynthesis	R-HSA-1280215 Cytokine Signaling in Immune system	GO:0051056 regulation of small GTPase mediated signal transduction	GO:0005975 carbohydrate metabolic process	R-HSA-1280218 Adaptive Immune System	GO:0007167 enzyme-linked receptor protein
WARS	7453	gene_synonym	H. sapiens	7453	H. sapiens	WARS1	1	1	1	tryptophanyl-tRNA synthetase 1	GO:0006436 tryptophanyl-tRNA aminoacylation;GO:0006418 tRNA aminoacylation for protein translation;GO:0043039 tRNA aminoacylation		Potential drug targets; Human disease related genes:Nervous system diseases:Neurodegenerative diseases; Disease related genes; Predicted intracellular proteins; ENZYME proteins:Ligase; Enzymes	Cytosol (Enhanced)	Tryptophan; Tryptophanyl-5'amp; Tryptophanamide		(M5911)HALLMARK INTERFERON ALPHA RESPONSE; (M5913)HALLMARK INTERFERON GAMMA RESPONSE; (M5924)HALLMARK MTORC1 SIGNALING	0	0	0	0	0	0	0	0	0	0	0	0	0	0	0	0	0	0	0	0
VENTX	27287	symbol	H. sapiens	27287	H. sapiens	VENTX	1	1	1	VENT homeobox	GO:0045944 positive regulation of transcription by RNA polymerase II;GO:0045893 positive regulation of DNA-templated transcription;GO:1902680 positive regulation of RNA biosynthetic process		Transcription factors:Helix-turn-helix domains; Predicted intracellular proteins	Nucleoli fibrillar center (Approved)				0	0	0	0	0	0	0	0	0	0	0	0	0	0	0	0	0	0	0	0
DDIT4L	115265	symbol	H. sapiens	115265	H. sapiens	DDIT4L	1	0	0	DNA damage inducible transcript 4 like	GO:0009968 negative regulation of signal transduction;GO:0010648 negative regulation of cell communication;GO:0023057 negative regulation of signaling		Predicted intracellular proteins	Plasma membrane (Approved); Additional: Actin filaments;Nucleoplasm				0	0	0	0	0	0	0	0	0	0	0	0	0	0	0	0	0	0	0	0
MAN1C1	57134	symbol	H. sapiens	57134	H. sapiens	MAN1C1	1	1	1	mannosidase alpha class 1C member 1	GO:0035977 protein deglycosylation involved in glycoprotein catabolic process;GO:0036507 protein demannosylation;GO:0036508 protein alpha-1,2-demannosylation		Predicted intracellular proteins; ENZYME proteins:Hydrolases; Enzymes	Nucleoplasm;Vesicles (Uncertain)				0	0	1	0	0	0	0	0	0	0	0	0	0	0	1	0	0	1	1	0
SCNN1A	6337	symbol	H. sapiens	6337	H. sapiens	SCNN1A	1	1	1	sodium channel epithelial 1 subunit alpha	GO:0050914 sensory perception of salty taste;GO:1904116 response to vasopressin;GO:1904117 cellular response to vasopressin		Human disease related genes:Respiratory diseases:Tracheobronchial diseases; Disease related genes; Human disease related genes:Urinary system diseases:Kidney diseases; Human disease related genes:Cardiovascular diseases:Hypertensive diseases; Transporters:Transporter channels and pores; FDA approved drug targets:Small molecule drugs		Triamterene; Amiloride		(M5906)HALLMARK ESTROGEN RESPONSE EARLY; (M5907)HALLMARK ESTROGEN RESPONSE LATE	1	0	0	0	0	0	0	0	0	0	0	0	0	0	0	0	0	0	0	1
FGFR3	2261	symbol	H. sapiens	2261	H. sapiens	FGFR3	1	1	1	fibroblast growth factor receptor 3	GO:1902178 fibroblast growth factor receptor apoptotic signaling pathway;GO:0035988 chondrocyte proliferation;GO:0070977 bone maturation	yes	Cancer-related genes:Candidate cancer biomarkers; Human disease related genes:Congenital malformations:Other congenital malformations; Human disease related genes:Cancers:Cancers of the urinary system; Disease related genes; Cancer-related genes:Mutated cancer genes; ENZYME proteins:Transferases; Human disease related genes:Congenital malformations:Congenital malformations of the musculoskeletal …	Endoplasmic reticulum (Supported)	Palifermin; XL999; Pazopanib; Ponatinib; Lenvatinib; Nintedanib; Fostamatinib; Erdafitinib; Pemigatinib; Selpercatinib	(M276)PID FGF PATHWAY	(M5907)HALLMARK ESTROGEN RESPONSE LATE; (M5956)HALLMARK KRAS SIGNALING DN	0	0	0	0	0	0	0	0	1	0	0	1	0	0	0	0	0	0	0	1
ELOVL6	79071	symbol	H. sapiens	79071	H. sapiens	ELOVL6	1	1	1	ELOVL fatty acid elongase 6	GO:0019367 fatty acid elongation, saturated fatty acid;GO:0019368 fatty acid elongation, unsaturated fatty acid;GO:0034625 fatty acid elongation, monounsaturated fatty acid		Enzymes; ENZYME proteins:Transferases				(M5905)HALLMARK ADIPOGENESIS; (M5924)HALLMARK MTORC1 SIGNALING	0	0	0	1	0	0	0	0	0	0	0	0	0	0	1	0	0	0	0	0
SP8	221833	symbol	H. sapiens	221833	H. sapiens	SP8	1	1	1	Sp8 transcription factor	GO:0009954 proximal/distal pattern formation;GO:0009953 dorsal/ventral pattern formation;GO:0030326 embryonic limb morphogenesis		Transcription factors:Zinc-coordinating DNA-binding domains; Predicted intracellular proteins	Nucleoplasm (Approved)				0	0	0	0	0	0	0	0	0	0	1	0	0	0	0	0	0	0	0	0
IRAK1BP1	134728	symbol	H. sapiens	134728	H. sapiens	IRAK1BP1	1	1	1	interleukin 1 receptor associated kinase 1 binding protein 1	GO:0007249 canonical NF-kappaB signal transduction;GO:0035556 intracellular signal transduction;GO:0006955 immune response		Predicted intracellular proteins	Vesicles (Approved)				0	0	0	0	0	0	0	0	0	0	0	0	0	0	0	0	0	0	0	0
TFCP2L1	29842	symbol	H. sapiens	29842	H. sapiens	TFCP2L1	1	1	1	transcription factor CP2 like 1	GO:0007028 cytoplasm organization;GO:0002070 epithelial cell maturation;GO:0007431 salivary gland development		Predicted intracellular proteins; Transcription factors:Immunoglobulin fold	Nucleoli fibrillar center (Approved); Additional: Mitochondria			(M5948)HALLMARK BILE ACID METABOLISM; (M5956)HALLMARK KRAS SIGNALING DN	0	0	0	0	0	0	0	0	0	0	0	0	0	0	0	0	0	0	0	0
NLRP2	55655	symbol	H. sapiens	55655	H. sapiens	NLRP2	1	1	1	NLR family pyrin domain containing 2	GO:1901223 negative regulation of non-canonical NF-kappaB signal transduction;GO:0032731 positive regulation of interleukin-1 beta production;GO:0032732 positive regulation of interleukin-1 production		Predicted intracellular proteins	Cytosol;Golgi apparatus;Vesicles (Supported)				0	0	0	0	0	0	0	0	0	0	0	1	0	0	0	0	0	0	0	0
WDR55	54853	symbol	H. sapiens	54853	H. sapiens	WDR55	1	1	1	WD repeat domain 55	GO:0006364 rRNA processing;GO:0016072 rRNA metabolic process;GO:0042254 ribosome biogenesis		Predicted intracellular proteins	Nucleoplasm (Enhanced); Additional: Nucleoli				0	0	0	0	0	0	0	0	0	0	0	0	0	0	0	0	0	0	0	0
LRP2	4036	symbol	H. sapiens	4036	H. sapiens	LRP2	1	0	0	LDL receptor related protein 2	GO:0070447 positive regulation of oligodendrocyte progenitor proliferation;GO:1904447 folate import across plasma membrane;GO:1905167 positive regulation of lysosomal protein catabolic process		Potential drug targets; Human disease related genes:Congenital malformations:Other congenital malformations; Disease related genes; Predicted intracellular proteins; Transporters	Mitochondria;Vesicles (Approved)	Urokinase; Insulin pork; Gentamicin	(M211)PID HEDGEHOG 2PATHWAY		1	0	1	1	0	0	0	0	0	0	1	0	0	0	0	0	0	0	0	1
LRRN1	57633	symbol	H. sapiens	57633	H. sapiens	LRRN1	1	0	0	leucine rich repeat neuronal 1	GO:0051965 positive regulation of synapse assembly;GO:1901890 positive regulation of cell junction assembly;GO:0051963 regulation of synapse assembly							0	0	0	0	0	0	0	0	0	0	0	0	0	0	0	0	0	0	0	0
ZDHHC9	51114	symbol	H. sapiens	51114	H. sapiens	ZDHHC9	1	1	1	zinc finger DHHC-type palmitoyltransferase 9	GO:0044794 positive regulation by host of viral process;GO:0018230 peptidyl-L-cysteine S-palmitoylation;GO:0018231 peptidyl-S-diacylglycerol-L-cysteine biosynthetic process from peptidyl-cysteine		Potential drug targets; Disease related genes; Transporters:Accessory Factors Involved in Transport; ENZYME proteins:Transferases; Enzymes; Human disease related genes:Other diseases:Mental and behavioural disorders	Endoplasmic reticulum;Golgi apparatus (Supported); Additional: Cytosol				0	0	0	0	0	0	0	0	0	0	0	0	0	0	0	0	0	0	0	0
LYN	4067	symbol	H. sapiens	4067	H. sapiens	LYN	1	1	1	LYN proto-oncogene, Src family tyrosine kinase	GO:2000670 positive regulation of dendritic cell apoptotic process;GO:0070447 positive regulation of oligodendrocyte progenitor proliferation;GO:0070667 negative regulation of mast cell proliferation	yes	Potential drug targets; Disease related genes; ENZYME proteins:Transferases; Predicted intracellular proteins; Enzymes; Cancer-related genes:Mutational cancer driver genes; Kinases:Tyr protein kinases	Golgi apparatus;Plasma membrane (Supported); Additional: Vesicles	Dasatinib; 1-Tert-Butyl-3-(4-Chloro-Phenyl)-1h-Pyrazolo[3,4-D]Pyrimidin-4-Ylamine; Bosutinib; Ponatinib; Nintedanib; Fostamatinib	(M135)PID IL5 PATHWAY; (M17200)SA B CELL RECEPTOR COMPLEXES; (M33)PID GLYPICAN 1PATHWAY	(M5916)HALLMARK APICAL SURFACE; (M5941)HALLMARK UV RESPONSE UP; (M5921)HALLMARK COMPLEMENT	0	0	0	0	1	1	0	0	0	1	0	1	0	0	0	1	0	0	1	1
LBH	81606	symbol	H. sapiens	81606	H. sapiens	LBH	1	1	1	LBH regulator of WNT signaling pathway	GO:1904677 positive regulation of somatic stem cell division;GO:2000101 regulation of mammary stem cell proliferation;GO:2000103 positive regulation of mammary stem cell proliferation		Predicted intracellular proteins	Vesicles (Approved)				0	0	0	0	0	0	0	0	0	0	0	0	0	0	0	0	0	0	0	0
SLC16A10	117247	symbol	H. sapiens	117247	H. sapiens	SLC16A10	1	1	1	solute carrier family 16 member 10	GO:0070460 thyroid-stimulating hormone secretion;GO:0015828 tyrosine transport;GO:0015823 phenylalanine transport		Transporters:Electrochemical Potential-driven transporters	Cell Junctions;Vesicles (Supported)				1	0	0	0	0	0	0	0	0	0	0	0	0	0	0	0	0	0	0	0
SNX8	29886	symbol	H. sapiens	29886	H. sapiens	SNX8	1	1	1	sorting nexin 8	GO:0034498 early endosome to Golgi transport;GO:0042147 retrograde transport, endosome to Golgi;GO:0016482 cytosolic transport		Predicted intracellular proteins	Vesicles (Supported)				0	0	0	0	0	0	0	0	0	0	0	0	0	0	0	0	0	0	0	0
TRIM71	131405	symbol	H. sapiens	131405	H. sapiens	TRIM71	1	1	1	tripartite motif containing 71	GO:0060148 positive regulation of post-transcriptional gene silencing;GO:1900370 positive regulation of post-transcriptional gene silencing by RNA;GO:2000637 positive regulation of miRNA-mediated gene silencing		Potential drug targets; Disease related genes; ENZYME proteins:Transferases; Human disease related genes:Congenital malformations:Congenital malformations of the nervous system; Predicted intracellular proteins; Enzymes	Actin filaments;Focal adhesion sites;Plasma membrane (Approved)				0	1	0	0	0	0	0	0	0	0	1	0	0	0	0	0	0	0	1	1
VWA1	64856	symbol	H. sapiens	64856	H. sapiens	VWA1	1	1	1	von Willebrand factor A domain containing 1	GO:0048266 behavioral response to pain;GO:0048265 response to pain;GO:0033555 multicellular organismal response to stress		Predicted intracellular proteins; Disease related genes; Predicted secreted proteins			(M3008)NABA ECM GLYCOPROTEINS; (M5884)NABA CORE MATRISOME; (M5889)NABA MATRISOME		0	0	0	0	0	0	0	0	0	0	0	0	0	0	0	0	0	0	0	0
PRDM1	639	symbol	H. sapiens	639	H. sapiens	PRDM1	1	1	1	PR/SET domain 1	GO:1990654 sebum secreting cell proliferation;GO:0033082 regulation of extrathymic T cell differentiation;GO:0051136 regulation of NK T cell differentiation		Transcription factors:Zinc-coordinating DNA-binding domains; Disease related genes; Cancer-related genes:Mutated cancer genes; Predicted intracellular proteins; Human disease related genes:Cancers:Cancers of haematopoietic and lymphoid tissues	Nucleoli (Supported); Additional: Nucleoplasm		(M145)PID P53 DOWNSTREAM PATHWAY	(M5953)HALLMARK KRAS SIGNALING UP	0	0	0	0	0	0	0	0	0	0	1	0	0	0	0	0	0	0	0	0
RSPH10B2	728194	symbol	H. sapiens	728194	H. sapiens	RSPH10B2	1	1	1	radial spoke head 10 homolog B2			Predicted intracellular proteins					0	0	0	0	0	0	0	0	0	0	0	0	0	0	0	0	0	0	0	0
PODXL	5420	symbol	H. sapiens	5420	H. sapiens	PODXL	1	1	1	podocalyxin like	GO:0032534 regulation of microvillus assembly;GO:0033634 positive regulation of cell-cell adhesion mediated by integrin;GO:0072015 podocyte development		Transporters:Accessory Factors Involved in Transport	Centriolar satellite;Plasma membrane (Supported); Additional: Vesicles			(M5906)HALLMARK ESTROGEN RESPONSE EARLY	0	0	0	0	0	0	0	0	1	0	1	0	0	0	0	0	0	0	0	0
ADAM19	8728	symbol	H. sapiens	8728	H. sapiens	ADAM19	1	1	1	ADAM metallopeptidase domain 19	GO:2000049 positive regulation of cell-cell adhesion mediated by cadherin;GO:0042987 amyloid precursor protein catabolic process;GO:2000047 regulation of cell-cell adhesion mediated by cadherin			Vesicles (Approved)		(M3468)NABA ECM REGULATORS; (M5885)NABA MATRISOME ASSOCIATED; (M5889)NABA MATRISOME	(M5947)HALLMARK IL2 STAT5 SIGNALING	0	0	0	0	0	0	0	0	0	0	0	0	0	0	0	0	0	0	0	0
PPM1H	57460	symbol	H. sapiens	57460	H. sapiens	PPM1H	1	1	1	protein phosphatase, Mg2+/Mn2+ dependent 1H	GO:0006470 protein dephosphorylation;GO:0016311 dephosphorylation;GO:0006796 phosphate-containing compound metabolic process		Predicted intracellular proteins; ENZYME proteins:Hydrolases; Enzymes	Nucleoplasm (Supported)				0	0	0	0	0	0	0	0	0	0	0	0	0	0	0	0	0	0	0	0
APP	351	symbol	H. sapiens	351	H. sapiens	APP	1	0	0	amyloid beta precursor protein	GO:0051563 smooth endoplasmic reticulum calcium ion homeostasis;GO:0180011 cytoplasmic polyadenylation;GO:0048669 collateral sprouting in absence of injury		Human disease related genes:Nervous system diseases:Neurodegenerative diseases; Disease related genes; Predicted intracellular proteins; Transporters:Transporter channels and pores; FDA approved drug targets:Small molecule drugs; Predicted secreted proteins	Golgi apparatus (Approved); Additional: Vesicles	Deferoxamine; Aluminium; Zinc; L-methionine (R)-S-oxide; Resveratrol; Tromethamine; Phenserine; Tetrathiomolybdate; CAD106; Mito-4509; Edonerpic; Dimercaprol; Copper; Florbetaben (18F); Florbetapir (18F); Flutemetamol (18F); Zinc acetate; Aluminium phosphate; Aluminum acetate; Zinc chloride; Zinc sulfate, unspecified form	(M33)PID GLYPICAN 1PATHWAY; (M220)PID CASPASE PATHWAY; (M153)PID P75 NTR PATHWAY	(M5944)HALLMARK ANGIOGENESIS; (M5916)HALLMARK APICAL SURFACE; (M5902)HALLMARK APOPTOSIS	0	1	1	0	0	0	0	0	0	1	0	0	1	1	0	1	0	0	0	1
NEU1	4758	symbol	H. sapiens	4758	H. sapiens	NEU1	1	1	1	neuraminidase 1	GO:0006689 ganglioside catabolic process;GO:0046479 glycosphingolipid catabolic process;GO:0019377 glycolipid catabolic process		Human disease related genes:Congenital disorders of metabolism:Congenital disorders of glycan/glycoprotein metabolism; Disease related genes; Predicted intracellular proteins; ENZYME proteins:Hydrolases; Enzymes; Human disease related genes:Congenital disorders of metabolism:Lysosomal storage diseases; FDA approved drug targets:Small molecule drugs	Vesicles (Supported); Additional: Cell Junctions	Oseltamivir			0	0	0	1	0	0	0	0	0	0	0	0	0	0	1	0	0	1	0	0
PDE4A	5141	symbol	H. sapiens	5141	H. sapiens	PDE4A	1	1	1	phosphodiesterase 4A	GO:0006198 cAMP catabolic process;GO:0106070 regulation of adenylate cyclase-activating G protein-coupled receptor signaling pathway;GO:0009214 cyclic nucleotide catabolic process		Predicted intracellular proteins; FDA approved drug targets:Small molecule drugs; ENZYME proteins:Hydrolases; Enzymes	Plasma membrane (Supported)	Theophylline; Dyphylline; Enprofylline; Dipyridamole; Iloprost; Oxtriphylline; Amrinone; Roflumilast; Piclamilast; Crisaborole; Ibudilast; Propentofylline; Drotaverine; (4R)-4-(3-butoxy-4-methoxybenzyl)imidazolidin-2-one; 4-[8-(3-nitrophenyl)-1,7-naphthyridin-6-yl]benzoic acid; Tofisopam			0	0	0	0	0	0	0	0	0	0	0	0	0	0	0	0	0	0	0	0
SLCO2A1	6578	symbol	H. sapiens	6578	H. sapiens	SLCO2A1	1	1	1	solute carrier organic anion transporter family member 2A1	GO:0043252 sodium-independent organic anion transport;GO:0015732 prostaglandin transport;GO:0071715 icosanoid transport		Potential drug targets; Disease related genes; Transporters:Electrochemical Potential-driven transporters; Human disease related genes:Digestive system diseases:Gastrointestinal diseases; Human disease related genes:Musculoskeletal diseases:Skeletal diseases				(M5944)HALLMARK ANGIOGENESIS	1	0	0	0	0	0	0	0	0	0	0	0	0	0	0	0	0	0	0	0
SLC44A1	23446	symbol	H. sapiens	23446	H. sapiens	SLC44A1	1	1	1	solute carrier family 44 member 1	GO:0034229 ethanolamine transport;GO:0042426 choline catabolic process;GO:0019695 choline metabolic process		Transporters:Electrochemical Potential-driven transporters; Potential drug targets; CD markers; Disease related genes	Mitochondria (Supported); Additional: Nucleoplasm				1	0	0	1	0	0	0	0	0	0	0	0	0	0	0	0	0	0	0	0
SEMA6A	57556	symbol	H. sapiens	57556	H. sapiens	SEMA6A	1	0	0	semaphorin 6A	GO:0106089 negative regulation of cell adhesion involved in sprouting angiogenesis;GO:0106088 regulation of cell adhesion involved in sprouting angiogenesis;GO:1900747 negative regulation of vascular endothelial growth factor signaling pathway		Predicted intracellular proteins	Nucleoplasm (Approved); Additional: Intermediate filaments;Nuclear bodies		(M5880)NABA ECM AFFILIATED; (M5885)NABA MATRISOME ASSOCIATED; (M5889)NABA MATRISOME		0	0	0	0	0	0	0	0	0	0	0	0	0	0	0	0	0	0	0	0
FIGNL2	401720	symbol	H. sapiens	401720	H. sapiens	FIGNL2	1	1	1	fidgetin like 2	GO:0000226 microtubule cytoskeleton organization;GO:0007017 microtubule-based process;GO:0007010 cytoskeleton organization		Predicted intracellular proteins					0	0	0	0	0	0	0	0	0	0	0	0	0	0	0	0	0	0	0	0
ALDH3B2	222	symbol	H. sapiens	222	H. sapiens	ALDH3B2	1	1	1	aldehyde dehydrogenase 3 family member B2	GO:0006068 ethanol catabolic process;GO:0034310 primary alcohol catabolic process;GO:0006067 ethanol metabolic process		Predicted intracellular proteins; FDA approved drug targets:Small molecule drugs; ENZYME proteins:Oxidoreductases; Enzymes					0	0	0	1	0	0	0	0	0	0	0	0	0	0	0	0	0	1	0	0
MGLL	11343	symbol	H. sapiens	11343	H. sapiens	MGLL	1	1	1	monoglyceride lipase	GO:2000124 regulation of endocannabinoid signaling pathway;GO:0052651 monoacylglycerol catabolic process;GO:0046462 monoacylglycerol metabolic process		Predicted intracellular proteins; ENZYME proteins:Hydrolases; Enzymes	Vesicles (Approved)			(M5942)HALLMARK UV RESPONSE DN; (M5935)HALLMARK FATTY ACID METABOLISM; (M5905)HALLMARK ADIPOGENESIS	0	0	0	1	0	0	0	0	0	0	0	0	0	0	0	0	0	0	0	0
RAB15	376267	symbol	H. sapiens	376267	H. sapiens	RAB15	1	1	1	RAB15, member RAS oncogene family	GO:0032482 Rab protein signal transduction;GO:1903307 positive regulation of regulated secretory pathway;GO:0045921 positive regulation of exocytosis		Predicted intracellular proteins	Centriolar satellite;Vesicles (Approved)				0	0	0	0	0	0	0	0	0	0	0	0	0	0	0	0	0	0	0	0
GCNT1	2650	symbol	H. sapiens	2650	H. sapiens	GCNT1	1	1	1	glucosaminyl (N-acetyl) transferase 1	GO:0016268 O-glycan processing, core 2;GO:0060352 cell adhesion molecule production;GO:1903238 positive regulation of leukocyte tethering or rolling		Predicted intracellular proteins; Enzymes; ENZYME proteins:Transferases	Nuclear speckles (Supported)			(M5942)HALLMARK UV RESPONSE DN; (M5950)HALLMARK ALLOGRAFT REJECTION	0	0	0	0	0	0	0	0	0	0	1	0	0	0	1	0	0	0	0	1
ARID3B	10620	symbol	H. sapiens	10620	H. sapiens	ARID3B	1	1	1	AT-rich interaction domain 3B	GO:0045944 positive regulation of transcription by RNA polymerase II;GO:0045893 positive regulation of DNA-templated transcription;GO:1902680 positive regulation of RNA biosynthetic process		Transcription factors:Helix-turn-helix domains; Predicted intracellular proteins	Nucleoplasm (Supported)				0	0	0	0	0	0	0	0	0	0	0	0	0	0	0	0	0	0	0	0
FAM126B	285172	gene_synonym	H. sapiens	285172	H. sapiens	HYCC2	1	1	1	hyccin PI4KA lipid kinase complex subunit 2	GO:0046854 phosphatidylinositol phosphate biosynthetic process;GO:0006661 phosphatidylinositol biosynthetic process;GO:0046488 phosphatidylinositol metabolic process		Predicted intracellular proteins	Cell Junctions (Supported); Additional: Nucleoplasm			(M5947)HALLMARK IL2 STAT5 SIGNALING	0	0	0	1	0	0	0	0	0	0	0	0	0	0	0	0	0	0	0	0
SUV39H1	6839	symbol	H. sapiens	6839	H. sapiens	SUV39H1	1	1	1	SUV39H1 histone lysine methyltransferase	GO:0031065 positive regulation of histone deacetylation;GO:0031063 regulation of histone deacetylation;GO:0000183 rDNA heterochromatin formation		Predicted intracellular proteins; Enzymes; ENZYME proteins:Transferases			(M279)PID RB 1PATHWAY	(M5901)HALLMARK G2M CHECKPOINT; (M5925)HALLMARK E2F TARGETS	0	1	0	0	0	0	0	0	0	1	0	0	0	1	0	0	0	0	0	0
NDUFA13	51079	symbol	H. sapiens	51079	H. sapiens	NDUFA13	1	0	0	NADH:ubiquinone oxidoreductase subunit A13	GO:0045039 protein insertion into mitochondrial inner membrane;GO:0035458 cellular response to interferon-beta;GO:0051204 protein insertion into mitochondrial membrane		Human disease related genes:Congenital disorders of metabolism:Mitochondrial diseases; Disease related genes	Mitochondria (Supported)	NADH			0	0	0	0	0	0	1	0	0	0	0	1	1	0	1	0	0	0	0	0
FAM46C	54855	gene_synonym	H. sapiens	54855	H. sapiens	TENT5C	1	1	1	terminal nucleotidyltransferase 5C	GO:0048255 mRNA stabilization;GO:0043489 RNA stabilization;GO:1902373 negative regulation of mRNA catabolic process		Cancer-related genes; Enzymes; Predicted intracellular proteins; ENZYME proteins:Transferases	Nucleoplasm (Supported)			(M5945)HALLMARK HEME METABOLISM; (M5956)HALLMARK KRAS SIGNALING DN	0	0	0	0	0	0	0	0	0	0	1	0	0	0	0	0	0	0	0	0
HKDC1	80201	symbol	H. sapiens	80201	H. sapiens	HKDC1	1	1	1	hexokinase domain containing 1	GO:0051156 glucose 6-phosphate metabolic process;GO:0046835 carbohydrate phosphorylation;GO:0006096 glycolytic process	yes	Potential drug targets; Disease related genes; ENZYME proteins:Transferases; Predicted intracellular proteins; Enzymes	Mitochondria (Enhanced)			(M5953)HALLMARK KRAS SIGNALING UP	0	0	0	1	0	0	0	0	0	0	0	0	0	0	0	0	0	1	0	0
ALDH2	217	symbol	H. sapiens	217	H. sapiens	ALDH2	1	0	0	aldehyde dehydrogenase 2 family member	GO:1905627 regulation of serotonin biosynthetic process;GO:1903179 regulation of dopamine biosynthetic process;GO:0006068 ethanol catabolic process		Disease related genes; Predicted intracellular proteins; ENZYME proteins:Oxidoreductases; Enzymes; Human disease related genes:Other diseases:Mental and behavioural disorders; Human disease related genes:Congenital disorders of metabolism:Congenital disorders of carbohydrate metabolism; FDA approved drug targets:Small molecule drugs		NADH; Guanidine; Disulfiram; Daidzin; Crotonaldehyde		(M5905)HALLMARK ADIPOGENESIS; (M5934)HALLMARK XENOBIOTIC METABOLISM	0	0	0	0	0	0	0	0	0	0	0	0	0	0	0	0	0	1	0	0
SULF1	23213	symbol	H. sapiens	23213	H. sapiens	SULF1	1	0	0	sulfatase 1	GO:0014846 esophagus smooth muscle contraction;GO:0060686 negative regulation of prostatic bud formation;GO:0060685 regulation of prostatic bud formation		Predicted intracellular proteins			(M3468)NABA ECM REGULATORS; (M5885)NABA MATRISOME ASSOCIATED; (M5889)NABA MATRISOME		0	0	0	0	0	0	0	0	0	0	1	0	0	0	1	0	0	0	0	1
MYADM	91663	symbol	H. sapiens	91663	H. sapiens	MYADM	1	0	0	myeloid associated differentiation marker	GO:0090038 negative regulation of protein kinase C signaling;GO:0044860 protein localization to plasma membrane raft;GO:1903044 protein localization to membrane raft		Transporters:Transporter channels and pores	Nuclear speckles (Approved)				0	0	0	0	0	0	1	0	0	0	0	0	0	0	0	0	0	0	0	0
AMMECR1	9949	symbol	H. sapiens	9949	H. sapiens	AMMECR1	1	0	0	AMMECR nuclear protein 1	GO:0008150 biological_process		Human disease related genes:Congenital malformations:Other congenital malformations; Predicted intracellular proteins; Disease related genes	Nucleoplasm (Supported); Additional: Mitochondria			(M5953)HALLMARK KRAS SIGNALING UP	0	0	0	0	0	0	0	0	0	0	0	0	0	0	0	0	0	0	0	0
SLC39A1	27173	symbol	H. sapiens	27173	H. sapiens	SLC39A1	1	1	1	solute carrier family 39 member 1	GO:0071577 zinc ion transmembrane transport;GO:0006829 zinc ion transport;GO:0048701 embryonic cranial skeleton morphogenesis		Transporters:Electrochemical Potential-driven transporters; Predicted intracellular proteins					1	0	0	0	0	0	0	0	0	0	1	0	1	0	0	0	0	0	0	0
TRAM2	9697	symbol	H. sapiens	9697	H. sapiens	TRAM2	1	1	1	translocation associated membrane protein 2	GO:0006616 SRP-dependent cotranslational protein targeting to membrane, translocation;GO:0032964 collagen biosynthetic process;GO:0006614 SRP-dependent cotranslational protein targeting to membrane		Transporters	Cytosol (Approved)				0	0	0	0	0	0	1	0	0	0	0	0	0	0	0	0	0	0	0	0
PSD3	23362	symbol	H. sapiens	23362	H. sapiens	PSD3	1	1	1	pleckstrin and Sec7 domain containing 3	GO:0032012 regulation of ARF protein signal transduction;GO:0046578 regulation of Ras protein signal transduction;GO:0051056 regulation of small GTPase mediated signal transduction		Predicted intracellular proteins	Nucleoplasm;Vesicles (Approved); Additional: Cytosol				0	0	0	0	0	0	0	0	0	0	0	0	0	0	0	0	1	0	0	0
SDHC	6391	symbol	H. sapiens	6391	H. sapiens	SDHC	1	1	1	succinate dehydrogenase complex subunit C	GO:0006121 mitochondrial electron transport, succinate to ubiquinone;GO:0006099 tricarboxylic acid cycle;GO:0042776 proton motive force-driven mitochondrial ATP synthesis		Potential drug targets; Disease related genes; Predicted intracellular proteins; Cancer-related genes; Citric acid cycle related proteins; Human disease related genes:Cancers:Cancers of endocrine organs; Human disease related genes:Cancers:Cancers of the digestive system; Transporters:Primary Active Transporters		2-Hexyloxy-6-Hydroxymethyl-Tetrahydro-Pyran-3,4,5-Triol; Ubiquinone Q1		(M5935)HALLMARK FATTY ACID METABOLISM; (M5905)HALLMARK ADIPOGENESIS; (M5936)HALLMARK OXIDATIVE PHOSPHORYLATION	0	0	0	0	0	0	0	0	0	0	0	0	1	0	1	0	0	0	0	0
SORT1	6272	symbol	H. sapiens	6272	H. sapiens	SORT1	1	1	1	sortilin 1	GO:0051005 negative regulation of lipoprotein lipase activity;GO:0048227 plasma membrane to endosome transport;GO:0090160 Golgi to lysosome transport		Potential drug targets; Predicted intracellular proteins; Transporters; Disease related genes	Cytosol;Golgi apparatus (Supported); Additional: Plasma membrane		(M153)PID P75 NTR PATHWAY		0	0	1	0	0	0	0	0	0	0	0	1	0	0	0	0	0	0	0	1
UBXN2A	165324	symbol	H. sapiens	165324	H. sapiens	UBXN2A	1	1	1	UBX domain protein 2A	GO:0031468 nuclear membrane reassembly;GO:0071763 nuclear membrane organization;GO:0006998 nuclear envelope organization		Predicted intracellular proteins	Centrosome (Approved)				0	0	0	0	0	0	1	0	0	0	0	0	0	0	0	0	0	0	1	0
CTDSPL	10217	symbol	H. sapiens	10217	H. sapiens	CTDSPL	1	0	0	CTD small phosphatase like	GO:2000134 negative regulation of G1/S transition of mitotic cell cycle;GO:1902807 negative regulation of cell cycle G1/S phase transition;GO:1901991 negative regulation of mitotic cell cycle phase transition		Predicted intracellular proteins; ENZYME proteins:Hydrolases; Enzymes	Vesicles (Approved); Additional: Nucleoplasm		(M228)PID SMAD2 3PATHWAY; (M181)PID BMP PATHWAY		0	0	0	0	0	0	0	0	0	0	0	0	0	1	0	0	0	0	0	0
EPHB4	2050	symbol	H. sapiens	2050	H. sapiens	EPHB4	1	1	1	EPH receptor B4	GO:0002042 cell migration involved in sprouting angiogenesis;GO:0043534 blood vessel endothelial cell migration;GO:0048013 ephrin receptor signaling pathway	yes	Cancer-related genes:Candidate cancer biomarkers; Potential drug targets; Human disease related genes:Congenital malformations:Congenital malformations of the circulatory system; Disease related genes; ENZYME proteins:Transferases; Transporters:Accessory Factors Involved in Transport; Predicted intracellular proteins; Enzymes; Human disease related genes:Congenital malformations:Congenital malfor…		Dasatinib; N-(5-chloro-1,3-benzodioxol-4-yl)-6-methoxy-7-(3-piperidin-1-ylpropoxy)quinazolin-4-amine; N'-(5-CHLORO-1,3-BENZODIOXOL-4-YL)-N-(3,4,5- TRIMETHOXYPHENYL)PYRIMIDINE-2,4-DIAMINE; N'-(3-CHLORO-4-METHOXY-PHENYL)-N-(3,4,5-TRIMETHOXYPHENYL)-1,3,5-TRIAZINE-2,4-DIAMINE; 3-({4-[(5-chloro-1,3-benzodioxol-4-yl)amino]pyrimidin-2-yl}amino)benzenesulfonamide; N'-(5-chloro-1,3-benzodioxol-4-yl)-N-(3-…	(M257)PID EPHRINB REV PATHWAY; (M62)PID EPHB FWD PATHWAY	(M5916)HALLMARK APICAL SURFACE	0	0	0	0	0	0	0	0	0	0	0	0	0	0	0	0	0	0	0	1
CEBPB	1051	symbol	H. sapiens	1051	H. sapiens	CEBPB	1	0	0	CCAAT enhancer binding protein beta	GO:2000120 positive regulation of sodium-dependent phosphate transport;GO:2000118 regulation of sodium-dependent phosphate transport;GO:1901329 regulation of odontoblast differentiation		Predicted intracellular proteins; Transcription factors:Basic domains	Nucleoplasm (Enhanced)	Quercetin	(M182)PID IL3 PATHWAY; (M229)PID P38 ALPHA BETA DOWNSTREAM PATHWAY; (M161)PID IFNG PATHWAY	(M5922)HALLMARK UNFOLDED PROTEIN RESPONSE; (M5890)HALLMARK TNFA SIGNALING VIA NFKB; (M5921)HALLMARK COMPLEMENT	0	0	0	0	0	0	0	0	0	0	1	0	0	0	0	0	0	0	0	1
RAPH1	65059	symbol	H. sapiens	65059	H. sapiens	RAPH1	1	1	1	Ras association (RalGDS/AF-6) and pleckstrin homology domains 1	GO:0048675 axon extension;GO:1990138 neuron projection extension;GO:0048588 developmental cell growth		Predicted intracellular proteins	Nuclear bodies;Plasma membrane (Approved); Additional: Cytosol				0	0	0	0	0	0	0	0	0	0	0	0	0	0	0	0	0	0	0	0
IFFO2	126917	symbol	H. sapiens	126917	H. sapiens	IFFO2	1	1	1	intermediate filament family orphan 2			Predicted intracellular proteins	Nucleoplasm;Plasma membrane (Approved)				0	0	0	0	0	0	0	0	0	0	0	0	0	0	0	0	0	0	0	0
PDE2A	5138	symbol	H. sapiens	5138	H. sapiens	PDE2A	1	1	1	phosphodiesterase 2A	GO:1904613 cellular response to 2,3,7,8-tetrachlorodibenzodioxine;GO:1904612 response to 2,3,7,8-tetrachlorodibenzodioxine;GO:0046069 cGMP catabolic process		Disease related genes; Predicted intracellular proteins; ENZYME proteins:Hydrolases; Enzymes; Human disease related genes:Other diseases:Mental and behavioural disorders	Cytosol (Supported)	Cyclic GMP; ND7001; Exisulind; 3-isobutyl-1-methyl-7H-xanthine; Tofisopam; Doxofylline			0	0	0	0	0	0	0	0	0	0	0	0	0	0	0	0	0	0	0	1
GMEB2	26205	symbol	H. sapiens	26205	H. sapiens	GMEB2	1	1	1	glucocorticoid modulatory element binding protein 2	GO:0006366 transcription by RNA polymerase II;GO:0006351 DNA-templated transcription;GO:0032774 RNA biosynthetic process		Transcription factors:alpha-Helices exposed by beta-structures; Predicted intracellular proteins	Nucleoplasm (Enhanced); Additional: Cytosol				0	0	0	0	0	0	0	0	0	0	0	0	0	0	0	0	0	0	0	0
PRLR	5618	symbol	H. sapiens	5618	H. sapiens	PRLR	1	1	1	prolactin receptor	GO:0038161 prolactin signaling pathway;GO:0042976 activation of Janus kinase activity;GO:0007171 activation of transmembrane receptor protein tyrosine kinase activity		FDA approved drug targets:Biotech drugs; Predicted intracellular proteins; Disease related genes; Human disease related genes:Endocrine and metabolic diseases:Hypothalamus and pituitary gland diseases		Somatotropin	(M13)PID ERBB4 PATHWAY; (M50)PID PTP1B PATHWAY	(M5907)HALLMARK ESTROGEN RESPONSE LATE	0	0	0	1	0	0	0	0	1	0	0	0	0	0	0	1	0	0	0	1
ACVR1	90	symbol	H. sapiens	90	H. sapiens	ACVR1	1	0	0	activin A receptor type 1	GO:0060957 endocardial cell fate commitment;GO:0061445 endocardial cushion cell fate commitment;GO:0061443 endocardial cushion cell differentiation	yes	Potential drug targets; Disease related genes; ENZYME proteins:Transferases; Human disease related genes:Musculoskeletal diseases:Skeletal diseases; Predicted intracellular proteins; Enzymes; Cancer-related genes; Kinases:TKL Ser/Thr protein kinases	Nucleoli (Uncertain); Additional: Cytosol	ATP; Dorsomorphin; Fostamatinib	(M203)PID ALK2 PATHWAY; (M185)PID ALK1 PATHWAY	(M5896)HALLMARK TGF BETA SIGNALING	0	0	0	0	0	0	0	0	0	0	1	0	0	1	0	0	0	0	0	1
DMRTA1	63951	symbol	H. sapiens	63951	H. sapiens	DMRTA1	1	1	1	DMRT like family A1	GO:0060179 male mating behavior;GO:0007617 mating behavior;GO:0019098 reproductive behavior		Transcription factors:Zinc-coordinating DNA-binding domains; Predicted intracellular proteins	Vesicles (Approved)				0	0	0	0	0	0	0	0	0	0	0	0	0	0	0	0	0	0	0	0
ST14	6768	symbol	H. sapiens	6768	H. sapiens	ST14	1	0	0	ST14 transmembrane serine protease matriptase	GO:0060671 epithelial cell differentiation involved in embryonic placenta development;GO:0060672 epithelial cell morphogenesis involved in placental branching;GO:0060670 branching involved in labyrinthine layer morphogenesis		Cancer-related genes:Candidate cancer biomarkers; Potential drug targets; Peptidases:Serine-type peptidases; Disease related genes; Transporters:Accessory Factors Involved in Transport; ENZYME proteins:Hydrolases; Enzymes; Human disease related genes:Congenital malformations:Congenital malformations of skin	Nucleoplasm;Vesicles (Approved)	Urokinase; Benzamidine; Camostat	(M3468)NABA ECM REGULATORS; (M5885)NABA MATRISOME ASSOCIATED; (M5889)NABA MATRISOME	(M5907)HALLMARK ESTROGEN RESPONSE LATE; (M5939)HALLMARK P53 PATHWAY	0	0	0	0	0	0	0	0	0	0	1	0	0	0	0	0	0	0	1	0
KBTBD8	84541	symbol	H. sapiens	84541	H. sapiens	KBTBD8	1	1	1	kelch repeat and BTB domain containing 8	GO:0014029 neural crest formation;GO:0006513 protein monoubiquitination;GO:0014032 neural crest cell development		Predicted intracellular proteins					0	0	0	0	0	0	0	0	0	0	1	0	0	0	0	0	0	0	1	0
GAN	8139	symbol	H. sapiens	8139	H. sapiens	GAN	1	1	1	gigaxonin	GO:0016567 protein ubiquitination;GO:0032446 protein modification by small protein conjugation;GO:0070647 protein modification by small protein conjugation or removal		Human disease related genes:Nervous system diseases:Neurodegenerative diseases; Predicted intracellular proteins; Disease related genes	Microtubules (Supported)				0	0	0	0	0	0	0	0	0	0	0	0	0	0	0	0	0	0	1	0
IRF8	3394	symbol	H. sapiens	3394	H. sapiens	IRF8	1	0	0	interferon regulatory factor 8	GO:0002273 plasmacytoid dendritic cell differentiation;GO:0002270 plasmacytoid dendritic cell activation;GO:0002316 follicular B cell differentiation		Human disease related genes:Immune system diseases:Primary immunodeficiency; Predicted intracellular proteins; Transcription factors:Helix-turn-helix domains; Disease related genes	Nucleoplasm (Enhanced)		(M22)PID GMCSF PATHWAY; (M254)PID MYC REPRESS PATHWAY	(M5947)HALLMARK IL2 STAT5 SIGNALING; (M5913)HALLMARK INTERFERON GAMMA RESPONSE; (M5934)HALLMARK XENOBIOTIC METABOLISM	0	0	0	0	0	0	0	0	0	0	0	0	0	0	0	1	0	0	0	0
SLC6A6	6533	symbol	H. sapiens	6533	H. sapiens	SLC6A6	1	1	1	solute carrier family 6 member 6	GO:0051939 gamma-aminobutyric acid import;GO:0015734 taurine transport;GO:0042918 alkanesulfonate transport		Transporters:Electrochemical Potential-driven transporters; Potential drug targets; Disease related genes	Cell Junctions;Cytosol (Approved)			(M5891)HALLMARK HYPOXIA; (M5924)HALLMARK MTORC1 SIGNALING; (M5934)HALLMARK XENOBIOTIC METABOLISM	1	0	0	0	0	0	0	0	0	0	0	0	0	0	0	0	0	0	0	0
GFPT1	2673	symbol	H. sapiens	2673	H. sapiens	GFPT1	1	1	1	glutamine--fructose-6-phosphate transaminase 1	GO:0006048 UDP-N-acetylglucosamine biosynthetic process;GO:0006002 fructose 6-phosphate metabolic process;GO:0046349 amino sugar biosynthetic process		Potential drug targets; Disease related genes; ENZYME proteins:Transferases; Human disease related genes:Nervous system diseases:Other nervous and sensory system diseases; Predicted intracellular proteins; Enzymes	Nucleoli;Nucleoplasm (Approved); Additional: Nucleoli fibrillar center			(M5937)HALLMARK GLYCOLYSIS	0	0	0	0	0	0	0	0	0	0	0	0	0	0	1	0	0	0	0	0
AK4	205	symbol	H. sapiens	205	H. sapiens	AK4	1	1	1	adenylate kinase 4	GO:0006172 ADP biosynthetic process;GO:0009180 purine ribonucleoside diphosphate biosynthetic process;GO:0009136 purine nucleoside diphosphate biosynthetic process	yes	Predicted intracellular proteins; Enzymes; ENZYME proteins:Transferases	Mitochondria (Supported)			(M5891)HALLMARK HYPOXIA; (M5924)HALLMARK MTORC1 SIGNALING; (M5937)HALLMARK GLYCOLYSIS	0	0	0	0	0	0	0	0	0	0	0	0	0	0	1	0	0	0	0	0
ERI1	90459	symbol	H. sapiens	90459	H. sapiens	ERI1	1	1	1	exoribonuclease 1	GO:0000467 exonucleolytic trimming to generate mature 3'-end of 5.8S rRNA from tricistronic rRNA transcript (SSU-rRNA, 5.8S rRNA, LSU-rRNA);GO:0031125 rRNA 3'-end processing;GO:0000466 maturation of 5.8S rRNA from tricistronic rRNA transcript (SSU-rRNA, 5.8S rRNA, LSU-rRNA)		Predicted intracellular proteins	Microtubules (Approved); Additional: Vesicles				0	0	0	0	0	0	0	0	0	0	0	0	0	0	0	0	0	0	0	0
ENTPD6	955	symbol	H. sapiens	955	H. sapiens	ENTPD6	1	1	1	ectonucleoside triphosphate diphosphohydrolase 6	GO:0009134 nucleoside diphosphate catabolic process;GO:0032026 response to magnesium ion;GO:0009132 nucleoside diphosphate metabolic process		Predicted secreted proteins; Predicted intracellular proteins; ENZYME proteins:Hydrolases; Enzymes	Golgi apparatus (Supported)				0	0	0	0	0	0	0	0	0	0	0	0	0	0	0	0	0	0	0	0
SYT7	9066	symbol	H. sapiens	9066	H. sapiens	SYT7	1	1	1	synaptotagmin 7	GO:1990926 short-term synaptic potentiation;GO:1990927 calcium ion regulated lysosome exocytosis;GO:0070092 regulation of glucagon secretion		Predicted intracellular proteins					0	0	0	0	0	0	1	0	0	0	0	0	0	0	0	0	0	0	0	0
JADE1	79960	symbol	H. sapiens	79960	H. sapiens	JADE1	1	1	1	jade family PHD finger 1	GO:2000134 negative regulation of G1/S transition of mitotic cell cycle;GO:1902807 negative regulation of cell cycle G1/S phase transition;GO:2000278 regulation of DNA biosynthetic process		Predicted intracellular proteins	Nucleoplasm (Approved); Additional: Centrosome				0	0	0	0	0	0	0	0	0	1	0	0	0	1	0	0	0	0	0	0
UBE2G1	7326	symbol	H. sapiens	7326	H. sapiens	UBE2G1	1	1	1	ubiquitin conjugating enzyme E2 G1	GO:0070534 protein K63-linked ubiquitination;GO:0070936 protein K48-linked ubiquitination;GO:0000209 protein polyubiquitination		Predicted intracellular proteins; Enzymes; ENZYME proteins:Transferases	Cytosol;Nucleoplasm (Approved)				0	0	0	0	0	0	0	0	0	0	0	0	1	0	0	0	0	0	1	0
TPM3	7170	symbol	H. sapiens	7170	H. sapiens	TPM3	1	1	1	tropomyosin 3	GO:0006936 muscle contraction;GO:0007015 actin filament organization;GO:0003012 muscle system process		Disease related genes; Predicted intracellular proteins; Cancer-related genes; Human disease related genes:Musculoskeletal diseases:Muscular diseases; Human disease related genes:Cancers:Cancers of endocrine organs	Actin filaments (Approved); Additional: Cytosol	Phenethyl Isothiocyanate		(M5909)HALLMARK MYOGENESIS	0	0	0	0	0	0	0	1	1	0	0	0	0	0	0	0	0	0	0	0
GMPS	8833	symbol	H. sapiens	8833	H. sapiens	GMPS	1	1	1	guanine monophosphate synthase	GO:0009113 purine nucleobase biosynthetic process;GO:0006177 GMP biosynthetic process;GO:0046112 nucleobase biosynthetic process		Potential drug targets; Disease related genes; Predicted intracellular proteins; ENZYME proteins:Ligase; Enzymes	Cytosol (Approved)	Glutamic acid		(M5924)HALLMARK MTORC1 SIGNALING; (M5945)HALLMARK HEME METABOLISM	0	0	0	0	0	0	0	0	0	0	0	0	0	0	1	0	0	0	0	0
RBM47	54502	symbol	H. sapiens	54502	H. sapiens	RBM47	1	1	1	RNA binding motif protein 47	GO:0016554 cytidine to uridine editing;GO:0016553 base conversion or substitution editing;GO:0070935 3'-UTR-mediated mRNA stabilization		Predicted intracellular proteins	Cytosol;Nucleoplasm (Approved)				0	0	0	0	0	0	0	0	0	0	0	0	0	0	0	0	0	0	0	0
POM121	9883	symbol	H. sapiens	9883	H. sapiens	POM121	1	1	1	POM121 transmembrane nucleoporin	GO:0006405 RNA export from nucleus;GO:0006606 protein import into nucleus;GO:0051170 import into nucleus		Transporters:Transporter channels and pores; Predicted intracellular proteins	Nuclear membrane;Nucleoplasm (Enhanced)			(M5898)HALLMARK DNA REPAIR; (M5939)HALLMARK P53 PATHWAY	0	0	0	0	1	0	0	0	0	0	0	0	1	0	0	1	0	1	0	0
LRRC8B	23507	symbol	H. sapiens	23507	H. sapiens	LRRC8B	1	1	1	leucine rich repeat containing 8 VRAC subunit B	GO:0098656 monoatomic anion transmembrane transport;GO:0006820 monoatomic anion transport;GO:0034220 monoatomic ion transmembrane transport		Transporters:Transporter channels and pores					1	0	0	0	0	0	0	0	0	0	0	0	0	0	0	0	0	0	0	0
GDE1	51573	symbol	H. sapiens	51573	H. sapiens	GDE1	1	1	1	glycerophosphodiester phosphodiesterase 1	GO:0006580 ethanolamine metabolic process;GO:0070291 N-acylethanolamine metabolic process;GO:0042439 ethanolamine-containing compound metabolic process		Predicted intracellular proteins; ENZYME proteins:Hydrolases; Enzymes	Vesicles (Approved); Additional: Nucleoplasm;Plasma membrane			(M5945)HALLMARK HEME METABOLISM	0	0	0	1	0	0	0	0	0	0	0	0	0	0	0	0	0	0	0	0
UST	10090	symbol	H. sapiens	10090	H. sapiens	UST	1	1	1	uronyl 2-sulfotransferase	GO:0030208 dermatan sulfate biosynthetic process;GO:0006477 protein sulfation;GO:0050651 dermatan sulfate proteoglycan biosynthetic process							0	0	0	1	0	0	0	0	0	0	0	0	0	0	1	0	0	1	0	0
CABLES1	91768	symbol	H. sapiens	91768	H. sapiens	CABLES1	1	0	0	Cdk5 and Abl enzyme substrate 1	GO:0051301 cell division;GO:0051726 regulation of cell cycle;GO:0007049 cell cycle		Predicted intracellular proteins	Nuclear bodies;Nucleoplasm (Supported)		(M142)PID AJDISS 2PATHWAY; (M256)PID TAP63 PATHWAY		0	0	0	0	1	0	0	0	0	0	0	0	0	0	0	0	0	0	0	0
RAB1B	81876	symbol	H. sapiens	81876	H. sapiens	RAB1B	1	1	1	RAB1B, member RAS oncogene family	GO:1903020 positive regulation of glycoprotein metabolic process;GO:0019068 virion assembly;GO:2000785 regulation of autophagosome assembly		Predicted intracellular proteins; ENZYME proteins:Hydrolases; Enzymes	Golgi apparatus (Supported); Additional: Endoplasmic reticulum				0	0	1	0	1	0	1	0	0	0	0	0	0	0	1	0	0	0	0	0
AGL	178	symbol	H. sapiens	178	H. sapiens	AGL	1	1	1	amylo-alpha-1, 6-glucosidase, 4-alpha-glucanotransferase	GO:0005980 glycogen catabolic process;GO:0009251 glucan catabolic process;GO:0000272 polysaccharide catabolic process		Potential drug targets; Disease related genes; ENZYME proteins:Transferases; ENZYME proteins:Hydrolases; Enzymes; Human disease related genes:Congenital disorders of metabolism:Congenital disorders of carbohydrate metabolism	Nucleoplasm (Supported); Additional: Cytosol;Nuclear bodies			(M5909)HALLMARK MYOGENESIS; (M5937)HALLMARK GLYCOLYSIS	0	0	0	0	0	0	0	0	0	0	0	0	0	0	0	0	0	1	0	1
KIF13B	23303	symbol	H. sapiens	23303	H. sapiens	KIF13B	1	1	1	kinesin family member 13B	GO:0050770 regulation of axonogenesis;GO:0030705 cytoskeleton-dependent intracellular transport;GO:0006605 protein targeting		Predicted intracellular proteins			(M86)PID ARF6 PATHWAY	(M5939)HALLMARK P53 PATHWAY	0	0	1	0	0	0	0	0	0	0	0	0	0	0	0	0	0	0	0	0
CDC25A	993	symbol	H. sapiens	993	H. sapiens	CDC25A	1	1	1	cell division cycle 25A	GO:0110032 positive regulation of G2/MI transition of meiotic cell cycle;GO:1901995 positive regulation of meiotic cell cycle phase transition;GO:0110030 regulation of G2/MI transition of meiotic cell cycle		Cancer-related genes:Candidate cancer biomarkers; Predicted intracellular proteins; ENZYME proteins:Hydrolases; Enzymes	Nucleoplasm (Approved); Additional: Golgi apparatus		(M10154)SA G2 AND M PHASES; (M84)PID ATM PATHWAY; (M46)PID ATR PATHWAY	(M5901)HALLMARK G2M CHECKPOINT; (M5924)HALLMARK MTORC1 SIGNALING; (M5925)HALLMARK E2F TARGETS	0	1	0	0	1	0	0	0	0	0	0	0	0	1	0	0	0	0	0	0
NDRG1	10397	symbol	H. sapiens	10397	H. sapiens	NDRG1	1	1	1	N-myc downstream regulated 1	GO:0032287 peripheral nervous system myelin maintenance;GO:0043217 myelin maintenance;GO:0022011 myelination in peripheral nervous system		Cancer-related genes:Candidate cancer biomarkers; Human disease related genes:Nervous system diseases:Neurodegenerative diseases; Predicted intracellular proteins; Disease related genes	Cytosol (Supported); Additional: Microtubules		(M254)PID MYC REPRESS PATHWAY; (M255)PID HIF1 TFPATHWAY; (M145)PID P53 DOWNSTREAM PATHWAY	(M5908)HALLMARK ANDROGEN RESPONSE; (M5947)HALLMARK IL2 STAT5 SIGNALING; (M5891)HALLMARK HYPOXIA	0	0	0	0	0	0	1	0	1	1	0	0	0	1	0	0	0	0	0	0
ETS1	2113	symbol	H. sapiens	2113	H. sapiens	ETS1	1	1	1	ETS proto-oncogene 1, transcription factor	GO:0030578 PML body organization;GO:0030575 nuclear body organization;GO:1904996 positive regulation of leukocyte adhesion to vascular endothelial cell		Transcription factors:Helix-turn-helix domains; RAS pathway related proteins; Predicted intracellular proteins	Nucleoplasm (Enhanced)		(M44)PID HIF2PATHWAY; (M92)PID ANGIOPOIETIN RECEPTOR PATHWAY; (M281)PID FAK PATHWAY	(M5891)HALLMARK HYPOXIA; (M5950)HALLMARK ALLOGRAFT REJECTION; (M5953)HALLMARK KRAS SIGNALING UP	0	0	0	0	0	0	0	0	1	0	0	0	0	0	0	0	0	0	0	0
RNF168	165918	symbol	H. sapiens	165918	H. sapiens	RNF168	1	1	1	ring finger protein 168	GO:0034244 negative regulation of transcription elongation by RNA polymerase II;GO:0140861 DNA repair-dependent chromatin remodeling;GO:0032785 negative regulation of DNA-templated transcription, elongation		Potential drug targets; Disease related genes; ENZYME proteins:Transferases; Predicted intracellular proteins; Enzymes; Human disease related genes:Immune system diseases:Primary immunodeficiency	Nucleoplasm (Enhanced); Additional: Nuclear bodies				0	0	0	0	1	0	0	0	0	1	0	0	0	0	0	0	0	0	1	0
P2RX5-TAX1BP3	100533970	symbol	H. sapiens	100533970	H. sapiens	P2RX5-TAX1BP3	1	1	1	P2RX5-TAX1BP3 readthrough (NMD candidate)								0	0	0	0	0	0	0	0	0	0	0	0	0	0	0	0	0	0	0	0
RAB3B	5865	symbol	H. sapiens	5865	H. sapiens	RAB3B	1	1	1	RAB3B, member RAS oncogene family	GO:0051586 positive regulation of dopamine uptake involved in synaptic transmission;GO:0051944 positive regulation of catecholamine uptake involved in synaptic transmission;GO:0051582 positive regulation of neurotransmitter uptake		Predicted intracellular proteins	Cell Junctions (Approved)				0	0	0	0	0	1	0	0	0	0	0	0	0	0	0	0	0	0	0	0
CALM2	805	symbol	H. sapiens	805	H. sapiens	CALM2	1	0	0	calmodulin 2	GO:0051343 positive regulation of cyclic-nucleotide phosphodiesterase activity;GO:1905912 regulation of calcium ion export across plasma membrane;GO:1905913 negative regulation of calcium ion export across plasma membrane		Human disease related genes:Cardiovascular diseases:Cardiac diseases; RAS pathway related proteins; Disease related genes; Predicted intracellular proteins					1	1	1	0	0	0	0	1	1	0	0	1	1	1	0	0	0	1	1	0
DESI2	51029	symbol	H. sapiens	51029	H. sapiens	DESI2	1	1	1	desumoylating isopeptidase 2	GO:0016579 protein deubiquitination;GO:0070646 protein modification by small protein removal;GO:0070647 protein modification by small protein conjugation or removal		Predicted intracellular proteins; ENZYME proteins:Hydrolases; Enzymes	Vesicles (Approved)				0	0	0	0	0	0	0	0	0	0	0	0	0	0	0	0	0	0	1	0
C1orf115	79762	symbol	H. sapiens	79762	H. sapiens	C1orf115	1	1	1	chromosome 1 open reading frame 115	GO:2001023 regulation of response to drug;GO:0048583 regulation of response to stimulus;GO:0050789 regulation of biological process		Predicted intracellular proteins					0	0	0	0	0	0	0	0	0	0	0	0	0	0	0	0	0	0	0	0
RCC1L	81554	symbol	H. sapiens	81554	H. sapiens	RCC1L	1	1	1	RCC1 like	GO:0070131 positive regulation of mitochondrial translation;GO:0008053 mitochondrial fusion;GO:0070129 regulation of mitochondrial translation		Predicted intracellular proteins; Disease related genes; Human disease related genes:Other congenital disorders:Chromosomal abnormalities	Cytosol;Nucleoplasm (Approved)				0	0	0	0	0	0	0	0	0	0	0	0	0	0	0	0	0	0	0	0
SMARCA5	8467	symbol	H. sapiens	8467	H. sapiens	SMARCA5	1	1	1	SWI/SNF related, matrix associated, actin dependent regulator of chromatin, subfamily a, member 5	GO:1903379 regulation of mitotic chromosome condensation;GO:1905213 negative regulation of mitotic chromosome condensation;GO:1902340 negative regulation of chromosome condensation		Transcription factors:Helix-turn-helix domains; Predicted intracellular proteins	Nucleoli fibrillar center;Nucleoplasm (Supported)	Beta-D-Glucose; 4-Deoxy-Alpha-D-Glucose			0	0	0	0	1	0	0	0	0	1	0	0	0	1	0	0	0	0	0	0
HINT3	135114	symbol	H. sapiens	135114	H. sapiens	HINT3	1	1	1	histidine triad nucleotide binding protein 3			Predicted intracellular proteins	Mitochondria;Nucleoli (Approved); Additional: Cytosol				0	0	0	0	0	0	0	0	0	0	0	0	0	0	0	0	0	0	0	0
SLC30A2	7780	symbol	H. sapiens	7780	H. sapiens	SLC30A2	1	1	1	solute carrier family 30 member 2	GO:0140914 zinc ion import into secretory vesicle;GO:0140915 zinc ion import into zymogen granule;GO:0140916 zinc ion import into lysosome		Transporters:Electrochemical Potential-driven transporters; Potential drug targets; Human disease related genes:Congenital disorders of metabolism:Congenital disorders of ion transport and metabolism; Disease related genes	Vesicles (Approved)				1	0	0	0	0	0	0	0	0	0	0	0	0	0	0	0	0	0	0	0
NFIB	4781	symbol	H. sapiens	4781	H. sapiens	NFIB	1	1	1	nuclear factor I B	GO:0061141 lung ciliated cell differentiation;GO:2000795 negative regulation of epithelial cell proliferation involved in lung morphogenesis;GO:0060689 cell differentiation involved in salivary gland development		Transcription factors:beta-Hairpin exposed by an alpha/beta-scaffold; Cancer-related genes; Disease related genes; Predicted intracellular proteins	Nucleoli fibrillar center;Nucleoplasm (Supported)		(M285)PID HNF3A PATHWAY	(M5942)HALLMARK UV RESPONSE DN	0	1	0	0	0	0	0	0	0	1	1	0	0	0	0	0	0	0	0	0
HEATR3	55027	symbol	H. sapiens	55027	H. sapiens	HEATR3	1	1	1	HEAT repeat containing 3	GO:0043249 erythrocyte maturation;GO:0048821 erythrocyte development;GO:0061515 myeloid cell development		Predicted intracellular proteins	Nucleoplasm (Enhanced); Additional: Cytosol				0	0	0	0	0	0	0	0	0	0	0	0	0	0	0	0	0	0	0	0
SPECC1L	23384	symbol	H. sapiens	23384	H. sapiens	SPECC1L	1	1	1	sperm antigen with calponin homology and coiled-coil domains 1 like	GO:0051301 cell division;GO:0030036 actin cytoskeleton organization;GO:0030029 actin filament-based process		Human disease related genes:Congenital malformations:Other congenital malformations; Human disease related genes:Congenital malformations:Congenital malformations of face and neck; Disease related genes; Predicted intracellular proteins	Actin filaments (Supported)				0	0	0	0	1	0	0	0	0	0	0	0	0	0	0	0	0	0	0	0
COQ2	27235	symbol	H. sapiens	27235	H. sapiens	COQ2	1	1	1	coenzyme Q2, polyprenyltransferase	GO:0006744 ubiquinone biosynthetic process;GO:1901663 quinone biosynthetic process;GO:0006743 ubiquinone metabolic process		Potential drug targets; Human disease related genes:Nervous system diseases:Neurodegenerative diseases; Disease related genes; ENZYME proteins:Transferases; Enzymes	Cytosol (Approved)				0	0	0	1	0	0	0	0	0	0	0	0	0	0	0	0	0	1	0	0
ZNF106	64397	symbol	H. sapiens	64397	H. sapiens	ZNF106	1	1	1	zinc finger protein 106	GO:0008286 insulin receptor signaling pathway;GO:0032869 cellular response to insulin stimulus;GO:0032868 response to insulin		Predicted intracellular proteins	Nucleoli (Approved); Additional: Cytosol;Nucleoplasm				0	0	0	0	0	0	0	0	0	0	0	0	0	0	0	0	0	0	0	1
ITPRIP	85450	symbol	H. sapiens	85450	H. sapiens	ITPRIP	1	1	1	inositol 1,4,5-trisphosphate receptor interacting protein	GO:1902042 negative regulation of extrinsic apoptotic signaling pathway via death domain receptors;GO:0008625 extrinsic apoptotic signaling pathway via death domain receptors;GO:1902041 regulation of extrinsic apoptotic signaling pathway via death domain receptors			Vesicles (Uncertain)				0	0	0	0	0	0	0	0	0	0	0	0	0	0	0	0	0	0	0	0
ELOC	6921	symbol	H. sapiens	6921	H. sapiens	ELOC	1	1	1	elongin C	GO:0140958 target-directed miRNA degradation;GO:0010587 miRNA catabolic process;GO:0010586 miRNA metabolic process		Predicted intracellular proteins	Vesicles (Approved); Additional: Cell Junctions;Nucleoli		(M180)PID HIF1A PATHWAY; (M44)PID HIF2PATHWAY		0	0	0	0	0	0	0	0	1	0	0	0	0	0	0	1	0	0	1	0
CAPNS1	826	symbol	H. sapiens	826	H. sapiens	CAPNS1	1	0	0	calpain small subunit 1	GO:0016241 regulation of macroautophagy;GO:0010506 regulation of autophagy;GO:0031329 regulation of cellular catabolic process		Predicted intracellular proteins	Cytosol;Nucleoplasm (Approved)	PD150606			0	0	0	0	0	0	0	0	0	0	0	0	0	0	0	0	0	0	0	0
LFNG	3955	symbol	H. sapiens	3955	H. sapiens	LFNG	1	1	1	LFNG O-fucosylpeptide 3-beta-N-acetylglucosaminyltransferase	GO:1902366 regulation of Notch signaling pathway involved in somitogenesis;GO:1902367 negative regulation of Notch signaling pathway involved in somitogenesis;GO:0007386 compartment pattern specification		Potential drug targets; Disease related genes; ENZYME proteins:Transferases; Human disease related genes:Congenital malformations:Congenital malformations of the musculoskeletal system; Predicted intracellular proteins; Enzymes	Golgi apparatus (Approved); Additional: Nuclear membrane			(M5903)HALLMARK NOTCH SIGNALING; (M5956)HALLMARK KRAS SIGNALING DN	0	0	0	0	0	0	0	0	0	0	1	0	0	0	0	0	0	0	0	0
GNB4	59345	symbol	H. sapiens	59345	H. sapiens	GNB4	1	1	1	G protein subunit beta 4	GO:0021762 substantia nigra development;GO:0048857 neural nucleus development;GO:0030901 midbrain development		Human disease related genes:Nervous system diseases:Neurodegenerative diseases; RAS pathway related proteins; Disease related genes; Predicted intracellular proteins	Plasma membrane (Supported)			(M5921)HALLMARK COMPLEMENT	1	0	0	0	0	0	0	0	1	0	0	0	0	0	0	0	0	0	0	0
FANCD2	2177	symbol	H. sapiens	2177	H. sapiens	FANCD2	1	1	1	FA complementation group D2	GO:2000348 regulation of CD40 signaling pathway;GO:1990918 double-strand break repair involved in meiotic recombination;GO:0031573 mitotic intra-S DNA damage checkpoint signaling		Predicted intracellular proteins; Cancer-related genes; Human disease related genes:Cardiovascular diseases:Hematologic diseases; Disease related genes	Nucleoplasm (Supported); Additional: Cytosol;Nuclear bodies;Nucleoli		(M258)PID BARD1 PATHWAY; (M84)PID ATM PATHWAY; (M46)PID ATR PATHWAY		0	1	0	0	0	0	0	0	0	1	0	0	0	1	0	0	0	0	0	0
CDK5RAP2	55755	symbol	H. sapiens	55755	H. sapiens	CDK5RAP2	1	1	1	CDK5 regulatory subunit associated protein 2	GO:0046600 negative regulation of centriole replication;GO:0010826 negative regulation of centrosome duplication;GO:0046606 negative regulation of centrosome cycle		Human disease related genes:Congenital malformations:Congenital malformations of the nervous system; Predicted intracellular proteins; Disease related genes	Centrosome (Enhanced); Additional: Cell Junctions			(M5893)HALLMARK MITOTIC SPINDLE	0	1	0	0	1	1	0	0	0	0	0	0	0	1	0	0	0	0	0	0
SYNPO	11346	symbol	H. sapiens	11346	H. sapiens	SYNPO	1	1	1	synaptopodin	GO:1905355 spine apparatus assembly;GO:0098886 modification of dendritic spine;GO:0099010 modification of postsynaptic structure		Predicted intracellular proteins	Cytosol;Plasma membrane (Supported); Additional: Actin filaments			(M5893)HALLMARK MITOTIC SPINDLE; (M5956)HALLMARK KRAS SIGNALING DN	0	0	0	0	0	0	0	0	0	0	0	0	0	0	0	0	0	0	0	0
IKBKG	8517	symbol	H. sapiens	8517	H. sapiens	IKBKG	1	1	1	inhibitor of nuclear factor kappa B kinase regulatory subunit gamma	GO:0043276 anoikis;GO:0050862 positive regulation of T cell receptor signaling pathway;GO:0050857 positive regulation of antigen receptor-mediated signaling pathway		Disease related genes; Human disease related genes:Congenital malformations:Congenital malformations of the musculoskeletal system; RAS pathway related proteins; Predicted intracellular proteins; Human disease related genes:Immune system diseases:Allergies and autoimmune diseases; Human disease related genes:Immune system diseases:Primary immunodeficiency; Human disease related genes:Congenital m…	Cytosol (Enhanced)	AGRO100; Tarenflurbil	(M37)PID NFKAPPAB CANONICAL PATHWAY; (M264)PID TOLL ENDOGENOUS PATHWAY; (M79)PID TRAIL PATHWAY	(M5915)HALLMARK APICAL JUNCTION	0	0	0	0	0	1	0	0	1	1	0	0	1	0	0	1	0	0	1	0
WTIP	126374	symbol	H. sapiens	126374	H. sapiens	WTIP	1	1	1	WT1 interacting protein	GO:0035331 negative regulation of hippo signaling;GO:0060148 positive regulation of post-transcriptional gene silencing;GO:1900370 positive regulation of post-transcriptional gene silencing by RNA		Predicted intracellular proteins					0	0	0	0	0	0	0	0	0	0	0	0	0	0	0	0	0	0	0	0
PLEKHB2	55041	symbol	H. sapiens	55041	H. sapiens	PLEKHB2	1	1	1	pleckstrin homology domain containing B2	GO:0045595 regulation of cell differentiation;GO:0050793 regulation of developmental process;GO:0050794 regulation of cellular process		Predicted intracellular proteins					0	0	0	0	0	0	0	0	0	0	0	0	0	0	0	0	0	0	0	0
ETV3	2117	symbol	H. sapiens	2117	H. sapiens	ETV3	1	1	1	ETS variant transcription factor 3	GO:0097011 cellular response to granulocyte macrophage colony-stimulating factor stimulus;GO:0097012 response to granulocyte macrophage colony-stimulating factor;GO:0071345 cellular response to cytokine stimulus		Transcription factors:Helix-turn-helix domains; Predicted intracellular proteins	Nucleoplasm (Approved); Additional: Vesicles				0	0	0	0	0	0	0	0	0	0	0	0	0	0	0	0	0	0	0	0
MARK2	2011	symbol	H. sapiens	2011	H. sapiens	MARK2	1	1	1	microtubule affinity regulating kinase 2	GO:0071963 establishment or maintenance of cell polarity regulating cell shape;GO:1904526 regulation of microtubule binding;GO:0051646 mitochondrion localization	yes	Kinases:CAMK Ser/Thr protein kinases; Predicted intracellular proteins; Enzymes; ENZYME proteins:Transferases	Plasma membrane (Supported); Additional: Nucleoplasm	Fostamatinib	(M87)PID LKB1 PATHWAY; (M17)PID NOTCH PATHWAY	(M5941)HALLMARK UV RESPONSE UP	0	0	0	0	0	1	0	0	0	0	0	0	0	0	0	0	0	0	0	0
APH1B	83464	symbol	H. sapiens	83464	H. sapiens	APH1B	1	1	1	aph-1 homolog B, gamma-secretase subunit	GO:0034205 amyloid-beta formation;GO:0007220 Notch receptor processing;GO:0031293 membrane protein intracellular domain proteolysis		Transporters:Transporter channels and pores			(M251)PID SYNDECAN 3 PATHWAY; (M70)PID PS1 PATHWAY; (M17)PID NOTCH PATHWAY		0	0	0	0	0	0	0	0	0	0	0	1	1	0	0	0	0	0	0	0
CENPO	79172	symbol	H. sapiens	79172	H. sapiens	CENPO	1	1	1	centromere protein O	GO:0034508 centromere complex assembly;GO:0065004 protein-DNA complex assembly;GO:0007059 chromosome segregation		Predicted intracellular proteins	Nucleoplasm (Supported); Additional: Nuclear bodies				0	0	0	0	1	0	0	1	0	0	0	0	0	0	0	0	0	0	0	0
H2AFJ	55766	gene_synonym	H. sapiens	55766	H. sapiens	H2AJ	1	1	1	H2A.J histone	GO:0008150 biological_process		Predicted intracellular proteins	Nucleoplasm (Approved)			(M5939)HALLMARK P53 PATHWAY	0	0	0	0	1	0	0	1	0	1	0	0	0	0	0	0	0	0	0	0
SLC39A14	23516	symbol	H. sapiens	23516	H. sapiens	SLC39A14	1	1	1	solute carrier family 39 member 14	GO:0055071 manganese ion homeostasis;GO:0051344 negative regulation of cyclic-nucleotide phosphodiesterase activity;GO:0015691 cadmium ion transport		Potential drug targets; Disease related genes; Transporters:Electrochemical Potential-driven transporters; Predicted intracellular proteins; Human disease related genes:Cardiovascular diseases:Hematologic diseases	Endoplasmic reticulum;Golgi apparatus;Plasma membrane (Approved)				1	0	0	1	0	0	0	0	0	0	0	1	1	0	0	0	0	1	0	1
RAB6B	51560	symbol	H. sapiens	51560	H. sapiens	RAB6B	1	1	1	RAB6B, member RAS oncogene family	GO:1903292 protein localization to Golgi membrane;GO:0034067 protein localization to Golgi apparatus;GO:0006891 intra-Golgi vesicle-mediated transport		Predicted intracellular proteins; ENZYME proteins:Hydrolases; Enzymes	Golgi apparatus (Supported)				0	0	1	0	0	0	1	0	0	0	0	0	0	0	0	0	0	0	0	0
TBC1D14	57533	symbol	H. sapiens	57533	H. sapiens	TBC1D14	1	1	1	TBC1 domain family member 14	GO:0071955 recycling endosome to Golgi transport;GO:2000785 regulation of autophagosome assembly;GO:0044088 regulation of vacuole organization		Predicted intracellular proteins	Golgi apparatus;Vesicles (Supported); Additional: Nucleoplasm				0	0	1	0	0	0	0	0	0	0	0	1	0	0	0	0	0	0	0	0
CELF1	10658	symbol	H. sapiens	10658	H. sapiens	CELF1	1	1	1	CUGBP Elav-like family member 1	GO:0006376 mRNA splice site recognition;GO:0000381 regulation of alternative mRNA splicing, via spliceosome;GO:0000245 spliceosomal complex assembly		Predicted intracellular proteins	Nucleoplasm (Enhanced)				0	0	0	0	0	0	0	0	0	0	1	0	0	0	0	0	0	0	0	0
ARHGAP44	9912	symbol	H. sapiens	9912	H. sapiens	ARHGAP44	1	1	1	Rho GTPase activating protein 44	GO:0098886 modification of dendritic spine;GO:0099152 regulation of neurotransmitter receptor transport, endosome to postsynaptic membrane;GO:0035021 negative regulation of Rac protein signal transduction		Predicted intracellular proteins					0	0	0	0	0	0	0	1	0	0	0	1	0	0	0	0	1	0	0	0
CAMK2D	817	symbol	H. sapiens	817	H. sapiens	CAMK2D	1	1	1	calcium/calmodulin dependent protein kinase II delta	GO:1901897 regulation of relaxation of cardiac muscle;GO:0098909 regulation of cardiac muscle cell action potential involved in regulation of contraction;GO:1901844 regulation of cell communication by electrical coupling involved in cardiac conduction	yes	Kinases:CAMK Ser/Thr protein kinases; Predicted intracellular proteins; Enzymes; ENZYME proteins:Transferases	Plasma membrane (Approved); Additional: Cell Junctions;Cytosol	2-[4-[4-[(5-cyclopropyl-1H-pyrazol-3-yl)amino]quinazolin-2-yl]iminocyclohexa-2,5-dien-1-yl]acetonitrile; (3Z)-N,N-DIMETHYL-2-OXO-3-(4,5,6,7-TETRAHYDRO-1H-INDOL-2-YLMETHYLIDENE)-2,3-DIHYDRO-1H-INDOLE-5-SULFONAMIDE; Fostamatinib	(M161)PID IFNG PATHWAY; (M288)PID HES HEY PATHWAY		1	0	0	0	0	0	0	0	1	0	0	0	1	0	0	1	0	0	0	0
IREB2	3658	symbol	H. sapiens	3658	H. sapiens	IREB2	1	1	1	iron responsive element binding protein 2	GO:0006101 citrate metabolic process;GO:0006782 protoporphyrinogen IX biosynthetic process;GO:0046501 protoporphyrinogen IX metabolic process		Predicted intracellular proteins; Disease related genes	Cell Junctions (Approved); Additional: Cytosol		(M66)PID MYC ACTIV PATHWAY		1	0	0	0	0	0	0	0	0	0	0	0	0	0	0	0	0	0	0	0
KIAA1191	57179	symbol	H. sapiens	57179	H. sapiens	KIAA1191	1	1	1	KIAA1191	GO:0008150 biological_process		Predicted intracellular proteins	Nucleoplasm (Approved)				0	0	0	0	0	0	0	0	0	0	0	0	0	0	0	0	0	0	0	0
DOCK7	85440	symbol	H. sapiens	85440	H. sapiens	DOCK7	1	0	0	dedicator of cytokinesis 7	GO:0045196 establishment or maintenance of neuroblast polarity;GO:0045200 establishment of neuroblast polarity;GO:0022027 interkinetic nuclear migration		Human disease related genes:Nervous system diseases:Epilepsy; Predicted intracellular proteins; Disease related genes			(M175)PID ERBB2 ERBB3 PATHWAY		0	0	0	0	1	1	0	1	0	0	0	1	0	0	0	0	0	0	0	0
TNFAIP8	25816	symbol	H. sapiens	25816	H. sapiens	TNFAIP8	1	1	1	TNF alpha induced protein 8	GO:0043065 positive regulation of apoptotic process;GO:0043068 positive regulation of programmed cell death;GO:0043066 negative regulation of apoptotic process		Predicted intracellular proteins	Nucleoplasm (Enhanced)			(M5908)HALLMARK ANDROGEN RESPONSE; (M5890)HALLMARK TNFA SIGNALING VIA NFKB	0	0	0	1	0	0	0	0	0	0	0	0	0	0	0	0	0	0	0	0
ZC3HAV1	56829	symbol	H. sapiens	56829	H. sapiens	ZC3HAV1	1	1	1	zinc finger CCCH-type containing, antiviral 1	GO:0045071 negative regulation of viral genome replication;GO:0032481 positive regulation of type I interferon production;GO:0045069 regulation of viral genome replication		Predicted intracellular proteins	Cytosol (Supported); Additional: Golgi apparatus				0	0	0	0	0	0	0	0	0	0	0	0	0	0	0	0	0	0	0	0
ATP6AP1	537	symbol	H. sapiens	537	H. sapiens	ATP6AP1	1	0	0	ATPase H+ transporting accessory protein 1	GO:0036035 osteoclast development;GO:0098751 bone cell development;GO:0061795 Golgi lumen acidification		Potential drug targets; Human disease related genes:Congenital disorders of metabolism:Congenital disorders of glycan/glycoprotein metabolism; Disease related genes; Transporters:Accessory Factors Involved in Transport; Predicted intracellular proteins				(M5909)HALLMARK MYOGENESIS; (M5936)HALLMARK OXIDATIVE PHOSPHORYLATION	1	0	0	0	0	0	1	1	0	0	0	0	0	0	0	0	0	0	0	0
RASGEF1A	221002	symbol	H. sapiens	221002	H. sapiens	RASGEF1A	1	1	1	RasGEF domain family member 1A	GO:0046579 positive regulation of Ras protein signal transduction;GO:0051057 positive regulation of small GTPase mediated signal transduction;GO:0046578 regulation of Ras protein signal transduction		Predicted intracellular proteins	Golgi apparatus (Approved)				0	0	0	0	0	0	0	0	0	0	0	1	0	0	0	0	1	0	0	0
DGCR2	9993	symbol	H. sapiens	9993	H. sapiens	DGCR2	1	1	1	DiGeorge syndrome critical region gene 2	GO:0050890 cognition;GO:0007155 cell adhesion;GO:0009887 animal organ morphogenesis		Human disease related genes:Other congenital disorders:Chromosomal abnormalities					0	0	0	0	0	0	0	0	0	0	0	0	0	0	0	0	0	0	0	0
BARD1	580	symbol	H. sapiens	580	H. sapiens	BARD1	1	0	0	BRCA1 associated RING domain 1	GO:0031441 negative regulation of mRNA 3'-end processing;GO:0046826 negative regulation of protein export from nucleus;GO:0110025 DNA strand resection involved in replication fork processing		ENZYME proteins:Transferases; Predicted intracellular proteins; Enzymes; Cancer-related genes:Mutational cancer driver genes; Human disease related genes:Cancers:Cancers of the breast and female genital organs	Nuclear speckles;Nucleoplasm (Supported); Additional: Cytoplasmic bodies		(M258)PID BARD1 PATHWAY	(M5901)HALLMARK G2M CHECKPOINT; (M5925)HALLMARK E2F TARGETS; (M5956)HALLMARK KRAS SIGNALING DN	0	1	0	0	1	0	0	0	1	1	0	0	0	1	0	0	0	0	1	0
FZD5	7855	symbol	H. sapiens	7855	H. sapiens	FZD5	1	1	1	frizzled class receptor 5	GO:0060715 syncytiotrophoblast cell differentiation involved in labyrinthine layer development;GO:0060061 Spemann organizer formation;GO:1901382 regulation of chorionic trophoblast cell proliferation		G-protein coupled receptors:Family fz/smo receptors; G-protein coupled receptors:GPCRs excl olfactory receptors			(M31)PID BETA CATENIN DEG PATHWAY; (M90)PID WNT CANONICAL PATHWAY; (M77)PID WNT SIGNALING PATHWAY	(M5903)HALLMARK NOTCH SIGNALING; (M5932)HALLMARK INFLAMMATORY RESPONSE	0	0	0	0	0	0	0	0	1	0	1	0	1	0	0	0	0	0	0	0
HCAR1	27198	symbol	H. sapiens	27198	H. sapiens	HCAR1	1	1	1	hydroxycarboxylic acid receptor 1	GO:0050995 negative regulation of lipid catabolic process;GO:0050994 regulation of lipid catabolic process;GO:0045833 negative regulation of lipid metabolic process		G-protein coupled receptors:GPCRs excl olfactory receptors; Transporters					0	0	0	0	0	0	0	0	0	0	0	0	0	0	0	0	0	0	0	0
ZNF197	10168	symbol	H. sapiens	10168	H. sapiens	ZNF197	1	0	0	zinc finger protein 197	GO:0045944 positive regulation of transcription by RNA polymerase II;GO:0045893 positive regulation of DNA-templated transcription;GO:1902680 positive regulation of RNA biosynthetic process		Transcription factors:Zinc-coordinating DNA-binding domains; Predicted intracellular proteins	Nucleoplasm (Approved)				0	0	0	0	0	0	0	0	0	0	0	0	0	0	0	0	0	0	0	0
MBNL3	55796	symbol	H. sapiens	55796	H. sapiens	MBNL3	1	1	1	muscleblind like splicing regulator 3	GO:0045662 negative regulation of myoblast differentiation;GO:0045661 regulation of myoblast differentiation;GO:0043484 regulation of RNA splicing		Predicted intracellular proteins	Nucleoplasm (Supported); Additional: Cytosol				0	0	0	0	0	0	0	0	0	0	0	0	0	0	0	0	0	0	0	0
MED22	6837	symbol	H. sapiens	6837	H. sapiens	MED22	1	1	1	mediator complex subunit 22	GO:0032968 positive regulation of transcription elongation by RNA polymerase II;GO:0051123 RNA polymerase II preinitiation complex assembly;GO:0032786 positive regulation of DNA-templated transcription, elongation		Predicted intracellular proteins	Nucleoplasm (Approved)				0	0	0	1	0	0	0	0	0	0	0	0	0	0	0	0	0	0	0	0
PRELID3B	51012	symbol	H. sapiens	51012	H. sapiens	PRELID3B	1	0	0	PRELI domain containing 3B	GO:0120009 intermembrane lipid transfer;GO:0015914 phospholipid transport;GO:0015748 organophosphate ester transport		Predicted intracellular proteins	Nucleoplasm (Approved)			(M5953)HALLMARK KRAS SIGNALING UP	0	0	0	0	0	0	1	0	0	0	0	0	0	0	0	0	0	0	0	0
SYNE2	23224	symbol	H. sapiens	23224	H. sapiens	SYNE2	1	1	1	spectrin repeat containing nuclear envelope protein 2	GO:0031022 nuclear migration along microfilament;GO:0021817 nucleokinesis involved in cell motility in cerebral cortex radial glia guided migration;GO:0030473 nuclear migration along microtubule		Human disease related genes:Musculoskeletal diseases:Muscular diseases; Predicted intracellular proteins; Disease related genes	Intermediate filaments;Nuclear membrane (Approved)				0	0	0	0	1	1	0	0	0	0	0	0	0	0	0	0	0	0	0	0
PIAS4	51588	symbol	H. sapiens	51588	H. sapiens	PIAS4	1	1	1	protein inhibitor of activated STAT 4	GO:0060887 limb epidermis development;GO:1902174 positive regulation of keratinocyte apoptotic process;GO:1902172 regulation of keratinocyte apoptotic process		Predicted intracellular proteins; Enzymes; ENZYME proteins:Transferases	Nucleoplasm (Supported); Additional: Centrosome		(M228)PID SMAD2 3PATHWAY; (M161)PID IFNG PATHWAY; (M58)PID AR PATHWAY		0	0	0	1	1	0	0	0	0	1	0	0	0	0	0	0	0	0	1	0
GPR180	160897	symbol	H. sapiens	160897	H. sapiens	GPR180	1	1	1	G protein-coupled receptor 180	GO:0019236 response to pheromone;GO:0007186 G protein-coupled receptor signaling pathway;GO:0010033 response to organic substance			Vesicles (Approved)				0	0	0	0	0	0	0	0	0	0	0	0	0	0	0	0	0	0	0	0
MAPK13	5603	symbol	H. sapiens	5603	H. sapiens	MAPK13	1	1	1	mitogen-activated protein kinase 13	GO:0072740 cellular response to anisomycin;GO:0072739 response to anisomycin;GO:0072709 cellular response to sorbitol	yes	Kinases:CMGC Ser/Thr protein kinases; Predicted intracellular proteins; Enzymes; ENZYME proteins:Transferases	Cytosol;Nucleoli;Nucleoli rim;Nucleoplasm (Approved)	KC706; Fostamatinib	(M209)PID P38 GAMMA DELTA PATHWAY; (M12705)SIG CD40PATHWAYMAP	(M5907)HALLMARK ESTROGEN RESPONSE LATE; (M5915)HALLMARK APICAL JUNCTION	0	1	0	0	0	0	0	0	0	0	0	0	1	0	0	0	0	0	0	1
GDPD5	81544	symbol	H. sapiens	81544	H. sapiens	GDPD5	1	1	1	glycerophosphodiester phosphodiesterase domain containing 5	GO:0045666 positive regulation of neuron differentiation;GO:0045664 regulation of neuron differentiation;GO:0045597 positive regulation of cell differentiation		ENZYME proteins:Hydrolases; Enzymes	Golgi apparatus (Approved)				0	0	0	1	0	0	0	0	0	0	0	0	0	0	0	0	0	0	0	0
SGCB	6443	symbol	H. sapiens	6443	H. sapiens	SGCB	1	1	1	sarcoglycan beta	GO:0044381 glucose import in response to insulin stimulus;GO:0097084 vascular associated smooth muscle cell development;GO:0035886 vascular associated smooth muscle cell differentiation		Human disease related genes:Musculoskeletal diseases:Muscular diseases; Disease related genes	Cytosol (Approved)			(M5930)HALLMARK EPITHELIAL MESENCHYMAL TRANSITION	0	0	0	0	0	0	0	0	0	0	0	0	0	0	0	0	0	0	0	1
ENPP1	5167	symbol	H. sapiens	5167	H. sapiens	ENPP1	1	1	1	ectonucleotide pyrophosphatase/phosphodiesterase 1	GO:1990787 negative regulation of hh target transcription factor activity;GO:0030505 inorganic diphosphate transport;GO:0030730 sequestering of triglyceride		Potential drug targets; Human disease related genes:Congenital disorders of metabolism:Congenital disorders of ion transport and metabolism; Disease related genes; Human disease related genes:Skin diseases:Skin and soft tissue diseases; Human disease related genes:Endocrine and metabolic diseases:Diabetes; Human disease related genes:Musculoskeletal diseases:Skeletal diseases; CD markers; ENZYME …		Taribavirin; Polyethylene glycol 400		(M5947)HALLMARK IL2 STAT5 SIGNALING	0	0	0	0	0	0	0	0	0	0	0	0	0	0	0	0	0	0	0	1
SLC7A2	6542	symbol	H. sapiens	6542	H. sapiens	SLC7A2	1	1	1	solute carrier family 7 member 2	GO:0097638 L-arginine import across plasma membrane;GO:1903352 L-ornithine transmembrane transport;GO:0015822 ornithine transport		Transporters:Electrochemical Potential-driven transporters	Plasma membrane (Supported); Additional: Cell Junctions	L-Lysine; Ornithine		(M5906)HALLMARK ESTROGEN RESPONSE EARLY; (M5932)HALLMARK INFLAMMATORY RESPONSE	1	0	0	0	0	0	0	0	0	0	0	0	0	0	0	0	0	0	0	0
CEP85	64793	symbol	H. sapiens	64793	H. sapiens	CEP85	1	1	1	centrosomal protein 85	GO:0046602 regulation of mitotic centrosome separation;GO:0007099 centriole replication;GO:0098534 centriole assembly		Predicted intracellular proteins	Golgi apparatus;Nucleoli (Approved); Additional: Centrosome;Cytosol				0	0	0	0	0	0	0	0	0	0	0	0	0	1	0	0	0	0	0	0
LETM1	3954	symbol	H. sapiens	3954	H. sapiens	LETM1	1	1	1	leucine zipper and EF-hand containing transmembrane protein 1	GO:0099093 calcium export from the mitochondrion;GO:0051562 negative regulation of mitochondrial calcium ion concentration;GO:0140141 mitochondrial potassium ion transmembrane transport		Transporters:Electrochemical Potential-driven transporters; Human disease related genes:Other congenital disorders:Chromosomal abnormalities	Mitochondria (Supported)				1	0	0	0	0	0	1	1	0	1	0	0	0	0	0	0	0	0	0	0
E2F3	1871	symbol	H. sapiens	1871	H. sapiens	E2F3	1	1	1	E2F transcription factor 3	GO:0070345 negative regulation of fat cell proliferation;GO:0070344 regulation of fat cell proliferation;GO:1905461 positive regulation of vascular associated smooth muscle cell apoptotic process		Transcription factors:Helix-turn-helix domains; Cancer-related genes:Candidate cancer biomarkers; Predicted intracellular proteins	Nuclear speckles;Nucleoplasm (Supported); Additional: Cytosol		(M279)PID RB 1PATHWAY; (M40)PID E2F PATHWAY; (M66)PID MYC ACTIV PATHWAY	(M5901)HALLMARK G2M CHECKPOINT	0	1	0	0	1	0	0	0	1	0	0	0	0	0	0	0	0	0	0	0
SPCS3	60559	symbol	H. sapiens	60559	H. sapiens	SPCS3	1	1	1	signal peptidase complex subunit 3	GO:0006465 signal peptide processing;GO:0019082 viral protein processing;GO:0045047 protein targeting to ER		Predicted intracellular proteins				(M5908)HALLMARK ANDROGEN RESPONSE; (M5922)HALLMARK UNFOLDED PROTEIN RESPONSE	0	0	0	0	0	0	0	0	0	0	0	0	0	0	0	0	0	0	0	0
TMEM174	134288	symbol	H. sapiens	134288	H. sapiens	TMEM174	1	1	1	transmembrane protein 174	GO:0055062 phosphate ion homeostasis;GO:0098771 inorganic ion homeostasis;GO:0048878 chemical homeostasis		Transporters:Accessory Factors Involved in Transport					0	0	0	0	0	0	0	0	0	0	0	0	0	0	0	0	0	0	0	0
PRKAB2	5565	symbol	H. sapiens	5565	H. sapiens	PRKAB2	1	1	1	protein kinase AMP-activated non-catalytic subunit beta 2	GO:0120162 positive regulation of cold-induced thermogenesis;GO:0006633 fatty acid biosynthetic process;GO:0120161 regulation of cold-induced thermogenesis		Predicted intracellular proteins; FDA approved drug targets:Small molecule drugs	Nucleoplasm (Approved); Additional: Cytosol				0	0	1	1	0	0	0	0	1	0	0	0	0	0	0	0	0	0	0	0
BMF	90427	symbol	H. sapiens	90427	H. sapiens	BMF	1	1	1	Bcl2 modifying factor	GO:0043276 anoikis;GO:0090200 positive regulation of release of cytochrome c from mitochondria;GO:0090199 regulation of release of cytochrome c from mitochondria		Predicted intracellular proteins	Nucleoplasm (Approved)			(M5902)HALLMARK APOPTOSIS	0	0	0	0	0	0	0	0	0	0	0	0	0	0	0	0	0	0	0	0
EIF4E	1977	symbol	H. sapiens	1977	H. sapiens	EIF4E	1	1	1	eukaryotic translation initiation factor 4E	GO:0099547 regulation of translation at synapse, modulating synaptic transmission;GO:0099578 regulation of translation at postsynapse, modulating synaptic transmission;GO:0140243 regulation of translation at synapse		Cancer-related genes:Candidate cancer biomarkers; Predicted intracellular proteins; Human disease related genes:Other diseases:Mental and behavioural disorders; Disease related genes	Cytoplasmic bodies;Cytosol (Supported); Additional: Nucleoplasm	7-methyl-GpppA; 7-methyl-7,8-dihydroguanosine-5'-diphosphate; 7-methyl-guanosine-5'-triphosphate; LY2275796; S-[(1-Hydroxy-2,2,5,5-tetramethyl-2,5-dihydro-1H-pyrrol-3-yl)methyl] methanesulfonothioate	(M229)PID P38 ALPHA BETA DOWNSTREAM PATHWAY; (M121)PID MTOR 4PATHWAY; (M48)PID MET PATHWAY	(M5923)HALLMARK PI3K AKT MTOR SIGNALING; (M5922)HALLMARK UNFOLDED PROTEIN RESPONSE; (M5926)HALLMARK MYC TARGETS V1	0	1	0	0	0	0	0	0	1	0	0	0	0	1	0	1	0	0	0	1
SYNCRIP	10492	symbol	H. sapiens	10492	H. sapiens	SYNCRIP	1	0	0	synaptotagmin binding cytoplasmic RNA interacting protein	GO:0070934 CRD-mediated mRNA stabilization;GO:1900152 negative regulation of nuclear-transcribed mRNA catabolic process, deadenylation-dependent decay;GO:2000767 positive regulation of cytoplasmic translation		Predicted intracellular proteins	Nucleoplasm (Approved); Additional: Cytosol			(M5901)HALLMARK G2M CHECKPOINT; (M5925)HALLMARK E2F TARGETS; (M5926)HALLMARK MYC TARGETS V1	0	0	0	0	0	0	0	0	0	0	0	0	0	0	0	0	0	0	0	0
TMEM135	65084	symbol	H. sapiens	65084	H. sapiens	TMEM135	1	1	1	transmembrane protein 135	GO:0003406 retinal pigment epithelium development;GO:0070584 mitochondrion morphogenesis;GO:0032094 response to food			Vesicles (Supported)				0	0	0	0	0	0	0	0	0	0	0	0	0	0	0	0	0	0	0	0
NMT1	4836	symbol	H. sapiens	4836	H. sapiens	NMT1	1	1	1	N-myristoyltransferase 1	GO:0018008 N-terminal peptidyl-glycine N-myristoylation;GO:0018201 peptidyl-glycine modification;GO:1900739 regulation of protein insertion into mitochondrial membrane involved in apoptotic signaling pathway		Predicted intracellular proteins; Enzymes; ENZYME proteins:Transferases	Cytosol (Supported); Additional: Plasma membrane	(1-Methyl-1h-Imidazol-2-Yl)-(3-Methyl-4-{3-[(Pyridin-3-Ylmethyl)-Amino]-Propoxy}-Benzofuran-2-Yl)-Methanone		(M5905)HALLMARK ADIPOGENESIS; (M5924)HALLMARK MTORC1 SIGNALING; (M5934)HALLMARK XENOBIOTIC METABOLISM	0	0	0	0	0	0	1	0	0	0	1	0	0	0	0	0	0	0	0	0
GRWD1	83743	symbol	H. sapiens	83743	H. sapiens	GRWD1	1	1	1	glutamate rich WD repeat containing 1	GO:0006337 nucleosome disassembly;GO:0032986 protein-DNA complex disassembly;GO:0006334 nucleosome assembly		Predicted intracellular proteins	Nucleoli;Nucleoli rim (Enhanced); Additional: Nucleoplasm			(M5928)HALLMARK MYC TARGETS V2	0	0	0	0	0	0	0	0	0	1	0	0	0	0	0	0	0	0	0	0
COPS7B	64708	symbol	H. sapiens	64708	H. sapiens	COPS7B	1	1	1	COP9 signalosome subunit 7B	GO:0010387 COP9 signalosome assembly;GO:0000338 protein deneddylation;GO:2000434 regulation of protein neddylation		Predicted intracellular proteins	Nucleoplasm (Supported)				0	0	1	0	0	0	0	0	0	1	0	0	0	0	0	0	0	0	1	0
CDC42SE2	56990	symbol	H. sapiens	56990	H. sapiens	CDC42SE2	1	1	1	CDC42 small effector 2	GO:0035023 regulation of Rho protein signal transduction;GO:0008360 regulation of cell shape;GO:0006909 phagocytosis		Predicted intracellular proteins				(M5947)HALLMARK IL2 STAT5 SIGNALING	0	0	0	0	0	0	0	1	0	0	0	0	0	0	0	0	1	0	0	0
CXorf56	63932	gene_synonym	H. sapiens	63932	H. sapiens	STEEP1	1	1	1	STING1 ER exit protein 1	GO:0090158 endoplasmic reticulum membrane organization;GO:0007029 endoplasmic reticulum organization;GO:0006888 endoplasmic reticulum to Golgi vesicle-mediated transport		Predicted intracellular proteins; Human disease related genes:Other diseases:Mental and behavioural disorders; Disease related genes	Nucleoplasm (Supported); Additional: Centrosome				0	0	0	0	0	0	1	0	0	0	0	0	0	0	0	0	0	0	0	0
LIN28A	79727	symbol	H. sapiens	79727	H. sapiens	LIN28A	0	1	0	lin-28 homolog A	GO:2000632 negative regulation of pre-miRNA processing;GO:0071076 RNA 3' uridylation;GO:2000631 regulation of pre-miRNA processing		Predicted intracellular proteins	Cytosol (Supported); Additional: Nucleoli;Rods & Rings				0	0	0	0	0	0	0	0	0	0	0	0	0	0	0	0	0	0	0	0
POU5F1B	5462	symbol	H. sapiens	5462	H. sapiens	POU5F1B	0	1	0	POU class 5 homeobox 1B	GO:0006357 regulation of transcription by RNA polymerase II;GO:0006355 regulation of DNA-templated transcription;GO:2001141 regulation of RNA biosynthetic process		Transcription factors:Helix-turn-helix domains; Predicted intracellular proteins	Nucleoplasm (Supported)				0	0	0	0	0	0	0	0	0	0	0	0	0	0	0	0	0	0	0	0
CA8	767	symbol	H. sapiens	767	H. sapiens	CA8	0	1	0	carbonic anhydrase 8	GO:0048015 phosphatidylinositol-mediated signaling;GO:0006730 one-carbon metabolic process;GO:0035556 intracellular signal transduction		Cancer-related genes:Candidate cancer biomarkers; Human disease related genes:Nervous system diseases:Neurodegenerative diseases; Predicted intracellular proteins; Disease related genes		Zonisamide			0	0	0	0	0	0	0	0	0	0	0	0	0	0	0	0	0	0	0	0
RGS16	6004	symbol	H. sapiens	6004	H. sapiens	RGS16	0	1	0	regulator of G protein signaling 16	GO:0008277 regulation of G protein-coupled receptor signaling pathway;GO:0007601 visual perception;GO:0050953 sensory perception of light stimulus		Predicted intracellular proteins	Cytosol (Approved)			(M5947)HALLMARK IL2 STAT5 SIGNALING; (M5932)HALLMARK INFLAMMATORY RESPONSE; (M5939)HALLMARK P53 PATHWAY	0	0	0	0	0	0	0	0	0	0	0	1	0	0	0	0	0	0	0	0
ACO1	48	symbol	H. sapiens	48	H. sapiens	ACO1	0	1	0	aconitase 1	GO:0006101 citrate metabolic process;GO:0010040 response to iron(II) ion;GO:0072350 tricarboxylic acid metabolic process		Cancer-related genes:Mutated cancer genes; Predicted intracellular proteins; Enzymes; Citric acid cycle related proteins; ENZYME proteins:Lyases	Cytosol;Mitochondria (Supported)				1	0	0	0	0	0	0	0	0	0	0	0	0	0	0	0	0	0	0	0
HAPLN1	1404	symbol	H. sapiens	1404	H. sapiens	HAPLN1	0	1	0	hyaluronan and proteoglycan link protein 1	GO:0002052 positive regulation of neuroblast proliferation;GO:1902692 regulation of neuroblast proliferation;GO:2000179 positive regulation of neural precursor cell proliferation		Predicted secreted proteins	Vesicles (Approved)	Hyaluronic acid	(M5882)NABA PROTEOGLYCANS; (M5884)NABA CORE MATRISOME; (M5889)NABA MATRISOME		0	0	0	0	0	0	0	0	0	0	0	0	0	0	0	0	0	0	0	0
RBPMS2	348093	symbol	H. sapiens	348093	H. sapiens	RBPMS2	0	1	0	RNA binding protein, mRNA processing factor 2	GO:0048557 embryonic digestive tract morphogenesis;GO:0051151 negative regulation of smooth muscle cell differentiation;GO:0048566 embryonic digestive tract development		Predicted intracellular proteins					0	0	0	0	0	0	0	0	0	0	1	0	0	0	0	0	0	0	0	0
IGF1	3479	symbol	H. sapiens	3479	H. sapiens	IGF1	0	1	0	insulin like growth factor 1	GO:0060283 negative regulation of oocyte development;GO:1904073 regulation of trophectodermal cell proliferation;GO:1904075 positive regulation of trophectodermal cell proliferation		Disease related genes; Human disease related genes:Cancers:Cancers of the lung and pleura; RAS pathway related proteins; Human disease related genes:Endocrine and metabolic diseases:Hypothalamus and pituitary gland diseases; Predicted secreted proteins		N,N-Bis(3-(D-gluconamido)propyl)deoxycholamide; N-Dodecyl-N,N-Dimethyl-3-Ammonio-1-Propanesulfonate	(M295)SIG PIP3 SIGNALING IN CARDIAC MYOCTES; (M5883)NABA SECRETED FACTORS; (M5885)NABA MATRISOME ASSOCIATED	(M5909)HALLMARK MYOGENESIS; (M5934)HALLMARK XENOBIOTIC METABOLISM	0	0	0	1	0	0	0	0	1	0	0	0	0	1	1	0	1	0	0	1
PSEN2	5664	symbol	H. sapiens	5664	H. sapiens	PSEN2	0	1	0	presenilin 2	GO:0110097 regulation of calcium import into the mitochondrion;GO:1990456 mitochondrion-endoplasmic reticulum membrane tethering;GO:0034205 amyloid-beta formation		Potential drug targets; Human disease related genes:Nervous system diseases:Neurodegenerative diseases; Peptidases:Aspartic-type peptidases; Disease related genes; Human disease related genes:Cardiovascular diseases:Cardiac diseases; Enzymes; Transporters:Transporter channels and pores			(M87)PID LKB1 PATHWAY	(M5903)HALLMARK NOTCH SIGNALING; (M5895)HALLMARK WNT BETA CATENIN SIGNALING; (M5902)HALLMARK APOPTOSIS	0	0	0	0	0	1	0	0	0	0	0	0	1	0	0	0	0	0	0	0
ALDH1A3	220	symbol	H. sapiens	220	H. sapiens	ALDH1A3	0	1	0	aldehyde dehydrogenase 1 family member A3	GO:0021768 nucleus accumbens development;GO:0060166 olfactory pit development;GO:0070384 Harderian gland development		Potential drug targets; Disease related genes; Predicted intracellular proteins; Human disease related genes:Congenital malformations:Congenital malformations of eye; Enzymes; ENZYME proteins:Oxidoreductases	Nucleoplasm (Supported); Additional: Cytosol	NADH; Vitamin A		(M5908)HALLMARK ANDROGEN RESPONSE; (M5953)HALLMARK KRAS SIGNALING UP	0	0	0	1	0	0	0	0	0	0	1	0	0	0	0	0	0	0	0	0
ANGPTL4	51129	symbol	H. sapiens	51129	H. sapiens	ANGPTL4	0	1	0	angiopoietin like 4	GO:0043335 protein unfolding;GO:0051005 negative regulation of lipoprotein lipase activity;GO:0072577 endothelial cell apoptotic process		Predicted intracellular proteins; Predicted secreted proteins	Nucleoplasm;Vesicles (Approved)		(M5883)NABA SECRETED FACTORS; (M5885)NABA MATRISOME ASSOCIATED; (M5889)NABA MATRISOME	(M5891)HALLMARK HYPOXIA; (M5905)HALLMARK ADIPOGENESIS; (M5937)HALLMARK GLYCOLYSIS	1	0	0	1	0	0	0	0	0	0	0	1	0	0	0	0	0	0	0	0
ETV5	2119	symbol	H. sapiens	2119	H. sapiens	ETV5	0	1	0	ETS variant transcription factor 5	GO:0048133 male germ-line stem cell asymmetric division;GO:0098722 asymmetric stem cell division;GO:0098728 germline stem cell asymmetric division		Transcription factors:Helix-turn-helix domains; Cancer-related genes:Candidate cancer biomarkers; Human disease related genes:Cancers:Cancers of male genital organs; Predicted intracellular proteins	Nucleoplasm (Supported)		(M290)PID IL12 STAT4 PATHWAY; (M176)PID FOXM1 PATHWAY	(M5953)HALLMARK KRAS SIGNALING UP	0	0	0	0	1	0	0	0	0	0	0	0	0	0	0	0	0	0	0	0
HLA-DRB3	3125	symbol	H. sapiens	3125	H. sapiens	HLA-DRB3	0	1	0	major histocompatibility complex, class II, DR beta 3	GO:0002469 myeloid dendritic cell antigen processing and presentation;GO:0002468 dendritic cell antigen processing and presentation;GO:0002842 positive regulation of T cell mediated immune response to tumor cell							0	0	0	0	0	0	0	0	0	0	0	0	0	0	0	1	0	0	1	0
TMEM64	169200	symbol	H. sapiens	169200	H. sapiens	TMEM64	0	1	0	transmembrane protein 64	GO:0045780 positive regulation of bone resorption;GO:0045672 positive regulation of osteoclast differentiation;GO:0045124 regulation of bone resorption		Predicted intracellular proteins; Transporters					0	0	0	0	0	0	0	0	0	0	0	0	0	0	0	0	0	0	0	0
KIT	3815	symbol	H. sapiens	3815	H. sapiens	KIT	0	1	0	KIT proto-oncogene, receptor tyrosine kinase	GO:0097326 melanocyte adhesion;GO:0120071 regulation of pyloric antrum smooth muscle contraction;GO:0120072 positive regulation of pyloric antrum smooth muscle contraction	yes	Cancer-related genes:Candidate cancer biomarkers; Human disease related genes:Cancers:Cancers of the breast and female genital organs; Disease related genes; Cancer-related genes:Mutated cancer genes; ENZYME proteins:Transferases; FDA approved drug targets:Biotech drugs; Human disease related genes:Cancers:Cancers of the digestive system; RAS pathway related proteins; Predicted intracellular prot…	Plasma membrane (Supported)	Sorafenib; Imatinib; Dasatinib; Sunitinib; Phosphonotyrosine; Nilotinib; XL820; OSI-930; ABT-869; Pazopanib; Midostaurin; Regorafenib; Ponatinib; Lenvatinib; Ancestim; Fostamatinib; Erdafitinib; Amuvatinib; Pexidartinib; Ripretinib; Avapritinib	(M231)PID KIT PATHWAY; (M195)PID CMYB PATHWAY	(M5942)HALLMARK UV RESPONSE DN	0	0	0	0	0	1	0	0	1	0	1	1	0	0	0	0	0	0	0	1
DHCR24	1718	symbol	H. sapiens	1718	H. sapiens	DHCR24	0	1	0	24-dehydrocholesterol reductase	GO:0033489 cholesterol biosynthetic process via desmosterol;GO:0033490 cholesterol biosynthetic process via lathosterol;GO:0031639 plasminogen activation		Potential drug targets; Human disease related genes:Congenital malformations:Other congenital malformations; Disease related genes; Predicted intracellular proteins; ENZYME proteins:Oxidoreductases; Enzymes				(M5908)HALLMARK ANDROGEN RESPONSE; (M5949)HALLMARK PEROXISOME; (M5948)HALLMARK BILE ACID METABOLISM	0	0	0	1	0	0	1	0	0	0	0	1	0	0	0	0	0	0	0	1
SDC2	6383	symbol	H. sapiens	6383	H. sapiens	SDC2	0	1	0	syndecan 2	GO:0048813 dendrite morphogenesis;GO:0048814 regulation of dendrite morphogenesis;GO:0050773 regulation of dendrite development		CD markers	Plasma membrane (Enhanced)	Sargramostim	(M240)PID SYNDECAN 2 PATHWAY; (M276)PID FGF PATHWAY; (M100)PID SHP2 PATHWAY	(M5942)HALLMARK UV RESPONSE DN; (M5891)HALLMARK HYPOXIA; (M5937)HALLMARK GLYCOLYSIS	0	0	0	0	0	0	0	0	0	0	0	0	0	0	0	0	0	1	0	0
FUT4	2526	symbol	H. sapiens	2526	H. sapiens	FUT4	0	1	0	fucosyltransferase 4	GO:0097022 lymphocyte migration into lymph node;GO:0097021 lymphocyte migration into lymphoid organs;GO:0019317 fucose catabolic process		Enzymes; ENZYME proteins:Transferases	Vesicles (Approved)			(M5890)HALLMARK TNFA SIGNALING VIA NFKB	0	0	0	0	0	0	0	0	0	0	0	0	0	0	1	0	0	1	0	0
FAM46B	115572	gene_synonym	H. sapiens	115572	H. sapiens	TENT5B	0	1	0	terminal nucleotidyltransferase 5B	GO:0048255 mRNA stabilization;GO:0043489 RNA stabilization;GO:1902373 negative regulation of mRNA catabolic process		Predicted intracellular proteins; Enzymes; ENZYME proteins:Transferases					0	0	0	0	0	0	0	0	0	0	0	0	0	1	0	0	0	0	0	0
PRODH	5625	symbol	H. sapiens	5625	H. sapiens	PRODH	0	1	0	proline dehydrogenase 1	GO:0010133 proline catabolic process to glutamate;GO:0006562 proline catabolic process;GO:0019470 4-hydroxyproline catabolic process		Potential drug targets; Disease related genes; Predicted intracellular proteins; ENZYME proteins:Oxidoreductases; Enzymes; Human disease related genes:Other diseases:Mental and behavioural disorders; Human disease related genes:Congenital disorders of metabolism:Congenital disorders of amino acid metabolism	Mitochondria (Approved); Additional: Nucleoplasm;Vesicles	Proline		(M5956)HALLMARK KRAS SIGNALING DN	0	0	0	0	0	0	0	0	0	0	0	0	0	0	0	0	0	0	0	0
VTCN1	79679	symbol	H. sapiens	79679	H. sapiens	VTCN1	0	1	0	V-set domain containing T cell activation inhibitor 1	GO:0001562 response to protozoan;GO:0032743 positive regulation of interleukin-2 production;GO:0032663 regulation of interleukin-2 production		Predicted intracellular proteins	Plasma membrane (Approved); Additional: Cell Junctions;Focal adhesion sites				0	0	0	0	0	0	0	0	0	0	0	0	0	0	0	0	0	0	0	0
ARHGAP28	79822	symbol	H. sapiens	79822	H. sapiens	ARHGAP28	0	1	0	Rho GTPase activating protein 28	GO:1904425 negative regulation of GTP binding;GO:1904424 regulation of GTP binding;GO:0051497 negative regulation of stress fiber assembly		Predicted intracellular proteins	Cell Junctions;Nucleoplasm (Approved)				0	0	0	0	0	0	0	0	0	0	0	0	0	0	0	0	1	0	0	0
FOXO4	4303	symbol	H. sapiens	4303	H. sapiens	FOXO4	0	1	0	forkhead box O4	GO:1990785 response to water-immersion restraint stress;GO:0070317 negative regulation of G0 to G1 transition;GO:0051151 negative regulation of smooth muscle cell differentiation		Transcription factors:Helix-turn-helix domains; Disease related genes; Predicted intracellular proteins; RAS pathway related proteins; Cancer-related genes	Nuclear speckles (Supported); Additional: Cytosol		(M32)PID HDAC CLASSIII PATHWAY; (M249)PID PI3KCI AKT PATHWAY; (M136)PID FOXO PATHWAY	(M5909)HALLMARK MYOGENESIS	0	1	0	0	0	0	0	0	0	1	0	0	0	1	0	0	0	0	0	1
S100A13	6284	symbol	H. sapiens	6284	H. sapiens	S100A13	0	1	0	S100 calcium binding protein A13	GO:0032730 positive regulation of interleukin-1 alpha production;GO:0032650 regulation of interleukin-1 alpha production;GO:0002279 mast cell activation involved in immune response		Predicted intracellular proteins; Predicted secreted proteins	Cytosol;Plasma membrane (Approved); Additional: Nucleoli;Nucleoplasm	Olopatadine; Amlexanox; Calcium chloride; Calcium; Calcium citrate; Calcium Phosphate; Calcium phosphate dihydrate	(M5883)NABA SECRETED FACTORS; (M5885)NABA MATRISOME ASSOCIATED; (M5889)NABA MATRISOME	(M5946)HALLMARK COAGULATION; (M5921)HALLMARK COMPLEMENT	0	0	0	0	0	1	0	0	0	0	0	0	0	0	0	0	0	0	0	0
PPFIBP2	8495	symbol	H. sapiens	8495	H. sapiens	PPFIBP2	0	1	0	PPFIA binding protein 2	GO:0007528 neuromuscular junction development;GO:0050808 synapse organization;GO:0034330 cell junction organization		Predicted intracellular proteins	Mitochondria (Approved)				0	0	0	0	0	0	0	0	0	0	0	0	0	0	0	0	0	0	0	0
KCNIP4	80333	symbol	H. sapiens	80333	H. sapiens	KCNIP4	0	1	0	potassium voltage-gated channel interacting protein 4	GO:1901379 regulation of potassium ion transmembrane transport;GO:0043266 regulation of potassium ion transport;GO:0071805 potassium ion transmembrane transport		Predicted intracellular proteins; Transporters:Accessory Factors Involved in Transport	Vesicles (Approved)		(M223)PID BETA CATENIN NUC PATHWAY		0	0	0	0	0	0	0	0	0	0	0	0	0	0	0	0	0	0	0	0
RBPJ	3516	symbol	H. sapiens	3516	H. sapiens	RBPJ	0	1	0	recombination signal binding protein for immunoglobulin kappa J region	GO:1901189 positive regulation of ephrin receptor signaling pathway;GO:1901297 positive regulation of canonical Wnt signaling pathway involved in cardiac muscle cell fate commitment;GO:1905068 positive regulation of canonical Wnt signaling pathway involved in heart development		Human disease related genes:Congenital malformations:Other congenital malformations; Predicted intracellular proteins; Transcription factors:Immunoglobulin fold; Disease related genes	Nucleoplasm (Supported)		(M70)PID PS1 PATHWAY; (M288)PID HES HEY PATHWAY; (M17)PID NOTCH PATHWAY	(M5895)HALLMARK WNT BETA CATENIN SIGNALING; (M5891)HALLMARK HYPOXIA	0	0	0	0	0	0	0	0	0	0	1	0	0	0	0	0	0	0	0	0
ANKRD35	148741	symbol	H. sapiens	148741	H. sapiens	ANKRD35	0	1	0	ankyrin repeat domain 35			Predicted intracellular proteins	Plasma membrane (Approved); Additional: Nucleoplasm				0	0	0	0	0	0	0	0	0	0	0	0	0	0	0	0	0	0	0	0
ARMT1	79624	symbol	H. sapiens	79624	H. sapiens	ARMT1	0	1	0	acidic residue methyltransferase 1	GO:0032259 methylation;GO:0006974 DNA damage response;GO:0033554 cellular response to stress		Predicted intracellular proteins	Nuclear bodies (Approved); Additional: Cytosol;Nucleoplasm				0	0	0	0	0	0	0	0	0	1	0	0	0	0	0	0	0	0	0	0
CXADR	1525	symbol	H. sapiens	1525	H. sapiens	CXADR	0	1	0	CXADR Ig-like cell adhesion molecule	GO:0086072 AV node cell-bundle of His cell adhesion involved in cell communication;GO:0098904 regulation of AV node cell action potential;GO:0086042 cardiac muscle cell-cardiac muscle cell adhesion		Predicted secreted proteins; Transporters:Accessory Factors Involved in Transport	Cell Junctions;Plasma membrane (Supported); Additional: Nucleoplasm				0	0	0	0	0	0	0	0	0	0	0	0	0	0	0	0	0	0	1	0
HMGB3	3149	symbol	H. sapiens	3149	H. sapiens	HMGB3	0	1	0	high mobility group box 3	GO:0032392 DNA geometric change;GO:0071103 DNA conformation change;GO:0006310 DNA recombination		Human disease related genes:Congenital malformations:Congenital malformations of eye; Predicted intracellular proteins; Disease related genes	Nucleoplasm (Supported); Additional: Nucleoli			(M5901)HALLMARK G2M CHECKPOINT; (M5925)HALLMARK E2F TARGETS	0	0	0	0	0	0	0	0	0	1	0	0	0	0	0	0	0	0	0	0
SLC39A8	64116	symbol	H. sapiens	64116	H. sapiens	SLC39A8	0	1	0	solute carrier family 39 member 8	GO:0015694 mercury ion transport;GO:0061757 leukocyte adhesion to arterial endothelial cell;GO:0097080 plasma membrane selenite transport		Transporters:Electrochemical Potential-driven transporters; Potential drug targets; Human disease related genes:Congenital disorders of metabolism:Congenital disorders of glycan/glycoprotein metabolism; Disease related genes				(M5947)HALLMARK IL2 STAT5 SIGNALING	1	0	0	0	0	0	0	0	0	0	0	0	1	0	1	0	0	0	0	0
FAM124B	79843	symbol	H. sapiens	79843	H. sapiens	FAM124B	0	1	0	family with sequence similarity 124 member B			Predicted intracellular proteins	Nucleoplasm (Approved); Additional: Mitochondria				0	0	0	0	0	0	0	0	0	0	0	0	0	0	0	0	0	0	0	0
IL15	3600	symbol	H. sapiens	3600	H. sapiens	IL15	0	1	0	interleukin 15	GO:0033078 extrathymic T cell differentiation;GO:0045062 extrathymic T cell selection;GO:0001866 NK T cell proliferation		Cancer-related genes:Candidate cancer biomarkers; Predicted intracellular proteins; Predicted secreted proteins	Nuclear speckles;Nucleoplasm (Supported)	Cefazolin	(M5883)NABA SECRETED FACTORS; (M5885)NABA MATRISOME ASSOCIATED; (M5889)NABA MATRISOME	(M5911)HALLMARK INTERFERON ALPHA RESPONSE; (M5913)HALLMARK INTERFERON GAMMA RESPONSE; (M5930)HALLMARK EPITHELIAL MESENCHYMAL TRANSITION	0	0	0	0	0	0	0	0	1	0	0	0	0	0	0	1	0	0	0	0
FAR2	55711	symbol	H. sapiens	55711	H. sapiens	FAR2	0	1	0	fatty acyl-CoA reductase 2	GO:0010025 wax biosynthetic process;GO:0010166 wax metabolic process;GO:0035336 long-chain fatty-acyl-CoA metabolic process		Predicted intracellular proteins; ENZYME proteins:Oxidoreductases; Enzymes	Golgi apparatus (Approved); Additional: Nucleoli				0	0	0	1	0	0	0	0	0	0	0	0	0	0	0	0	0	0	0	0
IL6ST	3572	symbol	H. sapiens	3572	H. sapiens	IL6ST	0	1	0	interleukin 6 cytokine family signal transducer	GO:0038165 oncostatin-M-mediated signaling pathway;GO:0048861 leukemia inhibitory factor signaling pathway;GO:0070120 ciliary neurotrophic factor-mediated signaling pathway		Cancer-related genes:Candidate cancer biomarkers; Disease related genes; Candidate cardiovascular disease genes; Human disease related genes:Congenital malformations:Congenital malformations of the musculoskeletal system; CD markers; Human disease related genes:Immune system diseases:Primary immunodeficiency; Predicted secreted proteins	Plasma membrane (Supported); Additional: Golgi apparatus		(M36)PID IL27 PATHWAY; (M183)PID IL6 7 PATHWAY; (M100)PID SHP2 PATHWAY	(M5897)HALLMARK IL6 JAK STAT3 SIGNALING; (M5941)HALLMARK UV RESPONSE UP; (M5890)HALLMARK TNFA SIGNALING VIA NFKB	0	0	0	0	0	0	0	0	1	0	0	0	0	0	0	1	0	1	0	1
PHKA1	5255	symbol	H. sapiens	5255	H. sapiens	PHKA1	0	1	0	phosphorylase kinase regulatory subunit alpha 1	GO:0005977 glycogen metabolic process;GO:0044042 glucan metabolic process;GO:0006112 energy reserve metabolic process		Predicted intracellular proteins; Human disease related genes:Congenital disorders of metabolism:Congenital disorders of carbohydrate metabolism; Disease related genes	Cytosol;Vesicles (Approved)				0	0	0	0	0	0	0	0	0	0	0	0	0	0	0	0	0	1	0	0
FGF13	2258	symbol	H. sapiens	2258	H. sapiens	FGF13	0	1	0	fibroblast growth factor 13	GO:1905152 positive regulation of voltage-gated sodium channel activity;GO:0045196 establishment or maintenance of neuroblast polarity;GO:0045200 establishment of neuroblast polarity		Human disease related genes:Nervous system diseases:Epilepsy; Predicted intracellular proteins; Disease related genes	Cytosol (Supported)		(M5883)NABA SECRETED FACTORS; (M5885)NABA MATRISOME ASSOCIATED; (M5889)NABA MATRISOME	(M5939)HALLMARK P53 PATHWAY	0	0	0	0	1	0	0	0	1	0	0	0	0	0	0	0	0	0	0	0
IL4R	3566	symbol	H. sapiens	3566	H. sapiens	IL4R	0	1	0	interleukin 4 receptor	GO:0045626 negative regulation of T-helper 1 cell differentiation;GO:0045630 positive regulation of T-helper 2 cell differentiation;GO:0035771 interleukin-4-mediated signaling pathway		Cancer-related genes:Candidate cancer biomarkers; Human disease related genes:Skin diseases:Skin and soft tissue diseases; Transporters:Accessory Factors Involved in Transport; FDA approved drug targets:Biotech drugs; Predicted intracellular proteins; CD markers; Human disease related genes:Immune system diseases:Allergies and autoimmune diseases; Predicted secreted proteins	Plasma membrane (Supported); Additional: Centriolar satellite;Nucleoplasm	AER001; Dupilumab	(M1718)SIG IL4RECEPTOR IN B LYPHOCYTES; (M28)PID IL4 2PATHWAY; (M19)PID P73PATHWAY	(M5897)HALLMARK IL6 JAK STAT3 SIGNALING; (M5911)HALLMARK INTERFERON ALPHA RESPONSE; (M5947)HALLMARK IL2 STAT5 SIGNALING	0	0	0	0	0	0	0	0	1	0	0	0	0	0	0	1	0	0	0	0
ADAMTS1	9510	symbol	H. sapiens	9510	H. sapiens	ADAMTS1	0	1	0	ADAM metallopeptidase with thrombospondin type 1 motif 1	GO:0001542 ovulation from ovarian follicle;GO:0030728 ovulation;GO:0060347 heart trabecula formation		Predicted secreted proteins; Cancer-related genes:Candidate cancer biomarkers; Predicted intracellular proteins; Transporters:Accessory Factors Involved in Transport	Plasma membrane (Approved)		(M3468)NABA ECM REGULATORS; (M5885)NABA MATRISOME ASSOCIATED; (M5889)NABA MATRISOME	(M5908)HALLMARK ANDROGEN RESPONSE	0	0	0	0	0	0	0	0	1	0	0	0	0	1	0	0	0	0	0	0
CDC14B	8555	symbol	H. sapiens	8555	H. sapiens	CDC14B	0	1	0	cell division cycle 14B	GO:1904668 positive regulation of ubiquitin protein ligase activity;GO:1904666 regulation of ubiquitin protein ligase activity;GO:0007096 regulation of exit from mitosis		Predicted intracellular proteins; ENZYME proteins:Hydrolases; Enzymes	Nucleoplasm (Supported)		(M129)PID PLK1 PATHWAY	(M5908)HALLMARK ANDROGEN RESPONSE	0	1	0	0	0	0	0	0	0	1	0	0	0	1	0	0	0	0	0	0
TMEM132D	121256	symbol	H. sapiens	121256	H. sapiens	TMEM132D	0	1	0	transmembrane protein 132D								0	0	0	0	0	0	0	0	0	0	0	0	0	0	0	0	0	0	0	0
NECAB1	64168	symbol	H. sapiens	64168	H. sapiens	NECAB1	0	1	0	N-terminal EF-hand calcium binding protein 1	GO:0001835 blastocyst hatching;GO:0035188 hatching;GO:0071684 organism emergence from protective structure		Predicted intracellular proteins; Transporters:Accessory Factors Involved in Transport	Nucleoplasm (Enhanced); Additional: Cytosol				0	0	0	0	0	0	0	0	0	0	1	0	0	0	0	0	0	0	0	0
TENM4	26011	symbol	H. sapiens	26011	H. sapiens	TENM4	0	1	0	teneurin transmembrane protein 4	GO:0060912 cardiac cell fate specification;GO:2000543 positive regulation of gastrulation;GO:0032289 central nervous system myelin formation		Human disease related genes:Nervous system diseases:Other nervous and sensory system diseases; Predicted intracellular proteins; Disease related genes					0	0	0	0	0	0	0	0	0	0	1	0	0	0	0	0	0	0	0	0
CYFIP2	26999	symbol	H. sapiens	26999	H. sapiens	CYFIP2	0	1	0	cytoplasmic FMR1 interacting protein 2	GO:0051388 positive regulation of neurotrophin TRK receptor signaling pathway;GO:0097484 dendrite extension;GO:0051386 regulation of neurotrophin TRK receptor signaling pathway		Human disease related genes:Nervous system diseases:Epilepsy; Predicted intracellular proteins; Disease related genes	Endoplasmic reticulum (Approved); Additional: Cytosol;Plasma membrane		(M156)PID ECADHERIN NASCENT AJ PATHWAY; (M232)PID ECADHERIN STABILIZATION PATHWAY; (M278)PID RAC1 PATHWAY	(M5934)HALLMARK XENOBIOTIC METABOLISM; (M5939)HALLMARK P53 PATHWAY	0	0	0	0	0	0	0	1	0	0	0	1	0	0	0	0	0	0	0	0
TUBGCP2	10844	symbol	H. sapiens	10844	H. sapiens	TUBGCP2	0	1	0	tubulin gamma complex component 2	GO:0007020 microtubule nucleation;GO:0046785 microtubule polymerization;GO:0031122 cytoplasmic microtubule organization		Human disease related genes:Congenital malformations:Congenital malformations of the nervous system; Predicted intracellular proteins; Disease related genes	Centrosome;Nucleoplasm (Supported)			(M5893)HALLMARK MITOTIC SPINDLE	0	1	0	0	1	0	0	0	0	0	0	0	0	0	0	0	0	0	0	0
COCH	1690	symbol	H. sapiens	1690	H. sapiens	COCH	0	1	0	cochlin	GO:0008360 regulation of cell shape;GO:0007605 sensory perception of sound;GO:0050954 sensory perception of mechanical stimulus		Potential drug targets; Human disease related genes:Nervous system diseases:Ear disease; Disease related genes; Transporters:Accessory Factors Involved in Transport; Predicted intracellular proteins; Predicted secreted proteins	Vesicles (Supported)		(M3008)NABA ECM GLYCOPROTEINS; (M5884)NABA CORE MATRISOME; (M5889)NABA MATRISOME	(M5947)HALLMARK IL2 STAT5 SIGNALING	0	0	0	0	0	0	0	0	0	0	0	0	0	0	0	0	0	0	0	0
MAOA	4128	symbol	H. sapiens	4128	H. sapiens	MAOA	0	1	0	monoamine oxidase A	GO:0019614 catechol-containing compound catabolic process;GO:0042420 dopamine catabolic process;GO:0042424 catecholamine catabolic process		Disease related genes; Predicted intracellular proteins; ENZYME proteins:Oxidoreductases; Enzymes; Human disease related genes:Other diseases:Mental and behavioural disorders; Human disease related genes:Congenital disorders of metabolism:Congenital disorders of amino acid metabolism; FDA approved drug targets:Small molecule drugs	Mitochondria (Supported); Additional: Cytosol	Amphetamine; Phentermine; Procaine; Tranylcypromine; Phenelzine; Minaprine; Zonisamide; Selegiline; Procarbazine; Moclobemide; Isocarboxazid; Ephedra sinica root; MMDA; 4-Methoxyamphetamine; Metamfetamine; Pargyline; Flavin adenine dinucleotide; Clorgiline; Nialamide; Nomifensine; Zimelidine; Posizolid; CX157; Decyl(dimethyl)phosphine oxide; Harmine; Pirlindole; Toloxatone; Brofaromine; Flortauci…		(M5935)HALLMARK FATTY ACID METABOLISM; (M5941)HALLMARK UV RESPONSE UP; (M5934)HALLMARK XENOBIOTIC METABOLISM	0	0	0	0	0	0	0	0	0	0	0	0	1	0	0	1	0	0	0	0
CD38	952	symbol	H. sapiens	952	H. sapiens	CD38	0	1	0	CD38 molecule	GO:0014824 artery smooth muscle contraction;GO:0014820 tonic smooth muscle contraction;GO:0014829 vascular associated smooth muscle contraction		Cancer-related genes:Candidate cancer biomarkers; ENZYME proteins:Transferases; Predicted intracellular proteins; CD markers; ENZYME proteins:Hydrolases; Enzymes	Plasma membrane (Supported)	Daratumumab; Isatuximab		(M5897)HALLMARK IL6 JAK STAT3 SIGNALING; (M5902)HALLMARK APOPTOSIS; (M5913)HALLMARK INTERFERON GAMMA RESPONSE	0	0	0	0	0	0	0	0	0	0	0	0	0	0	0	0	0	0	0	1
CFTR	1080	symbol	H. sapiens	1080	H. sapiens	CFTR	0	1	0	CF transmembrane conductance regulator	GO:1902159 regulation of cyclic nucleotide-gated ion channel activity;GO:1902161 positive regulation of cyclic nucleotide-gated ion channel activity;GO:1902941 regulation of voltage-gated chloride channel activity		Cancer-related genes:Candidate cancer biomarkers; Human disease related genes:Digestive system diseases:Pancreas diseases; Human disease related genes:Congenital disorders of metabolism:Congenital disorders of ion transport and metabolism; Disease related genes; ENZYME proteins:Isomerase; Human disease related genes:Congenital malformations:Congenital malformations of genital organs; Predicted in…		ATP; Bumetanide; Glyburide; Ibuprofen; Colforsin; Phosphoaminophosphonic Acid-Adenylate Ester; Dexfosfoserine; Crofelemer; Lonidamine; Ivacaftor; Dexibuprofen; Lumacaftor; Tezacaftor; Elexacaftor		(M5951)HALLMARK SPERMATOGENESIS	1	0	1	1	0	1	0	1	0	0	0	0	0	0	0	0	0	0	0	1
MICB	4277	symbol	H. sapiens	4277	H. sapiens	MICB	0	1	0	MHC class I polypeptide-related sequence B	GO:0050689 negative regulation of defense response to virus by host;GO:0002486 antigen processing and presentation of endogenous peptide antigen via MHC class I via ER pathway, TAP-independent;GO:0002476 antigen processing and presentation of endogenous peptide antigen via MHC class Ib		Disease related genes	Golgi apparatus;Plasma membrane (Approved); Additional: Nucleoplasm			(M5906)HALLMARK ESTROGEN RESPONSE EARLY; (M5907)HALLMARK ESTROGEN RESPONSE LATE	0	0	0	0	0	0	0	0	0	0	0	0	0	0	0	0	0	0	1	0
F2RL1	2150	symbol	H. sapiens	2150	H. sapiens	F2RL1	0	1	0	F2R like trypsin receptor 1	GO:0070962 positive regulation of neutrophil mediated killing of bacterium;GO:0070963 positive regulation of neutrophil mediated killing of gram-negative bacterium;GO:0099109 potassium channel activating, G protein-coupled receptor signaling pathway		G-protein coupled receptors:GPCRs excl olfactory receptors; Transporters	Plasma membrane (Approved)			(M5890)HALLMARK TNFA SIGNALING VIA NFKB; (M5953)HALLMARK KRAS SIGNALING UP	0	0	0	0	0	0	0	0	0	1	0	1	0	0	0	0	1	0	0	0
ASIC2	40	symbol	H. sapiens	40	H. sapiens	ASIC2	0	1	0	acid sensing ion channel subunit 2	GO:0003026 regulation of systemic arterial blood pressure by aortic arch baroreceptor feedback;GO:0003025 regulation of systemic arterial blood pressure by baroreceptor feedback;GO:0050915 sensory perception of sour taste				Amiloride			1	0	0	0	0	0	0	0	0	0	0	0	0	0	0	0	0	0	0	0
PLA2G16	11145	gene_synonym	H. sapiens	11145	H. sapiens	PLAAT3	0	1	0	phospholipase A and acyltransferase 3	GO:0070292 N-acylphosphatidylethanolamine metabolic process;GO:0030397 membrane disassembly;GO:0036152 phosphatidylethanolamine acyl-chain remodeling		Predicted intracellular proteins; RAS pathway related proteins; ENZYME proteins:Hydrolases; Enzymes	Mitochondria (Approved); Additional: Cytosol			(M5906)HALLMARK ESTROGEN RESPONSE EARLY; (M5907)HALLMARK ESTROGEN RESPONSE LATE	0	0	0	1	0	0	1	0	0	0	0	0	0	0	0	0	0	0	0	0
STK39	27347	symbol	H. sapiens	27347	H. sapiens	STK39	0	1	0	serine/threonine kinase 39	GO:1905407 regulation of creatine transmembrane transporter activity;GO:1905408 negative regulation of creatine transmembrane transporter activity;GO:0090188 negative regulation of pancreatic juice secretion	yes	Predicted intracellular proteins; Kinases:STE Ser/Thr protein kinases; Enzymes; ENZYME proteins:Transferases	Nucleoplasm (Supported); Additional: Cytosol;Vesicles	Fostamatinib	(M34)PID TCR PATHWAY	(M5908)HALLMARK ANDROGEN RESPONSE	0	0	0	0	0	0	0	0	0	1	0	0	0	0	0	0	0	0	0	1
SLC25A29	123096	symbol	H. sapiens	123096	H. sapiens	SLC25A29	0	1	0	solute carrier family 25 member 29	GO:1990575 mitochondrial L-ornithine transmembrane transport;GO:0089709 L-histidine transmembrane transport;GO:1903352 L-ornithine transmembrane transport		Transporters:Electrochemical Potential-driven transporters; Predicted intracellular proteins		Levocarnitine			1	0	0	0	0	0	0	0	0	0	0	0	0	0	0	0	0	0	0	0
IFFO1	25900	symbol	H. sapiens	25900	H. sapiens	IFFO1	0	1	0	intermediate filament family orphan 1	GO:1990683 DNA double-strand break attachment to nuclear envelope;GO:1990166 protein localization to site of double-strand break;GO:0097240 chromosome attachment to the nuclear envelope		Predicted intracellular proteins					0	0	0	0	0	1	0	0	0	1	0	0	0	0	0	0	0	0	0	0
KCNK12	56660	symbol	H. sapiens	56660	H. sapiens	KCNK12	0	1	0	potassium two pore domain channel subfamily K member 12	GO:0030322 stabilization of membrane potential;GO:0071805 potassium ion transmembrane transport;GO:0006813 potassium ion transport		Voltage-gated ion channels:Two-P Potassium Channels					0	0	0	0	0	0	0	0	0	0	0	0	0	0	0	0	0	0	0	0
TCERG1L	256536	symbol	H. sapiens	256536	H. sapiens	TCERG1L	0	1	0	transcription elongation regulator 1 like	GO:0006355 regulation of DNA-templated transcription;GO:2001141 regulation of RNA biosynthetic process;GO:0051252 regulation of RNA metabolic process		Predicted intracellular proteins	Nucleoplasm (Approved); Additional: Cytosol				0	0	0	0	0	0	0	0	0	0	0	0	0	0	0	0	0	0	0	0
AIF1L	83543	symbol	H. sapiens	83543	H. sapiens	AIF1L	0	1	0	allograft inflammatory factor 1 like	GO:0097178 ruffle assembly;GO:0031529 ruffle organization;GO:0051017 actin filament bundle assembly		Predicted intracellular proteins					0	0	0	0	0	0	0	0	0	0	0	0	0	0	0	0	0	0	0	0
BEND3	57673	symbol	H. sapiens	57673	H. sapiens	BEND3	0	1	0	BEN domain containing 3	GO:0000183 rDNA heterochromatin formation;GO:1990700 nucleolar chromatin organization;GO:0016479 negative regulation of transcription by RNA polymerase I		Predicted intracellular proteins	Nucleoplasm (Approved)				0	0	0	0	0	0	0	0	0	1	0	0	0	0	0	0	0	0	0	0
TCL1A	8115	symbol	H. sapiens	8115	H. sapiens	TCL1A	0	1	0	TCL1 family AKT coactivator A	GO:0010918 positive regulation of mitochondrial membrane potential;GO:0045838 positive regulation of membrane potential;GO:0051881 regulation of mitochondrial membrane potential		Predicted intracellular proteins; Cancer-related genes; Disease related genes	Cytosol;Endoplasmic reticulum (Enhanced); Additional: Nucleoplasm			(M5956)HALLMARK KRAS SIGNALING DN	0	0	0	0	0	0	0	0	1	0	0	0	0	0	0	0	0	0	0	0
ZMIZ1	57178	symbol	H. sapiens	57178	H. sapiens	ZMIZ1	0	1	0	zinc finger MIZ-type containing 1	GO:0021852 pyramidal neuron migration to cerebral cortex;GO:0007296 vitellogenesis;GO:0140650 radial glia-guided pyramidal neuron migration		Human disease related genes:Congenital malformations:Congenital malformations of the nervous system; Predicted intracellular proteins; Disease related genes	Nucleoplasm (Supported); Additional: Cytosol		(M58)PID AR PATHWAY	(M5908)HALLMARK ANDROGEN RESPONSE; (M5942)HALLMARK UV RESPONSE DN	0	0	0	0	0	0	0	0	0	0	1	0	0	0	0	0	0	0	1	1
SMIM32	389332	symbol	H. sapiens	389332	H. sapiens	SMIM32	0	1	0	small integral membrane protein 32								0	0	0	0	0	0	0	0	0	0	0	0	0	0	0	0	0	0	0	0
SH3KBP1	30011	symbol	H. sapiens	30011	H. sapiens	SH3KBP1	0	1	0	SH3 domain containing kinase binding protein 1	GO:0050871 positive regulation of B cell activation;GO:0050864 regulation of B cell activation;GO:0008360 regulation of cell shape		Human disease related genes:Immune system diseases:Primary immunodeficiency; Predicted intracellular proteins; Disease related genes	Cytosol (Supported)		(M214)PID ERBB1 INTERNALIZATION PATHWAY; (M48)PID MET PATHWAY		0	0	1	0	0	0	0	0	0	0	0	0	0	0	0	0	0	0	1	0
SGO1	151648	symbol	H. sapiens	151648	H. sapiens	SGO1	0	1	0	shugoshin 1	GO:0071962 mitotic sister chromatid cohesion, centromeric;GO:0070601 centromeric sister chromatid cohesion;GO:0010457 centriole-centriole cohesion		Human disease related genes:Digestive system diseases:Gastrointestinal diseases; Human disease related genes:Cardiovascular diseases:Cardiac diseases; Predicted intracellular proteins; Disease related genes	Nucleoplasm (Approved); Additional: Cytosol;Kinetochore		(M14)PID AURORA B PATHWAY; (M129)PID PLK1 PATHWAY		0	1	0	0	1	1	0	1	0	0	0	0	0	0	0	0	0	0	0	0
OAZ3	51686	symbol	H. sapiens	51686	H. sapiens	OAZ3	0	1	0	ornithine decarboxylase antizyme 3	GO:1902268 negative regulation of polyamine transmembrane transport;GO:1902267 regulation of polyamine transmembrane transport;GO:0006596 polyamine biosynthetic process		Predicted intracellular proteins	Nucleoplasm (Enhanced)			(M5951)HALLMARK SPERMATOGENESIS	0	0	0	0	0	0	0	0	0	0	0	0	0	0	0	0	0	0	0	0
VPS37C	55048	symbol	H. sapiens	55048	H. sapiens	VPS37C	0	1	0	VPS37C subunit of ESCRT-I	GO:0043328 protein transport to vacuole involved in ubiquitin-dependent protein catabolic process via the multivesicular body sorting pathway;GO:0039702 viral budding via host ESCRT complex;GO:0046755 viral budding		Predicted intracellular proteins	Vesicles (Approved); Additional: Nucleoplasm				0	0	1	0	0	0	1	0	0	0	0	0	0	0	0	0	0	0	1	0
DNASE1	1773	symbol	H. sapiens	1773	H. sapiens	DNASE1	0	1	0	deoxyribonuclease 1	GO:0070948 regulation of neutrophil mediated cytotoxicity;GO:0002283 neutrophil activation involved in immune response;GO:0006308 DNA catabolic process		Potential drug targets; Disease related genes; Predicted intracellular proteins; ENZYME proteins:Hydrolases; Enzymes; Human disease related genes:Immune system diseases:Allergies and autoimmune diseases; Predicted secreted proteins	Vesicles (Supported)				0	0	0	0	0	0	0	0	0	1	0	0	0	0	0	0	0	0	0	0
ANAPC15	25906	symbol	H. sapiens	25906	H. sapiens	ANAPC15	0	1	0	anaphase promoting complex subunit 15	GO:0090231 regulation of spindle checkpoint;GO:0090266 regulation of mitotic cell cycle spindle assembly checkpoint;GO:1903504 regulation of mitotic spindle checkpoint		Predicted intracellular proteins	Nucleoplasm (Approved); Additional: Vesicles				0	1	0	0	1	0	0	0	0	0	0	0	0	1	0	0	0	0	1	0
VAMP8	8673	symbol	H. sapiens	8673	H. sapiens	VAMP8	0	1	0	vesicle associated membrane protein 8	GO:1903593 regulation of histamine secretion by mast cell;GO:1903595 positive regulation of histamine secretion by mast cell;GO:0016240 autophagosome membrane docking		Transporters:Transporter channels and pores; Predicted intracellular proteins	Golgi apparatus;Plasma membrane (Approved); Additional: Nucleoplasm			(M5913)HALLMARK INTERFERON GAMMA RESPONSE; (M5939)HALLMARK P53 PATHWAY	0	0	1	0	0	1	1	0	0	0	0	0	0	0	0	0	0	0	1	0
DHCR7	1717	symbol	H. sapiens	1717	H. sapiens	DHCR7	0	1	0	7-dehydrocholesterol reductase	GO:0016128 phytosteroid metabolic process;GO:0016129 phytosteroid biosynthetic process;GO:0016131 brassinosteroid metabolic process		Potential drug targets; Disease related genes; Predicted intracellular proteins; ENZYME proteins:Oxidoreductases; Enzymes; Human disease related genes:Congenital disorders of metabolism:Congenital disorders of lipid/glycolipid metabolism	Endoplasmic reticulum (Supported)	NADH		(M5892)HALLMARK CHOLESTEROL HOMEOSTASIS; (M5905)HALLMARK ADIPOGENESIS; (M5906)HALLMARK ESTROGEN RESPONSE EARLY	0	0	0	1	0	0	0	0	0	0	0	0	0	0	0	0	0	0	0	0
CSRP1	1465	symbol	H. sapiens	1465	H. sapiens	CSRP1	0	1	0	cysteine and glycine rich protein 1	GO:0045214 sarcomere organization;GO:0070527 platelet aggregation;GO:0034109 homotypic cell-cell adhesion		Predicted intracellular proteins		Artenimol		(M5946)HALLMARK COAGULATION; (M5921)HALLMARK COMPLEMENT	0	0	0	0	0	0	0	0	0	0	0	0	0	0	0	0	0	0	0	0
SHPK	23729	symbol	H. sapiens	23729	H. sapiens	SHPK	0	1	0	sedoheptulokinase	GO:0035963 cellular response to interleukin-13;GO:0035962 response to interleukin-13;GO:0009052 pentose-phosphate shunt, non-oxidative branch	yes	Potential drug targets; Disease related genes; ENZYME proteins:Transferases; Predicted intracellular proteins; Enzymes	Nuclear speckles;Nucleoplasm (Approved)				0	0	0	0	0	0	0	0	0	0	0	0	0	0	0	0	0	1	0	0
FBXO10	26267	symbol	H. sapiens	26267	H. sapiens	FBXO10	0	1	0	F-box protein 10	GO:0006511 ubiquitin-dependent protein catabolic process;GO:0019941 modification-dependent protein catabolic process;GO:0043632 modification-dependent macromolecule catabolic process		Predicted intracellular proteins; Disease related genes	Cytosol;Nucleoplasm (Approved)				0	0	0	0	0	0	0	0	0	0	0	0	0	0	0	0	0	0	1	0
BMPR1A	657	symbol	H. sapiens	657	H. sapiens	BMPR1A	0	1	0	bone morphogenetic protein receptor type 1A	GO:0021998 neural plate mediolateral regionalization;GO:0048338 mesoderm structural organization;GO:0048352 paraxial mesoderm structural organization	yes	Disease related genes; ENZYME proteins:Transferases; FDA approved drug targets:Biotech drugs; Human disease related genes:Digestive system diseases:Gastrointestinal diseases; Predicted intracellular proteins; CD markers; Enzymes; Cancer-related genes; Kinases:TKL Ser/Thr protein kinases	Cytosol (Approved)	Dibotermin alfa	(M181)PID BMP PATHWAY	(M5896)HALLMARK TGF BETA SIGNALING; (M5942)HALLMARK UV RESPONSE DN	0	0	0	0	0	0	0	0	0	0	1	0	0	0	0	0	0	0	0	1
SCD	6319	symbol	H. sapiens	6319	H. sapiens	SCD	0	1	0	stearoyl-CoA desaturase	GO:1903966 monounsaturated fatty acid biosynthetic process;GO:1903964 monounsaturated fatty acid metabolic process;GO:0006636 unsaturated fatty acid biosynthetic process		ENZYME proteins:Oxidoreductases; Enzymes	Endoplasmic reticulum (Enhanced)			(M5892)HALLMARK CHOLESTEROL HOMEOSTASIS; (M5908)HALLMARK ANDROGEN RESPONSE; (M5909)HALLMARK MYOGENESIS	0	0	0	1	0	0	0	0	0	0	0	0	0	0	0	0	0	0	0	0
CDH2	1000	symbol	H. sapiens	1000	H. sapiens	CDH2	0	1	0	cadherin 2	GO:2000809 positive regulation of synaptic vesicle clustering;GO:0097118 neuroligin clustering involved in postsynaptic membrane assembly;GO:1902897 regulation of postsynaptic density protein 95 clustering		Human disease related genes:Congenital malformations:Other congenital malformations; Disease related genes; Human disease related genes:Cardiovascular diseases:Cardiac diseases; Predicted intracellular proteins; CD markers	Plasma membrane (Supported); Additional: Cell Junctions		(M266)PID NCADHERIN PATHWAY; (M142)PID AJDISS 2PATHWAY; (M50)PID PTP1B PATHWAY	(M5930)HALLMARK EPITHELIAL MESENCHYMAL TRANSITION	0	0	0	0	0	1	1	0	1	0	0	0	0	0	0	0	0	0	0	0
TRPC6	7225	symbol	H. sapiens	7225	H. sapiens	TRPC6	0	1	0	transient receptor potential cation channel subfamily C member 6	GO:0051480 regulation of cytosolic calcium ion concentration;GO:0032414 positive regulation of ion transmembrane transporter activity;GO:0032411 positive regulation of transporter activity		Potential drug targets; Disease related genes; Human disease related genes:Urinary system diseases:Kidney diseases; Voltage-gated ion channels:Transient Receptor Potential Channels; Transporters:Transporter channels and pores			(M193)PID NEPHRIN NEPH1 PATHWAY; (M233)PID EPO PATHWAY; (M238)PID THROMBIN PAR1 PATHWAY		1	0	0	0	0	0	0	0	0	0	0	0	0	0	0	0	0	0	0	0
PRDM14	63978	symbol	H. sapiens	63978	H. sapiens	PRDM14	0	1	0	PR/SET domain 14	GO:0034972 histone H3-R26 methylation;GO:0060817 inactivation of paternal X chromosome;GO:0034969 histone arginine methylation		Transcription factors:Zinc-coordinating DNA-binding domains; Predicted intracellular proteins	Nucleoplasm (Supported); Additional: Vesicles				0	0	0	0	0	0	0	0	0	1	1	0	0	0	0	0	0	0	0	1
CARD11	84433	symbol	H. sapiens	84433	H. sapiens	CARD11	0	1	0	caspase recruitment domain family member 11	GO:0035739 CD4-positive, alpha-beta T cell proliferation;GO:2000563 positive regulation of CD4-positive, alpha-beta T cell proliferation;GO:0046710 GDP metabolic process	yes	Disease related genes; Cancer-related genes:Mutated cancer genes; Predicted intracellular proteins; Human disease related genes:Immune system diseases:Primary immunodeficiency; Human disease related genes:Cancers:Cancers of haematopoietic and lymphoid tissues			(M88)PID CD8 TCR PATHWAY; (M10)PID BCR 5PATHWAY; (M34)PID TCR PATHWAY		0	0	0	0	0	0	0	0	0	0	0	0	0	0	0	0	0	0	1	0
TMBIM6	7009	symbol	H. sapiens	7009	H. sapiens	TMBIM6	0	1	0	transmembrane BAX inhibitor motif containing 6	GO:0036483 neuron intrinsic apoptotic signaling pathway in response to endoplasmic reticulum stress;GO:0060701 negative regulation of ribonuclease activity;GO:0060702 negative regulation of endoribonuclease activity		Transporters:Transporter channels and pores; Predicted intracellular proteins				(M5941)HALLMARK UV RESPONSE UP; (M5934)HALLMARK XENOBIOTIC METABOLISM	0	0	0	0	0	0	0	0	0	1	0	1	0	0	0	0	0	0	0	0
PLPP2	8612	symbol	H. sapiens	8612	H. sapiens	PLPP2	0	1	0	phospholipid phosphatase 2	GO:0006670 sphingosine metabolic process;GO:0046519 sphingoid metabolic process;GO:0034311 diol metabolic process		ENZYME proteins:Hydrolases; Enzymes	Plasma membrane (Supported)				0	0	0	1	0	0	0	0	0	0	0	0	0	0	0	0	0	0	0	0
ZHX2	22882	symbol	H. sapiens	22882	H. sapiens	ZHX2	0	1	0	zinc fingers and homeoboxes 2	GO:0060040 retinal bipolar neuron differentiation;GO:1905962 glutamatergic neuron differentiation;GO:0035019 somatic stem cell population maintenance		Transcription factors:Helix-turn-helix domains; Predicted intracellular proteins	Nucleoplasm (Enhanced)				0	0	0	0	0	0	0	0	0	0	0	0	0	0	0	0	0	0	0	0
ACOT13	55856	symbol	H. sapiens	55856	H. sapiens	ACOT13	0	1	0	acyl-CoA thioesterase 13	GO:0120163 negative regulation of cold-induced thermogenesis;GO:0051289 protein homotetramerization;GO:0051262 protein tetramerization		Predicted intracellular proteins; ENZYME proteins:Hydrolases; Enzymes	Cell Junctions (Approved)	2-Undecanone			0	0	0	1	0	0	0	0	0	0	0	0	0	0	0	0	0	0	0	0
VAX2	25806	symbol	H. sapiens	25806	H. sapiens	VAX2	0	1	0	ventral anterior homeobox 2	GO:0009950 dorsal/ventral axis specification;GO:0007398 ectoderm development;GO:0048048 embryonic eye morphogenesis		Transcription factors:Helix-turn-helix domains; Predicted intracellular proteins	Nuclear speckles (Approved)				0	0	0	0	0	0	0	0	0	0	1	0	0	0	0	0	0	0	0	0
CCZ1B	221960	symbol	H. sapiens	221960	H. sapiens	CCZ1B	0	1	0	CCZ1 homolog B, vacuolar protein trafficking and biogenesis associated	GO:0016192 vesicle-mediated transport;GO:0006810 transport;GO:0051234 establishment of localization		Predicted intracellular proteins	Vesicles (Enhanced)				0	0	1	0	0	0	0	0	0	0	0	0	0	0	0	0	0	0	0	0
FA2H	79152	symbol	H. sapiens	79152	H. sapiens	FA2H	0	1	0	fatty acid 2-hydroxylase	GO:1904697 regulation of acinar cell proliferation;GO:0001949 sebaceous gland cell differentiation;GO:1904002 regulation of sebum secreting cell proliferation		Human disease related genes:Nervous system diseases:Other nervous and sensory system diseases; Predicted intracellular proteins; Disease related genes	Nuclear membrane (Uncertain)				0	0	0	1	0	0	1	0	0	0	0	0	0	0	1	0	0	0	0	0
ATL3	25923	symbol	H. sapiens	25923	H. sapiens	ATL3	0	1	0	atlastin GTPase 3	GO:1903373 positive regulation of endoplasmic reticulum tubular network organization;GO:1903371 regulation of endoplasmic reticulum tubular network organization;GO:0007029 endoplasmic reticulum organization		Potential drug targets; Disease related genes; Human disease related genes:Nervous system diseases:Other nervous and sensory system diseases; Predicted intracellular proteins; Transporters	Endoplasmic reticulum (Enhanced)				0	0	0	0	0	0	1	0	0	0	0	0	0	0	0	0	0	0	0	0
MGAT3	4248	symbol	H. sapiens	4248	H. sapiens	MGAT3	0	1	0	beta-1,4-mannosyl-glycoprotein 4-beta-N-acetylglucosaminyltransferase	GO:1904351 negative regulation of protein catabolic process in the vacuole;GO:1905166 negative regulation of lysosomal protein catabolic process;GO:1902965 regulation of protein localization to early endosome		Predicted intracellular proteins; Enzymes; ENZYME proteins:Transferases			(M232)PID ECADHERIN STABILIZATION PATHWAY		0	0	0	0	0	0	0	0	0	0	0	0	0	0	1	0	0	0	0	0
SLC26A6	65010	symbol	H. sapiens	65010	H. sapiens	SLC26A6	0	1	0	solute carrier family 26 member 6	GO:0015724 formate transport;GO:0015797 mannitol transmembrane transport;GO:0046724 oxalic acid secretion		Transporters:Electrochemical Potential-driven transporters	Plasma membrane (Supported); Additional: Cytosol				1	0	0	0	0	0	0	0	0	0	0	0	0	0	0	0	0	0	0	1
HEG1	57493	symbol	H. sapiens	57493	H. sapiens	HEG1	0	1	0	heart development protein with EGF like domains 1	GO:2000299 negative regulation of Rho-dependent protein serine/threonine kinase activity;GO:0003017 lymph circulation;GO:2000298 regulation of Rho-dependent protein serine/threonine kinase activity			Vesicles (Approved); Additional: Plasma membrane				0	0	0	0	0	0	0	0	0	0	1	0	0	0	0	0	1	0	0	0
HSD3B1	3283	symbol	H. sapiens	3283	H. sapiens	HSD3B1	0	1	0	hydroxy-delta-5-steroid dehydrogenase, 3 beta- and steroid delta-isomerase 1	GO:0006702 androgen biosynthetic process;GO:0006703 estrogen biosynthetic process;GO:0051412 response to corticosterone		Predicted intracellular proteins; ENZYME proteins:Isomerase; ENZYME proteins:Oxidoreductases; Enzymes; FDA approved drug targets:Small molecule drugs	Endoplasmic reticulum;Nucleoli (Approved); Additional: Cytokinetic bridge	NADH; Trilostane; Androstenedione; Hydrocortisone aceponate; Hydrocortisone acetate; Hydrocortisone butyrate; Hydrocortisone cypionate; Hydrocortisone phosphate; Hydrocortisone probutate; Hydrocortisone valerate		(M5948)HALLMARK BILE ACID METABOLISM	0	0	0	1	0	0	0	0	0	0	0	0	0	0	0	0	0	0	0	1
MBD2	8932	symbol	H. sapiens	8932	H. sapiens	MBD2	0	1	0	methyl-CpG binding domain protein 2	GO:0042711 maternal behavior;GO:0060746 parental behavior;GO:0006346 DNA methylation-dependent heterochromatin formation		Cancer-related genes:Candidate cancer biomarkers; Predicted intracellular proteins	Nucleoplasm (Supported)		(M101)PID HDAC CLASSI PATHWAY		0	0	0	0	0	0	0	0	0	1	1	0	0	0	0	0	0	0	0	0
GCH1	2643	symbol	H. sapiens	2643	H. sapiens	GCH1	0	1	0	GTP cyclohydrolase 1	GO:0035998 7,8-dihydroneopterin 3'-triphosphate biosynthetic process;GO:0051066 dihydrobiopterin metabolic process;GO:0014916 regulation of lung blood pressure		Potential drug targets; Disease related genes; Human disease related genes:Nervous system diseases:Other nervous and sensory system diseases; Predicted intracellular proteins; ENZYME proteins:Hydrolases; Enzymes; Human disease related genes:Congenital disorders of metabolism:Congenital disorders of amino acid metabolism	Nucleoplasm (Supported); Additional: Cytosol;Nuclear membrane	Guanine		(M5941)HALLMARK UV RESPONSE UP; (M5902)HALLMARK APOPTOSIS; (M5890)HALLMARK TNFA SIGNALING VIA NFKB	0	0	0	1	0	0	0	0	0	1	0	0	0	0	0	0	0	0	0	0
TRIML2	205860	symbol	H. sapiens	205860	H. sapiens	TRIML2	0	1	0	tripartite motif family like 2	GO:0032526 response to retinoic acid;GO:0016567 protein ubiquitination;GO:0032446 protein modification by small protein conjugation		Predicted intracellular proteins; Enzymes; ENZYME proteins:Transferases	Cytosol;Plasma membrane (Approved)				0	0	0	0	0	0	0	0	0	0	0	0	0	0	0	0	0	0	1	0
CACNB2	783	symbol	H. sapiens	783	H. sapiens	CACNB2	0	1	0	calcium voltage-gated channel auxiliary subunit beta 2	GO:0098912 membrane depolarization during atrial cardiac muscle cell action potential;GO:1904879 positive regulation of calcium ion transmembrane transport via high voltage-gated calcium channel;GO:1901843 positive regulation of high voltage-gated calcium channel activity		Disease related genes; Transporters:Accessory Factors Involved in Transport; Human disease related genes:Cardiovascular diseases:Cardiac diseases; Predicted intracellular proteins; FDA approved drug targets:Small molecule drugs		Isradipine; Nimodipine; Nisoldipine; Nicardipine; Felodipine; Nitrendipine; Nifedipine; Mibefradil; Dronedarone; Nilvadipine			0	0	0	0	0	0	0	0	0	0	0	0	0	0	0	0	0	0	0	0
CGNL1	84952	symbol	H. sapiens	84952	H. sapiens	CGNL1	0	1	0	cingulin like 1	GO:0150105 protein localization to cell-cell junction;GO:0051497 negative regulation of stress fiber assembly;GO:0032232 negative regulation of actin filament bundle assembly		Predicted intracellular proteins; Disease related genes	Cell Junctions (Supported); Additional: Nuclear bodies				0	0	0	0	0	0	0	0	0	0	0	0	0	0	0	0	1	0	0	0
KLHL18	23276	symbol	H. sapiens	23276	H. sapiens	KLHL18	0	1	0	kelch like family member 18	GO:1901992 positive regulation of mitotic cell cycle phase transition;GO:1901989 positive regulation of cell cycle phase transition;GO:0045931 positive regulation of mitotic cell cycle		Predicted intracellular proteins	Nucleoplasm (Approved); Additional: Nuclear bodies				0	0	0	0	1	0	0	0	0	0	0	0	0	1	0	0	0	0	1	0
SRGAP1	57522	symbol	H. sapiens	57522	H. sapiens	SRGAP1	0	1	0	SLIT-ROBO Rho GTPase activating protein 1	GO:0030336 negative regulation of cell migration;GO:2000146 negative regulation of cell motility;GO:0040013 negative regulation of locomotion		Human disease related genes:Cancers:Cancers of endocrine organs; Predicted intracellular proteins; Disease related genes	Cytosol (Approved); Additional: Centrosome		(M68)PID RHOA REG PATHWAY		0	0	0	0	0	0	0	1	0	0	0	0	0	0	0	0	0	0	0	0
EBF2	64641	symbol	H. sapiens	64641	H. sapiens	EBF2	0	1	0	EBF transcription factor 2	GO:0050873 brown fat cell differentiation;GO:0060612 adipose tissue development;GO:0001709 cell fate determination		Predicted intracellular proteins; Transcription factors:Immunoglobulin fold	Nucleoplasm (Approved); Additional: Nuclear bodies				0	0	0	0	0	0	0	0	0	0	0	0	0	0	0	0	0	0	0	0
BVES	11149	symbol	H. sapiens	11149	H. sapiens	BVES	0	1	0	blood vessel epicardial substance	GO:0060931 sinoatrial node cell development;GO:0060921 sinoatrial node cell differentiation;GO:0060926 cardiac pacemaker cell development		Human disease related genes:Musculoskeletal diseases:Muscular diseases; Potential drug targets; Disease related genes; Transporters:Accessory Factors Involved in Transport	Cell Junctions;Plasma membrane (Supported)				0	0	0	0	0	1	0	0	0	0	0	1	0	0	0	0	0	0	0	0
WASL	8976	symbol	H. sapiens	8976	H. sapiens	WASL	0	1	0	WASP like actin nucleation promoting factor	GO:1903526 negative regulation of membrane tubulation;GO:2000370 positive regulation of clathrin-dependent endocytosis;GO:1903525 regulation of membrane tubulation		Predicted intracellular proteins	Cytosol (Approved); Additional: Nucleoli		(M193)PID NEPHRIN NEPH1 PATHWAY; (M108)PID NETRIN PATHWAY; (M127)PID ERBB1 RECEPTOR PROXIMAL PATHWAY	(M5893)HALLMARK MITOTIC SPINDLE; (M5915)HALLMARK APICAL JUNCTION	0	0	1	0	1	1	1	1	0	0	0	0	0	0	0	0	0	0	0	0
ICK	22858	gene_synonym	H. sapiens	22858	H. sapiens	CILK1	0	1	0	ciliogenesis associated kinase 1	GO:0035721 intraciliary retrograde transport;GO:0035720 intraciliary anterograde transport;GO:0042073 intraciliary transport	yes	Kinases:CMGC Ser/Thr protein kinases; Human disease related genes:Congenital malformations:Other congenital malformations; Potential drug targets; Disease related genes; ENZYME proteins:Transferases; Predicted intracellular proteins; Enzymes; Human disease related genes:Nervous system diseases:Epilepsy	Nucleoli fibrillar center (Supported)	Fostamatinib			0	0	0	0	0	0	0	0	0	0	0	0	0	0	0	0	0	0	0	0
ALDH4A1	8659	symbol	H. sapiens	8659	H. sapiens	ALDH4A1	0	1	0	aldehyde dehydrogenase 4 family member A1	GO:0010133 proline catabolic process to glutamate;GO:0006562 proline catabolic process;GO:0019470 4-hydroxyproline catabolic process		Potential drug targets; Disease related genes; Predicted intracellular proteins; ENZYME proteins:Oxidoreductases; Enzymes; Human disease related genes:Congenital disorders of metabolism:Congenital disorders of amino acid metabolism	Mitochondria (Supported)	NADH			0	0	0	0	0	0	0	0	0	0	0	0	0	0	0	0	0	0	0	0
PVR	5817	symbol	H. sapiens	5817	H. sapiens	PVR	0	1	0	PVR cell adhesion molecule	GO:0060370 susceptibility to T cell mediated cytotoxicity;GO:0042271 susceptibility to natural killer cell mediated cytotoxicity;GO:0002860 positive regulation of natural killer cell mediated cytotoxicity directed against tumor cell target		Predicted intracellular proteins; CD markers; Predicted secreted proteins	Nucleoplasm;Plasma membrane;Vesicles (Supported)	Sphingosine; Myristic acid	(M72)PID NECTIN PATHWAY; (M53)PID INTEGRIN3 PATHWAY	(M5930)HALLMARK EPITHELIAL MESENCHYMAL TRANSITION; (M5932)HALLMARK INFLAMMATORY RESPONSE	0	0	0	0	0	0	0	0	0	0	0	0	0	0	0	0	0	0	1	0
SERPINB1	1992	symbol	H. sapiens	1992	H. sapiens	SERPINB1	0	1	0	serpin family B member 1	GO:0044342 type B pancreatic cell proliferation;GO:0032691 negative regulation of interleukin-1 beta production;GO:0032692 negative regulation of interleukin-1 production		Predicted intracellular proteins; Predicted secreted proteins	Cytoplasmic bodies (Supported)		(M3468)NABA ECM REGULATORS; (M5885)NABA MATRISOME ASSOCIATED; (M5889)NABA MATRISOME		0	0	0	0	0	0	0	0	0	0	0	1	0	0	0	0	0	0	0	0
ABHD12	26090	symbol	H. sapiens	26090	H. sapiens	ABHD12	0	1	0	abhydrolase domain containing 12, lysophospholipase	GO:0006660 phosphatidylserine catabolic process;GO:0052651 monoacylglycerol catabolic process;GO:0098734 macromolecule depalmitoylation		Potential drug targets; Human disease related genes:Nervous system diseases:Neurodegenerative diseases; Disease related genes; Predicted intracellular proteins; ENZYME proteins:Hydrolases; Enzymes					0	0	0	1	0	0	0	0	0	0	0	0	0	0	0	0	0	0	0	0
SLITRK4	139065	symbol	H. sapiens	139065	H. sapiens	SLITRK4	0	1	0	SLIT and NTRK like family member 4	GO:0099174 regulation of presynapse organization;GO:1905606 regulation of presynapse assembly;GO:0051965 positive regulation of synapse assembly							0	0	0	0	0	0	0	0	0	0	0	0	0	0	0	0	0	0	0	0
TRNP1	388610	symbol	H. sapiens	388610	H. sapiens	TRNP1	0	1	0	TMF1 regulated nuclear protein 1	GO:0021696 cerebellar cortex morphogenesis;GO:0021587 cerebellum morphogenesis;GO:0021575 hindbrain morphogenesis		Predicted intracellular proteins					0	0	0	0	0	0	0	0	0	0	0	0	0	0	0	0	0	0	0	0
SMAGP	57228	symbol	H. sapiens	57228	H. sapiens	SMAGP	0	1	0	small cell adhesion glycoprotein			Predicted intracellular proteins	Plasma membrane (Supported); Additional: Cell Junctions;Nucleoplasm				0	0	0	0	0	0	0	0	0	0	0	0	0	0	0	0	0	0	0	0
CAPN13	92291	symbol	H. sapiens	92291	H. sapiens	CAPN13	0	1	0	calpain 13	GO:0006508 proteolysis;GO:0019538 protein metabolic process;GO:1901564 organonitrogen compound metabolic process		Peptidases:Cysteine-type peptidases; Predicted intracellular proteins; Enzymes	Nucleoplasm (Approved)				0	0	0	0	0	0	0	0	0	0	0	0	0	0	0	0	0	0	0	0
CALM1	801	symbol	H. sapiens	801	H. sapiens	CALM1	0	1	0	calmodulin 1	GO:1901842 negative regulation of high voltage-gated calcium channel activity;GO:0051343 positive regulation of cyclic-nucleotide phosphodiesterase activity;GO:1905912 regulation of calcium ion export across plasma membrane		Disease related genes; Human disease related genes:Cardiovascular diseases:Cardiac diseases; RAS pathway related proteins; Predicted intracellular proteins; FDA approved drug targets:Small molecule drugs	Cytosol (Supported)			(M5921)HALLMARK COMPLEMENT	1	1	1	0	0	1	0	1	1	0	0	1	1	1	0	0	0	1	1	0
CYP2S1	29785	symbol	H. sapiens	29785	H. sapiens	CYP2S1	0	1	0	cytochrome P450 family 2 subfamily S member 1	GO:0019373 epoxygenase P450 pathway;GO:0042573 retinoic acid metabolic process;GO:0006693 prostaglandin metabolic process		ENZYME proteins:Isomerase; Enzymes; Predicted intracellular proteins; ENZYME proteins:Lyases	Endoplasmic reticulum (Supported)			(M5934)HALLMARK XENOBIOTIC METABOLISM	0	0	0	1	0	0	0	0	0	0	0	0	0	0	0	0	0	0	0	0
NAV1	89796	symbol	H. sapiens	89796	H. sapiens	NAV1	0	1	0	neuron navigator 1	GO:0001578 microtubule bundle formation;GO:0001764 neuron migration;GO:0000226 microtubule cytoskeleton organization		Predicted intracellular proteins	Microtubules (Approved)				0	0	0	0	0	0	0	0	0	0	0	0	0	0	0	0	0	0	0	0
KCNQ3	3786	symbol	H. sapiens	3786	H. sapiens	KCNQ3	0	1	0	potassium voltage-gated channel subfamily Q member 3	GO:0097314 apoptosome assembly;GO:0099611 regulation of action potential firing threshold;GO:1903701 substantia propria of cornea development		Potential drug targets; Disease related genes; Human disease related genes:Nervous system diseases:Epilepsy; Transporters:Transporter channels and pores; Voltage-gated ion channels:Voltage-Gated Potassium Channels		Amitriptyline; Meclofenamic acid; Gabapentin; Ezogabine; ICA-105665			0	0	0	0	0	0	0	0	0	0	0	0	0	0	0	0	0	0	0	0
AKIRIN1	79647	symbol	H. sapiens	79647	H. sapiens	AKIRIN1	0	1	0	akirin 1	GO:0014839 myoblast migration involved in skeletal muscle regeneration;GO:1902723 negative regulation of skeletal muscle satellite cell proliferation;GO:1902725 negative regulation of satellite cell differentiation		Predicted intracellular proteins	Nucleoplasm (Approved); Additional: Nuclear membrane				0	0	0	0	0	0	0	0	0	0	0	0	0	0	0	0	0	0	0	0
C7orf55-LUC7L2	100996928	gene_synonym	H. sapiens	100996928	H. sapiens	FMC1-LUC7L2	0	1	0	FMC1-LUC7L2 readthrough			Predicted intracellular proteins	Nucleoplasm (Approved)				0	0	0	0	0	0	0	0	0	0	0	0	0	0	0	0	0	0	0	0
FAM222B	55731	symbol	H. sapiens	55731	H. sapiens	FAM222B	0	1	0	family with sequence similarity 222 member B			Predicted intracellular proteins	Nucleoplasm (Enhanced)				0	0	0	0	0	0	0	0	0	0	0	0	0	0	0	0	0	0	0	0
HPGD	3248	symbol	H. sapiens	3248	H. sapiens	HPGD	0	1	0	15-hydroxyprostaglandin dehydrogenase	GO:1905828 regulation of prostaglandin catabolic process;GO:0097070 ductus arteriosus closure;GO:0070493 thrombin-activated receptor signaling pathway		Cancer-related genes:Candidate cancer biomarkers; Potential drug targets; Disease related genes; Human disease related genes:Congenital malformations:Congenital malformations of the musculoskeletal system; Human disease related genes:Musculoskeletal diseases:Skeletal diseases; Predicted intracellular proteins; ENZYME proteins:Oxidoreductases; Enzymes	Cytosol (Supported); Additional: Nucleoplasm	NADH		(M5908)HALLMARK ANDROGEN RESPONSE; (M5935)HALLMARK FATTY ACID METABOLISM	0	0	0	1	0	0	0	0	0	0	0	0	0	1	0	0	0	0	0	1
TRIL	9865	symbol	H. sapiens	9865	H. sapiens	TRIL	0	1	0	TLR4 interactor with leucine rich repeats	GO:0034142 toll-like receptor 4 signaling pathway;GO:0140895 cell surface toll-like receptor signaling pathway;GO:0002752 cell surface pattern recognition receptor signaling pathway							0	0	0	0	0	0	0	0	0	0	0	0	0	0	0	0	0	0	0	0
CHST12	55501	symbol	H. sapiens	55501	H. sapiens	CHST12	0	1	0	carbohydrate sulfotransferase 12	GO:0030208 dermatan sulfate biosynthetic process;GO:0050651 dermatan sulfate proteoglycan biosynthetic process;GO:0030205 dermatan sulfate metabolic process		Enzymes; ENZYME proteins:Transferases	Golgi apparatus (Approved)			(M5937)HALLMARK GLYCOLYSIS	0	0	0	1	0	0	0	0	0	0	0	0	0	0	1	0	0	1	0	0
PSMD8	5714	symbol	H. sapiens	5714	H. sapiens	PSMD8	0	1	0	proteasome 26S subunit, non-ATPase 8	GO:0043161 proteasome-mediated ubiquitin-dependent protein catabolic process;GO:0010498 proteasomal protein catabolic process;GO:0006511 ubiquitin-dependent protein catabolic process		Predicted intracellular proteins	Cytosol (Approved); Additional: Nuclear speckles			(M5926)HALLMARK MYC TARGETS V1	1	0	0	0	1	0	0	0	0	0	0	0	1	0	0	1	0	0	1	0
GRB10	2887	symbol	H. sapiens	2887	H. sapiens	GRB10	0	1	0	growth factor receptor bound protein 10	GO:1904738 vascular associated smooth muscle cell migration;GO:0014909 smooth muscle cell migration;GO:0046325 negative regulation of glucose import		Cancer-related genes:Candidate cancer biomarkers; Predicted intracellular proteins	Vesicles (Supported)		(M125)PID IGF1 PATHWAY; (M82)PID RET PATHWAY; (M16)PID INSULIN PATHWAY		0	0	0	0	0	0	0	0	0	0	0	0	0	0	0	1	0	0	0	1
TSPAN18	90139	symbol	H. sapiens	90139	H. sapiens	TSPAN18	0	1	0	tetraspanin 18	GO:0017156 calcium-ion regulated exocytosis;GO:1903670 regulation of sprouting angiogenesis;GO:0045055 regulated exocytosis		Transporters:Accessory Factors Involved in Transport					0	0	0	0	0	0	0	0	0	0	0	0	0	0	0	0	0	0	0	0
ANAPC11	51529	symbol	H. sapiens	51529	H. sapiens	ANAPC11	0	1	0	anaphase promoting complex subunit 11	GO:0045842 positive regulation of mitotic metaphase/anaphase transition;GO:1902101 positive regulation of metaphase/anaphase transition of cell cycle;GO:1901970 positive regulation of mitotic sister chromatid separation		Predicted intracellular proteins	Nucleoplasm (Enhanced); Additional: Nucleoli				0	1	0	0	1	0	0	0	0	0	0	0	0	1	0	0	0	0	1	0
TNFSF9	8744	symbol	H. sapiens	8744	H. sapiens	TNFSF9	0	1	0	TNF superfamily member 9	GO:0045585 positive regulation of cytotoxic T cell differentiation;GO:0045583 regulation of cytotoxic T cell differentiation;GO:0042104 positive regulation of activated T cell proliferation		Predicted intracellular proteins	Golgi apparatus (Approved)		(M5883)NABA SECRETED FACTORS; (M5885)NABA MATRISOME ASSOCIATED; (M5889)NABA MATRISOME	(M5890)HALLMARK TNFA SIGNALING VIA NFKB; (M5932)HALLMARK INFLAMMATORY RESPONSE; (M5939)HALLMARK P53 PATHWAY	0	0	0	0	0	0	0	0	0	0	0	0	0	0	0	1	0	0	0	0
NETO2	81831	symbol	H. sapiens	81831	H. sapiens	NETO2	0	1	0	neuropilin and tolloid like 2	GO:0098696 regulation of neurotransmitter receptor localization to postsynaptic specialization membrane;GO:0099633 protein localization to postsynaptic specialization membrane;GO:0099645 neurotransmitter receptor localization to postsynaptic specialization membrane		Transporters:Accessory Factors Involved in Transport	Golgi apparatus (Approved)				0	0	0	0	0	0	0	0	0	0	0	0	0	0	0	0	0	0	0	0
SOX15	6665	symbol	H. sapiens	6665	H. sapiens	SOX15	0	1	0	SRY-box transcription factor 15	GO:0014718 positive regulation of satellite cell activation involved in skeletal muscle regeneration;GO:0014717 regulation of satellite cell activation involved in skeletal muscle regeneration;GO:0048627 myoblast development		Predicted intracellular proteins; Transcription factors:Other all-alpha-helical DNA-binding domains	Nucleoplasm (Approved); Additional: Nucleoli;Vesicles				0	0	0	0	0	0	0	0	0	0	1	0	0	1	0	0	0	0	0	0
ACLY	47	symbol	H. sapiens	47	H. sapiens	ACLY	0	1	0	ATP citrate lyase	GO:0006101 citrate metabolic process;GO:0006107 oxaloacetate metabolic process;GO:0006085 acetyl-CoA biosynthetic process		Cancer-related genes:Candidate cancer biomarkers; ENZYME proteins:Transferases; Predicted intracellular proteins; Enzymes; Citric acid cycle related proteins; FDA approved drug targets:Small molecule drugs	Cytosol (Enhanced); Additional: Nucleoplasm	Bempedoic acid		(M5905)HALLMARK ADIPOGENESIS; (M5924)HALLMARK MTORC1 SIGNALING	0	0	0	1	0	0	0	0	0	0	0	0	0	0	1	0	0	0	0	0
ENO1	2023	symbol	H. sapiens	2023	H. sapiens	ENO1	0	1	0	enolase 1	GO:1903297 regulation of hypoxia-induced intrinsic apoptotic signaling pathway;GO:1903298 negative regulation of hypoxia-induced intrinsic apoptotic signaling pathway;GO:0010756 positive regulation of plasminogen activation		Cancer-related genes:Candidate cancer biomarkers; Predicted intracellular proteins; Enzymes; ENZYME proteins:Lyases	Cytosol;Plasma membrane (Enhanced)	Zinc; Copper; Artenimol; Zinc acetate; Zinc chloride; Zinc sulfate, unspecified form	(M17)PID NOTCH PATHWAY; (M255)PID HIF1 TFPATHWAY; (M66)PID MYC ACTIV PATHWAY	(M5891)HALLMARK HYPOXIA; (M5924)HALLMARK MTORC1 SIGNALING; (M5937)HALLMARK GLYCOLYSIS	0	0	0	1	0	0	0	0	0	1	0	0	0	0	0	0	0	1	0	0
ISPD	729920	gene_synonym	H. sapiens	729920	H. sapiens	CRPPA	0	1	0	CDP-L-ribitol pyrophosphorylase A	GO:0035269 protein O-linked mannosylation;GO:0035268 protein mannosylation;GO:0097502 mannosylation		Potential drug targets; Human disease related genes:Congenital disorders of metabolism:Congenital disorders of glycan/glycoprotein metabolism; Disease related genes; ENZYME proteins:Transferases; Predicted intracellular proteins; Enzymes; Human disease related genes:Musculoskeletal diseases:Muscular diseases	Nucleoli fibrillar center (Approved); Additional: Nucleoplasm				0	0	0	1	0	0	0	0	0	0	0	0	0	0	1	0	0	0	0	0
CHST2	9435	symbol	H. sapiens	9435	H. sapiens	CHST2	0	1	0	carbohydrate sulfotransferase 2	GO:1903238 positive regulation of leukocyte tethering or rolling;GO:0018146 keratan sulfate biosynthetic process;GO:1903236 regulation of leukocyte tethering or rolling			Golgi apparatus (Supported); Additional: Cytosol;Nucleoplasm			(M5891)HALLMARK HYPOXIA; (M5932)HALLMARK INFLAMMATORY RESPONSE; (M5937)HALLMARK GLYCOLYSIS	0	0	0	0	0	0	0	0	0	0	0	0	0	0	1	0	0	1	0	0
HAGH	3029	symbol	H. sapiens	3029	H. sapiens	HAGH	0	1	0	hydroxyacylglutathione hydrolase	GO:0019243 methylglyoxal catabolic process to D-lactate via S-lactoyl-glutathione;GO:0051596 methylglyoxal catabolic process;GO:0061727 methylglyoxal catabolic process to lactate		Predicted intracellular proteins; ENZYME proteins:Hydrolases; Enzymes		Glutathione; S-(N-hydroxy-N-bromophenylcarbamoyl)glutathione	(M19)PID P73PATHWAY	(M5945)HALLMARK HEME METABOLISM	0	0	0	1	0	0	0	0	0	0	0	0	0	0	0	0	0	0	0	0
MTFP1	51537	symbol	H. sapiens	51537	H. sapiens	MTFP1	0	1	0	mitochondrial fission process 1	GO:0000266 mitochondrial fission;GO:0048285 organelle fission;GO:0007005 mitochondrion organization		Predicted intracellular proteins	Mitochondria (Approved)				0	0	0	0	0	0	0	0	0	0	0	0	0	0	0	0	0	0	0	0
PCSK7	9159	symbol	H. sapiens	9159	H. sapiens	PCSK7	0	1	0	proprotein convertase subtilisin/kexin type 7	GO:0016486 peptide hormone processing;GO:0140448 signaling receptor ligand precursor processing;GO:0016485 protein processing		Peptidases:Serine-type peptidases; Predicted intracellular proteins; Enzymes					0	0	0	0	0	0	0	0	0	0	0	0	0	0	0	0	0	0	0	0
LIN28B	389421	symbol	H. sapiens	389421	H. sapiens	LIN28B	0	1	0	lin-28 homolog B	GO:2000635 negative regulation of primary miRNA processing;GO:2000632 negative regulation of pre-miRNA processing;GO:2000634 regulation of primary miRNA processing		Predicted intracellular proteins	Nucleoli;Nucleoplasm (Supported); Additional: Cytosol		(M66)PID MYC ACTIV PATHWAY		0	0	0	0	0	0	0	0	1	0	0	0	0	0	0	0	0	0	0	0
NGEF	25791	symbol	H. sapiens	25791	H. sapiens	NGEF	0	1	0	neuronal guanine nucleotide exchange factor	GO:0061002 negative regulation of dendritic spine morphogenesis;GO:0061000 negative regulation of dendritic spine development;GO:0061001 regulation of dendritic spine morphogenesis		Predicted intracellular proteins	Cytosol;Plasma membrane (Approved)		(M83)PID CDC42 REG PATHWAY; (M177)PID EPHA FWDPATHWAY; (M241)PID RAC1 REG PATHWAY		0	0	0	0	0	0	0	1	0	0	0	1	0	0	0	0	1	0	0	1
GABRB3	2562	symbol	H. sapiens	2562	H. sapiens	GABRB3	0	1	0	gamma-aminobutyric acid type A receptor subunit beta3	GO:0071420 cellular response to histamine;GO:0034776 response to histamine;GO:1904862 inhibitory synapse assembly		Human disease related genes:Nervous system diseases:Epilepsy; Transporters:Transporter channels and pores; FDA approved drug targets:Small molecule drugs; Disease related genes		Lindane; Piperazine; Ivermectin; Propofol; Ethanol; Fludiazepam; Fospropofol; Muscimol			0	0	0	0	0	0	0	0	0	0	0	0	0	0	0	0	0	0	0	1
STOM	2040	symbol	H. sapiens	2040	H. sapiens	STOM	0	1	0	stomatin	GO:0044829 positive regulation by host of viral genome replication;GO:0044794 positive regulation by host of viral process;GO:0044827 modulation by host of viral genome replication		Transporters:Accessory Factors Involved in Transport	Plasma membrane (Enhanced); Additional: Cytosol;Vesicles			(M5905)HALLMARK ADIPOGENESIS; (M5939)HALLMARK P53 PATHWAY	1	0	0	0	0	0	0	1	0	0	0	0	0	0	0	0	0	0	0	0
PMAIP1	5366	symbol	H. sapiens	5366	H. sapiens	PMAIP1	0	1	0	phorbol-12-myristate-13-acetate-induced protein 1	GO:1902237 positive regulation of endoplasmic reticulum stress-induced intrinsic apoptotic signaling pathway;GO:0010917 negative regulation of mitochondrial membrane potential;GO:0045837 negative regulation of membrane potential		Predicted intracellular proteins	Vesicles (Uncertain)		(M256)PID TAP63 PATHWAY; (M66)PID MYC ACTIV PATHWAY; (M145)PID P53 DOWNSTREAM PATHWAY	(M5902)HALLMARK APOPTOSIS; (M5906)HALLMARK ESTROGEN RESPONSE EARLY	0	0	0	0	0	0	1	0	1	1	0	1	0	0	0	0	0	0	1	0
GAS7	8522	symbol	H. sapiens	8522	H. sapiens	GAS7	0	1	0	growth arrest specific 7	GO:0030041 actin filament polymerization;GO:0008154 actin polymerization or depolymerization;GO:0051258 protein polymerization		Predicted intracellular proteins; Cancer-related genes; Disease related genes	Plasma membrane (Approved); Additional: Actin filaments;Focal adhesion sites				0	0	0	0	0	0	0	0	0	0	0	0	0	0	0	0	0	0	0	0
SVEP1	79987	symbol	H. sapiens	79987	H. sapiens	SVEP1	0	1	0	sushi, von Willebrand factor type A, EGF and pentraxin domain containing 1	GO:0003017 lymph circulation;GO:0048014 Tie signaling pathway;GO:0045959 negative regulation of complement activation, classical pathway		Predicted intracellular proteins			(M3008)NABA ECM GLYCOPROTEINS; (M5884)NABA CORE MATRISOME; (M5889)NABA MATRISOME		0	0	0	0	0	0	0	0	0	0	0	0	0	0	0	0	0	0	0	1
UBTD1	80019	symbol	H. sapiens	80019	H. sapiens	UBTD1	0	1	0	ubiquitin domain containing 1			Predicted intracellular proteins	Vesicles (Approved); Additional: Cytosol;Plasma membrane				0	0	0	0	0	0	0	0	0	0	0	0	0	0	0	0	0	0	0	0
INO80D	54891	symbol	H. sapiens	54891	H. sapiens	INO80D	0	1	0	INO80 complex subunit D	GO:1904507 positive regulation of telomere maintenance in response to DNA damage;GO:0060382 regulation of DNA strand elongation;GO:1904505 regulation of telomere maintenance in response to DNA damage		Predicted intracellular proteins					0	0	0	0	0	0	0	0	0	1	0	0	0	0	0	0	0	0	0	0
SNRK	54861	symbol	H. sapiens	54861	H. sapiens	SNRK	0	1	0	SNF related kinase	GO:0030099 myeloid cell differentiation;GO:0006468 protein phosphorylation;GO:0030097 hemopoiesis	yes	Kinases:CAMK Ser/Thr protein kinases; Predicted intracellular proteins; Enzymes; ENZYME proteins:Transferases	Cell Junctions;Plasma membrane;Vesicles (Approved); Additional: Nucleoplasm	Fostamatinib			0	0	0	0	0	0	0	0	0	0	0	0	0	0	0	0	0	0	0	0
NPFFR2	10886	symbol	H. sapiens	10886	H. sapiens	NPFFR2	0	1	0	neuropeptide FF receptor 2	GO:0007218 neuropeptide signaling pathway;GO:0009582 detection of abiotic stimulus;GO:0032870 cellular response to hormone stimulus		G-protein coupled receptors:GPCRs excl olfactory receptors	Plasma membrane (Approved); Additional: Actin filaments			(M5932)HALLMARK INFLAMMATORY RESPONSE	0	0	0	0	0	0	0	0	0	0	0	0	0	0	0	0	0	0	0	1
PEMT	10400	symbol	H. sapiens	10400	H. sapiens	PEMT	0	1	0	phosphatidylethanolamine N-methyltransferase	GO:0006686 sphingomyelin biosynthetic process;GO:0006684 sphingomyelin metabolic process;GO:0006656 phosphatidylcholine biosynthetic process		Enzymes; ENZYME proteins:Transferases	Endoplasmic reticulum;Mitochondria (Supported); Additional: Cytosol;Vesicles			(M5905)HALLMARK ADIPOGENESIS; (M5934)HALLMARK XENOBIOTIC METABOLISM	0	0	0	1	0	0	0	0	0	0	1	0	0	0	0	0	0	0	0	0
ITGA6	3655	symbol	H. sapiens	3655	H. sapiens	ITGA6	0	1	0	integrin subunit alpha 6	GO:0010668 ectodermal cell differentiation;GO:0035878 nail development;GO:0043589 skin morphogenesis		Cancer-related genes:Candidate cancer biomarkers; Potential drug targets; Disease related genes; Transporters:Accessory Factors Involved in Transport; Predicted intracellular proteins; CD markers; Cancer-related genes:Mutational cancer driver genes; Human disease related genes:Congenital malformations:Congenital malformations of skin			(M158)PID INTEGRIN4 PATHWAY; (M47)PID INTEGRIN CS PATHWAY; (M239)PID A6B1 A6B4 INTEGRIN PATHWAY	(M5947)HALLMARK IL2 STAT5 SIGNALING	0	0	0	0	0	0	0	0	1	0	0	1	0	0	0	0	0	0	0	0
EXD2	55218	symbol	H. sapiens	55218	H. sapiens	EXD2	0	1	0	exonuclease 3'-5' domain containing 2	GO:0000729 DNA double-strand break processing;GO:0090305 nucleic acid phosphodiester bond hydrolysis;GO:0031297 replication fork processing		Predicted intracellular proteins; ENZYME proteins:Hydrolases; Enzymes	Mitochondria (Approved); Additional: Intermediate filaments				0	0	0	0	0	0	0	0	0	1	0	0	0	0	0	0	0	0	0	0
SYT17	51760	symbol	H. sapiens	51760	H. sapiens	SYT17	0	1	0	synaptotagmin 17	GO:1903861 positive regulation of dendrite extension;GO:1903859 regulation of dendrite extension;GO:0014059 regulation of dopamine secretion		Predicted intracellular proteins	Cytosol;Nucleoplasm (Approved)				0	0	0	0	0	0	0	0	0	0	0	0	0	0	0	0	0	0	0	0
IER3IP1	51124	symbol	H. sapiens	51124	H. sapiens	IER3IP1	0	1	0	immediate early response 3 interacting protein 1	GO:0003331 positive regulation of extracellular matrix constituent secretion;GO:0003330 regulation of extracellular matrix constituent secretion;GO:2000269 regulation of fibroblast apoptotic process		Human disease related genes:Congenital malformations:Congenital malformations of the nervous system; Predicted intracellular proteins; Disease related genes	Endoplasmic reticulum (Supported)				0	0	0	0	0	0	0	0	0	0	0	0	0	0	0	0	0	0	0	0
GPX3	2878	symbol	H. sapiens	2878	H. sapiens	GPX3	0	1	0	glutathione peroxidase 3	GO:0006982 response to lipid hydroperoxide;GO:0033194 response to hydroperoxide;GO:0042744 hydrogen peroxide catabolic process		Predicted secreted proteins; Predicted intracellular proteins; ENZYME proteins:Oxidoreductases; Enzymes		Glutathione		(M5938)HALLMARK REACTIVE OXYGEN SPECIES PATHWAY; (M5941)HALLMARK UV RESPONSE UP; (M5902)HALLMARK APOPTOSIS	0	0	0	0	0	0	0	0	0	0	0	0	1	0	0	0	0	0	0	0
ANO2	57101	symbol	H. sapiens	57101	H. sapiens	ANO2	0	1	0	anoctamin 2	GO:1902476 chloride transmembrane transport;GO:0006821 chloride transport;GO:0098661 inorganic anion transmembrane transport		Transporters:Transporter channels and pores	Plasma membrane (Supported); Additional: Nucleoplasm				1	0	0	0	0	0	0	0	0	0	0	0	0	0	0	0	0	0	0	0
MRS2	57380	symbol	H. sapiens	57380	H. sapiens	MRS2	0	1	0	magnesium transporter MRS2	GO:0045016 mitochondrial magnesium ion transmembrane transport;GO:0006089 lactate metabolic process;GO:1903830 magnesium ion transmembrane transport		Transporters:Transporter channels and pores					1	0	0	1	0	0	0	0	0	0	0	0	0	0	0	0	0	0	0	0
COL4A3BP	10087	gene_synonym	H. sapiens	10087	H. sapiens	CERT1	0	1	0	ceramide transporter 1	GO:0120012 intermembrane sphingolipid transfer;GO:0035621 ER to Golgi ceramide transport;GO:1902389 ceramide 1-phosphate transport		Predicted intracellular proteins; Human disease related genes:Other diseases:Mental and behavioural disorders; Disease related genes	Golgi apparatus (Enhanced); Additional: Nucleoplasm				1	0	0	1	0	0	1	0	0	0	1	0	0	0	0	0	0	0	0	0
SOX4	6659	symbol	H. sapiens	6659	H. sapiens	SOX4	0	1	0	SRY-box transcription factor 4	GO:2000759 regulation of N-terminal peptidyl-lysine acetylation;GO:2000761 positive regulation of N-terminal peptidyl-lysine acetylation;GO:0002328 pro-B cell differentiation		Human disease related genes:Congenital malformations:Other congenital malformations; Predicted intracellular proteins; Transcription factors:Other all-alpha-helical DNA-binding domains; Disease related genes	Nucleoplasm (Supported); Additional: Mitochondria				0	0	0	0	0	0	0	0	0	1	0	0	0	0	0	0	0	0	0	0
RCE1	9986	symbol	H. sapiens	9986	H. sapiens	RCE1	0	1	0	Ras converting CAAX endopeptidase 1	GO:0071586 CAAX-box protein processing;GO:0080120 CAAX-box protein maturation;GO:0018342 protein prenylation		Peptidases:Threonine-type peptidases; Enzymes				(M5921)HALLMARK COMPLEMENT	0	0	0	0	0	0	0	0	0	0	0	0	0	0	0	0	0	0	0	0
MME	4311	symbol	H. sapiens	4311	H. sapiens	MME	0	1	0	membrane metalloendopeptidase	GO:0061837 neuropeptide processing;GO:0046449 creatinine metabolic process;GO:0010814 substance P catabolic process		Cancer-related genes:Candidate cancer biomarkers; Human disease related genes:Nervous system diseases:Neurodegenerative diseases; Disease related genes; Candidate cardiovascular disease genes; Predicted intracellular proteins; CD markers; ENZYME proteins:Hydrolases; Enzymes; Peptidases:Metallopeptidases; FDA approved drug targets:Small molecule drugs		Candoxatril; Omapatrilat; N-[3-[(1-Aminoethyl)(Hydroxy)Phosphoryl]-2-(1,1'-Biphenyl-4-Ylmethyl)Propanoyl]Alanine; Phosphoramidon; N-(3-Phenyl-2-Sulfanylpropanoyl)Phenylalanylalanine; [2(R,S)-2-Sulfanylheptanoyl]-Phe-Ala; Daglutril; 2-[(1S)-1-BENZYL-2-SULFANYLETHYL]-1H-IMIDAZO[4,5-C]PYRIDIN-5-IUM; Thiorphan; Sacubitril; Candoxatrilat			0	0	0	0	0	0	0	0	0	0	0	0	1	0	0	0	0	0	1	1
BICD1	636	symbol	H. sapiens	636	H. sapiens	BICD1	0	1	0	BICD cargo adaptor 1	GO:1900276 regulation of proteinase activated receptor activity;GO:1900275 negative regulation of phospholipase C activity;GO:1900737 negative regulation of phospholipase C-activating G protein-coupled receptor signaling pathway		Predicted intracellular proteins	Vesicles (Uncertain)				0	0	1	0	0	1	0	0	0	0	0	1	0	0	0	0	0	0	0	0
ARFGEF2	10564	symbol	H. sapiens	10564	H. sapiens	ARFGEF2	0	1	0	ADP ribosylation factor guanine nucleotide exchange factor 2	GO:0032012 regulation of ARF protein signal transduction;GO:0001881 receptor recycling;GO:0043112 receptor metabolic process		Human disease related genes:Congenital malformations:Congenital malformations of the nervous system; Predicted intracellular proteins; Disease related genes	Golgi apparatus (Supported); Additional: Cytosol;Vesicles			(M5910)HALLMARK PROTEIN SECRETION	0	0	0	0	0	0	1	0	0	0	0	0	0	0	0	0	1	0	0	0
AHCYL2	23382	symbol	H. sapiens	23382	H. sapiens	AHCYL2	0	1	0	adenosylhomocysteinase like 2	GO:0033353 S-adenosylmethionine cycle;GO:0046500 S-adenosylmethionine metabolic process;GO:0006730 one-carbon metabolic process		Predicted intracellular proteins; ENZYME proteins:Hydrolases; Enzymes	Cytosol (Approved); Additional: Nucleoplasm				1	0	0	0	0	0	0	0	0	0	0	0	0	0	0	0	0	0	0	0
PPTC7	160760	symbol	H. sapiens	160760	H. sapiens	PPTC7	0	1	0	protein phosphatase targeting COQ7	GO:0010795 regulation of ubiquinone biosynthetic process;GO:0070262 peptidyl-serine dephosphorylation;GO:0010566 regulation of ketone biosynthetic process		Predicted intracellular proteins; ENZYME proteins:Hydrolases; Enzymes	Cytosol;Plasma membrane (Approved)				0	0	0	0	0	0	0	0	0	0	0	0	0	0	0	0	0	0	0	0
EIF4EBP2	1979	symbol	H. sapiens	1979	H. sapiens	EIF4EBP2	0	1	0	eukaryotic translation initiation factor 4E binding protein 2	GO:0045947 negative regulation of translational initiation;GO:0031929 TOR signaling;GO:0035176 social behavior		Predicted intracellular proteins	Mitochondria;Nucleoplasm (Approved)				0	0	0	0	0	0	0	0	0	0	0	0	0	0	0	0	0	0	0	1
LTBP2	4053	symbol	H. sapiens	4053	H. sapiens	LTBP2	0	1	0	latent transforming growth factor beta binding protein 2	GO:0007179 transforming growth factor beta receptor signaling pathway;GO:0009306 protein secretion;GO:0035592 establishment of protein localization to extracellular region		Human disease related genes:Congenital malformations:Other congenital malformations; Disease related genes; Predicted intracellular proteins; Human disease related genes:Congenital malformations:Congenital malformations of eye; Predicted secreted proteins	Nucleoplasm (Approved)		(M3008)NABA ECM GLYCOPROTEINS; (M5884)NABA CORE MATRISOME; (M5889)NABA MATRISOME	(M5896)HALLMARK TGF BETA SIGNALING	0	0	0	0	0	0	0	0	0	0	0	0	0	0	0	0	0	0	0	1
ABCC2	1244	symbol	H. sapiens	1244	H. sapiens	ABCC2	0	1	0	ATP binding cassette subfamily C member 2	GO:0015723 bilirubin transport;GO:1990962 xenobiotic transport across blood-brain barrier;GO:0071716 leukotriene transport		Cancer-related genes:Candidate cancer biomarkers; Disease related genes; Enzymes; Human disease related genes:Congenital disorders of metabolism:Congenital disorders of cofactor/vitamin metabolism; ENZYME proteins; FDA approved drug targets:Small molecule drugs; Transporters:Primary Active Transporters		ATP; Sulfinpyrazone		(M5934)HALLMARK XENOBIOTIC METABOLISM	1	0	0	0	0	0	0	0	0	0	0	0	0	0	0	0	0	0	0	0
IQSEC2	23096	symbol	H. sapiens	23096	H. sapiens	IQSEC2	0	1	0	IQ motif and Sec7 domain ArfGEF 2	GO:1900454 positive regulation of long-term synaptic depression;GO:0098696 regulation of neurotransmitter receptor localization to postsynaptic specialization membrane;GO:1900452 regulation of long-term synaptic depression		Predicted intracellular proteins; Human disease related genes:Other diseases:Mental and behavioural disorders; Disease related genes	Lipid droplets;Vesicles (Approved)				0	0	0	0	0	0	0	0	0	0	0	0	0	0	0	0	1	0	0	0
SLC2A8	29988	symbol	H. sapiens	29988	H. sapiens	SLC2A8	0	1	0	solute carrier family 2 member 8	GO:0070837 dehydroascorbic acid transport;GO:0015755 fructose transmembrane transport;GO:1904659 glucose transmembrane transport		Transporters:Electrochemical Potential-driven transporters	Vesicles (Approved)			(M5907)HALLMARK ESTROGEN RESPONSE LATE	1	0	1	0	0	0	0	0	0	0	0	0	0	0	0	0	0	1	0	1
SBNO2	22904	symbol	H. sapiens	22904	H. sapiens	SBNO2	0	1	0	strawberry notch homolog 2	GO:0071348 cellular response to interleukin-11;GO:0071105 response to interleukin-11;GO:0072675 osteoclast fusion		Predicted intracellular proteins				(M5938)HALLMARK REACTIVE OXYGEN SPECIES PATHWAY	0	0	0	0	0	0	0	0	0	0	0	0	0	0	0	0	0	0	0	0
NLRP7	199713	symbol	H. sapiens	199713	H. sapiens	NLRP7	0	1	0	NLR family pyrin domain containing 7	GO:0010955 negative regulation of protein processing;GO:1903318 negative regulation of protein maturation;GO:1900016 negative regulation of cytokine production involved in inflammatory response		Human disease related genes:Reproductive system diseases:Reproductive system diseases; Predicted intracellular proteins; Disease related genes	Golgi apparatus (Uncertain)				0	0	0	0	0	0	0	0	0	0	0	0	0	0	0	0	0	0	0	0
BATF3	55509	symbol	H. sapiens	55509	H. sapiens	BATF3	0	1	0	basic leucine zipper ATF-like transcription factor 3	GO:0043011 myeloid dendritic cell differentiation;GO:0001773 myeloid dendritic cell activation;GO:0140467 integrated stress response signaling		Predicted intracellular proteins; Transcription factors:Basic domains	Nucleoli (Supported); Additional: Cytosol;Nucleoplasm		(M235)PID TCR CALCIUM PATHWAY; (M60)PID NFAT TFPATHWAY	(M5947)HALLMARK IL2 STAT5 SIGNALING	0	0	0	0	0	0	0	0	0	0	0	0	0	0	0	0	0	0	0	0
TXNDC12	51060	symbol	H. sapiens	51060	H. sapiens	TXNDC12	0	1	0	thioredoxin domain containing 12	GO:1902236 negative regulation of endoplasmic reticulum stress-induced intrinsic apoptotic signaling pathway;GO:1902235 regulation of endoplasmic reticulum stress-induced intrinsic apoptotic signaling pathway;GO:1903573 negative regulation of response to endoplasmic reticulum stress		Predicted intracellular proteins; ENZYME proteins:Oxidoreductases; Enzymes					0	0	0	0	0	0	0	0	0	1	0	0	0	0	0	0	0	0	0	0
BCL2L12	83596	symbol	H. sapiens	83596	H. sapiens	BCL2L12	0	1	0	BCL2 like 12	GO:1990001 inhibition of cysteine-type endopeptidase activity involved in apoptotic process;GO:0097340 inhibition of cysteine-type endopeptidase activity;GO:0097341 zymogen inhibition		Predicted intracellular proteins	Vesicles (Approved); Additional: Plasma membrane				0	0	0	0	0	0	0	0	0	0	0	1	0	0	0	0	0	0	0	0
PTAR1	375743	symbol	H. sapiens	375743	H. sapiens	PTAR1	0	1	0	protein prenyltransferase alpha subunit repeat containing 1	GO:0018342 protein prenylation;GO:0097354 prenylation;GO:0036211 protein modification process		Predicted intracellular proteins	Centriolar satellite (Approved); Additional: Rods & Rings				0	0	0	0	0	0	0	0	0	0	0	0	0	0	0	0	0	0	0	0
DOCK11	139818	symbol	H. sapiens	139818	H. sapiens	DOCK11	0	1	0	dedicator of cytokinesis 11	GO:0002315 marginal zone B cell differentiation;GO:0002313 mature B cell differentiation involved in immune response;GO:0001782 B cell homeostasis		Predicted intracellular proteins			(M83)PID CDC42 REG PATHWAY		0	0	0	0	0	0	0	1	0	0	0	1	0	0	0	0	0	0	0	0
SNAPC3	6619	symbol	H. sapiens	6619	H. sapiens	SNAPC3	0	1	0	small nuclear RNA activating complex polypeptide 3	GO:0042796 snRNA transcription by RNA polymerase III;GO:0042795 snRNA transcription by RNA polymerase II;GO:0009301 snRNA transcription		Predicted intracellular proteins	Nuclear bodies;Nucleoplasm (Supported); Additional: Nucleoli				0	0	0	0	0	0	0	0	0	0	0	0	0	0	0	0	0	0	0	0
INPPL1	3636	symbol	H. sapiens	3636	H. sapiens	INPPL1	0	1	0	inositol polyphosphate phosphatase like 1	GO:0043569 negative regulation of insulin-like growth factor receptor signaling pathway;GO:0097178 ruffle assembly;GO:0043567 regulation of insulin-like growth factor receptor signaling pathway		Potential drug targets; Disease related genes; Cancer-related genes:Mutated cancer genes; Human disease related genes:Congenital malformations:Congenital malformations of the musculoskeletal system; Predicted intracellular proteins; ENZYME proteins:Hydrolases; Enzymes	Cytosol (Supported); Additional: Golgi apparatus		(M273)PID EPHA2 FWD PATHWAY; (M5193)SIG CHEMOTAXIS; (M141)PID PI3KCI PATHWAY	(M5915)HALLMARK APICAL JUNCTION	0	0	0	1	0	0	0	0	0	0	0	0	0	0	0	1	0	1	0	1
PPP1R12B	4660	symbol	H. sapiens	4660	H. sapiens	PPP1R12B	0	1	0	protein phosphatase 1 regulatory subunit 12B	GO:0006937 regulation of muscle contraction;GO:0090257 regulation of muscle system process;GO:0044057 regulation of system process		Predicted intracellular proteins	Actin filaments;Plasma membrane (Approved)				0	0	0	0	1	0	0	1	0	0	0	0	0	0	0	0	0	0	0	0
ADD2	119	symbol	H. sapiens	119	H. sapiens	ADD2	0	1	0	adducin 2	GO:0051016 barbed-end actin filament capping;GO:0050901 leukocyte tethering or rolling;GO:0061756 leukocyte adhesion to vascular endothelial cell		Predicted intracellular proteins	Cytosol;Nucleoplasm (Approved); Additional: Plasma membrane			(M5945)HALLMARK HEME METABOLISM	1	0	0	0	0	0	0	0	0	0	0	0	0	0	0	0	0	0	0	0
ATAD2	29028	symbol	H. sapiens	29028	H. sapiens	ATAD2	0	1	0	ATPase family AAA domain containing 2	GO:0045944 positive regulation of transcription by RNA polymerase II;GO:0045893 positive regulation of DNA-templated transcription;GO:1902680 positive regulation of RNA biosynthetic process		Predicted intracellular proteins	Nucleoplasm (Enhanced)			(M5925)HALLMARK E2F TARGETS	0	0	0	0	0	0	0	0	0	0	0	0	0	0	0	0	0	0	0	0
ELOVL4	6785	symbol	H. sapiens	6785	H. sapiens	ELOVL4	0	1	0	ELOVL fatty acid elongase 4	GO:0019367 fatty acid elongation, saturated fatty acid;GO:0019368 fatty acid elongation, unsaturated fatty acid;GO:0034625 fatty acid elongation, monounsaturated fatty acid		Human disease related genes:Nervous system diseases:Neurodegenerative diseases; Disease related genes; ENZYME proteins:Transferases; Enzymes; Human disease related genes:Nervous system diseases:Eye disease; FDA approved drug targets:Small molecule drugs		Omega-3-carboxylic acids			0	0	0	1	0	0	0	0	0	0	0	0	0	0	1	0	0	0	0	0
ZNF281	23528	symbol	H. sapiens	23528	H. sapiens	ZNF281	0	1	0	zinc finger protein 281	GO:0010172 embryonic body morphogenesis;GO:0010171 body morphogenesis;GO:0048863 stem cell differentiation		Transcription factors:Zinc-coordinating DNA-binding domains; Predicted intracellular proteins	Nucleoplasm (Enhanced)				0	0	0	0	0	0	0	0	0	0	1	0	0	0	0	0	0	0	0	0
KDM3B	51780	symbol	H. sapiens	51780	H. sapiens	KDM3B	0	1	0	lysine demethylase 3B	GO:0098869 cellular oxidant detoxification;GO:1990748 cellular detoxification;GO:0097237 cellular response to toxic substance		Potential drug targets; Human disease related genes:Congenital malformations:Other congenital malformations; Disease related genes; Predicted intracellular proteins; ENZYME proteins:Oxidoreductases; Enzymes	Nucleoplasm (Enhanced)				0	0	0	0	0	0	0	0	0	0	0	0	0	0	0	0	0	0	0	0
PSAP	5660	symbol	H. sapiens	5660	H. sapiens	PSAP	0	1	0	prosaposin	GO:1903771 positive regulation of beta-galactosidase activity;GO:1905572 ganglioside GM1 transport to membrane;GO:0046836 glycolipid transport		Potential drug targets; Human disease related genes:Nervous system diseases:Neurodegenerative diseases; Disease related genes; Predicted intracellular proteins; Human disease related genes:Congenital disorders of metabolism:Lysosomal storage diseases; Transporters:Transporter channels and pores; Human disease related genes:Congenital disorders of metabolism:Congenital disorders of lipid/glycolipi…	Vesicles (Supported)	Di-Stearoyl-3-Sn-Phosphatidylethanolamine			1	0	0	1	0	0	0	0	0	0	0	1	0	0	0	0	0	0	0	0
ECI1	1632	symbol	H. sapiens	1632	H. sapiens	ECI1	0	1	0	enoyl-CoA delta isomerase 1	GO:0006635 fatty acid beta-oxidation;GO:0019395 fatty acid oxidation;GO:0034440 lipid oxidation		ENZYME proteins:Isomerase; Predicted intracellular proteins; Enzymes	Mitochondria (Enhanced)	Octanoyl-Coenzyme A; Benzamidine		(M5935)HALLMARK FATTY ACID METABOLISM; (M5936)HALLMARK OXIDATIVE PHOSPHORYLATION	0	0	0	1	0	0	0	0	0	0	0	0	0	0	0	0	0	0	0	0
SNTB2	6645	symbol	H. sapiens	6645	H. sapiens	SNTB2	0	1	0	syntrophin beta 2			Predicted intracellular proteins	Golgi apparatus;Plasma membrane (Supported); Additional: Nucleoplasm				0	0	0	0	0	0	0	0	0	0	0	0	0	0	0	0	0	0	0	0
PSME3	10197	symbol	H. sapiens	10197	H. sapiens	PSME3	0	1	0	proteasome activator subunit 3	GO:2001237 negative regulation of extrinsic apoptotic signaling pathway;GO:0010950 positive regulation of endopeptidase activity;GO:2001236 regulation of extrinsic apoptotic signaling pathway		Predicted intracellular proteins	Nucleoplasm (Enhanced)			(M5924)HALLMARK MTORC1 SIGNALING	1	0	0	0	1	0	0	0	0	0	0	1	0	1	0	1	0	0	1	0
PLOD3	8985	symbol	H. sapiens	8985	H. sapiens	PLOD3	0	1	0	procollagen-lysine,2-oxoglutarate 5-dioxygenase 3	GO:0046946 hydroxylysine metabolic process;GO:0046947 hydroxylysine biosynthetic process;GO:0070831 basement membrane assembly		Potential drug targets; Human disease related genes:Congenital malformations:Other congenital malformations; Disease related genes; ENZYME proteins:Transferases; Predicted intracellular proteins; ENZYME proteins:Oxidoreductases; Enzymes; Predicted secreted proteins		Ascorbic acid	(M3468)NABA ECM REGULATORS; (M5885)NABA MATRISOME ASSOCIATED; (M5889)NABA MATRISOME	(M5930)HALLMARK EPITHELIAL MESENCHYMAL TRANSITION	0	0	0	1	0	0	0	0	0	0	1	0	0	0	1	0	0	0	0	0
CDX1	1044	symbol	H. sapiens	1044	H. sapiens	CDX1	0	1	0	caudal type homeobox 1	GO:0014807 regulation of somitogenesis;GO:0009948 anterior/posterior axis specification;GO:0009798 axis specification		Transcription factors:Helix-turn-helix domains; Predicted intracellular proteins			(M223)PID BETA CATENIN NUC PATHWAY		0	0	0	0	0	0	0	0	0	0	0	0	0	0	0	0	0	0	0	0
HCCS	3052	symbol	H. sapiens	3052	H. sapiens	HCCS	0	1	0	holocytochrome c synthase	GO:0017003 protein-heme linkage;GO:0017006 protein-tetrapyrrole linkage;GO:0018063 cytochrome c-heme linkage		Potential drug targets; Human disease related genes:Congenital malformations:Other congenital malformations; Disease related genes; Predicted intracellular proteins; Human disease related genes:Congenital malformations:Congenital malformations of eye; Enzymes; ENZYME proteins:Lyases	Mitochondria (Enhanced)			(M5935)HALLMARK FATTY ACID METABOLISM; (M5936)HALLMARK OXIDATIVE PHOSPHORYLATION	0	0	0	0	0	0	0	0	0	0	0	0	0	0	0	0	0	0	0	0
TP53INP2	58476	symbol	H. sapiens	58476	H. sapiens	TP53INP2	0	1	0	tumor protein p53 inducible nuclear protein 2	GO:0000045 autophagosome assembly;GO:1905037 autophagosome organization;GO:0001649 osteoblast differentiation		Predicted intracellular proteins				(M5935)HALLMARK FATTY ACID METABOLISM	0	0	0	0	0	0	0	0	0	0	0	0	0	0	0	0	0	0	1	0
BFAR	51283	symbol	H. sapiens	51283	H. sapiens	BFAR	0	1	0	bifunctional apoptosis regulator	GO:1903895 negative regulation of IRE1-mediated unfolded protein response;GO:1903894 regulation of IRE1-mediated unfolded protein response;GO:1900102 negative regulation of endoplasmic reticulum unfolded protein response		Predicted intracellular proteins					0	0	0	0	0	0	0	0	0	1	0	0	0	0	0	0	0	0	1	0
TUBB	203068	symbol	H. sapiens	203068	H. sapiens	TUBB	0	1	0	tubulin beta class I	GO:0071895 odontoblast differentiation;GO:0060563 neuroepithelial cell differentiation;GO:0042267 natural killer cell mediated cytotoxicity		Disease related genes; Human disease related genes:Congenital malformations:Congenital malformations of the nervous system; Predicted intracellular proteins; Human disease related genes:Congenital malformations:Congenital malformations of skin; FDA approved drug targets:Small molecule drugs	Microtubules (Supported); Additional: Cytokinetic bridge;Mitotic spindle	Vinorelbine; Vincristine; Vinblastine; Podofilox; Colchicine; Epothilone D; Patupilone; CYT997; CA4P; ZEN-012; Copper; Artenimol; Vinflunine; Depatuxizumab mafodotin; Milataxel; Colchiceine		(M5925)HALLMARK E2F TARGETS	0	1	0	0	1	0	0	0	0	0	0	0	1	0	0	0	0	0	0	0
CEBPG	1054	symbol	H. sapiens	1054	H. sapiens	CEBPG	0	1	0	CCAAT enhancer binding protein gamma	GO:0043353 enucleate erythrocyte differentiation;GO:0140467 integrated stress response signaling;GO:0042267 natural killer cell mediated cytotoxicity		Predicted intracellular proteins; Transcription factors:Basic domains	Nucleoplasm (Supported)			(M5922)HALLMARK UNFOLDED PROTEIN RESPONSE; (M5941)HALLMARK UV RESPONSE UP	0	0	0	0	0	0	0	0	0	1	0	0	0	0	0	0	0	0	0	0
YRDC	79693	symbol	H. sapiens	79693	H. sapiens	YRDC	0	1	0	yrdC N6-threonylcarbamoyltransferase domain containing	GO:0002949 tRNA threonylcarbamoyladenosine modification;GO:0006450 regulation of translational fidelity;GO:0070525 tRNA threonylcarbamoyladenosine metabolic process		Potential drug targets; Disease related genes; ENZYME proteins:Transferases; Human disease related genes:Congenital malformations:Congenital malformations of the nervous system; Predicted intracellular proteins; Enzymes	Mitochondria (Approved)			(M5890)HALLMARK TNFA SIGNALING VIA NFKB; (M5953)HALLMARK KRAS SIGNALING UP	0	0	0	0	0	0	0	0	0	0	0	0	0	0	0	0	0	0	0	0
SMARCD2	6603	symbol	H. sapiens	6603	H. sapiens	SMARCD2	0	1	0	SWI/SNF related, matrix associated, actin dependent regulator of chromatin, subfamily d, member 2	GO:0006337 nucleosome disassembly;GO:0032986 protein-DNA complex disassembly;GO:2000819 regulation of nucleotide-excision repair		Human disease related genes:Immune system diseases:Primary immunodeficiency; Predicted intracellular proteins; Disease related genes	Nucleoplasm (Enhanced)				0	0	0	0	0	0	0	0	0	1	0	0	0	1	0	0	0	0	0	0
MRVI1	10335	gene_synonym	H. sapiens	10335	H. sapiens	IRAG1	0	1	0	inositol 1,4,5-triphosphate receptor associated 1	GO:0019934 cGMP-mediated signaling;GO:0019935 cyclic-nucleotide-mediated signaling;GO:0019932 second-messenger-mediated signaling		Predicted intracellular proteins	Cytosol (Approved); Additional: Nuclear bodies				0	0	0	0	0	0	0	0	0	0	0	0	0	0	0	0	0	0	0	0
MMP15	4324	symbol	H. sapiens	4324	H. sapiens	MMP15	0	1	0	matrix metallopeptidase 15	GO:0030574 collagen catabolic process;GO:0035987 endodermal cell differentiation;GO:0022617 extracellular matrix disassembly		Cancer-related genes:Candidate cancer biomarkers; Predicted intracellular proteins; Peptidases:Metallopeptidases; Enzymes	Cytosol;Plasma membrane (Approved); Additional: Nucleoplasm	Marimastat	(M3468)NABA ECM REGULATORS; (M5885)NABA MATRISOME ASSOCIATED; (M5889)NABA MATRISOME	(M5946)HALLMARK COAGULATION; (M5921)HALLMARK COMPLEMENT	0	0	0	0	0	0	0	0	0	0	1	0	0	0	0	0	0	0	0	0
SLC7A4	6545	symbol	H. sapiens	6545	H. sapiens	SLC7A4	0	1	0	solute carrier family 7 member 4	GO:1990822 basic amino acid transmembrane transport;GO:0015802 basic amino acid transport;GO:0003333 amino acid transmembrane transport		Transporters:Electrochemical Potential-driven transporters; Predicted intracellular proteins	Plasma membrane;Vesicles (Approved); Additional: Nucleoplasm	L-Lysine; Arginine			1	0	0	0	0	0	0	0	0	0	0	0	0	0	0	0	0	0	0	0
KCNS3	3790	symbol	H. sapiens	3790	H. sapiens	KCNS3	0	1	0	potassium voltage-gated channel modifier subfamily S member 3	GO:0071805 potassium ion transmembrane transport;GO:0006813 potassium ion transport;GO:0051260 protein homooligomerization		Predicted intracellular proteins; Transporters:Transporter channels and pores; Voltage-gated ion channels:Voltage-Gated Potassium Channels	Cytosol (Supported); Additional: Golgi apparatus;Plasma membrane				0	0	0	0	0	0	0	0	0	0	0	0	0	0	0	0	0	0	0	0
PPM1B	5495	symbol	H. sapiens	5495	H. sapiens	PPM1B	0	1	0	protein phosphatase, Mg2+/Mn2+ dependent 1B	GO:0006499 N-terminal protein myristoylation;GO:0018377 protein myristoylation;GO:0006498 N-terminal protein lipidation		Predicted intracellular proteins; ENZYME proteins:Hydrolases; Enzymes	Cytosol;Nucleoli (Approved)			(M5905)HALLMARK ADIPOGENESIS	0	0	0	0	0	0	0	0	0	0	0	0	0	0	0	1	0	0	0	0
FGD5	152273	symbol	H. sapiens	152273	H. sapiens	FGD5	0	1	0	FYVE, RhoGEF and PH domain containing 5	GO:0046847 filopodium assembly;GO:0008360 regulation of cell shape;GO:0022604 regulation of cell morphogenesis		Predicted intracellular proteins	Plasma membrane (Supported)				0	0	0	0	0	0	0	1	0	0	0	1	0	0	0	0	1	0	0	0
NR2F6	2063	symbol	H. sapiens	2063	H. sapiens	NR2F6	0	1	0	nuclear receptor subfamily 2 group F member 6	GO:0050965 detection of temperature stimulus involved in sensory perception of pain;GO:0050961 detection of temperature stimulus involved in sensory perception;GO:0016048 detection of temperature stimulus		Transcription factors:Zinc-coordinating DNA-binding domains; Nuclear receptors; Predicted intracellular proteins	Nuclear speckles (Supported); Additional: Cytosol				0	0	0	0	0	0	0	0	0	0	0	0	0	0	0	0	0	0	0	0
TAF5L	27097	symbol	H. sapiens	27097	H. sapiens	TAF5L	0	1	0	TATA-box binding protein associated factor 5 like	GO:1904672 regulation of somatic stem cell population maintenance;GO:0016573 histone acetylation;GO:0018393 internal peptidyl-lysine acetylation		Predicted intracellular proteins	Nuclear speckles (Supported); Additional: Cytoplasmic bodies				0	0	0	0	0	0	0	0	0	1	0	0	0	0	0	0	0	0	0	0
ARHGAP1	392	symbol	H. sapiens	392	H. sapiens	ARHGAP1	0	1	0	Rho GTPase activating protein 1	GO:2001136 negative regulation of endocytic recycling;GO:0033572 transferrin transport;GO:2001135 regulation of endocytic recycling		Predicted intracellular proteins	Vesicles (Approved)		(M83)PID CDC42 REG PATHWAY; (M241)PID RAC1 REG PATHWAY; (M5193)SIG CHEMOTAXIS		0	0	0	0	0	0	0	1	0	0	0	0	0	0	0	0	1	0	0	0
ITGA9	3680	symbol	H. sapiens	3680	H. sapiens	ITGA9	0	1	0	integrin subunit alpha 9	GO:0033627 cell adhesion mediated by integrin;GO:0030593 neutrophil chemotaxis;GO:0071621 granulocyte chemotaxis		Human disease related genes:Musculoskeletal diseases:Muscular diseases; Predicted intracellular proteins	Vesicles (Approved); Additional: Cell Junctions;Nucleoplasm;Plasma membrane		(M118)PID INTEGRIN A9B1 PATHWAY; (M47)PID INTEGRIN CS PATHWAY; (M67)PID ARF6 TRAFFICKING PATHWAY	(M5915)HALLMARK APICAL JUNCTION	0	0	0	0	0	0	0	0	1	0	0	0	0	0	0	0	0	0	0	0
KLF4	9314	symbol	H. sapiens	9314	H. sapiens	KLF4	0	1	0	KLF transcription factor 4	GO:1904998 negative regulation of leukocyte adhesion to arterial endothelial cell;GO:0007500 mesodermal cell fate determination;GO:0035166 post-embryonic hemopoiesis		Transcription factors:Zinc-coordinating DNA-binding domains; Cancer-related genes:Candidate cancer biomarkers; Human disease related genes:Cancers:Cancers of eye, brain, and central nervous system; Predicted intracellular proteins	Nucleoplasm (Supported); Additional: Cytosol		(M223)PID BETA CATENIN NUC PATHWAY	(M5890)HALLMARK TNFA SIGNALING VIA NFKB; (M5906)HALLMARK ESTROGEN RESPONSE EARLY; (M5907)HALLMARK ESTROGEN RESPONSE LATE	0	0	0	0	0	0	0	0	0	1	1	1	0	1	0	0	0	0	0	0
WNT2	7472	symbol	H. sapiens	7472	H. sapiens	WNT2	0	1	0	Wnt family member 2	GO:0060492 lung induction;GO:0060502 epithelial cell proliferation involved in lung morphogenesis;GO:1904954 canonical Wnt signaling pathway involved in midbrain dopaminergic neuron differentiation		Cancer-related genes:Candidate cancer biomarkers; Predicted secreted proteins	Vesicles (Approved)		(M77)PID WNT SIGNALING PATHWAY; (M5493)WNT SIGNALING; (M5883)NABA SECRETED FACTORS	(M5903)HALLMARK NOTCH SIGNALING	0	0	0	0	0	0	0	0	1	0	1	0	1	0	0	0	0	0	0	0
SLC37A1	54020	symbol	H. sapiens	54020	H. sapiens	SLC37A1	0	1	0	solute carrier family 37 member 1	GO:0015712 hexose phosphate transport;GO:0015760 glucose-6-phosphate transport;GO:0035435 phosphate ion transmembrane transport		Transporters:Electrochemical Potential-driven transporters; Predicted intracellular proteins				(M5906)HALLMARK ESTROGEN RESPONSE EARLY	0	0	0	0	0	0	0	0	0	0	0	0	0	0	0	0	0	1	0	0
DLG3	1741	symbol	H. sapiens	1741	H. sapiens	DLG3	0	1	0	discs large MAGUK scaffold protein 3	GO:0001736 establishment of planar polarity;GO:0007164 establishment of tissue polarity;GO:0061098 positive regulation of protein tyrosine kinase activity	yes	Predicted intracellular proteins; Human disease related genes:Other diseases:Mental and behavioural disorders; Disease related genes	Nucleoli;Nucleoplasm (Approved)				0	0	0	0	0	0	0	0	0	0	1	0	0	0	0	0	0	0	0	0
MPRIP	23164	symbol	H. sapiens	23164	H. sapiens	MPRIP	0	1	0	myosin phosphatase Rho interacting protein			Predicted intracellular proteins	Actin filaments (Supported); Additional: Cytosol				0	0	0	0	0	0	0	0	0	0	0	0	0	0	0	0	0	0	0	0
RASSF2	9770	symbol	H. sapiens	9770	H. sapiens	RASSF2	0	1	0	Ras association domain family member 2	GO:0031954 positive regulation of protein autophosphorylation;GO:0033137 negative regulation of peptidyl-serine phosphorylation;GO:0031952 regulation of protein autophosphorylation		Predicted intracellular proteins	Nucleoplasm (Supported); Additional: Cytosol;Golgi apparatus;Plasma membrane				0	0	0	0	0	0	0	0	1	1	0	0	0	0	0	0	0	0	0	0
GYG2	8908	symbol	H. sapiens	8908	H. sapiens	GYG2	0	1	0	glycogenin 2	GO:0005978 glycogen biosynthetic process;GO:0009250 glucan biosynthetic process;GO:0000271 polysaccharide biosynthetic process		Predicted intracellular proteins; Enzymes; ENZYME proteins:Transferases	Cytosol;Nucleoli (Approved); Additional: Nucleoplasm				0	0	0	0	0	0	0	0	0	0	0	0	0	0	0	0	0	1	0	0
FURIN	5045	symbol	H. sapiens	5045	H. sapiens	FURIN	0	1	0	furin, paired basic amino acid cleaving enzyme	GO:0090472 dibasic protein processing;GO:0032804 negative regulation of low-density lipoprotein particle receptor catabolic process;GO:0032898 neurotrophin production		Peptidases:Serine-type peptidases; ENZYME proteins:Hydrolases; Enzymes	Golgi apparatus (Supported); Additional: Nucleoplasm	Capric acid; Pirfenidone	(M17)PID NOTCH PATHWAY; (M255)PID HIF1 TFPATHWAY; (M153)PID P75 NTR PATHWAY	(M5896)HALLMARK TGF BETA SIGNALING; (M5946)HALLMARK COAGULATION; (M5941)HALLMARK UV RESPONSE UP	1	0	0	0	0	0	0	0	0	0	1	1	0	0	0	0	0	0	0	1
PSMD12	5718	symbol	H. sapiens	5718	H. sapiens	PSMD12	0	1	0	proteasome 26S subunit, non-ATPase 12	GO:0043161 proteasome-mediated ubiquitin-dependent protein catabolic process;GO:0010498 proteasomal protein catabolic process;GO:0006511 ubiquitin-dependent protein catabolic process		Predicted intracellular proteins; Disease related genes	Microtubules (Approved); Additional: Cytosol;Nucleoplasm			(M5924)HALLMARK MTORC1 SIGNALING	1	0	0	0	1	0	0	0	0	0	0	0	1	0	0	1	0	0	1	0
ARRB1	408	symbol	H. sapiens	408	H. sapiens	ARRB1	0	1	0	arrestin beta 1	GO:0002031 G protein-coupled receptor internalization;GO:0002029 desensitization of G protein-coupled receptor signaling pathway;GO:0022401 negative adaptation of signaling pathway		Predicted intracellular proteins; Transporters:Accessory Factors Involved in Transport	Nucleoplasm (Supported)		(M252)PID IL8 CXCR1 PATHWAY; (M210)PID IL8 CXCR2 PATHWAY; (M86)PID ARF6 PATHWAY	(M5903)HALLMARK NOTCH SIGNALING	0	0	1	0	0	0	0	0	0	0	0	0	0	0	0	0	1	0	1	0
DPYSL2	1808	symbol	H. sapiens	1808	H. sapiens	DPYSL2	0	1	0	dihydropyrimidinase like 2	GO:0006897 endocytosis;GO:0098657 import into cell;GO:0007010 cytoskeleton organization		Predicted intracellular proteins	Cytosol (Supported); Additional: Plasma membrane	Artenimol		(M5919)HALLMARK HEDGEHOG SIGNALING	0	0	0	0	0	0	0	0	0	0	0	0	0	0	0	0	0	0	0	0
LAMA4	3910	symbol	H. sapiens	3910	H. sapiens	LAMA4	0	1	0	laminin subunit alpha 4	GO:0120163 negative regulation of cold-induced thermogenesis;GO:0045995 regulation of embryonic development;GO:0120161 regulation of cold-induced thermogenesis		Human disease related genes:Cardiovascular diseases:Cardiac diseases; Predicted intracellular proteins; Disease related genes; Predicted secreted proteins	Cytosol;Plasma membrane (Approved)		(M5887)NABA BASEMENT MEMBRANES; (M176)PID FOXM1 PATHWAY; (M53)PID INTEGRIN3 PATHWAY	(M5905)HALLMARK ADIPOGENESIS	0	0	0	0	0	0	0	0	1	0	0	0	0	0	0	0	0	0	0	0
MYBL2	4605	symbol	H. sapiens	4605	H. sapiens	MYBL2	0	1	0	MYB proto-oncogene like 2	GO:0090307 mitotic spindle assembly;GO:0043525 positive regulation of neuron apoptotic process;GO:0007052 mitotic spindle organization		Transcription factors:Helix-turn-helix domains; Cancer-related genes:Candidate cancer biomarkers; Predicted intracellular proteins	Nucleoplasm (Supported); Additional: Cytosol		(M40)PID E2F PATHWAY	(M5901)HALLMARK G2M CHECKPOINT; (M5925)HALLMARK E2F TARGETS	0	1	0	0	1	0	0	0	0	0	0	0	0	0	0	0	0	0	0	0
TOMM40L	84134	symbol	H. sapiens	84134	H. sapiens	TOMM40L	0	1	0	translocase of outer mitochondrial membrane 40 like	GO:0030150 protein import into mitochondrial matrix;GO:0044743 protein transmembrane import into intracellular organelle;GO:0065002 intracellular protein transmembrane transport		Predicted intracellular proteins					0	0	0	0	0	0	0	0	0	0	0	0	1	0	0	0	0	0	0	0
ACTL6A	86	symbol	H. sapiens	86	H. sapiens	ACTL6A	0	1	0	actin like 6A	GO:0043967 histone H4 acetylation;GO:1904507 positive regulation of telomere maintenance in response to DNA damage;GO:0060382 regulation of DNA strand elongation		Predicted intracellular proteins; Disease related genes	Nucleoplasm (Enhanced); Additional: Cytosol		(M139)PID MYC PATHWAY; (M66)PID MYC ACTIV PATHWAY		0	0	0	0	0	0	0	0	0	1	1	0	0	1	0	0	0	0	0	0
ANOS1	3730	symbol	H. sapiens	3730	H. sapiens	ANOS1	0	1	0	anosmin 1	GO:0007411 axon guidance;GO:0097485 neuron projection guidance;GO:0006935 chemotaxis		Predicted secreted proteins; Disease related genes; Human disease related genes:Endocrine and metabolic diseases:Hypothalamus and pituitary gland diseases			(M3008)NABA ECM GLYCOPROTEINS; (M5884)NABA CORE MATRISOME; (M5889)NABA MATRISOME		0	0	0	0	0	0	0	0	0	0	0	0	0	0	0	0	0	0	0	0
SSNA1	8636	symbol	H. sapiens	8636	H. sapiens	SSNA1	0	1	0	SS nuclear autoantigen 1	GO:0140060 axon arborization;GO:0060830 ciliary receptor clustering involved in smoothened signaling pathway;GO:0140058 neuron projection arborization		Predicted intracellular proteins					0	0	0	0	1	0	0	0	0	0	0	0	0	0	0	0	0	0	0	0
AFF3	3899	symbol	H. sapiens	3899	H. sapiens	AFF3	0	1	0	ALF transcription elongation factor 3	GO:0035116 embryonic hindlimb morphogenesis;GO:0035137 hindlimb morphogenesis;GO:0030326 embryonic limb morphogenesis		Predicted intracellular proteins; Cancer-related genes; Disease related genes	Nucleoplasm (Supported); Additional: Cytosol				0	0	0	0	0	0	0	0	0	0	1	0	0	0	0	0	0	0	0	0
NEK3	4752	symbol	H. sapiens	4752	H. sapiens	NEK3	0	1	0	NIMA related kinase 3	GO:0090043 regulation of tubulin deacetylation;GO:0090311 regulation of protein deacetylation;GO:0030010 establishment of cell polarity	yes	Kinases:NEK Ser/Thr protein kinases; Predicted intracellular proteins; Enzymes; ENZYME proteins:Transferases	Microtubules (Approved)	Fostamatinib			0	1	0	0	1	0	0	0	0	0	0	0	0	0	0	0	0	0	0	0
ZBTB8OS	339487	symbol	H. sapiens	339487	H. sapiens	ZBTB8OS	0	1	0	zinc finger and BTB domain containing 8 opposite strand	GO:0006388 tRNA splicing, via endonucleolytic cleavage and ligation;GO:0000394 RNA splicing, via endonucleolytic cleavage and ligation;GO:0008033 tRNA processing		Predicted intracellular proteins	Plasma membrane (Approved)				0	0	0	0	0	0	0	0	0	0	0	0	0	0	0	0	0	0	0	0
TSPO	706	symbol	H. sapiens	706	H. sapiens	TSPO	0	1	0	translocator protein	GO:2000853 negative regulation of corticosterone secretion;GO:0010266 response to vitamin B1;GO:2000852 regulation of corticosterone secretion		Cancer-related genes:Candidate cancer biomarkers; FDA approved drug targets:Small molecule drugs	Mitochondria (Supported); Additional: Cytosol;Vesicles	Chlormezanone; Zopiclone		(M5949)HALLMARK PEROXISOME; (M5902)HALLMARK APOPTOSIS	0	0	0	1	0	0	1	0	0	0	0	0	0	0	0	0	0	0	0	1
BCCIP	56647	symbol	H. sapiens	56647	H. sapiens	BCCIP	0	1	0	BRCA2 and CDKN1A interacting protein	GO:0061101 neuroendocrine cell differentiation;GO:0034453 microtubule anchoring;GO:0060563 neuroepithelial cell differentiation		Predicted intracellular proteins	Nucleoplasm (Approved); Additional: Cytosol				0	1	0	0	0	0	0	0	0	1	0	0	0	0	0	0	0	0	0	0
OSGIN2	734	symbol	H. sapiens	734	H. sapiens	OSGIN2	0	1	0	oxidative stress induced growth inhibitor family member 2	GO:0030308 negative regulation of cell growth;GO:0045926 negative regulation of growth;GO:0051321 meiotic cell cycle		Predicted intracellular proteins	Nucleoli (Approved)				0	0	0	0	0	0	0	0	0	0	0	0	0	0	0	0	0	0	0	0
DRAM2	128338	symbol	H. sapiens	128338	H. sapiens	DRAM2	0	1	0	DNA damage regulated autophagy modulator 2	GO:0045494 photoreceptor cell maintenance;GO:0001895 retina homeostasis;GO:0007601 visual perception		Potential drug targets; Human disease related genes:Nervous system diseases:Eye disease; Disease related genes; Transporters:Accessory Factors Involved in Transport	Golgi apparatus;Vesicles (Enhanced)			(M5905)HALLMARK ADIPOGENESIS	0	0	0	0	0	0	0	0	0	0	0	0	0	0	0	0	0	0	0	0
SOCS4	122809	symbol	H. sapiens	122809	H. sapiens	SOCS4	0	1	0	suppressor of cytokine signaling 4	GO:0007175 negative regulation of epidermal growth factor-activated receptor activity;GO:0007176 regulation of epidermal growth factor-activated receptor activity;GO:0061099 negative regulation of protein tyrosine kinase activity		Predicted intracellular proteins	Cytosol;Nucleoplasm (Approved)				0	0	0	1	0	0	0	0	0	0	0	0	0	0	0	0	0	0	1	0
MIDN	90007	symbol	H. sapiens	90007	H. sapiens	MIDN	0	1	0	midnolin	GO:0033132 negative regulation of glucokinase activity;GO:1903300 negative regulation of hexokinase activity;GO:0033131 regulation of glucokinase activity		Predicted intracellular proteins	Nucleoplasm (Approved)				0	0	0	0	0	0	0	0	0	0	0	0	0	0	0	0	0	0	0	0
BLCAP	10904	symbol	H. sapiens	10904	H. sapiens	BLCAP	0	1	0	BLCAP apoptosis inducing factor	GO:0030262 apoptotic nuclear changes;GO:0006921 cellular component disassembly involved in execution phase of apoptosis;GO:0097194 execution phase of apoptosis		Predicted intracellular proteins	Nucleoli (Approved)			(M5939)HALLMARK P53 PATHWAY	0	0	0	0	0	0	0	0	0	0	0	0	0	0	0	0	0	0	0	0
MCL1	4170	symbol	H. sapiens	4170	H. sapiens	MCL1	0	1	0	MCL1 apoptosis regulator, BCL2 family member	GO:1903378 positive regulation of oxidative stress-induced neuron intrinsic apoptotic signaling pathway;GO:1902177 positive regulation of oxidative stress-induced intrinsic apoptotic signaling pathway;GO:2000811 negative regulation of anoikis		Cancer-related genes:Candidate cancer biomarkers; Predicted intracellular proteins	Mitochondria (Enhanced)	Isosorbide	(M183)PID IL6 7 PATHWAY; (M255)PID HIF1 TFPATHWAY; (M40)PID E2F PATHWAY	(M5902)HALLMARK APOPTOSIS; (M5890)HALLMARK TNFA SIGNALING VIA NFKB	0	0	0	0	0	0	0	0	1	1	0	0	0	0	0	1	0	0	0	0
FAM20A	54757	symbol	H. sapiens	54757	H. sapiens	FAM20A	0	1	0	FAM20A golgi associated secretory pathway pseudokinase	GO:0044691 tooth eruption;GO:0070166 enamel mineralization;GO:0034505 tooth mineralization		Predicted intracellular proteins; Human disease related genes:Digestive system diseases:Mouth and dental diseases; Disease related genes; Predicted secreted proteins			(M3468)NABA ECM REGULATORS; (M5885)NABA MATRISOME ASSOCIATED; (M5889)NABA MATRISOME		0	0	0	0	0	0	0	0	0	0	0	0	0	0	0	0	0	0	0	0
NACC2	138151	symbol	H. sapiens	138151	H. sapiens	NACC2	0	1	0	NACC family member 2	GO:1900477 negative regulation of G1/S transition of mitotic cell cycle by negative regulation of transcription from RNA polymerase II promoter;GO:1902231 positive regulation of intrinsic apoptotic signaling pathway in response to DNA damage;GO:1902229 regulation of intrinsic apoptotic signaling pathway in response to DNA damage		Predicted intracellular proteins	Mitochondria;Nucleoli (Approved)				0	0	0	0	0	0	0	0	0	1	0	0	0	1	0	0	0	0	0	0
PDCD2	5134	symbol	H. sapiens	5134	H. sapiens	PDCD2	0	1	0	programmed cell death 2	GO:1902035 positive regulation of hematopoietic stem cell proliferation;GO:1902033 regulation of hematopoietic stem cell proliferation;GO:1901532 regulation of hematopoietic progenitor cell differentiation		Predicted intracellular proteins	Nucleoplasm (Approved); Additional: Cytokinetic bridge				0	0	0	0	0	0	0	0	0	0	0	1	0	0	0	0	0	0	0	0
MCUR1	63933	symbol	H. sapiens	63933	H. sapiens	MCUR1	0	1	0	mitochondrial calcium uniporter regulator 1	GO:0036444 calcium import into the mitochondrion;GO:0051561 positive regulation of mitochondrial calcium ion concentration;GO:0006851 mitochondrial calcium ion transmembrane transport		Predicted intracellular proteins					0	0	0	0	0	0	0	0	0	0	0	0	0	0	0	0	0	0	0	0
FCF1	51077	symbol	H. sapiens	51077	H. sapiens	FCF1	0	1	0	FCF1 rRNA-processing protein	GO:0000480 endonucleolytic cleavage in 5'-ETS of tricistronic rRNA transcript (SSU-rRNA, 5.8S rRNA, LSU-rRNA);GO:0000447 endonucleolytic cleavage in ITS1 to separate SSU-rRNA from 5.8S rRNA and LSU-rRNA from tricistronic rRNA transcript (SSU-rRNA, 5.8S rRNA, LSU-rRNA);GO:0000479 endonucleolytic cleavage of tricistronic rRNA transcript (SSU-rRNA, 5.8S rRNA, LSU-rRNA)		Predicted intracellular proteins	Nucleoplasm (Approved)				0	0	0	0	0	0	0	0	0	0	0	0	0	0	0	0	0	0	0	0
NOTCH2	4853	symbol	H. sapiens	4853	H. sapiens	NOTCH2	0	1	0	notch receptor 2	GO:0035622 intrahepatic bile duct development;GO:1990705 cholangiocyte proliferation;GO:0071228 cellular response to tumor cell		Human disease related genes:Congenital malformations:Congenital malformations of the digestive system; Cancer-related genes:Candidate cancer biomarkers; Disease related genes; Human disease related genes:Endocrine and metabolic diseases:Diabetes; Human disease related genes:Musculoskeletal diseases:Skeletal diseases; Predicted intracellular proteins	Nucleoplasm;Plasma membrane (Supported)		(M17)PID NOTCH PATHWAY	(M5903)HALLMARK NOTCH SIGNALING; (M5942)HALLMARK UV RESPONSE DN; (M5893)HALLMARK MITOTIC SPINDLE	0	0	0	0	0	0	0	0	1	0	1	0	0	0	0	0	1	0	0	1
EIF5	1983	symbol	H. sapiens	1983	H. sapiens	EIF5	0	1	0	eukaryotic translation initiation factor 5	GO:0001731 formation of translation preinitiation complex;GO:0001732 formation of cytoplasmic translation initiation complex;GO:0002183 cytoplasmic translational initiation		Predicted intracellular proteins	Cytosol (Supported)			(M5941)HALLMARK UV RESPONSE UP	0	0	0	0	0	0	0	0	0	0	0	0	0	0	0	0	0	0	0	0
CAPN14	440854	symbol	H. sapiens	440854	H. sapiens	CAPN14	0	1	0	calpain 14	GO:0006508 proteolysis;GO:0019538 protein metabolic process;GO:1901564 organonitrogen compound metabolic process		Peptidases:Cysteine-type peptidases; Predicted intracellular proteins; Enzymes					0	0	0	0	0	0	0	0	0	0	0	0	0	0	0	0	0	0	0	0
HMGB1	3146	symbol	H. sapiens	3146	H. sapiens	HMGB1	0	1	0	high mobility group box 1	GO:0032072 regulation of restriction endodeoxyribonuclease activity;GO:0017055 negative regulation of RNA polymerase II transcription preinitiation complex assembly;GO:0035711 T-helper 1 cell activation		Predicted intracellular proteins; Predicted secreted proteins	Nucleoplasm (Supported)	Chloroquine; Ethyl pyruvate	(M264)PID TOLL ENDOGENOUS PATHWAY; (M159)PID AMB2 NEUTROPHILS PATHWAY; (M53)PID INTEGRIN3 PATHWAY		0	1	0	0	0	0	0	0	1	1	0	1	0	0	0	1	0	0	1	0
SLC39A10	57181	symbol	H. sapiens	57181	H. sapiens	SLC39A10	0	1	0	solute carrier family 39 member 10	GO:0071578 zinc ion import across plasma membrane;GO:0050861 positive regulation of B cell receptor signaling pathway;GO:0002903 negative regulation of B cell apoptotic process		Transporters:Electrochemical Potential-driven transporters; Predicted intracellular proteins	Cytosol;Nucleoplasm (Approved); Additional: Plasma membrane				1	0	0	0	0	0	0	0	0	0	0	0	1	0	0	0	0	0	0	0
DCTN1	1639	symbol	H. sapiens	1639	H. sapiens	DCTN1	0	1	0	dynactin subunit 1	GO:1904398 positive regulation of neuromuscular junction development;GO:0090063 positive regulation of microtubule nucleation;GO:1904396 regulation of neuromuscular junction development		Human disease related genes:Nervous system diseases:Neurodegenerative diseases; Cancer-related genes; Disease related genes; Predicted intracellular proteins	Microtubules (Supported); Additional: Cytokinetic bridge;Mitotic spindle		(M266)PID NCADHERIN PATHWAY	(M5922)HALLMARK UNFOLDED PROTEIN RESPONSE	0	1	1	0	1	1	1	0	0	0	0	0	1	1	1	0	0	0	1	0
ADM2	79924	symbol	H. sapiens	79924	H. sapiens	ADM2	0	1	0	adrenomedullin 2	GO:0010460 positive regulation of heart rate;GO:0045823 positive regulation of heart contraction;GO:1903524 positive regulation of blood circulation		Predicted secreted proteins					0	0	0	0	0	0	0	0	0	0	0	0	0	0	0	0	0	0	0	0
SNX24	28966	symbol	H. sapiens	28966	H. sapiens	SNX24	0	1	0	sorting nexin 24	GO:0015031 protein transport;GO:0045184 establishment of protein localization;GO:0071705 nitrogen compound transport		Predicted intracellular proteins	Vesicles (Approved)			(M5906)HALLMARK ESTROGEN RESPONSE EARLY	0	0	0	0	0	0	0	0	0	0	0	0	0	0	0	0	0	0	0	0
FRAT2	23401	symbol	H. sapiens	23401	H. sapiens	FRAT2	0	1	0	FRAT regulator of WNT signaling pathway 2	GO:1904886 beta-catenin destruction complex disassembly;GO:0046825 regulation of protein export from nucleus;GO:0060070 canonical Wnt signaling pathway		Predicted intracellular proteins	Nucleoplasm (Approved); Additional: Mitochondria				0	0	0	0	0	0	0	0	1	0	0	0	1	0	0	0	0	0	0	0
TMEM51	55092	symbol	H. sapiens	55092	H. sapiens	TMEM51	0	1	0	transmembrane protein 51	GO:0008150 biological_process			Cytosol;Nucleoplasm (Approved)				0	0	0	0	0	0	0	0	0	0	0	0	0	0	0	0	0	0	0	0
ABCC4	10257	symbol	H. sapiens	10257	H. sapiens	ABCC4	0	1	0	ATP binding cassette subfamily C member 4	GO:0070730 cAMP transport;GO:0032310 prostaglandin secretion;GO:0071716 leukotriene transport		Transporters:Primary Active Transporters; ENZYME proteins; Enzymes	Plasma membrane (Supported); Additional: Golgi apparatus;Nucleoli	ATP		(M5908)HALLMARK ANDROGEN RESPONSE	1	0	0	0	0	0	0	0	0	0	0	0	0	0	0	0	0	0	0	0
IRX6	79190	symbol	H. sapiens	79190	H. sapiens	IRX6	0	1	0	iroquois homeobox 6	GO:0030182 neuron differentiation;GO:0048699 generation of neurons;GO:0045944 positive regulation of transcription by RNA polymerase II		Transcription factors:Helix-turn-helix domains; Predicted intracellular proteins	Mitochondria;Nucleoplasm (Approved)				0	0	0	0	0	0	0	0	0	0	0	0	0	0	0	0	0	0	0	0
TNRC6B	23112	symbol	H. sapiens	23112	H. sapiens	TNRC6B	0	1	0	trinucleotide repeat containing adaptor 6B	GO:0060213 positive regulation of nuclear-transcribed mRNA poly(A) tail shortening;GO:1900153 positive regulation of nuclear-transcribed mRNA catabolic process, deadenylation-dependent decay;GO:0060211 regulation of nuclear-transcribed mRNA poly(A) tail shortening		Predicted intracellular proteins; Disease related genes				(M5945)HALLMARK HEME METABOLISM	0	0	0	0	0	0	0	0	0	0	0	0	0	0	0	0	0	0	0	0
CBFA2T2	9139	symbol	H. sapiens	9139	H. sapiens	CBFA2T2	0	1	0	CBFA2/RUNX1 partner transcriptional co-repressor 2	GO:0060575 intestinal epithelial cell differentiation;GO:0045746 negative regulation of Notch signaling pathway;GO:0008593 regulation of Notch signaling pathway		Predicted intracellular proteins; Disease related genes	Nuclear speckles (Approved)				0	0	0	0	0	0	0	0	0	0	0	0	0	0	0	0	0	0	0	0
ALDH1A2	8854	symbol	H. sapiens	8854	H. sapiens	ALDH1A2	0	1	0	aldehyde dehydrogenase 1 family member A2	GO:0090242 retinoic acid receptor signaling pathway involved in somitogenesis;GO:0042904 9-cis-retinoic acid biosynthetic process;GO:0042905 9-cis-retinoic acid metabolic process		Predicted intracellular proteins; ENZYME proteins:Oxidoreductases; Enzymes		NADH; Vitamin A; Tretinoin		(M5953)HALLMARK KRAS SIGNALING UP	0	0	0	1	0	0	0	0	0	0	1	0	0	0	0	0	0	0	0	0
HUWE1	10075	symbol	H. sapiens	10075	H. sapiens	HUWE1	0	1	0	HECT, UBA and WWE domain containing E3 ubiquitin protein ligase 1	GO:0010637 negative regulation of mitochondrial fusion;GO:0098779 positive regulation of mitophagy in response to mitochondrial depolarization;GO:0010635 regulation of mitochondrial fusion		Potential drug targets; Disease related genes; ENZYME proteins:Transferases; Predicted intracellular proteins; Enzymes; Cancer-related genes:Mutational cancer driver genes; Human disease related genes:Other diseases:Mental and behavioural disorders	Cytosol;Nucleoplasm (Enhanced)		(M261)PID P53 REGULATION PATHWAY; (M66)PID MYC ACTIV PATHWAY	(M5947)HALLMARK IL2 STAT5 SIGNALING	0	0	0	0	0	0	1	0	0	1	0	0	0	0	0	0	0	0	1	0
KCNK13	56659	symbol	H. sapiens	56659	H. sapiens	KCNK13	0	1	0	potassium two pore domain channel subfamily K member 13	GO:0030322 stabilization of membrane potential;GO:0071805 potassium ion transmembrane transport;GO:0006813 potassium ion transport		Voltage-gated ion channels:Two-P Potassium Channels	Cell Junctions;Nuclear speckles (Approved)				0	0	0	0	0	0	0	0	0	0	0	0	0	0	0	0	0	0	0	0
EIF2AK2	5610	symbol	H. sapiens	5610	H. sapiens	EIF2AK2	0	1	0	eukaryotic translation initiation factor 2 alpha kinase 2	GO:0033689 negative regulation of osteoblast proliferation;GO:1902036 regulation of hematopoietic stem cell differentiation;GO:1902033 regulation of hematopoietic stem cell proliferation	yes	Potential drug targets; Human disease related genes:Nervous system diseases:Neurodegenerative diseases; Kinases; Disease related genes; ENZYME proteins:Transferases; Human disease related genes:Nervous system diseases:Other nervous and sensory system diseases; Predicted intracellular proteins; Enzymes	Cytosol (Enhanced)	Fostamatinib	(M91)PID TCPTP PATHWAY; (M144)PID CERAMIDE PATHWAY; (M186)PID PDGFRB PATHWAY	(M5911)HALLMARK INTERFERON ALPHA RESPONSE; (M5913)HALLMARK INTERFERON GAMMA RESPONSE; (M5932)HALLMARK INFLAMMATORY RESPONSE	0	0	0	0	0	0	0	0	0	1	0	0	1	0	0	1	0	0	0	0
PTTG1IP	754	symbol	H. sapiens	754	H. sapiens	PTTG1IP	0	1	0	PTTG1 interacting protein	GO:0043518 negative regulation of DNA damage response, signal transduction by p53 class mediator;GO:1902254 negative regulation of intrinsic apoptotic signaling pathway by p53 class mediator;GO:1901797 negative regulation of signal transduction by p53 class mediator		Predicted intracellular proteins	Nucleoplasm (Supported)				0	0	0	0	0	0	0	0	0	1	0	0	0	0	0	0	0	0	0	0
KAZN	23254	symbol	H. sapiens	23254	H. sapiens	KAZN	0	1	0	kazrin, periplakin interacting protein	GO:0031424 keratinization;GO:0030216 keratinocyte differentiation;GO:0009913 epidermal cell differentiation		Predicted intracellular proteins	Nucleoplasm (Supported); Additional: Cytosol;Nuclear speckles			(M5906)HALLMARK ESTROGEN RESPONSE EARLY	0	0	0	0	0	0	0	0	0	0	0	0	0	0	0	0	0	0	0	0
CDKN2D	1032	symbol	H. sapiens	1032	H. sapiens	CDKN2D	0	1	0	cyclin dependent kinase inhibitor 2D	GO:0048102 autophagic cell death;GO:0033280 response to vitamin D;GO:1902230 negative regulation of intrinsic apoptotic signaling pathway in response to DNA damage		Predicted intracellular proteins	Nucleoplasm (Supported); Additional: Cytosol			(M5938)HALLMARK REACTIVE OXYGEN SPECIES PATHWAY	0	1	0	0	1	0	0	0	0	1	0	1	0	1	0	0	0	0	0	0
DPH2	1802	symbol	H. sapiens	1802	H. sapiens	DPH2	0	1	0	diphthamide biosynthesis 2	GO:0017183 protein histidyl modification to diphthamide;GO:0018202 peptidyl-histidine modification;GO:0018193 peptidyl-amino acid modification		Predicted intracellular proteins; Disease related genes	Nucleoplasm (Approved)				0	0	0	0	0	0	0	0	0	0	0	0	0	0	0	0	0	0	0	0
TOMM40	10452	symbol	H. sapiens	10452	H. sapiens	TOMM40	0	1	0	translocase of outer mitochondrial membrane 40	GO:0007008 outer mitochondrial membrane organization;GO:0045040 protein insertion into mitochondrial outer membrane;GO:0030150 protein import into mitochondrial matrix		Transporters:Transporter channels and pores; Predicted intracellular proteins	Mitochondria (Enhanced); Additional: Cytosol			(M5924)HALLMARK MTORC1 SIGNALING	0	0	0	0	0	0	1	0	0	0	0	0	1	0	0	0	0	0	0	0
PGAM5	192111	symbol	H. sapiens	192111	H. sapiens	PGAM5	0	1	0	PGAM family member 5, mitochondrial serine/threonine protein phosphatase	GO:0035970 peptidyl-threonine dephosphorylation;GO:0070266 necroptotic process;GO:0090141 positive regulation of mitochondrial fission		Predicted intracellular proteins; ENZYME proteins:Hydrolases; Enzymes	Mitochondria (Supported)				0	0	0	0	0	0	0	0	0	0	0	0	0	0	0	0	0	0	0	0
CDC25B	994	symbol	H. sapiens	994	H. sapiens	CDC25B	0	1	0	cell division cycle 25B	GO:0110032 positive regulation of G2/MI transition of meiotic cell cycle;GO:1901995 positive regulation of meiotic cell cycle phase transition;GO:0110030 regulation of G2/MI transition of meiotic cell cycle		Cancer-related genes:Candidate cancer biomarkers; Predicted intracellular proteins; ENZYME proteins:Hydrolases; Enzymes	Vesicles (Uncertain); Additional: Mitotic spindle	L-cysteic acid	(M10154)SA G2 AND M PHASES; (M199)PID P38 MK2 PATHWAY; (M242)PID AURORA A PATHWAY	(M5902)HALLMARK APOPTOSIS; (M5901)HALLMARK G2M CHECKPOINT; (M5925)HALLMARK E2F TARGETS	0	1	0	0	1	0	0	0	0	0	0	0	0	1	0	0	0	0	0	0
SRSF10	10772	symbol	H. sapiens	10772	H. sapiens	SRSF10	0	1	0	serine and arginine rich splicing factor 10	GO:0048025 negative regulation of mRNA splicing, via spliceosome;GO:0050686 negative regulation of mRNA processing;GO:0000244 spliceosomal tri-snRNP complex assembly		Predicted intracellular proteins	Nucleoplasm (Supported)			(M5901)HALLMARK G2M CHECKPOINT	0	0	0	0	0	0	0	0	0	0	0	0	0	0	0	0	0	0	0	0
PSMB2	5690	symbol	H. sapiens	5690	H. sapiens	PSMB2	0	1	0	proteasome 20S subunit beta 2	GO:0043161 proteasome-mediated ubiquitin-dependent protein catabolic process;GO:0010498 proteasomal protein catabolic process;GO:0006511 ubiquitin-dependent protein catabolic process		Predicted intracellular proteins; FDA approved drug targets:Small molecule drugs; Peptidases:Threonine-type peptidases; Enzymes	Nucleoplasm (Enhanced)	(3AR,6R,6AS)-6-((S)-((S)-CYCLOHEX-2-ENYL)(HYDROXY)METHYL)-6A-METHYL-4-OXO-HEXAHYDRO-2H-FURO[3,2-C]PYRROLE-6-CARBALDEHYDE; Carfilzomib		(M5913)HALLMARK INTERFERON GAMMA RESPONSE; (M5926)HALLMARK MYC TARGETS V1	1	0	0	0	1	0	0	0	0	0	0	0	1	0	0	1	0	0	1	0
PRPS1	5631	symbol	H. sapiens	5631	H. sapiens	PRPS1	0	1	0	phosphoribosyl pyrophosphate synthetase 1	GO:0034418 urate biosynthetic process;GO:0046101 hypoxanthine biosynthetic process;GO:0046100 hypoxanthine metabolic process	yes	Potential drug targets; Human disease related genes:Congenital malformations:Other congenital malformations; Human disease related genes:Nervous system diseases:Neurodegenerative diseases; Disease related genes; ENZYME proteins:Transferases; Human disease related genes:Nervous system diseases:Ear disease; Predicted intracellular proteins; Enzymes; Human disease related genes:Congenital disorders …	Vesicles (Approved)			(M5925)HALLMARK E2F TARGETS; (M5937)HALLMARK GLYCOLYSIS	0	0	0	1	0	0	0	0	0	0	0	0	0	0	1	0	0	1	0	0
NACC1	112939	symbol	H. sapiens	112939	H. sapiens	NACC1	0	1	0	nucleus accumbens associated 1	GO:0000122 negative regulation of transcription by RNA polymerase II;GO:0008284 positive regulation of cell population proliferation;GO:0045892 negative regulation of DNA-templated transcription		Human disease related genes:Congenital malformations:Congenital malformations of the nervous system; Predicted intracellular proteins; Disease related genes	Nucleoplasm (Enhanced); Additional: Vesicles				0	0	0	0	0	0	0	0	0	0	0	0	0	0	0	0	0	0	0	0
MMP25	64386	symbol	H. sapiens	64386	H. sapiens	MMP25	0	1	0	matrix metallopeptidase 25	GO:0060022 hard palate development;GO:0062009 secondary palate development;GO:0030574 collagen catabolic process		Predicted secreted proteins; Peptidases:Metallopeptidases; Enzymes	Plasma membrane (Supported)	Marimastat; Fenofibrate; Fenofibric acid	(M3468)NABA ECM REGULATORS; (M5885)NABA MATRISOME ASSOCIATED; (M5889)NABA MATRISOME		0	0	0	0	0	0	0	0	0	0	0	0	0	0	0	0	0	0	0	0
FNDC5	252995	symbol	H. sapiens	252995	H. sapiens	FNDC5	0	1	0	fibronectin type III domain containing 5	GO:0090336 positive regulation of brown fat cell differentiation;GO:0090335 regulation of brown fat cell differentiation;GO:0014850 response to muscle activity							0	0	0	0	0	0	0	0	0	0	0	0	0	0	0	0	0	0	0	0
HTR7	3363	symbol	H. sapiens	3363	H. sapiens	HTR7	0	1	0	5-hydroxytryptamine receptor 7	GO:0098664 G protein-coupled serotonin receptor signaling pathway;GO:0007210 serotonin receptor signaling pathway;GO:0042310 vasoconstriction		G-protein coupled receptors:Serotonin receptors; RAS pathway related proteins; G-protein coupled receptors:GPCRs excl olfactory receptors; FDA approved drug targets:Small molecule drugs	Plasma membrane (Supported); Additional: Cytosol;Nuclear speckles	Ziprasidone; Methysergide; Cabergoline; Zolmitriptan; Amitriptyline; Clozapine; Loxapine; Cyproheptadine; Imipramine; Chlorpromazine; Haloperidol; Amoxapine; Lisuride; Risperidone; Epinastine; Cyclobenzaprine; Maprotiline; Dopamine; Bromocriptine; Quetiapine; Aripiprazole; Paliperidone; Iloperidone; Lofexidine; Mianserin; Asenapine; Amisulpride; Lurasidone; Vortioxetine; Zotepine; SB-269970; Arip…		(M5941)HALLMARK UV RESPONSE UP	0	0	0	0	0	0	0	1	0	0	0	0	0	0	0	0	0	0	0	1
SNAPC1	6617	symbol	H. sapiens	6617	H. sapiens	SNAPC1	0	1	0	small nuclear RNA activating complex polypeptide 1	GO:0042796 snRNA transcription by RNA polymerase III;GO:0042795 snRNA transcription by RNA polymerase II;GO:0009301 snRNA transcription		Predicted intracellular proteins	Nucleoli (Enhanced); Additional: Nucleoplasm				0	0	0	0	0	0	0	0	0	0	0	0	0	0	0	0	0	0	0	0
FBXO45	200933	symbol	H. sapiens	200933	H. sapiens	FBXO45	0	1	0	F-box protein 45	GO:0060386 synapse assembly involved in innervation;GO:0021800 cerebral cortex tangential migration;GO:0021960 anterior commissure morphogenesis		Predicted intracellular proteins	Cytosol (Approved)		(M19)PID P73PATHWAY		0	0	0	0	0	0	0	0	0	1	0	0	0	0	0	0	0	0	1	0
EIF4E3	317649	symbol	H. sapiens	317649	H. sapiens	EIF4E3	0	1	0	eukaryotic translation initiation factor 4E family member 3	GO:0006413 translational initiation;GO:0006412 translation;GO:0043043 peptide biosynthetic process		Predicted intracellular proteins	Nucleoli fibrillar center (Approved)			(M5913)HALLMARK INTERFERON GAMMA RESPONSE	0	0	0	0	0	0	0	0	0	0	0	0	0	0	0	1	0	0	0	0
ZWINT	11130	symbol	H. sapiens	11130	H. sapiens	ZWINT	0	1	0	ZW10 interacting kinetochore protein	GO:0007094 mitotic spindle assembly checkpoint signaling;GO:0071173 spindle assembly checkpoint signaling;GO:0071174 mitotic spindle checkpoint signaling		Predicted intracellular proteins	Nuclear bodies;Nucleoplasm (Enhanced); Additional: Cytosol			(M5898)HALLMARK DNA REPAIR	0	1	0	0	1	0	0	1	0	0	0	0	0	1	0	0	0	0	0	0
THSD8	111644133	symbol	H. sapiens	111644133	H. sapiens	THSD8	0	1	0	thrombospondin type 1 domain containing 8			Predicted intracellular proteins					0	0	0	0	0	0	0	0	0	0	0	0	0	0	0	0	0	0	0	0
TMEM219	124446	symbol	H. sapiens	124446	H. sapiens	TMEM219	0	1	0	transmembrane protein 219	GO:0006915 apoptotic process;GO:0012501 programmed cell death;GO:0008219 cell death		Predicted intracellular proteins					0	0	0	0	0	0	0	0	0	0	0	0	0	0	0	0	0	0	0	0
RAB31	11031	symbol	H. sapiens	11031	H. sapiens	RAB31	0	1	0	RAB31, member RAS oncogene family	GO:0060100 positive regulation of phagocytosis, engulfment;GO:1905155 positive regulation of membrane invagination;GO:0060099 regulation of phagocytosis, engulfment		Predicted intracellular proteins				(M5896)HALLMARK TGF BETA SIGNALING; (M5906)HALLMARK ESTROGEN RESPONSE EARLY; (M5907)HALLMARK ESTROGEN RESPONSE LATE	0	0	1	0	0	0	0	0	0	0	0	0	0	0	0	0	0	0	0	1
LARP1	23367	symbol	H. sapiens	23367	H. sapiens	LARP1	0	1	0	La ribonucleoprotein 1, translational regulator	GO:0072752 cellular response to rapamycin;GO:1901355 response to rapamycin;GO:0071362 cellular response to ether		Predicted intracellular proteins	Cytosol;Endoplasmic reticulum;Nucleoplasm (Supported)				0	0	0	0	0	0	0	0	0	0	0	0	0	0	0	0	0	0	0	1
ZIK1	284307	symbol	H. sapiens	284307	H. sapiens	ZIK1	0	1	0	zinc finger protein interacting with K protein 1	GO:0006357 regulation of transcription by RNA polymerase II;GO:0006355 regulation of DNA-templated transcription;GO:2001141 regulation of RNA biosynthetic process		Transcription factors:Zinc-coordinating DNA-binding domains; Predicted intracellular proteins	Intermediate filaments (Approved)				0	0	0	0	0	0	0	0	0	0	0	0	0	0	0	0	0	0	0	0
ADM	133	symbol	H. sapiens	133	H. sapiens	ADM	0	1	0	adrenomedullin	GO:2000184 positive regulation of progesterone biosynthetic process;GO:2000182 regulation of progesterone biosynthetic process;GO:1990410 adrenomedullin receptor signaling pathway		Cancer-related genes:Candidate cancer biomarkers; Predicted intracellular proteins; Predicted secreted proteins			(M255)PID HIF1 TFPATHWAY	(M5891)HALLMARK HYPOXIA; (M5932)HALLMARK INFLAMMATORY RESPONSE	0	0	0	0	0	0	0	0	0	0	1	0	0	0	0	0	0	0	0	1
RFWD3	55159	symbol	H. sapiens	55159	H. sapiens	RFWD3	0	1	0	ring finger and WD repeat domain 3	GO:2000001 regulation of DNA damage checkpoint;GO:0031571 mitotic G1 DNA damage checkpoint signaling;GO:0044819 mitotic G1/S transition checkpoint signaling		Potential drug targets; Disease related genes; ENZYME proteins:Transferases; Predicted intracellular proteins; Enzymes; Human disease related genes:Cardiovascular diseases:Hematologic diseases	Nucleoplasm (Enhanced); Additional: Cytosol				0	1	0	0	0	0	0	0	0	1	0	0	0	1	0	0	0	0	1	0
SLCO4C1	353189	symbol	H. sapiens	353189	H. sapiens	SLCO4C1	0	1	0	solute carrier organic anion transporter family member 4C1	GO:0043252 sodium-independent organic anion transport;GO:0015711 organic anion transport;GO:0007283 spermatogenesis		Transporters:Electrochemical Potential-driven transporters	Plasma membrane (Approved); Additional: Cytosol;Nucleoplasm				1	0	0	0	0	0	0	0	0	0	0	0	0	0	0	0	0	0	0	0
GUSB	2990	symbol	H. sapiens	2990	H. sapiens	GUSB	0	1	0	glucuronidase beta	GO:0019389 glucuronoside metabolic process;GO:0019391 glucuronoside catabolic process;GO:0030207 chondroitin sulfate catabolic process		Potential drug targets; Human disease related genes:Congenital disorders of metabolism:Congenital disorders of glycan/glycoprotein metabolism; Disease related genes; Cancer-related genes:Mutated cancer genes; Predicted intracellular proteins; ENZYME proteins:Hydrolases; Enzymes; Human disease related genes:Congenital disorders of metabolism:Lysosomal storage diseases	Vesicles (Supported)			(M5892)HALLMARK CHOLESTEROL HOMEOSTASIS; (M5937)HALLMARK GLYCOLYSIS	0	0	0	0	0	0	0	0	0	0	0	0	0	0	1	0	0	1	1	0
MTFR1	9650	symbol	H. sapiens	9650	H. sapiens	MTFR1	0	1	0	mitochondrial fission regulator 1	GO:0000266 mitochondrial fission;GO:0009060 aerobic respiration;GO:0045333 cellular respiration		Predicted intracellular proteins	Mitochondria (Supported); Additional: Cytosol				0	0	0	0	0	0	0	0	0	0	0	0	0	0	0	0	0	0	0	0
CCNB2	9133	symbol	H. sapiens	9133	H. sapiens	CCNB2	0	1	0	cyclin B2	GO:0008315 G2/MI transition of meiotic cell cycle;GO:0044771 meiotic cell cycle phase transition;GO:0007057 spindle assembly involved in female meiosis I		Cancer-related genes:Candidate cancer biomarkers; Transporters:Transporter channels and pores; Predicted intracellular proteins	Cytosol (Enhanced); Additional: Golgi apparatus		(M176)PID FOXM1 PATHWAY; (M236)PID DELTA NP63 PATHWAY	(M5951)HALLMARK SPERMATOGENESIS; (M5893)HALLMARK MITOTIC SPINDLE; (M5901)HALLMARK G2M CHECKPOINT	0	1	0	0	1	0	0	0	0	0	1	0	0	0	0	0	0	0	0	0
POU2F1	5451	symbol	H. sapiens	5451	H. sapiens	POU2F1	0	1	0	POU class 2 homeobox 1	GO:1902895 positive regulation of miRNA transcription;GO:2000630 positive regulation of miRNA metabolic process;GO:1902893 regulation of miRNA transcription		Transcription factors:Helix-turn-helix domains; Predicted intracellular proteins	Nucleoplasm (Enhanced); Additional: Endoplasmic reticulum;Vesicles		(M235)PID TCR CALCIUM PATHWAY; (M285)PID HNF3A PATHWAY; (M60)PID NFAT TFPATHWAY	(M5947)HALLMARK IL2 STAT5 SIGNALING	0	0	0	0	0	0	0	0	0	0	0	0	0	0	0	1	0	0	0	0
HNRNPUL2	221092	symbol	H. sapiens	221092	H. sapiens	HNRNPUL2	0	1	0	heterogeneous nuclear ribonucleoprotein U like 2	GO:0008150 biological_process		Predicted intracellular proteins	Nucleoplasm (Enhanced)				0	0	0	0	0	0	0	0	0	0	0	0	0	0	0	0	0	0	0	0
VSTM2L	128434	symbol	H. sapiens	128434	H. sapiens	VSTM2L	0	1	0	V-set and transmembrane domain containing 2 like	GO:0043524 negative regulation of neuron apoptotic process;GO:0043523 regulation of neuron apoptotic process;GO:0043066 negative regulation of apoptotic process		Predicted secreted proteins					0	0	0	0	0	0	0	0	0	0	0	0	0	0	0	0	0	0	0	0
PIAS3	10401	symbol	H. sapiens	10401	H. sapiens	PIAS3	0	1	0	protein inhibitor of activated STAT 3	GO:0071847 TNFSF11-mediated signaling pathway;GO:0033234 negative regulation of protein sumoylation;GO:0033235 positive regulation of protein sumoylation		Predicted intracellular proteins	Nucleoplasm (Supported)		(M183)PID IL6 7 PATHWAY; (M58)PID AR PATHWAY; (M2)PID SMAD2 3NUCLEAR PATHWAY	(M5942)HALLMARK UV RESPONSE DN	0	0	0	0	0	0	0	0	0	1	0	0	0	0	0	0	0	0	1	0
THOC5	8563	symbol	H. sapiens	8563	H. sapiens	THOC5	0	1	0	THO complex subunit 5	GO:2000002 negative regulation of DNA damage checkpoint;GO:1901977 negative regulation of cell cycle checkpoint;GO:0060215 primitive hemopoiesis		Predicted intracellular proteins	Nucleoplasm (Supported)				0	0	0	0	0	0	0	0	0	1	1	0	0	1	0	1	0	0	0	0
RTN3	10313	symbol	H. sapiens	10313	H. sapiens	RTN3	0	1	0	reticulon 3	GO:0071787 endoplasmic reticulum tubular network formation;GO:0071786 endoplasmic reticulum tubular network organization;GO:1902430 negative regulation of amyloid-beta formation		Predicted intracellular proteins	Endoplasmic reticulum (Supported)			(M5905)HALLMARK ADIPOGENESIS	0	0	0	0	0	0	1	0	0	0	0	0	1	0	0	0	0	0	0	0
RPS27L	51065	symbol	H. sapiens	51065	H. sapiens	RPS27L	0	1	0	ribosomal protein S27 like	GO:0006978 DNA damage response, signal transduction by p53 class mediator resulting in transcription of p21 class mediator;GO:0042772 DNA damage response, signal transduction resulting in transcription;GO:0000028 ribosomal small subunit assembly		Ribosomal proteins; Predicted intracellular proteins	Cytosol;Endoplasmic reticulum (Supported); Additional: Nucleoli		(M145)PID P53 DOWNSTREAM PATHWAY	(M5939)HALLMARK P53 PATHWAY	0	1	0	0	0	0	0	0	0	1	0	1	0	1	0	0	0	0	0	0
DPH3	285381	symbol	H. sapiens	285381	H. sapiens	DPH3	0	1	0	diphthamide biosynthesis 3	GO:0002926 tRNA wobble base 5-methoxycarbonylmethyl-2-thiouridinylation;GO:0017183 protein histidyl modification to diphthamide;GO:0018202 peptidyl-histidine modification		Predicted intracellular proteins	Nucleoplasm (Supported); Additional: Cytosol				0	0	0	0	0	0	0	0	0	0	0	0	0	0	0	0	0	0	0	0
NMNAT2	23057	symbol	H. sapiens	23057	H. sapiens	NMNAT2	0	1	0	nicotinamide nucleotide adenylyltransferase 2	GO:2000766 negative regulation of cytoplasmic translation;GO:0009435 NAD biosynthetic process;GO:0019359 nicotinamide nucleotide biosynthetic process		Predicted intracellular proteins; Enzymes; ENZYME proteins:Transferases	Cytosol (Approved)				0	0	0	0	0	0	0	0	0	0	0	0	0	0	0	0	0	0	0	0
TPI1	7167	symbol	H. sapiens	7167	H. sapiens	TPI1	0	1	0	triosephosphate isomerase 1	GO:0019242 methylglyoxal biosynthetic process;GO:0046166 glyceraldehyde-3-phosphate biosynthetic process;GO:0019682 glyceraldehyde-3-phosphate metabolic process		Cancer-related genes:Candidate cancer biomarkers; Potential drug targets; Disease related genes; ENZYME proteins:Isomerase; Predicted intracellular proteins; Enzymes; Human disease related genes:Cardiovascular diseases:Hematologic diseases; ENZYME proteins:Lyases	Nucleoplasm (Approved)	Zinc; N-Hydroxy-4-Phosphono-Butanamide; 2-Phosphoglycolic Acid; Phosphoglycolohydroxamic Acid; 3-(2-Benzothiazolylthio)-1-Propanesulfonic Acid; [2(Formyl-Hydroxy-Amino)-Ethyl]-Phosphonic Acid; 5-fluorotryptophan; 2-Carboxyethylphosphonic Acid; tert-butanol; Dihydroxyacetone phosphate; 1,4-Dithiothreitol; 3-phospho-D-glyceric acid; 3-(BUTYLSULPHONYL)-PROPANOIC ACID; Artenimol; Zinc acetate; Zinc c…		(M5891)HALLMARK HYPOXIA; (M5924)HALLMARK MTORC1 SIGNALING; (M5937)HALLMARK GLYCOLYSIS	0	0	0	1	0	0	0	0	0	0	0	0	0	0	1	0	0	1	0	0
PIGS	94005	symbol	H. sapiens	94005	H. sapiens	PIGS	0	1	0	phosphatidylinositol glycan anchor biosynthesis class S	GO:0016255 attachment of GPI anchor to protein;GO:0006506 GPI anchor biosynthetic process;GO:0006505 GPI anchor metabolic process		Human disease related genes:Nervous system diseases:Epilepsy; Human disease related genes:Congenital disorders of metabolism:Congenital disorders of lipid/glycolipid metabolism; Disease related genes					0	0	0	1	0	0	0	0	0	0	0	0	0	0	1	0	0	0	0	0
VPS25	84313	symbol	H. sapiens	84313	H. sapiens	VPS25	0	1	0	vacuolar protein sorting 25 homolog	GO:0007175 negative regulation of epidermal growth factor-activated receptor activity;GO:0043328 protein transport to vacuole involved in ubiquitin-dependent protein catabolic process via the multivesicular body sorting pathway;GO:0007176 regulation of epidermal growth factor-activated receptor activity		Predicted intracellular proteins	Vesicles (Supported)				0	0	1	0	0	0	1	0	0	0	0	0	0	0	0	0	0	0	1	0
ZNF76	7629	symbol	H. sapiens	7629	H. sapiens	ZNF76	0	1	0	zinc finger protein 76	GO:0006359 regulation of transcription by RNA polymerase III;GO:0007417 central nervous system development;GO:0045944 positive regulation of transcription by RNA polymerase II		Transcription factors:Zinc-coordinating DNA-binding domains; Predicted intracellular proteins	Nucleoplasm (Approved); Additional: Cytosol				0	0	0	0	0	0	0	0	0	0	0	0	0	0	0	0	0	0	0	0
CENPT	80152	symbol	H. sapiens	80152	H. sapiens	CENPT	0	1	0	centromere protein T	GO:0051382 kinetochore assembly;GO:0051383 kinetochore organization;GO:0034508 centromere complex assembly		Human disease related genes:Congenital malformations:Other congenital malformations; Predicted intracellular proteins; Disease related genes	Nuclear bodies (Supported); Additional: Nucleoplasm				0	1	0	0	1	0	0	1	0	0	0	0	0	0	0	0	0	0	0	0
LSM3	27258	symbol	H. sapiens	27258	H. sapiens	LSM3	0	1	0	LSM3 homolog, U6 small nuclear RNA and mRNA degradation associated	GO:0033962 P-body assembly;GO:0000377 RNA splicing, via transesterification reactions with bulged adenosine as nucleophile;GO:0000398 mRNA splicing, via spliceosome		Predicted intracellular proteins	Nucleoli (Approved); Additional: Nucleoplasm				0	0	0	0	0	0	0	0	0	0	0	0	0	0	0	0	0	0	0	0
SAMD11	148398	symbol	H. sapiens	148398	H. sapiens	SAMD11	0	1	0	sterile alpha motif domain containing 11	GO:0045892 negative regulation of DNA-templated transcription;GO:1902679 negative regulation of RNA biosynthetic process;GO:0051253 negative regulation of RNA metabolic process		Predicted intracellular proteins	Nucleoplasm;Vesicles (Approved)				0	0	0	0	0	0	0	0	0	0	0	0	0	0	0	0	0	0	0	0
ARPP19	10776	symbol	H. sapiens	10776	H. sapiens	ARPP19	0	1	0	cAMP regulated phosphoprotein 19	GO:0045722 positive regulation of gluconeogenesis;GO:0035308 negative regulation of protein dephosphorylation;GO:0035305 negative regulation of dephosphorylation		Predicted intracellular proteins				(M5934)HALLMARK XENOBIOTIC METABOLISM; (M5937)HALLMARK GLYCOLYSIS	0	1	0	0	1	0	0	0	0	0	0	0	0	0	0	0	0	0	0	0
MMD	23531	symbol	H. sapiens	23531	H. sapiens	MMD	0	1	0	monocyte to macrophage differentiation associated	GO:0045666 positive regulation of neuron differentiation;GO:0045664 regulation of neuron differentiation;GO:0045860 positive regulation of protein kinase activity		Transporters:Transporter channels and pores	Vesicles (Approved)			(M5953)HALLMARK KRAS SIGNALING UP	0	0	0	0	0	0	0	0	0	0	0	0	0	0	0	0	0	0	0	0
PTP4A1	7803	symbol	H. sapiens	7803	H. sapiens	PTP4A1	0	1	0	protein tyrosine phosphatase 4A1	GO:0016311 dephosphorylation;GO:0030335 positive regulation of cell migration;GO:2000147 positive regulation of cell motility		Predicted intracellular proteins; ENZYME proteins:Hydrolases; Enzymes			(M11)PID PRL SIGNALING EVENTS PATHWAY		0	0	0	0	0	0	0	0	0	0	0	0	0	0	0	0	0	0	0	0
SNRNP25	79622	symbol	H. sapiens	79622	H. sapiens	SNRNP25	0	1	0	small nuclear ribonucleoprotein U11/U12 subunit 25	GO:0000377 RNA splicing, via transesterification reactions with bulged adenosine as nucleophile;GO:0000398 mRNA splicing, via spliceosome;GO:0000375 RNA splicing, via transesterification reactions		Predicted intracellular proteins	Nucleoplasm (Supported); Additional: Cytokinetic bridge;Cytosol				0	0	0	0	0	0	0	0	0	0	0	0	0	0	0	0	0	0	0	0
RHOU	58480	symbol	H. sapiens	58480	H. sapiens	RHOU	0	1	0	ras homolog family member U	GO:0032488 Cdc42 protein signal transduction;GO:0016601 Rac protein signal transduction;GO:1903955 positive regulation of protein targeting to mitochondrion		Predicted intracellular proteins			(M5493)WNT SIGNALING		0	1	0	0	0	0	0	1	0	0	0	0	0	0	0	1	1	0	0	0
LNX1	84708	symbol	H. sapiens	84708	H. sapiens	LNX1	0	1	0	ligand of numb-protein X 1	GO:0006511 ubiquitin-dependent protein catabolic process;GO:0019941 modification-dependent protein catabolic process;GO:0043632 modification-dependent macromolecule catabolic process		Predicted intracellular proteins; Enzymes; ENZYME proteins:Transferases	Cell Junctions (Supported); Additional: Cytosol		(M17)PID NOTCH PATHWAY		0	0	0	0	0	0	0	0	0	0	0	0	0	0	0	0	0	0	1	0
FAM86C1	55199	gene_synonym	H. sapiens	55199	H. sapiens	FAM86C1P	0	1	0	family with sequence similarity 86 member C1, pseudogene	GO:0032259 methylation;GO:0008152 metabolic process;GO:0008150 biological_process							0	0	0	0	0	0	0	0	0	0	0	0	0	0	0	0	0	0	0	0
AAED1	195827	gene_synonym	H. sapiens	195827	H. sapiens	PRXL2C	0	1	0	peroxiredoxin like 2C	GO:0045821 positive regulation of glycolytic process;GO:0006110 regulation of glycolytic process;GO:0043470 regulation of carbohydrate catabolic process		Predicted intracellular proteins					0	0	0	0	0	0	0	0	0	0	0	0	0	0	0	0	0	0	0	0
ZNF544	27300	symbol	H. sapiens	27300	H. sapiens	ZNF544	0	1	0	zinc finger protein 544	GO:0045944 positive regulation of transcription by RNA polymerase II;GO:0045893 positive regulation of DNA-templated transcription;GO:1902680 positive regulation of RNA biosynthetic process		Transcription factors:Zinc-coordinating DNA-binding domains; Predicted intracellular proteins	Nucleoplasm (Approved)				0	0	0	0	0	0	0	0	0	0	0	0	0	0	0	0	0	0	0	0
MGAT4A	11320	symbol	H. sapiens	11320	H. sapiens	MGAT4A	0	1	0	alpha-1,3-mannosyl-glycoprotein 4-beta-N-acetylglucosaminyltransferase A	GO:0046487 glyoxylate metabolic process;GO:0006491 N-glycan processing;GO:0019082 viral protein processing		Predicted secreted proteins; Predicted intracellular proteins; Enzymes; ENZYME proteins:Transferases	Golgi apparatus (Approved)				0	0	0	1	0	0	0	0	0	0	0	0	0	0	1	0	0	0	0	0
TMEM63B	55362	symbol	H. sapiens	55362	H. sapiens	TMEM63B	0	1	0	transmembrane protein 63B	GO:0098655 monoatomic cation transmembrane transport;GO:0006812 monoatomic cation transport;GO:0034220 monoatomic ion transmembrane transport		Transporters:Transporter channels and pores	Actin filaments;Plasma membrane (Enhanced)				0	0	0	0	0	0	0	0	0	0	0	0	0	0	0	0	0	0	0	0
KIF5B	3799	symbol	H. sapiens	3799	H. sapiens	KIF5B	0	1	0	kinesin family member 5B	GO:0140495 migracytosis;GO:0160040 mitocytosis;GO:1990048 anterograde neuronal dense core vesicle transport		Cancer-related genes; Predicted intracellular proteins; Transporters:Transporter channels and pores	Centriolar satellite;Cytosol (Enhanced)		(M266)PID NCADHERIN PATHWAY	(M5922)HALLMARK UNFOLDED PROTEIN RESPONSE; (M5893)HALLMARK MITOTIC SPINDLE; (M5901)HALLMARK G2M CHECKPOINT	0	0	1	0	0	1	0	1	0	0	0	0	1	0	0	0	0	0	1	0
RAB11A	8766	symbol	H. sapiens	8766	H. sapiens	RAB11A	0	1	0	RAB11A, member RAS oncogene family	GO:0010796 regulation of multivesicular body size;GO:1990182 exosomal secretion;GO:1902954 regulation of early endosome to recycling endosome transport		Predicted intracellular proteins; ENZYME proteins:Hydrolases; Enzymes	Centriolar satellite;Vesicles (Enhanced)	5'-Guanosine-Diphosphate-Monothiophosphate; Guanosine-5'-Diphosphate	(M120)PID ARF6 DOWNSTREAM PATHWAY; (M210)PID IL8 CXCR2 PATHWAY; (M99)PID TXA2PATHWAY		1	1	1	0	0	1	1	0	0	0	0	0	0	1	0	0	0	0	0	0
RAPGEF1	2889	symbol	H. sapiens	2889	H. sapiens	RAPGEF1	0	1	0	Rap guanine nucleotide exchange factor 1	GO:0032486 Rap protein signal transduction;GO:0038180 nerve growth factor signaling pathway;GO:0038179 neurotrophin signaling pathway		Predicted intracellular proteins	Vesicles (Supported)		(M206)PID PDGFRA PATHWAY; (M69)PID REELIN PATHWAY; (M72)PID NECTIN PATHWAY		0	0	0	0	0	0	0	1	0	0	0	1	0	0	0	1	0	0	0	1
RIMKLB	57494	symbol	H. sapiens	57494	H. sapiens	RIMKLB	0	1	0	ribosomal modification protein rimK like family member B	GO:0009064 glutamine family amino acid metabolic process;GO:1901605 alpha-amino acid metabolic process;GO:0006520 amino acid metabolic process		Predicted intracellular proteins; ENZYME proteins:Ligase; Enzymes	Centriolar satellite;Nucleoplasm (Approved)				0	0	0	0	0	0	0	0	0	0	0	0	0	0	0	0	0	0	0	0
AP1B1	162	symbol	H. sapiens	162	H. sapiens	AP1B1	0	1	0	adaptor related protein complex 1 subunit beta 1	GO:0110010 basolateral protein secretion;GO:1903232 melanosome assembly;GO:0060155 platelet dense granule organization		Potential drug targets; Disease related genes; Predicted intracellular proteins; Human disease related genes:Congenital malformations:Congenital malformations of skin; Transporters	Golgi apparatus (Supported); Additional: Cytosol;Vesicles		(M285)PID HNF3A PATHWAY; (M200)PID ERA GENOMIC PATHWAY		0	0	1	0	0	0	1	0	0	0	0	0	0	0	0	0	0	0	1	0
EIF6	3692	symbol	H. sapiens	3692	H. sapiens	EIF6	0	1	0	eukaryotic translation initiation factor 6	GO:1902626 assembly of large subunit precursor of preribosome;GO:0042256 cytosolic ribosome assembly;GO:0000054 ribosomal subunit export from nucleus		Predicted intracellular proteins	Nucleoplasm (Supported)	Copper			0	0	0	0	0	1	0	0	0	0	0	0	0	0	0	0	0	0	0	1
LUC7L3	51747	symbol	H. sapiens	51747	H. sapiens	LUC7L3	0	1	0	LUC7 like 3 pre-mRNA splicing factor	GO:0006376 mRNA splice site recognition;GO:0000245 spliceosomal complex assembly;GO:0022618 protein-RNA complex assembly		Predicted intracellular proteins	Nuclear speckles (Enhanced)			(M5925)HALLMARK E2F TARGETS	0	0	0	0	0	0	0	0	0	0	0	0	0	0	0	0	0	0	0	0
DGKD	8527	symbol	H. sapiens	8527	H. sapiens	DGKD	0	1	0	diacylglycerol kinase delta	GO:2000370 positive regulation of clathrin-dependent endocytosis;GO:0090038 negative regulation of protein kinase C signaling;GO:0046834 lipid phosphorylation	yes	Predicted intracellular proteins; Enzymes; ENZYME proteins:Transferases	Cytosol (Supported)	Phosphatidyl serine			0	0	0	1	0	0	0	0	0	0	0	0	0	0	0	0	0	0	0	0
SKA1	220134	symbol	H. sapiens	220134	H. sapiens	SKA1	0	1	0	spindle and kinetochore associated complex subunit 1	GO:0031110 regulation of microtubule polymerization or depolymerization;GO:0070507 regulation of microtubule cytoskeleton organization;GO:0032886 regulation of microtubule-based process		Predicted intracellular proteins	Microtubules (Supported); Additional: Centriolar satellite;Cytokinetic bridge				0	1	0	0	1	0	0	1	0	0	0	0	0	0	0	0	0	0	0	0
NAPB	63908	symbol	H. sapiens	63908	H. sapiens	NAPB	0	1	0	NSF attachment protein beta	GO:0035494 SNARE complex disassembly;GO:0010807 regulation of synaptic vesicle priming;GO:0035249 synaptic transmission, glutamatergic		Human disease related genes:Nervous system diseases:Epilepsy; Predicted intracellular proteins	Cytosol (Uncertain)				0	0	1	0	0	0	0	0	0	0	0	0	0	0	1	0	0	0	0	0
STIL	6491	symbol	H. sapiens	6491	H. sapiens	STIL	0	1	0	STIL centriolar assembly protein	GO:1905832 positive regulation of spindle assembly;GO:0046601 positive regulation of centriole replication;GO:0033504 floor plate development		Human disease related genes:Congenital malformations:Congenital malformations of the nervous system; Predicted intracellular proteins; Cancer-related genes; Disease related genes	Centrosome;Nucleoplasm (Approved)		(M211)PID HEDGEHOG 2PATHWAY	(M5901)HALLMARK G2M CHECKPOINT; (M5907)HALLMARK ESTROGEN RESPONSE LATE	0	1	0	0	0	0	0	0	0	0	1	0	0	1	0	0	0	0	0	0
ZMYND8	23613	symbol	H. sapiens	23613	H. sapiens	ZMYND8	0	1	0	zinc finger MYND-type containing 8	GO:1902897 regulation of postsynaptic density protein 95 clustering;GO:1902952 positive regulation of dendritic spine maintenance;GO:1902950 regulation of dendritic spine maintenance		Predicted intracellular proteins; Disease related genes	Nucleoli (Supported); Additional: Nucleoplasm				0	0	0	0	0	0	0	0	0	1	0	0	0	0	0	0	0	0	0	0
IL6R	3570	symbol	H. sapiens	3570	H. sapiens	IL6R	0	1	0	interleukin 6 receptor	GO:0002384 hepatic immune response;GO:0070120 ciliary neurotrophic factor-mediated signaling pathway;GO:0038154 interleukin-11-mediated signaling pathway		Cancer-related genes:Candidate cancer biomarkers; Disease related genes; FDA approved drug targets:Biotech drugs; Candidate cardiovascular disease genes; Predicted intracellular proteins; CD markers; Human disease related genes:Immune system diseases:Primary immunodeficiency; Predicted secreted proteins		Tocilizumab; Sarilumab	(M11736)SA MMP CYTOKINE CONNECTION; (M183)PID IL6 7 PATHWAY; (M100)PID SHP2 PATHWAY		0	0	0	0	0	0	0	0	1	0	0	0	0	0	0	1	0	0	0	0
DIAPH1	1729	symbol	H. sapiens	1729	H. sapiens	DIAPH1	0	1	0	diaphanous related formin 1	GO:0071420 cellular response to histamine;GO:0034776 response to histamine;GO:0035372 protein localization to microtubule		Human disease related genes:Nervous system diseases:Ear disease; Disease related genes; Cancer-related genes:Mutated cancer genes; Predicted intracellular proteins; Human disease related genes:Cardiovascular diseases:Hematologic diseases	Cytosol;Plasma membrane (Uncertain)		(M232)PID ECADHERIN STABILIZATION PATHWAY; (M71)PID ILK PATHWAY; (M12)PID RHOA PATHWAY		0	0	0	0	0	0	0	1	0	0	0	0	0	0	0	0	0	0	0	1
NAT1	9	symbol	H. sapiens	9	H. sapiens	NAT1	0	1	0	N-acetyltransferase 1	GO:0006805 xenobiotic metabolic process;GO:0071466 cellular response to xenobiotic stimulus;GO:0009410 response to xenobiotic stimulus		Predicted intracellular proteins; Enzymes; ENZYME proteins:Transferases				(M5941)HALLMARK UV RESPONSE UP	0	0	0	0	0	0	0	0	0	0	0	0	0	0	0	0	0	0	0	0
ST6GAL1	6480	symbol	H. sapiens	6480	H. sapiens	ST6GAL1	0	1	0	ST6 beta-galactoside alpha-2,6-sialyltransferase 1	GO:2000110 negative regulation of macrophage apoptotic process;GO:0097503 sialylation;GO:2000109 regulation of macrophage apoptotic process		Predicted secreted proteins; Predicted intracellular proteins; Enzymes; ENZYME proteins:Transferases				(M5953)HALLMARK KRAS SIGNALING UP	0	0	0	0	0	0	0	0	0	0	0	0	0	0	1	0	0	0	0	0
NECTIN2	5819	symbol	H. sapiens	5819	H. sapiens	NECTIN2	0	1	0	nectin cell adhesion molecule 2	GO:0046814 coreceptor-mediated virion attachment to host cell;GO:0060370 susceptibility to T cell mediated cytotoxicity;GO:0042271 susceptibility to natural killer cell mediated cytotoxicity		Predicted intracellular proteins; CD markers	Cell Junctions;Nucleoli fibrillar center (Approved)		(M72)PID NECTIN PATHWAY; (M232)PID ECADHERIN STABILIZATION PATHWAY	(M5915)HALLMARK APICAL JUNCTION	0	0	0	0	0	1	1	0	0	0	0	0	0	0	0	0	0	0	1	0
MARCHF2	51257	symbol	H. sapiens	51257	H. sapiens	MARCHF2	0	1	0	membrane associated ring-CH-type finger 2	GO:1905167 positive regulation of lysosomal protein catabolic process;GO:1904352 positive regulation of protein catabolic process in the vacuole;GO:0140367 antibacterial innate immune response		Predicted intracellular proteins; Transporters:Accessory Factors Involved in Transport; Enzymes; ENZYME proteins:Transferases	Endoplasmic reticulum (Supported); Additional: Cytosol			(M5945)HALLMARK HEME METABOLISM	0	0	0	0	0	0	0	0	0	0	0	0	0	0	0	0	0	0	1	0
B4GALT4	8702	symbol	H. sapiens	8702	H. sapiens	B4GALT4	0	1	0	beta-1,4-galactosyltransferase 4	GO:0001572 lactosylceramide biosynthetic process;GO:0046478 lactosylceramide metabolic process;GO:0018146 keratan sulfate biosynthetic process		Predicted intracellular proteins; Enzymes; ENZYME proteins:Transferases	Golgi apparatus (Supported)	N-Acetylglucosamine		(M5937)HALLMARK GLYCOLYSIS	0	0	0	1	0	0	0	0	0	0	0	0	0	0	1	0	0	1	0	0
ZSWIM4	65249	symbol	H. sapiens	65249	H. sapiens	ZSWIM4	0	1	0	zinc finger SWIM-type containing 4			Predicted intracellular proteins					0	0	0	0	0	0	0	0	0	0	0	0	0	0	0	0	0	0	0	0
ST6GALNAC3	256435	symbol	H. sapiens	256435	H. sapiens	ST6GALNAC3	0	1	0	ST6 N-acetylgalactosaminide alpha-2,6-sialyltransferase 3	GO:0006677 glycosylceramide metabolic process;GO:0001574 ganglioside biosynthetic process;GO:0001573 ganglioside metabolic process		Predicted intracellular proteins; Enzymes; ENZYME proteins:Transferases	Nucleoplasm (Approved)				0	0	0	1	0	0	0	0	0	0	0	0	0	0	1	0	0	1	0	0
YTHDF1	54915	symbol	H. sapiens	54915	H. sapiens	YTHDF1	0	1	0	YTH N6-methyladenosine RNA binding protein F1	GO:1902667 regulation of axon guidance;GO:0002577 regulation of antigen processing and presentation;GO:0034063 stress granule assembly		Predicted intracellular proteins					0	0	0	0	0	0	0	0	0	0	0	0	0	0	0	0	0	0	0	0
CLEC2D	29121	symbol	H. sapiens	29121	H. sapiens	CLEC2D	0	1	0	C-type lectin domain family 2 member D	GO:0007166 cell surface receptor signaling pathway;GO:0007165 signal transduction;GO:0023052 signaling		Predicted intracellular proteins	Golgi apparatus (Uncertain)		(M5880)NABA ECM AFFILIATED; (M5885)NABA MATRISOME ASSOCIATED; (M5889)NABA MATRISOME		0	0	0	0	0	0	0	0	0	0	0	0	0	0	0	0	0	0	1	0
CXorf38	159013	symbol	H. sapiens	159013	H. sapiens	CXorf38	0	1	0	chromosome X open reading frame 38			Predicted intracellular proteins; Transporters:Accessory Factors Involved in Transport	Cytosol;Vesicles (Approved)				0	0	0	0	0	0	0	0	0	0	0	0	0	0	0	0	0	0	0	0
INF2	64423	symbol	H. sapiens	64423	H. sapiens	INF2	0	1	0	inverted formin 2	GO:0090140 regulation of mitochondrial fission;GO:0030041 actin filament polymerization;GO:0008154 actin polymerization or depolymerization		Human disease related genes:Urinary system diseases:Kidney diseases; Human disease related genes:Nervous system diseases:Neurodegenerative diseases; Predicted intracellular proteins; Disease related genes	Endoplasmic reticulum (Approved); Additional: Nuclear bodies				0	0	0	0	0	0	0	0	0	0	0	0	0	0	0	0	0	0	0	0
NAV2	89797	symbol	H. sapiens	89797	H. sapiens	NAV2	0	1	0	neuron navigator 2	GO:0021564 vagus nerve development;GO:0003025 regulation of systemic arterial blood pressure by baroreceptor feedback;GO:0021563 glossopharyngeal nerve development		Predicted intracellular proteins; ENZYME proteins:Hydrolases; Enzymes	Nucleoplasm (Supported)			(M5906)HALLMARK ESTROGEN RESPONSE EARLY; (M5909)HALLMARK MYOGENESIS	0	0	0	0	0	0	0	0	0	0	0	0	0	0	0	0	0	0	0	0
MED8	112950	symbol	H. sapiens	112950	H. sapiens	MED8	0	1	0	mediator complex subunit 8	GO:0032968 positive regulation of transcription elongation by RNA polymerase II;GO:0051123 RNA polymerase II preinitiation complex assembly;GO:0032786 positive regulation of DNA-templated transcription, elongation		Predicted intracellular proteins	Nucleoplasm (Approved); Additional: Golgi apparatus				0	0	0	1	0	0	0	0	0	0	0	0	0	0	0	0	0	0	1	0
PROM1	8842	symbol	H. sapiens	8842	H. sapiens	PROM1	0	1	0	prominin 1	GO:0072139 glomerular parietal epithelial cell differentiation;GO:2000768 positive regulation of nephron tubule epithelial cell differentiation;GO:2000698 positive regulation of epithelial cell differentiation involved in kidney development		Potential drug targets; Disease related genes; Predicted intracellular proteins; CD markers; Human disease related genes:Nervous system diseases:Eye disease; Transporters					0	0	0	0	0	0	0	0	0	0	0	0	0	0	0	0	0	0	0	0
PPP1R18	170954	symbol	H. sapiens	170954	H. sapiens	PPP1R18	0	1	0	protein phosphatase 1 regulatory subunit 18			Predicted intracellular proteins	Plasma membrane (Approved); Additional: Nucleoplasm				0	0	0	0	0	0	0	0	0	0	0	0	0	0	0	0	0	0	0	0
CDCA4	55038	symbol	H. sapiens	55038	H. sapiens	CDCA4	0	1	0	cell division cycle associated 4			Predicted intracellular proteins	Nucleoplasm (Supported); Additional: Cytosol;Plasma membrane				0	0	0	0	0	0	0	0	0	0	0	0	0	0	0	0	0	0	0	0
MOB1B	92597	symbol	H. sapiens	92597	H. sapiens	MOB1B	0	1	0	MOB kinase activator 1B	GO:0035329 hippo signaling;GO:0031952 regulation of protein autophosphorylation;GO:0001934 positive regulation of protein phosphorylation		Predicted intracellular proteins	Nucleoli;Nucleoplasm (Supported); Additional: Cytosol				0	0	0	0	0	0	0	0	1	0	0	0	0	0	0	0	0	0	0	0
NDUFA3	4696	symbol	H. sapiens	4696	H. sapiens	NDUFA3	0	1	0	NADH:ubiquinone oxidoreductase subunit A3	GO:0006120 mitochondrial electron transport, NADH to ubiquinone;GO:0010257 NADH dehydrogenase complex assembly;GO:0032981 mitochondrial respiratory chain complex I assembly		Predicted intracellular proteins		NADH		(M5936)HALLMARK OXIDATIVE PHOSPHORYLATION	0	0	0	0	0	0	0	0	0	0	0	0	1	0	1	0	0	0	0	0
EPB41L2	2037	symbol	H. sapiens	2037	H. sapiens	EPB41L2	0	1	0	erythrocyte membrane protein band 4.1 like 2	GO:1904778 positive regulation of protein localization to cell cortex;GO:1904776 regulation of protein localization to cell cortex;GO:0030866 cortical actin cytoskeleton organization		Predicted intracellular proteins	Plasma membrane (Enhanced); Additional: Cell Junctions;Nucleoplasm			(M5893)HALLMARK MITOTIC SPINDLE; (M5915)HALLMARK APICAL JUNCTION	0	0	0	0	1	0	0	0	0	0	0	0	0	0	0	0	0	0	0	0
FKBP1A	2280	symbol	H. sapiens	2280	H. sapiens	FKBP1A	0	1	0	FKBP prolyl isomerase 1A	GO:0022417 protein maturation by protein folding;GO:0060347 heart trabecula formation;GO:0032926 negative regulation of activin receptor signaling pathway		Transporters:Accessory Factors Involved in Transport; ENZYME proteins:Isomerase; Predicted intracellular proteins; Enzymes; FDA approved drug targets:Small molecule drugs		Pimecrolimus; Tacrolimus; Sirolimus; (3R)-4-(p-toluenesulfonyl)-1,4-thiazane-3-carboxylicacid-L-phenylalanine ethyl ester; {3-[3-(3,4-Dimethoxy-Phenyl)-1-(1-{1-[2-(3,4,5-Trimethoxy-Phenyl)-Butyryl]-Piperidin-2yl}-Vinyloxy)-Propyl]-Phenoxy}-Acetic Acid; Gpi-1046; Methyl Methylsulfinylmethyl Sulfide; FKB-001; Heptyl glucoside; L-709,587; (3r)-4-(P-Toluenesulfonyl)-1,4-Thiazane-3-Carboxylicacid-L-Le…	(M203)PID ALK2 PATHWAY; (M185)PID ALK1 PATHWAY; (M235)PID TCR CALCIUM PATHWAY	(M5896)HALLMARK TGF BETA SIGNALING	0	0	0	0	0	0	0	0	0	0	1	1	0	0	0	0	0	0	1	0
UBQLN4	56893	symbol	H. sapiens	56893	H. sapiens	UBQLN4	0	1	0	ubiquilin 4	GO:1901097 negative regulation of autophagosome maturation;GO:1901096 regulation of autophagosome maturation;GO:2000042 negative regulation of double-strand break repair via homologous recombination		Potential drug targets; Predicted intracellular proteins; Disease related genes; Transporters:Accessory Factors Involved in Transport	Nucleoplasm (Supported)				0	0	0	0	0	0	0	0	0	1	0	0	1	0	0	0	0	0	1	0
JADE2	23338	symbol	H. sapiens	23338	H. sapiens	JADE2	0	1	0	jade family PHD finger 2	GO:2000278 regulation of DNA biosynthetic process;GO:0006275 regulation of DNA replication;GO:0001558 regulation of cell growth		Predicted intracellular proteins; Enzymes; ENZYME proteins:Transferases	Nucleoplasm (Enhanced)				0	0	0	0	0	0	0	0	0	1	0	0	0	0	0	0	0	0	1	0
CCNF	899	symbol	H. sapiens	899	H. sapiens	CCNF	0	1	0	cyclin F	GO:0000320 re-entry into mitotic cell cycle;GO:0010826 negative regulation of centrosome duplication;GO:0046606 negative regulation of centrosome cycle		Human disease related genes:Nervous system diseases:Neurodegenerative diseases; Predicted intracellular proteins; Disease related genes	Centrosome (Supported)			(M5901)HALLMARK G2M CHECKPOINT; (M5924)HALLMARK MTORC1 SIGNALING	0	1	0	0	1	0	0	0	0	0	0	0	0	1	0	0	0	0	1	0
CMSS1	84319	symbol	H. sapiens	84319	H. sapiens	CMSS1	0	1	0	cms1 ribosomal small subunit homolog			Predicted intracellular proteins	Nucleoli (Approved); Additional: Mitochondria;Nuclear membrane;Nucleoplasm				0	0	0	0	0	0	0	0	0	0	0	0	0	0	0	0	0	0	0	0
SLC31A1	1317	symbol	H. sapiens	1317	H. sapiens	SLC31A1	0	1	0	solute carrier family 31 member 1	GO:1902601 silver ion transmembrane transport;GO:0015679 plasma membrane copper ion transport;GO:0036324 vascular endothelial growth factor receptor-2 signaling pathway		Transporters:Transporter channels and pores				(M5932)HALLMARK INFLAMMATORY RESPONSE	1	0	0	0	0	0	0	0	0	0	0	0	0	0	0	0	0	0	0	1
ADAMTSL4	54507	symbol	H. sapiens	54507	H. sapiens	ADAMTSL4	0	1	0	ADAMTS like 4	GO:0070285 pigment cell development;GO:0050931 pigment cell differentiation;GO:0048066 developmental pigmentation		Human disease related genes:Congenital malformations:Congenital malformations of eye; Disease related genes; Predicted secreted proteins	Cytosol;Plasma membrane (Approved)		(M3468)NABA ECM REGULATORS; (M5885)NABA MATRISOME ASSOCIATED; (M5889)NABA MATRISOME		0	0	0	0	0	0	0	0	0	0	0	0	0	0	0	0	0	0	0	0
RNASEL	6041	symbol	H. sapiens	6041	H. sapiens	RNASEL	0	1	0	ribonuclease L	GO:0046326 positive regulation of glucose import;GO:0010828 positive regulation of glucose transmembrane transport;GO:0045071 negative regulation of viral genome replication	yes	Kinases; Human disease related genes:Cancers:Cancers of male genital organs; Predicted intracellular proteins; Enzymes	Cytosol (Supported)			(M5902)HALLMARK APOPTOSIS	0	0	0	0	0	0	0	0	0	0	0	0	0	0	0	1	0	0	0	0
CA13	377677	symbol	H. sapiens	377677	H. sapiens	CA13	0	1	0	carbonic anhydrase 13	GO:0006730 one-carbon metabolic process;GO:0044281 small molecule metabolic process;GO:0044237 cellular metabolic process		FDA approved drug targets:Small molecule drugs; Enzymes; Predicted intracellular proteins; ENZYME proteins:Lyases	Nucleoli (Approved); Additional: Nucleoplasm;Vesicles	Zonisamide; N-(4-chlorobenzyl)-N-methylbenzene-1,4-disulfonamide			0	0	0	0	0	0	0	0	0	0	0	0	0	0	0	0	0	0	0	0
CBL	867	symbol	H. sapiens	867	H. sapiens	CBL	0	1	0	Cbl proto-oncogene	GO:0035635 entry of bacterium into host cell;GO:0032487 regulation of Rap protein signal transduction;GO:2000583 regulation of platelet-derived growth factor receptor-alpha signaling pathway		Cancer-related genes:Candidate cancer biomarkers; Human disease related genes:Congenital malformations:Other congenital malformations; Potential drug targets; Disease related genes; ENZYME proteins:Transferases; Predicted intracellular proteins; Enzymes; Human disease related genes:Cancers:Cancers of haematopoietic and lymphoid tissues	Cytosol (Supported)		(M273)PID EPHA2 FWD PATHWAY; (M226)PID VEGFR1 PATHWAY; (M69)PID REELIN PATHWAY	(M5897)HALLMARK IL6 JAK STAT3 SIGNALING; (M5953)HALLMARK KRAS SIGNALING UP	0	0	1	0	0	1	0	0	1	1	0	0	0	0	0	1	1	0	1	0
IMPAD1	54928	gene_synonym	H. sapiens	54928	H. sapiens	BPNT2	0	1	0	3'(2'), 5'-bisphosphate nucleotidase 2	GO:0002063 chondrocyte development;GO:0030204 chondroitin sulfate metabolic process;GO:0001958 endochondral ossification		Potential drug targets; Disease related genes; Human disease related genes:Congenital malformations:Congenital malformations of the musculoskeletal system; Predicted intracellular proteins; ENZYME proteins:Hydrolases; Enzymes	Golgi apparatus (Supported); Additional: Cytosol;Nucleoplasm				0	0	0	1	0	0	0	0	0	0	1	0	0	0	1	0	0	0	0	0
RAB11FIP1	80223	symbol	H. sapiens	80223	H. sapiens	RAB11FIP1	0	1	0	RAB11 family interacting protein 1	GO:0070164 negative regulation of adiponectin secretion;GO:0070163 regulation of adiponectin secretion;GO:0046888 negative regulation of hormone secretion		Predicted intracellular proteins	Vesicles (Enhanced)				0	0	0	0	0	0	0	0	0	0	0	0	0	0	0	0	0	0	0	0
GCOM1	145781	symbol	H. sapiens	145781	H. sapiens	GCOM1	0	1	0	GCOM1, MYZAP-POLR2M combined locus			Predicted intracellular proteins	Nucleoplasm (Approved)				0	0	0	0	0	0	0	0	0	0	0	0	0	0	0	0	0	0	0	0
JPH1	56704	symbol	H. sapiens	56704	H. sapiens	JPH1	0	1	0	junctophilin 1	GO:0060402 calcium ion transport into cytosol;GO:0060314 regulation of ryanodine-sensitive calcium-release channel activity;GO:1901019 regulation of calcium ion transmembrane transporter activity		Human disease related genes:Nervous system diseases:Neurodegenerative diseases; Transporters:Accessory Factors Involved in Transport	Nucleoplasm (Enhanced)				0	0	0	0	0	0	0	0	0	0	0	0	0	0	0	0	0	0	0	0
METTL16	79066	symbol	H. sapiens	79066	H. sapiens	METTL16	0	1	0	methyltransferase 16, RNA N6-adenosine	GO:1905869 negative regulation of 3'-UTR-mediated mRNA stabilization;GO:0120049 snRNA (adenine-N6)-methylation;GO:0006556 S-adenosylmethionine biosynthetic process		Predicted intracellular proteins; Enzymes; ENZYME proteins:Transferases	Nucleoplasm (Supported); Additional: Cytosol				0	0	0	0	0	0	0	0	0	0	0	0	0	0	0	0	0	0	0	0
EPB41L5	57669	symbol	H. sapiens	57669	H. sapiens	EPB41L5	0	1	0	erythrocyte membrane protein band 4.1 like 5	GO:0006931 substrate-dependent cell migration, cell attachment to substrate;GO:0007509 mesoderm migration involved in gastrulation;GO:0009826 unidimensional cell growth		Predicted intracellular proteins	Plasma membrane (Enhanced)				0	0	0	0	0	0	0	0	0	0	1	0	0	0	0	0	0	0	0	0
COPS7A	50813	symbol	H. sapiens	50813	H. sapiens	COPS7A	0	1	0	COP9 signalosome subunit 7A	GO:0010387 COP9 signalosome assembly;GO:0000338 protein deneddylation;GO:2000434 regulation of protein neddylation		Predicted intracellular proteins	Nucleoplasm (Supported); Additional: Cytosol				0	0	1	0	0	0	0	0	0	1	0	0	0	0	0	0	0	0	1	0
CHAMP1	283489	symbol	H. sapiens	283489	H. sapiens	CHAMP1	0	1	0	chromosome alignment maintaining phosphoprotein 1	GO:0031134 sister chromatid biorientation;GO:0034501 protein localization to kinetochore;GO:1903083 protein localization to condensed chromosome		Human disease related genes:Other diseases:Mental and behavioural disorders; Predicted intracellular proteins	Nucleoplasm (Enhanced); Additional: Nuclear bodies				0	1	0	0	0	1	0	0	0	0	0	0	0	0	0	0	0	0	0	0
CDCA5	113130	symbol	H. sapiens	113130	H. sapiens	CDCA5	0	1	0	cell division cycle associated 5	GO:0031536 positive regulation of exit from mitosis;GO:0007076 mitotic chromosome condensation;GO:0007096 regulation of exit from mitosis		Predicted intracellular proteins	Nucleoplasm (Enhanced)				0	1	0	0	1	1	0	0	0	1	0	0	0	1	0	0	0	0	0	0
GFRA1	2674	symbol	H. sapiens	2674	H. sapiens	GFRA1	0	1	0	GDNF family receptor alpha 1	GO:0035860 glial cell-derived neurotrophic factor receptor signaling pathway;GO:0038179 neurotrophin signaling pathway;GO:0008584 male gonad development		Predicted intracellular proteins; Disease related genes	Golgi apparatus (Approved); Additional: Nucleoplasm		(M82)PID RET PATHWAY; (M142)PID AJDISS 2PATHWAY	(M5906)HALLMARK ESTROGEN RESPONSE EARLY	0	0	0	0	0	0	0	0	0	0	0	0	0	0	0	0	0	0	0	1
PAPD5	64282	gene_synonym	H. sapiens	64282	H. sapiens	TENT4B	0	1	0	terminal nucleotidyltransferase 4B	GO:0060212 negative regulation of nuclear-transcribed mRNA poly(A) tail shortening;GO:1905870 positive regulation of 3'-UTR-mediated mRNA stabilization;GO:0071076 RNA 3' uridylation		Predicted intracellular proteins; Enzymes; ENZYME proteins:Transferases	Cytosol (Supported); Additional: Nucleoli;Plasma membrane				0	0	0	0	1	0	0	0	0	1	0	0	0	0	0	0	0	0	1	0
ARID5B	84159	symbol	H. sapiens	84159	H. sapiens	ARID5B	0	1	0	AT-rich interaction domain 5B	GO:0060613 fat pad development;GO:0010761 fibroblast migration;GO:0030325 adrenal gland development		Transcription factors:Helix-turn-helix domains; Disease related genes; Cancer-related genes:Mutated cancer genes; Predicted intracellular proteins; Cancer-related genes:Mutational cancer driver genes	Endoplasmic reticulum (Approved); Additional: Cytosol;Nucleoplasm;Plasma membrane			(M5908)HALLMARK ANDROGEN RESPONSE; (M5913)HALLMARK INTERFERON GAMMA RESPONSE	0	0	0	0	0	0	0	0	0	0	0	0	0	0	0	0	0	0	0	1
PDSS2	57107	symbol	H. sapiens	57107	H. sapiens	PDSS2	0	1	0	decaprenyl diphosphate synthase subunit 2	GO:0006744 ubiquinone biosynthetic process;GO:1901663 quinone biosynthetic process;GO:0006743 ubiquinone metabolic process		Potential drug targets; Human disease related genes:Nervous system diseases:Neurodegenerative diseases; Disease related genes; ENZYME proteins:Transferases; Cancer-related genes:Mutated cancer genes; Predicted intracellular proteins; Enzymes	Cytosol (Supported)				0	0	0	1	0	0	0	0	0	0	0	0	0	0	0	0	0	0	0	0
TRAPPC6B	122553	symbol	H. sapiens	122553	H. sapiens	TRAPPC6B	0	1	0	trafficking protein particle complex subunit 6B	GO:0099022 vesicle tethering;GO:0006901 vesicle coating;GO:0006903 vesicle targeting		Human disease related genes:Congenital malformations:Congenital malformations of the nervous system; Predicted intracellular proteins; Disease related genes	Endoplasmic reticulum (Approved)	S-palmitoyl-L-cysteine			0	0	1	0	0	1	1	0	0	0	0	0	0	0	1	0	0	0	0	0
NIPA2	81614	symbol	H. sapiens	81614	H. sapiens	NIPA2	0	1	0	NIPA magnesium transporter 2	GO:1903830 magnesium ion transmembrane transport;GO:0015693 magnesium ion transport;GO:0098662 inorganic cation transmembrane transport		Transporters:Electrochemical Potential-driven transporters	Golgi apparatus (Approved)				1	0	0	0	0	0	0	0	0	0	0	0	0	0	0	0	0	0	0	0
UBR3	130507	symbol	H. sapiens	130507	H. sapiens	UBR3	0	1	0	ubiquitin protein ligase E3 component n-recognin 3	GO:0071596 ubiquitin-dependent protein catabolic process via the N-end rule pathway;GO:1904878 negative regulation of calcium ion transmembrane transport via high voltage-gated calcium channel;GO:0001967 suckling behavior		Predicted intracellular proteins; Enzymes; ENZYME proteins:Transferases	Nucleoli;Nucleoplasm (Approved)				0	0	0	0	0	0	0	0	0	0	1	0	0	0	0	0	0	0	1	0
OGFRL1	79627	symbol	H. sapiens	79627	H. sapiens	OGFRL1	0	1	0	opioid growth factor receptor like 1			Predicted intracellular proteins	Golgi apparatus (Approved); Additional: Nucleoplasm				0	0	0	0	0	0	0	0	0	0	0	0	0	0	0	0	0	0	0	0
BRI3BP	140707	symbol	H. sapiens	140707	H. sapiens	BRI3BP	0	1	0	BRI3 binding protein			Transporters:Transporter channels and pores	Mitochondria;Nucleoplasm (Approved)				0	0	0	0	0	0	0	0	0	0	0	0	0	0	0	0	0	0	0	0
NUDT16L1	84309	symbol	H. sapiens	84309	H. sapiens	NUDT16L1	0	1	0	nudix hydrolase 16 like 1	GO:2001033 negative regulation of double-strand break repair via nonhomologous end joining;GO:2001032 regulation of double-strand break repair via nonhomologous end joining;GO:2000780 negative regulation of double-strand break repair		Predicted intracellular proteins			(M165)PID SYNDECAN 4 PATHWAY		0	0	0	0	0	0	0	0	0	1	0	0	0	0	0	0	0	0	0	0
UBAP2	55833	symbol	H. sapiens	55833	H. sapiens	UBAP2	0	1	0	ubiquitin associated protein 2	GO:0010468 regulation of gene expression;GO:0010556 regulation of macromolecule biosynthetic process;GO:0031326 regulation of cellular biosynthetic process		Predicted intracellular proteins; Disease related genes	Cytosol (Approved)				0	0	0	0	0	0	0	0	0	0	0	0	0	0	0	0	0	0	0	0
NUDT15	55270	symbol	H. sapiens	55270	H. sapiens	NUDT15	0	1	0	nudix hydrolase 15	GO:0006203 dGTP catabolic process;GO:0046070 dGTP metabolic process;GO:0009217 purine deoxyribonucleoside triphosphate catabolic process		Predicted intracellular proteins; ENZYME proteins:Hydrolases; Enzymes	Nucleoplasm (Supported)			(M5939)HALLMARK P53 PATHWAY	0	1	0	0	0	0	0	0	0	1	0	0	0	0	0	0	0	0	0	0
PRPF40A	55660	symbol	H. sapiens	55660	H. sapiens	PRPF40A	0	1	0	pre-mRNA processing factor 40 homolog A	GO:0045292 mRNA cis splicing, via spliceosome;GO:0032465 regulation of cytokinesis;GO:0008360 regulation of cell shape		Predicted intracellular proteins	Nuclear speckles (Enhanced)				0	0	0	0	1	0	0	0	0	0	0	0	0	1	0	0	0	0	0	0
ALDH16A1	126133	symbol	H. sapiens	126133	H. sapiens	ALDH16A1	0	1	0	aldehyde dehydrogenase 16 family member A1								0	0	0	0	0	0	0	0	0	0	0	0	0	0	0	0	0	0	0	0
LMNB1	4001	symbol	H. sapiens	4001	H. sapiens	LMNB1	0	1	0	lamin B1	GO:0051664 nuclear pore localization;GO:0090435 protein localization to nuclear envelope;GO:0007097 nuclear migration		Human disease related genes:Congenital malformations:Congenital malformations of the nervous system; Predicted intracellular proteins; Human disease related genes:Congenital disorders of metabolism:Other congenital disorders of metabolism; Disease related genes	Nuclear membrane (Supported)		(M220)PID CASPASE PATHWAY	(M5893)HALLMARK MITOTIC SPINDLE; (M5901)HALLMARK G2M CHECKPOINT; (M5925)HALLMARK E2F TARGETS	0	0	0	0	1	1	1	1	0	0	0	0	0	0	0	1	0	0	0	0
CPD	1362	symbol	H. sapiens	1362	H. sapiens	CPD	0	1	0	carboxypeptidase D	GO:0016485 protein processing;GO:0051604 protein maturation;GO:0006518 peptide metabolic process		Predicted intracellular proteins; Peptidases:Metallopeptidases; ENZYME proteins:Hydrolases; Enzymes	Cytosol (Approved)	Guanidinoethylmercaptosuccinic acid			0	0	1	0	0	0	0	1	0	0	0	0	0	0	0	0	0	0	0	0
MKNK1	8569	symbol	H. sapiens	8569	H. sapiens	MKNK1	0	1	0	MAPK interacting serine/threonine kinase 1	GO:0046777 protein autophosphorylation;GO:0018105 peptidyl-serine phosphorylation;GO:0018209 peptidyl-serine modification	yes	Kinases:CAMK Ser/Thr protein kinases; Predicted intracellular proteins; Enzymes; ENZYME proteins:Transferases	Nucleoplasm (Supported)	Fostamatinib	(M229)PID P38 ALPHA BETA DOWNSTREAM PATHWAY	(M5923)HALLMARK PI3K AKT MTOR SIGNALING	0	0	0	0	0	0	0	0	1	0	0	0	0	0	0	0	0	0	0	0
A4GALT	53947	symbol	H. sapiens	53947	H. sapiens	A4GALT	0	1	0	alpha 1,4-galactosyltransferase (P blood group)	GO:0001575 globoside metabolic process;GO:0001576 globoside biosynthetic process;GO:0006688 glycosphingolipid biosynthetic process		Enzymes; ENZYME proteins:Transferases	Mitochondria (Uncertain)				0	0	0	1	0	0	1	0	0	0	0	0	0	0	1	0	0	0	0	0
HACD2	201562	symbol	H. sapiens	201562	H. sapiens	HACD2	0	1	0	3-hydroxyacyl-CoA dehydratase 2	GO:0030497 fatty acid elongation;GO:0042761 very long-chain fatty acid biosynthetic process;GO:0035338 long-chain fatty-acyl-CoA biosynthetic process		Enzymes; ENZYME proteins:Lyases					0	0	0	1	0	0	0	0	0	0	0	0	0	0	1	0	0	0	0	0
TSPAN9	10867	symbol	H. sapiens	10867	H. sapiens	TSPAN9	0	1	0	tetraspanin 9	GO:0008150 biological_process		Transporters:Accessory Factors Involved in Transport	Golgi apparatus;Nucleoplasm (Approved); Additional: Cytosol				0	0	0	0	0	0	0	0	0	0	0	0	0	0	0	0	0	0	0	0
GRB2	2885	symbol	H. sapiens	2885	H. sapiens	GRB2	0	1	0	growth factor receptor bound protein 2	GO:0060670 branching involved in labyrinthine layer morphogenesis;GO:0060713 labyrinthine layer morphogenesis;GO:0060669 embryonic placenta morphogenesis		Cancer-related genes:Candidate cancer biomarkers; RAS pathway related proteins; Predicted intracellular proteins	Nucleoplasm (Supported)	Pegademase; 4-[(10s,14s,18s)-18-(2-Amino-2-Oxoethyl)-14-(1-Naphthylmethyl)-8,17,20-Trioxo-7,16,19-Triazaspiro[5.14]Icos-11-En-10-Yl]Benzylphosphonic Acid	(M135)PID IL5 PATHWAY; (M12771)SA PTEN PATHWAY; (M18895)SA TRKA RECEPTOR	(M5897)HALLMARK IL6 JAK STAT3 SIGNALING; (M5923)HALLMARK PI3K AKT MTOR SIGNALING; (M5921)HALLMARK COMPLEMENT	0	0	1	0	0	0	0	1	1	1	1	0	0	1	0	1	0	0	1	1
IDE	3416	symbol	H. sapiens	3416	H. sapiens	IDE	0	1	0	insulin degrading enzyme	GO:1901143 insulin catabolic process;GO:0010815 bradykinin catabolic process;GO:0150094 amyloid-beta clearance by cellular catabolic process		Predicted intracellular proteins; ENZYME proteins:Hydrolases; Enzymes; FDA approved drug targets:Small molecule drugs; Peptidases:Metallopeptidases; Predicted secreted proteins		Insulin pork; Bacitracin		(M5949)HALLMARK PEROXISOME; (M5951)HALLMARK SPERMATOGENESIS	0	0	0	0	0	0	0	0	0	0	0	0	1	0	0	0	0	0	1	1
PLEKHF1	79156	symbol	H. sapiens	79156	H. sapiens	PLEKHF1	0	1	0	pleckstrin homology and FYVE domain containing 1	GO:2001244 positive regulation of intrinsic apoptotic signaling pathway;GO:0008333 endosome to lysosome transport;GO:0007032 endosome organization		Predicted intracellular proteins; Transporters:Accessory Factors Involved in Transport					0	0	0	0	0	0	1	0	0	0	0	0	0	0	0	0	0	0	0	0
PIK3CB	5291	symbol	H. sapiens	5291	H. sapiens	PIK3CB	0	1	0	phosphatidylinositol-4,5-bisphosphate 3-kinase catalytic subunit beta	GO:0033031 positive regulation of neutrophil apoptotic process;GO:0035022 positive regulation of Rac protein signal transduction;GO:1903297 regulation of hypoxia-induced intrinsic apoptotic signaling pathway	yes	ENZYME proteins:Transferases; RAS pathway related proteins; Predicted intracellular proteins; Enzymes; Cancer-related genes:Mutational cancer driver genes; Kinases:Atypical kinases	Nucleoplasm (Supported); Additional: Midbody;Nucleoli	Caffeine; XL765	(M79)PID TRAIL PATHWAY; (M193)PID NEPHRIN NEPH1 PATHWAY; (M127)PID ERBB1 RECEPTOR PROXIMAL PATHWAY	(M5915)HALLMARK APICAL JUNCTION	0	0	0	1	1	0	0	0	1	1	0	0	1	0	0	1	1	0	1	1
ITPKB	3707	symbol	H. sapiens	3707	H. sapiens	ITPKB	0	1	0	inositol-trisphosphate 3-kinase B	GO:0033030 negative regulation of neutrophil apoptotic process;GO:0032957 inositol trisphosphate metabolic process;GO:0033029 regulation of neutrophil apoptotic process	yes	ENZYME proteins:Transferases; Predicted intracellular proteins; Enzymes; Cancer-related genes:Mutated cancer genes	Nucleoplasm (Approved)				0	0	0	1	0	0	0	0	0	0	0	0	0	0	0	0	1	0	0	0
SLC45A3	85414	symbol	H. sapiens	85414	H. sapiens	SLC45A3	0	1	0	solute carrier family 45 member 3	GO:0015766 disaccharide transport;GO:0015770 sucrose transport;GO:0015772 oligosaccharide transport		Transporters:Electrochemical Potential-driven transporters; Cancer-related genes	Vesicles (Approved); Additional: Nucleoplasm				1	0	0	0	0	0	0	0	0	0	0	0	0	0	0	0	0	0	0	0
CYB5B	80777	symbol	H. sapiens	80777	H. sapiens	CYB5B	0	1	0	cytochrome b5 type B	GO:0006809 nitric oxide biosynthetic process;GO:0046209 nitric oxide metabolic process;GO:2001057 reactive nitrogen species metabolic process		Predicted intracellular proteins	Endoplasmic reticulum (Approved); Additional: Centriolar satellite;Cytosol	Phenethyl Isothiocyanate		(M5941)HALLMARK UV RESPONSE UP; (M5924)HALLMARK MTORC1 SIGNALING	0	0	0	0	0	0	0	0	0	0	0	0	0	0	0	0	0	0	0	0
FAM213A	84293	gene_synonym	H. sapiens	84293	H. sapiens	PRXL2A	0	1	0	peroxiredoxin like 2A	GO:0045670 regulation of osteoclast differentiation;GO:0098869 cellular oxidant detoxification;GO:1990748 cellular detoxification		Predicted intracellular proteins; Predicted secreted proteins					0	0	0	0	0	0	0	0	0	0	0	0	0	0	0	0	0	0	0	0
KLRG2	346689	symbol	H. sapiens	346689	H. sapiens	KLRG2	0	1	0	killer cell lectin like receptor G2			Predicted intracellular proteins	Nucleoplasm (Uncertain)				0	0	0	0	0	0	0	0	0	0	0	0	0	0	0	0	0	0	0	0
JUP	3728	symbol	H. sapiens	3728	H. sapiens	JUP	0	1	0	junction plakoglobin	GO:0071603 endothelial cell-cell adhesion;GO:0002159 desmosome assembly;GO:0071681 cellular response to indole-3-methanol		Cancer-related genes:Candidate cancer biomarkers; Human disease related genes:Congenital malformations:Congenital malformations of the circulatory system; Disease related genes; Human disease related genes:Cardiovascular diseases:Cardiac diseases; Predicted intracellular proteins	Cell Junctions;Plasma membrane (Supported); Additional: Vesicles	Zinc; Zinc acetate	(M184)PID ECADHERIN KERATINOCYTE PATHWAY; (M266)PID NCADHERIN PATHWAY; (M156)PID ECADHERIN NASCENT AJ PATHWAY	(M5915)HALLMARK APICAL JUNCTION; (M5934)HALLMARK XENOBIOTIC METABOLISM; (M5953)HALLMARK KRAS SIGNALING UP	0	0	0	0	0	0	0	1	1	0	0	0	0	0	0	0	0	0	0	1
ARL2BP	23568	symbol	H. sapiens	23568	H. sapiens	ARL2BP	0	1	0	ADP ribosylation factor like GTPase 2 binding protein	GO:0051457 maintenance of protein location in nucleus;GO:0072595 maintenance of protein localization in organelle;GO:0032507 maintenance of protein location in cell		Predicted intracellular proteins; Human disease related genes:Nervous system diseases:Eye disease; Disease related genes	Cytosol;Nucleoplasm (Supported)			(M5945)HALLMARK HEME METABOLISM	1	0	0	0	0	0	0	0	0	0	0	0	0	0	0	0	0	0	0	0
EDEM1	9695	symbol	H. sapiens	9695	H. sapiens	EDEM1	0	1	0	ER degradation enhancing alpha-mannosidase like protein 1	GO:1904154 positive regulation of retrograde protein transport, ER to cytosol;GO:1904380 endoplasmic reticulum mannose trimming;GO:0035977 protein deglycosylation involved in glycoprotein catabolic process		Predicted intracellular proteins	Endoplasmic reticulum (Enhanced); Additional: Aggresome			(M5922)HALLMARK UNFOLDED PROTEIN RESPONSE; (M5924)HALLMARK MTORC1 SIGNALING	0	0	0	0	0	0	0	0	0	0	0	0	0	0	1	0	0	1	1	0
SHANK2	22941	symbol	H. sapiens	22941	H. sapiens	SHANK2	0	1	0	SH3 and multiple ankyrin repeat domains 2	GO:0099562 maintenance of postsynaptic density structure;GO:0098880 maintenance of postsynaptic specialization structure;GO:0035331 negative regulation of hippo signaling		Predicted intracellular proteins; Human disease related genes:Other diseases:Mental and behavioural disorders; Disease related genes	Nuclear speckles;Vesicles (Approved); Additional: Nucleoplasm;Plasma membrane				0	0	0	0	0	0	0	0	0	0	0	0	0	0	0	0	0	0	0	0
PSD	5662	symbol	H. sapiens	5662	H. sapiens	PSD	0	1	0	pleckstrin and Sec7 domain containing	GO:0032012 regulation of ARF protein signal transduction;GO:0046578 regulation of Ras protein signal transduction;GO:0051056 regulation of small GTPase mediated signal transduction		Predicted intracellular proteins	Nucleoplasm (Approved); Additional: Cytosol;Plasma membrane				0	0	0	0	0	0	0	0	0	0	0	0	0	0	0	0	1	0	0	0
ST7	7982	symbol	H. sapiens	7982	H. sapiens	ST7	0	1	0	suppression of tumorigenicity 7	GO:0030198 extracellular matrix organization;GO:0043062 extracellular structure organization;GO:0045229 external encapsulating structure organization		Predicted intracellular proteins	Nucleoplasm (Supported); Additional: Cytosol				0	0	0	0	0	0	0	0	0	0	0	0	0	0	0	0	0	0	0	0
PHC1	1911	symbol	H. sapiens	1911	H. sapiens	PHC1	0	1	0	polyhomeotic homolog 1	GO:0071300 cellular response to retinoic acid;GO:1990830 cellular response to leukemia inhibitory factor;GO:0032526 response to retinoic acid		Human disease related genes:Congenital malformations:Congenital malformations of the nervous system; Predicted intracellular proteins; Disease related genes	Nucleoplasm (Supported)				0	0	0	0	0	0	0	0	1	0	0	0	0	0	0	0	0	0	0	0
PRIMA1	145270	symbol	H. sapiens	145270	H. sapiens	PRIMA1	0	1	0	proline rich membrane anchor 1	GO:0042135 neurotransmitter catabolic process;GO:0042133 neurotransmitter metabolic process;GO:0044248 cellular catabolic process			Plasma membrane (Approved); Additional: Cytosol;Nucleoli				0	0	0	0	0	0	0	0	0	0	0	0	0	0	0	0	0	0	0	0
RBM38	55544	symbol	H. sapiens	55544	H. sapiens	RBM38	0	1	0	RNA binding motif protein 38	GO:0010830 regulation of myotube differentiation;GO:0051153 regulation of striated muscle cell differentiation;GO:0051147 regulation of muscle cell differentiation		Predicted intracellular proteins	Cytosol;Nucleoplasm (Supported)			(M5945)HALLMARK HEME METABOLISM	0	0	0	0	0	0	0	0	0	0	0	0	0	0	0	0	0	0	0	0
GPD2	2820	symbol	H. sapiens	2820	H. sapiens	GPD2	0	1	0	glycerol-3-phosphate dehydrogenase 2	GO:0006127 glycerophosphate shuttle;GO:0006116 NADH oxidation;GO:0019563 glycerol catabolic process		Predicted intracellular proteins; ENZYME proteins:Oxidoreductases; Enzymes	Mitochondria (Supported)			(M5935)HALLMARK FATTY ACID METABOLISM; (M5905)HALLMARK ADIPOGENESIS; (M5921)HALLMARK COMPLEMENT	0	0	0	1	0	0	0	0	0	0	0	0	0	0	0	0	0	1	0	0
PCGF2	7703	symbol	H. sapiens	7703	H. sapiens	PCGF2	0	1	0	polycomb group ring finger 2	GO:0070301 cellular response to hydrogen peroxide;GO:0048704 embryonic skeletal system morphogenesis;GO:0042542 response to hydrogen peroxide		Human disease related genes:Congenital malformations:Congenital malformations of the nervous system; Predicted intracellular proteins; Disease related genes	Nucleoplasm (Supported)				0	0	0	0	0	0	0	0	0	0	1	0	0	0	0	0	0	0	0	0
HNRNPA2B1	3181	symbol	H. sapiens	3181	H. sapiens	HNRNPA2B1	0	1	0	heterogeneous nuclear ribonucleoprotein A2/B1	GO:1905663 positive regulation of telomerase RNA reverse transcriptase activity;GO:1905661 regulation of telomerase RNA reverse transcriptase activity;GO:1990428 miRNA transport		Human disease related genes:Musculoskeletal diseases:Muscular diseases; Predicted intracellular proteins; Cancer-related genes; Disease related genes	Nucleoplasm (Supported)	Copper; Artenimol		(M5926)HALLMARK MYC TARGETS V1	0	0	0	0	0	0	0	0	0	1	0	0	1	0	0	1	0	0	0	0
RCC1	1104	symbol	H. sapiens	1104	H. sapiens	RCC1	0	1	0	regulator of chromosome condensation 1	GO:0007084 mitotic nuclear membrane reassembly;GO:0101024 mitotic nuclear membrane organization;GO:0031468 nuclear membrane reassembly		Predicted intracellular proteins	Nucleoplasm (Enhanced)		(M66)PID MYC ACTIV PATHWAY		0	1	0	0	1	0	1	0	0	0	0	0	0	1	0	0	0	0	0	0
TMEM154	201799	symbol	H. sapiens	201799	H. sapiens	TMEM154	0	1	0	transmembrane protein 154			Predicted intracellular proteins	Nuclear membrane (Approved); Additional: Nucleoplasm				0	0	0	0	0	0	0	0	0	0	0	0	0	0	0	0	0	0	0	0
TEAD2	8463	symbol	H. sapiens	8463	H. sapiens	TEAD2	0	1	0	TEA domain transcription factor 2	GO:0048368 lateral mesoderm development;GO:0048339 paraxial mesoderm development;GO:0035329 hippo signaling		Transcription factors:Helix-turn-helix domains; Predicted intracellular proteins	Nucleoplasm (Supported)				0	0	0	0	0	0	0	0	1	0	1	0	0	0	0	0	0	0	0	0
RIPK2	8767	symbol	H. sapiens	8767	H. sapiens	RIPK2	0	1	0	receptor interacting serine/threonine kinase 2	GO:0070427 nucleotide-binding oligomerization domain containing 1 signaling pathway;GO:0033079 immature T cell proliferation;GO:0033080 immature T cell proliferation in thymus	yes	Predicted intracellular proteins; Kinases:TKL Ser/Thr protein kinases; Enzymes; ENZYME proteins:Transferases	Cytosol (Enhanced)	Fostamatinib	(M37)PID NFKAPPAB CANONICAL PATHWAY; (M54)PID IL12 2PATHWAY; (M153)PID P75 NTR PATHWAY	(M5911)HALLMARK INTERFERON ALPHA RESPONSE; (M5890)HALLMARK TNFA SIGNALING VIA NFKB; (M5913)HALLMARK INTERFERON GAMMA RESPONSE	0	0	0	0	0	0	0	0	0	1	0	1	0	0	0	1	0	0	1	1
RBM14	10432	symbol	H. sapiens	10432	H. sapiens	RBM14	0	1	0	RNA binding motif protein 14	GO:0046600 negative regulation of centriole replication;GO:0010826 negative regulation of centrosome duplication;GO:0046606 negative regulation of centrosome cycle		Predicted intracellular proteins	Nuclear speckles (Supported)			(M5901)HALLMARK G2M CHECKPOINT	0	0	0	0	0	0	0	0	0	0	0	0	0	1	0	0	0	0	0	1
CERS6	253782	symbol	H. sapiens	253782	H. sapiens	CERS6	0	1	0	ceramide synthase 6	GO:0046513 ceramide biosynthetic process;GO:0006672 ceramide metabolic process;GO:0030148 sphingolipid biosynthetic process		Enzymes; ENZYME proteins:Transferases					0	0	0	1	0	0	0	0	0	0	0	0	0	0	0	0	0	0	0	0
DDX19B	11269	symbol	H. sapiens	11269	H. sapiens	DDX19B	0	1	0	DEAD-box helicase 19B	GO:0016973 poly(A)+ mRNA export from nucleus;GO:0006406 mRNA export from nucleus;GO:0006405 RNA export from nucleus		Predicted intracellular proteins; Transporters:Transporter channels and pores; ENZYME proteins:Hydrolases; Enzymes	Nucleoplasm (Uncertain)				0	0	0	0	0	0	0	0	0	0	0	0	0	0	0	0	0	0	0	0
LCMT2	9836	symbol	H. sapiens	9836	H. sapiens	LCMT2	0	1	0	leucine carboxyl methyltransferase 2	GO:0031590 wybutosine metabolic process;GO:0031591 wybutosine biosynthetic process;GO:1901659 glycosyl compound biosynthetic process		Predicted intracellular proteins; Enzymes; ENZYME proteins:Transferases	Cytosol (Approved)	Leucine			0	0	0	0	0	0	0	0	0	0	0	0	0	0	1	0	0	0	0	0
PFAS	5198	symbol	H. sapiens	5198	H. sapiens	PFAS	0	1	0	phosphoribosylformylglycinamidine synthase	GO:0097065 anterior head development;GO:0006189 'de novo' IMP biosynthetic process;GO:0097292 XMP metabolic process		Predicted intracellular proteins; ENZYME proteins:Ligase; Enzymes	Vesicles (Approved)	Glutamic acid			0	0	0	0	0	0	0	0	0	0	0	0	0	0	1	0	0	0	0	0
GLS	2744	symbol	H. sapiens	2744	H. sapiens	GLS	0	1	0	glutaminase	GO:0006543 glutamine catabolic process;GO:0006537 glutamate biosynthetic process;GO:0090461 intracellular glutamate homeostasis		Potential drug targets; Disease related genes; Predicted intracellular proteins; ENZYME proteins:Hydrolases; Enzymes; Human disease related genes:Nervous system diseases:Epilepsy	Mitochondria (Supported)	Glutamic acid		(M5941)HALLMARK UV RESPONSE UP	0	0	0	1	0	0	0	0	0	0	0	0	0	0	0	0	0	0	0	0
RBMS1	5937	symbol	H. sapiens	5937	H. sapiens	RBMS1	0	1	0	RNA binding motif single stranded interacting protein 1	GO:0006260 DNA replication;GO:0006259 DNA metabolic process;GO:0006396 RNA processing		Predicted intracellular proteins	Cytosol (Enhanced)				0	0	0	0	0	0	0	0	0	1	0	0	0	0	0	0	0	0	0	0
LPGAT1	9926	symbol	H. sapiens	9926	H. sapiens	LPGAT1	0	1	0	lysophosphatidylglycerol acyltransferase 1	GO:0036149 phosphatidylinositol acyl-chain remodeling;GO:0036148 phosphatidylglycerol acyl-chain remodeling;GO:0036152 phosphatidylethanolamine acyl-chain remodeling		Enzymes; ENZYME proteins:Transferases					0	0	0	1	0	0	0	0	0	0	0	0	0	0	0	0	0	0	0	0
GSE1	23199	symbol	H. sapiens	23199	H. sapiens	GSE1	0	1	0	Gse1 coiled-coil protein			Predicted intracellular proteins	Mitochondria (Approved); Additional: Nucleoplasm				0	0	0	0	0	0	0	0	0	0	0	0	0	0	0	0	0	0	0	0
STRA6	64220	symbol	H. sapiens	64220	H. sapiens	STRA6	0	1	0	signaling receptor and transporter of retinol STRA6	GO:0061143 alveolar primary septum development;GO:0071938 vitamin A transport;GO:0071939 vitamin A import into cell		Transporters:Electrochemical Potential-driven transporters; Human disease related genes:Congenital malformations:Congenital malformations of eye; Potential drug targets; Disease related genes					0	0	0	0	0	0	0	0	0	0	1	0	0	0	0	0	0	0	0	0
MED27	9442	symbol	H. sapiens	9442	H. sapiens	MED27	0	1	0	mediator complex subunit 27	GO:0032968 positive regulation of transcription elongation by RNA polymerase II;GO:0035019 somatic stem cell population maintenance;GO:0051123 RNA polymerase II preinitiation complex assembly		Human disease related genes:Congenital malformations:Congenital malformations of the nervous system; Predicted intracellular proteins; Disease related genes	Nucleoli;Nucleoplasm (Supported); Additional: Cytosol				0	0	0	1	0	0	0	0	0	0	0	0	0	0	0	0	0	0	1	0
FAM207A	85395	gene_synonym	H. sapiens	85395	H. sapiens	SLX9	0	1	0	SLX9 ribosome biogenesis factor	GO:0000462 maturation of SSU-rRNA from tricistronic rRNA transcript (SSU-rRNA, 5.8S rRNA, LSU-rRNA);GO:0030490 maturation of SSU-rRNA;GO:0042274 ribosomal small subunit biogenesis		Predicted intracellular proteins	Nucleoli (Supported); Additional: Nucleoplasm				0	0	0	0	0	0	0	0	0	0	0	0	0	0	0	0	0	0	0	0
AKAP7	9465	symbol	H. sapiens	9465	H. sapiens	AKAP7	0	1	0	A-kinase anchoring protein 7	GO:0010738 regulation of protein kinase A signaling;GO:0050804 modulation of chemical synaptic transmission;GO:0099177 regulation of trans-synaptic signaling		Predicted intracellular proteins	Vesicles (Approved)			(M5916)HALLMARK APICAL SURFACE	0	0	0	0	0	0	0	0	0	0	0	0	0	0	0	0	0	0	0	0
BDNF	627	symbol	H. sapiens	627	H. sapiens	BDNF	0	1	0	brain derived neurotrophic factor	GO:0031550 positive regulation of brain-derived neurotrophic factor receptor signaling pathway;GO:0031548 regulation of brain-derived neurotrophic factor receptor signaling pathway;GO:0031547 brain-derived neurotrophic factor receptor signaling pathway		Cancer-related genes:Candidate cancer biomarkers; RAS pathway related proteins; Predicted intracellular proteins; Human disease related genes:Other diseases:Mental and behavioural disorders; Predicted secreted proteins		CX717; Copper; Chondroitin sulfate; Esketamine	(M142)PID AJDISS 2PATHWAY; (M100)PID SHP2 PATHWAY; (M187)PID TRKR PATHWAY	(M5942)HALLMARK UV RESPONSE DN; (M5930)HALLMARK EPITHELIAL MESENCHYMAL TRANSITION	0	0	0	0	0	0	0	0	1	0	0	0	1	0	0	0	0	0	0	1
BCL7B	9275	symbol	H. sapiens	9275	H. sapiens	BCL7B	0	1	0	BAF chromatin remodeling complex subunit BCL7B	GO:2000819 regulation of nucleotide-excision repair;GO:0070316 regulation of G0 to G1 transition;GO:1902459 positive regulation of stem cell population maintenance		Predicted intracellular proteins; Disease related genes; Human disease related genes:Other congenital disorders:Chromosomal abnormalities	Nucleoplasm (Approved)				0	0	0	0	0	0	0	0	0	1	0	0	0	1	0	0	0	0	0	0
KIAA0513	9764	symbol	H. sapiens	9764	H. sapiens	KIAA0513	0	1	0	KIAA0513			Predicted intracellular proteins	Cytosol (Approved)				0	0	0	0	0	0	0	0	0	0	0	0	0	0	0	0	0	0	0	0
CUL1	8454	symbol	H. sapiens	8454	H. sapiens	CUL1	0	1	0	cullin 1	GO:0031146 SCF-dependent proteasomal ubiquitin-dependent protein catabolic process;GO:0000082 G1/S transition of mitotic cell cycle;GO:0044843 cell cycle G1/S phase transition		Cancer-related genes:Mutational cancer driver genes; Predicted intracellular proteins	Nucleoplasm (Supported); Additional: Nucleoli		(M31)PID BETA CATENIN DEG PATHWAY; (M17)PID NOTCH PATHWAY; (M223)PID BETA CATENIN NUC PATHWAY	(M5903)HALLMARK NOTCH SIGNALING; (M5895)HALLMARK WNT BETA CATENIN SIGNALING; (M5901)HALLMARK G2M CHECKPOINT	1	1	0	0	1	0	0	0	1	0	0	0	0	0	0	1	0	0	1	0
PSMG3	84262	symbol	H. sapiens	84262	H. sapiens	PSMG3	0	1	0	proteasome assembly chaperone 3	GO:0043248 proteasome assembly;GO:0051131 chaperone-mediated protein complex assembly;GO:0065003 protein-containing complex assembly		Predicted intracellular proteins					0	0	0	0	0	0	0	0	0	0	0	0	0	0	0	0	0	0	0	0
SENP2	59343	symbol	H. sapiens	59343	H. sapiens	SENP2	0	1	0	SUMO specific peptidase 2	GO:0016926 protein desumoylation;GO:0031648 protein destabilization;GO:0016925 protein sumoylation		Peptidases:Cysteine-type peptidases; Transporters:Transporter channels and pores; Predicted intracellular proteins; Enzymes	Cytosol (Supported)		(M5493)WNT SIGNALING		0	0	0	0	0	0	0	0	1	0	0	0	0	0	0	0	0	0	1	0
FZD3	7976	symbol	H. sapiens	7976	H. sapiens	FZD3	0	1	0	frizzled class receptor 3	GO:0045976 negative regulation of mitotic cell cycle, embryonic;GO:0036514 dopaminergic neuron axon guidance;GO:1904938 planar cell polarity pathway involved in axon guidance		G-protein coupled receptors:Family fz/smo receptors; Predicted intracellular proteins; G-protein coupled receptors:GPCRs excl olfactory receptors	Vesicles (Approved); Additional: Nucleoplasm		(M5493)WNT SIGNALING		0	0	0	0	0	0	0	0	1	0	1	0	1	1	0	0	0	0	0	0
HNRNPK	3190	symbol	H. sapiens	3190	H. sapiens	HNRNPK	0	1	0	heterogeneous nuclear ribonucleoprotein K	GO:1905599 positive regulation of low-density lipoprotein receptor activity;GO:1902165 regulation of intrinsic apoptotic signaling pathway in response to DNA damage by p53 class mediator;GO:0010988 regulation of low-density lipoprotein particle clearance		Human disease related genes:Congenital malformations:Other congenital malformations; Predicted intracellular proteins; Disease related genes	Nucleoplasm (Enhanced)	Artenimol; Phenethyl Isothiocyanate			0	0	0	0	0	0	0	0	0	1	0	0	0	0	0	0	0	0	0	0
BCL11B	64919	symbol	H. sapiens	64919	H. sapiens	BCL11B	0	1	0	BCL11 transcription factor B	GO:0071678 olfactory bulb axon guidance;GO:0097534 lymphoid lineage cell migration;GO:0097535 lymphoid lineage cell migration into thymus		Transcription factors:Zinc-coordinating DNA-binding domains; Disease related genes; Predicted intracellular proteins; Human disease related genes:Immune system diseases:Primary immunodeficiency; Cancer-related genes; Human disease related genes:Other diseases:Mental and behavioural disorders	Nucleoplasm (Approved); Additional: Nucleoli fibrillar center			(M5906)HALLMARK ESTROGEN RESPONSE EARLY	0	0	0	0	0	0	0	0	0	1	0	0	0	0	0	0	0	0	0	0
GALT	2592	symbol	H. sapiens	2592	H. sapiens	GALT	0	1	0	galactose-1-phosphate uridylyltransferase	GO:0033499 galactose catabolic process via UDP-galactose;GO:0006011 UDP-glucose metabolic process;GO:0019388 galactose catabolic process		Potential drug targets; Disease related genes; ENZYME proteins:Transferases; Predicted intracellular proteins; Enzymes; Human disease related genes:Congenital disorders of metabolism:Congenital disorders of carbohydrate metabolism	Cytosol (Approved)				0	0	0	0	0	0	0	0	0	0	0	0	0	0	0	0	0	1	0	0
SLC35F6	54978	symbol	H. sapiens	54978	H. sapiens	SLC35F6	0	1	0	solute carrier family 35 member F6	GO:1901029 negative regulation of mitochondrial outer membrane permeabilization involved in apoptotic signaling pathway;GO:0035795 negative regulation of mitochondrial membrane permeability;GO:1905709 negative regulation of membrane permeability		Transporters:Electrochemical Potential-driven transporters	Vesicles (Approved); Additional: Cytosol;Nucleoplasm				0	0	0	0	0	0	1	0	0	0	0	0	0	0	0	0	0	0	0	0
VAV2	7410	symbol	H. sapiens	7410	H. sapiens	VAV2	0	1	0	vav guanine nucleotide exchange factor 2	GO:0002433 immune response-regulating cell surface receptor signaling pathway involved in phagocytosis;GO:0038096 Fc-gamma receptor signaling pathway involved in phagocytosis;GO:0002431 Fc receptor mediated stimulatory signaling pathway		Transporters:Transporter channels and pores; Predicted intracellular proteins	Vesicles (Approved)		(M273)PID EPHA2 FWD PATHWAY; (M17200)SA B CELL RECEPTOR COMPLEXES; (M72)PID NECTIN PATHWAY	(M5944)HALLMARK ANGIOGENESIS; (M5942)HALLMARK UV RESPONSE DN; (M5915)HALLMARK APICAL JUNCTION	0	0	0	0	0	0	0	1	0	0	0	1	0	0	0	0	1	0	0	1
NAXD	55739	symbol	H. sapiens	55739	H. sapiens	NAXD	0	1	0	NAD(P)HX dehydratase	GO:0110051 metabolite repair;GO:0034356 NAD biosynthesis via nicotinamide riboside salvage pathway;GO:0009435 NAD biosynthetic process		Potential drug targets; Human disease related genes:Nervous system diseases:Neurodegenerative diseases; Disease related genes; Predicted intracellular proteins; Enzymes; ENZYME proteins:Lyases					0	0	0	0	0	0	0	0	0	0	0	0	0	0	0	0	0	0	0	0
NUP210	23225	symbol	H. sapiens	23225	H. sapiens	NUP210	0	1	0	nucleoporin 210	GO:0051028 mRNA transport;GO:0050657 nucleic acid transport;GO:0050658 RNA transport		Transporters:Transporter channels and pores					0	0	0	0	1	0	0	0	0	0	0	0	1	0	0	1	0	1	0	0
CHORDC1	26973	symbol	H. sapiens	26973	H. sapiens	CHORDC1	0	1	0	cysteine and histidine rich domain containing 1	GO:1900034 regulation of cellular response to heat;GO:0051298 centrosome duplication;GO:0010824 regulation of centrosome duplication		Predicted intracellular proteins	Cytosol (Approved)				0	0	0	0	0	0	0	0	0	1	0	0	0	1	0	0	0	0	0	0
PTK2	5747	symbol	H. sapiens	5747	H. sapiens	PTK2	0	1	0	protein tyrosine kinase 2	GO:0120041 positive regulation of macrophage proliferation;GO:0035995 detection of muscle stretch;GO:0120040 regulation of macrophage proliferation	yes	Cancer-related genes:Candidate cancer biomarkers; Potential drug targets; Disease related genes; ENZYME proteins:Transferases; Predicted intracellular proteins; Enzymes; Kinases:Tyr protein kinases	Focal adhesion sites (Supported); Additional: Cytosol;Vesicles	Endostatin; 7-PYRIDIN-2-YL-N-(3,4,5-TRIMETHOXYPHENYL)-7H-PYRROLO[2,3-D]PYRIMIDIN-2-AMINE; 2-({5-CHLORO-2-[(2-METHOXY-4-MORPHOLIN-4-YLPHENYL)AMINO]PYRIMIDIN-4-YL}AMINO)-N-METHYLBENZAMIDE; Fostamatinib	(M273)PID EPHA2 FWD PATHWAY; (M125)PID IGF1 PATHWAY; (M72)PID NECTIN PATHWAY	(M5944)HALLMARK ANGIOGENESIS; (M5902)HALLMARK APOPTOSIS; (M5915)HALLMARK APICAL JUNCTION	0	0	0	0	0	0	0	1	1	0	0	1	0	0	0	0	0	0	0	1
ZMAT5	55954	symbol	H. sapiens	55954	H. sapiens	ZMAT5	0	1	0	zinc finger matrin-type 5	GO:0008380 RNA splicing;GO:0006397 mRNA processing;GO:0016071 mRNA metabolic process		Predicted intracellular proteins	Nucleoplasm (Supported)				0	0	0	0	0	0	0	0	0	0	0	0	0	0	0	0	0	0	0	0
UBL4A	8266	symbol	H. sapiens	8266	H. sapiens	UBL4A	0	1	0	ubiquitin like 4A	GO:0006620 post-translational protein targeting to endoplasmic reticulum membrane;GO:0071816 tail-anchored membrane protein insertion into ER membrane;GO:0045048 protein insertion into ER membrane		Predicted intracellular proteins	Cytosol;Nucleoplasm (Supported)				0	0	0	0	0	0	1	0	0	0	0	0	0	0	0	0	0	0	1	0
TGOLN2	10618	symbol	H. sapiens	10618	H. sapiens	TGOLN2	0	1	0	trans-golgi network protein 2				Golgi apparatus (Enhanced); Additional: Nucleoplasm				0	0	1	0	0	0	0	0	0	0	0	0	0	0	0	0	0	0	0	0
ST3GAL4	6484	symbol	H. sapiens	6484	H. sapiens	ST3GAL4	0	1	0	ST3 beta-galactoside alpha-2,3-sialyltransferase 4	GO:1990743 protein sialylation;GO:0097503 sialylation;GO:0030259 lipid glycosylation		Predicted intracellular proteins; Enzymes; ENZYME proteins:Transferases				(M5947)HALLMARK IL2 STAT5 SIGNALING	0	0	0	1	0	0	0	0	0	0	0	0	0	0	1	0	0	1	0	0
YWHAZ	7534	symbol	H. sapiens	7534	H. sapiens	YWHAZ	0	1	0	tyrosine 3-monooxygenase/tryptophan 5-monooxygenase activation protein zeta	GO:0090168 Golgi reassembly;GO:0051683 establishment of Golgi localization;GO:0048308 organelle inheritance		Predicted intracellular proteins; Transporters:Accessory Factors Involved in Transport		Phenethyl Isothiocyanate	(M199)PID P38 MK2 PATHWAY; (M182)PID IL3 PATHWAY; (M247)PID INSULIN GLUCOSE PATHWAY	(M5922)HALLMARK UNFOLDED PROTEIN RESPONSE	0	1	1	0	1	1	1	1	1	0	0	0	0	0	0	1	0	0	1	0
TUBG1	7283	symbol	H. sapiens	7283	H. sapiens	TUBG1	0	1	0	tubulin gamma 1	GO:0000212 meiotic spindle organization;GO:0007020 microtubule nucleation;GO:0046785 microtubule polymerization		Human disease related genes:Congenital malformations:Congenital malformations of the nervous system; Predicted intracellular proteins; FDA approved drug targets:Small molecule drugs; Disease related genes		Vinblastine	(M129)PID PLK1 PATHWAY	(M5915)HALLMARK APICAL JUNCTION; (M5924)HALLMARK MTORC1 SIGNALING; (M5925)HALLMARK E2F TARGETS	0	1	0	0	1	0	0	0	0	0	0	0	0	0	0	0	0	0	0	0
BPNT1	10380	symbol	H. sapiens	10380	H. sapiens	BPNT1	0	1	0	3'(2'), 5'-bisphosphate nucleotidase 1	GO:0034035 purine ribonucleoside bisphosphate metabolic process;GO:0050427 3'-phosphoadenosine 5'-phosphosulfate metabolic process;GO:0046854 phosphatidylinositol phosphate biosynthetic process		Predicted intracellular proteins; ENZYME proteins:Hydrolases; Enzymes	Nuclear speckles (Approved)		(M12771)SA PTEN PATHWAY	(M5937)HALLMARK GLYCOLYSIS	0	0	0	1	0	0	0	0	0	0	0	0	0	0	0	0	0	0	0	0
FMC1	154791	symbol	H. sapiens	154791	H. sapiens	FMC1	0	1	0	formation of mitochondrial complex V assembly factor 1 homolog	GO:0033615 mitochondrial proton-transporting ATP synthase complex assembly;GO:0043461 proton-transporting ATP synthase complex assembly;GO:0061469 regulation of type B pancreatic cell proliferation		Predicted intracellular proteins	Mitochondria (Approved)				0	0	0	0	0	0	0	0	0	0	0	0	0	0	0	0	0	0	0	0
GTF2A1L	11036	symbol	H. sapiens	11036	H. sapiens	GTF2A1L	0	1	0	general transcription factor IIA subunit 1 like	GO:0006367 transcription initiation at RNA polymerase II promoter;GO:0006352 DNA-templated transcription initiation;GO:0050890 cognition		Predicted intracellular proteins	Nucleoplasm (Supported); Additional: Cytosol				0	0	0	0	0	0	0	0	0	0	0	0	0	0	0	0	0	0	0	0
ANKRD40	91369	symbol	H. sapiens	91369	H. sapiens	ANKRD40	0	1	0	ankyrin repeat domain 40	GO:0008150 biological_process		Predicted intracellular proteins	Golgi apparatus (Approved); Additional: Cytosol;Nucleoli fibrillar center				0	0	0	0	0	0	0	0	0	0	0	0	0	0	0	0	0	0	0	0
LCLAT1	253558	symbol	H. sapiens	253558	H. sapiens	LCLAT1	0	1	0	lysocardiolipin acyltransferase 1	GO:0035965 cardiolipin acyl-chain remodeling;GO:0036149 phosphatidylinositol acyl-chain remodeling;GO:0016024 CDP-diacylglycerol biosynthetic process		Enzymes; ENZYME proteins:Transferases	Endoplasmic reticulum (Supported); Additional: Cytosol			(M5947)HALLMARK IL2 STAT5 SIGNALING	0	0	0	1	0	0	0	0	0	0	0	0	0	0	0	0	0	0	0	0
LACTB	114294	symbol	H. sapiens	114294	H. sapiens	LACTB	0	1	0	lactamase beta	GO:0019216 regulation of lipid metabolic process;GO:0006629 lipid metabolic process;GO:0006508 proteolysis		Peptidases:Serine-type peptidases; Predicted intracellular proteins; Enzymes	Mitochondria (Supported)				0	0	0	0	0	0	0	0	0	0	0	0	0	0	0	0	0	0	0	0
ASF1B	55723	symbol	H. sapiens	55723	H. sapiens	ASF1B	0	1	0	anti-silencing function 1B histone chaperone	GO:0006335 DNA replication-dependent chromatin assembly;GO:0001835 blastocyst hatching;GO:0035188 hatching		Predicted intracellular proteins	Nucleoplasm (Supported)			(M5925)HALLMARK E2F TARGETS	0	0	0	0	0	0	0	0	0	0	1	0	0	0	0	0	0	0	0	0
ACTR1A	10121	symbol	H. sapiens	10121	H. sapiens	ACTR1A	0	1	0	actin related protein 1A	GO:0016192 vesicle-mediated transport;GO:0006810 transport;GO:0051234 establishment of localization		Predicted intracellular proteins	Microtubules (Approved)				0	0	1	0	1	0	0	0	0	0	0	0	1	0	1	0	0	0	1	0
MPP5	64398	gene_synonym	H. sapiens	64398	H. sapiens	PALS1	0	1	0	protein associated with LIN7 1, MAGUK p55 family member	GO:0035750 protein localization to myelin sheath abaxonal region;GO:0016332 establishment or maintenance of polarity of embryonic epithelium;GO:0032287 peripheral nervous system myelin maintenance	yes	Predicted intracellular proteins	Nucleoplasm (Uncertain); Additional: Cytosol;Plasma membrane			(M5915)HALLMARK APICAL JUNCTION	0	0	0	0	0	0	1	0	0	0	1	0	0	0	0	0	0	0	0	0
PSRC1	84722	symbol	H. sapiens	84722	H. sapiens	PSRC1	0	1	0	proline and serine rich coiled-coil 1	GO:0045737 positive regulation of cyclin-dependent protein serine/threonine kinase activity;GO:1904031 positive regulation of cyclin-dependent protein kinase activity;GO:0031116 positive regulation of microtubule polymerization		Predicted intracellular proteins	Cytosol (Supported); Additional: Nucleoplasm				0	1	0	0	1	1	0	0	0	0	0	0	0	1	0	0	0	0	0	0
GATAD2A	54815	symbol	H. sapiens	54815	H. sapiens	GATAD2A	0	1	0	GATA zinc finger domain containing 2A	GO:0042659 regulation of cell fate specification;GO:0006305 DNA alkylation;GO:0006306 DNA methylation		Transcription factors:Zinc-coordinating DNA-binding domains; Predicted intracellular proteins	Nucleoplasm (Enhanced)		(M101)PID HDAC CLASSI PATHWAY		0	0	0	0	0	0	0	0	0	1	0	0	0	0	0	0	0	0	0	0
FAM234A	83986	symbol	H. sapiens	83986	H. sapiens	FAM234A	0	1	0	family with sequence similarity 234 member A	GO:0008150 biological_process		Predicted intracellular proteins	Mitochondria (Approved); Additional: Nucleoplasm				0	0	0	0	0	0	0	0	0	0	0	0	0	0	0	0	0	0	0	0
SNRPB	6628	symbol	H. sapiens	6628	H. sapiens	SNRPB	0	1	0	small nuclear ribonucleoprotein polypeptides B and B1	GO:0036261 7-methylguanosine cap hypermethylation;GO:1903241 U2-type prespliceosome assembly;GO:0036260 RNA capping		Human disease related genes:Congenital malformations:Other congenital malformations; Predicted intracellular proteins; Disease related genes	Nucleoplasm (Supported)			(M5925)HALLMARK E2F TARGETS	0	0	0	0	0	0	0	0	0	0	0	0	0	0	0	0	0	0	0	0
RBM3	5935	symbol	H. sapiens	5935	H. sapiens	RBM3	0	1	0	RNA binding motif protein 3	GO:0048026 positive regulation of mRNA splicing, via spliceosome;GO:0050685 positive regulation of mRNA processing;GO:0033120 positive regulation of RNA splicing		Predicted intracellular proteins	Nucleoplasm (Enhanced)				0	0	0	0	0	0	0	0	0	0	0	0	0	0	0	0	0	0	0	0
SLC35A4	113829	symbol	H. sapiens	113829	H. sapiens	SLC35A4	0	1	0	solute carrier family 35 member A4	GO:0090481 pyrimidine nucleotide-sugar transmembrane transport;GO:0015780 nucleotide-sugar transmembrane transport;GO:1901264 carbohydrate derivative transport		Transporters:Electrochemical Potential-driven transporters	Nucleoplasm (Approved); Additional: Cytosol				0	0	0	0	0	0	0	0	0	0	0	0	0	0	0	0	0	0	0	0
KTI12	112970	symbol	H. sapiens	112970	H. sapiens	KTI12	0	1	0	KTI12 chromatin associated homolog	GO:0002098 tRNA wobble uridine modification;GO:0002097 tRNA wobble base modification;GO:0006400 tRNA modification		Predicted intracellular proteins	Cytoplasmic bodies;Nuclear speckles (Approved)				0	0	0	0	0	0	0	0	0	0	0	0	0	0	0	0	0	0	0	0
NEMP1	23306	symbol	H. sapiens	23306	H. sapiens	NEMP1	0	1	0	nuclear envelope integral membrane protein 1	GO:0071763 nuclear membrane organization;GO:0006998 nuclear envelope organization;GO:0006997 nucleus organization		Transporters	Nucleoplasm (Approved)				0	0	0	0	0	0	1	0	0	0	0	0	0	0	0	0	0	0	0	0
VASH1	22846	symbol	H. sapiens	22846	H. sapiens	VASH1	0	1	0	vasohibin 1	GO:1901491 negative regulation of lymphangiogenesis;GO:1901490 regulation of lymphangiogenesis;GO:0060716 labyrinthine layer blood vessel development		Predicted secreted proteins; Predicted intracellular proteins; ENZYME proteins:Hydrolases; Enzymes					0	0	0	0	0	0	0	0	0	0	1	0	0	0	0	0	0	0	0	0
FOXA2	3170	symbol	H. sapiens	3170	H. sapiens	FOXA2	0	1	0	forkhead box A2	GO:0061986 negative regulation of transcription by glucose;GO:0061987 negative regulation of transcription from RNA polymerase II promoter by glucose;GO:0033132 negative regulation of glucokinase activity		Transcription factors:Helix-turn-helix domains; Cancer-related genes:Mutational cancer driver genes; Predicted intracellular proteins	Cell Junctions;Nucleoplasm (Supported)		(M285)PID HNF3A PATHWAY; (M106)PID HNF3B PATHWAY; (M219)PID HEDGEHOG GLI PATHWAY	(M5957)HALLMARK PANCREAS BETA CELLS	0	0	0	0	0	0	0	0	0	0	1	0	0	0	0	0	0	0	0	0
TMEM127	55654	symbol	H. sapiens	55654	H. sapiens	TMEM127	0	1	0	transmembrane protein 127	GO:0032007 negative regulation of TOR signaling;GO:0007032 endosome organization;GO:0032006 regulation of TOR signaling		Potential drug targets; Disease related genes; Cancer-related genes; Human disease related genes:Cancers:Cancers of endocrine organs; Transporters					0	0	0	0	0	0	1	0	0	0	0	0	0	0	0	0	0	0	0	0
EZR	7430	symbol	H. sapiens	7430	H. sapiens	EZR	0	1	0	ezrin	GO:0072697 protein localization to cell cortex;GO:1902896 terminal web assembly;GO:0043622 cortical microtubule organization		Cancer-related genes:Candidate cancer biomarkers; Predicted intracellular proteins; Cancer-related genes:Mutated cancer genes	Plasma membrane (Supported)		(M240)PID SYNDECAN 2 PATHWAY; (M94)PID FAS PATHWAY; (M12)PID RHOA PATHWAY	(M5893)HALLMARK MITOTIC SPINDLE	0	0	0	0	0	1	0	0	0	1	0	0	0	0	0	0	0	0	0	1
CALU	813	symbol	H. sapiens	813	H. sapiens	CALU	0	1	0	calumenin	GO:0008150 biological_process		Predicted intracellular proteins	Endoplasmic reticulum (Enhanced)			(M5930)HALLMARK EPITHELIAL MESENCHYMAL TRANSITION	0	0	0	0	0	0	0	0	0	0	0	0	0	0	0	0	0	0	0	0
ZNF451	26036	symbol	H. sapiens	26036	H. sapiens	ZNF451	0	1	0	zinc finger protein 451	GO:0060633 negative regulation of transcription initiation by RNA polymerase II;GO:2000143 negative regulation of DNA-templated transcription initiation;GO:0016925 protein sumoylation		Transcription factors:Zinc-coordinating DNA-binding domains; Predicted intracellular proteins	Nucleoplasm (Approved)				0	0	0	0	0	0	0	0	0	0	0	0	0	0	0	0	0	0	1	0
OSBPL3	26031	symbol	H. sapiens	26031	H. sapiens	OSBPL3	0	1	0	oxysterol binding protein like 3	GO:0006699 bile acid biosynthetic process;GO:0008206 bile acid metabolic process;GO:0015918 sterol transport		Predicted intracellular proteins	Cytosol (Supported); Additional: Nucleoli				0	0	0	1	0	0	0	0	0	0	0	0	0	0	0	0	0	0	0	0
MAPK3	5595	symbol	H. sapiens	5595	H. sapiens	MAPK3	0	1	0	mitogen-activated protein kinase 3	GO:0090170 regulation of Golgi inheritance;GO:0072584 caveolin-mediated endocytosis;GO:0120041 positive regulation of macrophage proliferation	yes	Cancer-related genes:Candidate cancer biomarkers; Kinases:CMGC Ser/Thr protein kinases; ENZYME proteins:Transferases; RAS pathway related proteins; Predicted intracellular proteins; Enzymes; FDA approved drug targets:Small molecule drugs	Nucleoplasm (Supported)	Sulindac; Arsenic trioxide; Purvalanol; 5-iodotubercidin; Seliciclib; Cholecystokinin; Ulixertinib	(M64)PID S1P S1P4 PATHWAY; (M134)PID TCR RAS PATHWAY; (M120)PID ARF6 DOWNSTREAM PATHWAY		0	0	0	0	1	0	0	1	1	1	1	0	1	1	0	1	0	0	0	1
PAFAH2	5051	symbol	H. sapiens	5051	H. sapiens	PAFAH2	0	1	0	platelet activating factor acetylhydrolase 2	GO:0007596 blood coagulation;GO:0050817 coagulation;GO:0007599 hemostasis		Predicted intracellular proteins; Enzymes; ENZYME proteins:Hydrolases; ENZYME proteins:Transferases					0	0	0	0	0	0	0	0	0	0	0	0	0	0	0	0	0	0	0	0
NDUFB6	4712	symbol	H. sapiens	4712	H. sapiens	NDUFB6	0	1	0	NADH:ubiquinone oxidoreductase subunit B6	GO:0006120 mitochondrial electron transport, NADH to ubiquinone;GO:0010257 NADH dehydrogenase complex assembly;GO:0032981 mitochondrial respiratory chain complex I assembly		Predicted intracellular proteins	Mitochondria (Enhanced)	NADH		(M5936)HALLMARK OXIDATIVE PHOSPHORYLATION	0	0	0	0	0	0	0	0	0	0	0	0	1	0	1	0	0	0	0	0
USP22	23326	symbol	H. sapiens	23326	H. sapiens	USP22	0	1	0	ubiquitin specific peptidase 22	GO:0016579 protein deubiquitination;GO:0070646 protein modification by small protein removal;GO:0045931 positive regulation of mitotic cell cycle		Peptidases:Cysteine-type peptidases; Predicted intracellular proteins; ENZYME proteins:Hydrolases; Enzymes	Nuclear speckles (Approved)				0	0	0	0	0	0	0	0	0	1	1	0	0	1	0	0	0	0	1	0
MYO9A	4649	symbol	H. sapiens	4649	H. sapiens	MYO9A	0	1	0	myosin IXA	GO:0150011 regulation of neuron projection arborization;GO:0045198 establishment of epithelial cell apical/basal polarity;GO:0035089 establishment of apical/basal cell polarity		Human disease related genes:Nervous system diseases:Other nervous and sensory system diseases; Predicted intracellular proteins; Disease related genes	Plasma membrane (Approved)				0	0	0	0	0	0	0	1	0	0	1	0	0	0	0	0	1	0	0	0
CYTH2	9266	symbol	H. sapiens	9266	H. sapiens	CYTH2	0	1	0	cytohesin 2	GO:0032012 regulation of ARF protein signal transduction;GO:0046578 regulation of Ras protein signal transduction;GO:0051056 regulation of small GTPase mediated signal transduction		Predicted intracellular proteins	Cytosol (Supported); Additional: Golgi apparatus;Plasma membrane	Inositol 1,3,4,5-Tetrakisphosphate; Formic acid; 1D-myo-inositol 1,4,5-trisphosphate; S,S-(2-Hydroxyethyl)Thiocysteine; Brefeldin A	(M243)PID ARF 3PATHWAY; (M86)PID ARF6 PATHWAY; (M141)PID PI3KCI PATHWAY	(M5893)HALLMARK MITOTIC SPINDLE	0	0	1	0	0	0	0	0	0	0	0	0	0	0	0	0	1	0	0	0
CTSV	1515	symbol	H. sapiens	1515	H. sapiens	CTSV	0	1	0	cathepsin V	GO:0019886 antigen processing and presentation of exogenous peptide antigen via MHC class II;GO:0002495 antigen processing and presentation of peptide antigen via MHC class II;GO:0002504 antigen processing and presentation of peptide or polysaccharide antigen via MHC class II		Peptidases:Cysteine-type peptidases; Predicted intracellular proteins; ENZYME proteins:Hydrolases; Enzymes	Cytosol;Nucleoli fibrillar center (Approved); Additional: Nucleoplasm;Plasma membrane	3-amino-5-phenylpentane; 4-Methylpiperazin-1-Yl Carbonyl Group	(M3468)NABA ECM REGULATORS; (M5885)NABA MATRISOME ASSOCIATED; (M5889)NABA MATRISOME	(M5946)HALLMARK COAGULATION; (M5941)HALLMARK UV RESPONSE UP; (M5921)HALLMARK COMPLEMENT	0	0	0	0	0	0	0	0	0	0	0	1	0	0	0	0	0	0	1	0
AP2A1	160	symbol	H. sapiens	160	H. sapiens	AP2A1	0	1	0	adaptor related protein complex 2 subunit alpha 1	GO:1900126 negative regulation of hyaluronan biosynthetic process;GO:0098884 postsynaptic neurotransmitter receptor internalization;GO:0140239 postsynaptic endocytosis		Predicted intracellular proteins; Transporters	Vesicles (Approved)		(M243)PID ARF 3PATHWAY		1	0	1	0	0	0	0	0	0	0	0	0	1	0	0	0	0	0	1	0
RSU1	6251	symbol	H. sapiens	6251	H. sapiens	RSU1	0	1	0	Ras suppressor protein 1	GO:0010811 positive regulation of cell-substrate adhesion;GO:0010810 regulation of cell-substrate adhesion;GO:0043547 positive regulation of GTPase activity		Predicted intracellular proteins	Vesicles (Approved)			(M5915)HALLMARK APICAL JUNCTION	0	0	0	0	0	0	0	0	0	0	0	1	0	0	0	0	0	0	0	0
HEPH	9843	symbol	H. sapiens	9843	H. sapiens	HEPH	0	1	0	hephaestin	GO:0006825 copper ion transport;GO:0034755 iron ion transmembrane transport;GO:0006826 iron ion transport		Transporters:Accessory Factors Involved in Transport					1	0	0	0	0	0	0	0	0	0	0	0	0	0	0	0	0	0	0	0
HIST1H4J	8363	gene_synonym	H. sapiens	8363	H. sapiens	H4C11	0	1	0	H4 clustered histone 11	GO:0061644 protein localization to CENP-A containing chromatin;GO:0045653 negative regulation of megakaryocyte differentiation;GO:0071459 protein localization to chromosome, centromeric region		Predicted intracellular proteins; Disease related genes					0	0	0	0	1	0	0	1	0	1	0	0	0	0	0	0	0	0	0	0
SP9	100131390	symbol	H. sapiens	100131390	H. sapiens	SP9	0	1	0	Sp9 transcription factor	GO:0030326 embryonic limb morphogenesis;GO:0035113 embryonic appendage morphogenesis;GO:0035107 appendage morphogenesis		Transcription factors:Zinc-coordinating DNA-binding domains; Predicted intracellular proteins	Mitochondria (Approved)				0	0	0	0	0	0	0	0	0	0	1	0	0	0	0	0	0	0	0	0
CLIC4	25932	symbol	H. sapiens	25932	H. sapiens	CLIC4	0	1	0	chloride intracellular channel 4	GO:0061299 retina vasculature morphogenesis in camera-type eye;GO:0001886 endothelial cell morphogenesis;GO:0061298 retina vasculature development in camera-type eye		Transporters:Transporter channels and pores; Predicted intracellular proteins	Centrosome;Plasma membrane (Supported)				0	0	0	0	0	0	0	0	0	0	1	0	0	0	0	0	0	0	0	0
PARD6G	84552	symbol	H. sapiens	84552	H. sapiens	PARD6G	0	1	0	par-6 family cell polarity regulator gamma	GO:0045197 establishment or maintenance of epithelial cell apical/basal polarity;GO:0035088 establishment or maintenance of apical/basal cell polarity;GO:0061245 establishment or maintenance of bipolar cell polarity		Predicted intracellular proteins	Plasma membrane (Approved)			(M5915)HALLMARK APICAL JUNCTION	0	0	0	0	1	0	0	0	0	0	0	0	0	0	0	0	0	0	0	0
PTCD1	26024	symbol	H. sapiens	26024	H. sapiens	PTCD1	0	1	0	pentatricopeptide repeat domain 1	GO:0042780 tRNA 3'-end processing;GO:0031123 RNA 3'-end processing;GO:0032543 mitochondrial translation		Predicted intracellular proteins	Mitochondria (Approved)				0	0	0	0	0	0	0	0	0	0	0	0	0	0	0	0	0	0	0	0
FOPNL	123811	gene_synonym	H. sapiens	123811	H. sapiens	CEP20	0	1	0	centrosomal protein 20	GO:0034453 microtubule anchoring;GO:0060271 cilium assembly;GO:0044782 cilium organization		Predicted intracellular proteins	Centrosome (Supported)				0	0	0	0	0	0	0	0	0	0	0	0	0	0	0	0	0	0	0	0
MFSD6	54842	symbol	H. sapiens	54842	H. sapiens	MFSD6	0	1	0	major facilitator superfamily domain containing 6	GO:0042590 antigen processing and presentation of exogenous peptide antigen via MHC class I;GO:0002474 antigen processing and presentation of peptide antigen via MHC class I;GO:0002478 antigen processing and presentation of exogenous peptide antigen		Transporters:Electrochemical Potential-driven transporters; Predicted intracellular proteins	Cytosol;Nucleoplasm (Approved)			(M5956)HALLMARK KRAS SIGNALING DN	0	0	0	0	0	0	0	0	0	0	0	0	0	0	0	0	0	0	0	0
TAF4B	6875	symbol	H. sapiens	6875	H. sapiens	TAF4B	0	1	0	TATA-box binding protein associated factor 4b	GO:0042789 mRNA transcription by RNA polymerase II;GO:0009299 mRNA transcription;GO:0051123 RNA polymerase II preinitiation complex assembly		Human disease related genes:Reproductive system diseases:Reproductive system diseases; Predicted intracellular proteins; Disease related genes	Nucleoplasm (Supported); Additional: Nucleoli fibrillar center		(M66)PID MYC ACTIV PATHWAY		0	0	0	0	0	0	0	0	0	0	0	0	1	0	0	0	0	0	0	0
MPV17L	255027	symbol	H. sapiens	255027	H. sapiens	MPV17L	0	1	0	MPV17 mitochondrial inner membrane protein like	GO:0010730 negative regulation of hydrogen peroxide biosynthetic process;GO:0010727 negative regulation of hydrogen peroxide metabolic process;GO:0010728 regulation of hydrogen peroxide biosynthetic process		Predicted intracellular proteins	Vesicles (Supported)				0	0	0	0	0	0	1	0	0	0	0	0	0	0	0	0	0	0	0	0
DNAJA2	10294	symbol	H. sapiens	10294	H. sapiens	DNAJA2	0	1	0	DnaJ heat shock protein family (Hsp40) member A2	GO:0042026 protein refolding;GO:0009408 response to heat;GO:0009266 response to temperature stimulus		Predicted intracellular proteins	Cytosol;Nucleoli (Approved); Additional: Intermediate filaments				0	0	0	0	0	0	0	0	0	0	0	0	0	0	0	0	0	0	0	0
SMIM4	440957	gene_synonym	H. sapiens	440957	H. sapiens	UQCC5	0	1	0	ubiquinol-cytochrome c reductase complex assembly factor 5	GO:0017062 respiratory chain complex III assembly;GO:0034551 mitochondrial respiratory chain complex III assembly;GO:0033617 mitochondrial cytochrome c oxidase assembly		Predicted intracellular proteins	Mitochondria;Nucleoplasm (Approved)				0	0	0	0	0	0	0	0	0	0	0	0	0	0	0	0	0	0	0	0
VWA5A	4013	symbol	H. sapiens	4013	H. sapiens	VWA5A	0	1	0	von Willebrand factor A domain containing 5A			Predicted intracellular proteins	Nucleoplasm (Enhanced); Additional: Nucleoli		(M3008)NABA ECM GLYCOPROTEINS; (M5884)NABA CORE MATRISOME; (M5889)NABA MATRISOME	(M5939)HALLMARK P53 PATHWAY; (M5953)HALLMARK KRAS SIGNALING UP	0	0	0	0	0	0	0	0	0	0	0	0	0	0	0	0	0	0	0	0
TRAK2	66008	symbol	H. sapiens	66008	H. sapiens	TRAK2	0	1	0	trafficking kinesin protein 2	GO:0098939 dendritic transport of mitochondrion;GO:0098972 anterograde dendritic transport of mitochondrion;GO:0098957 anterograde axonal transport of mitochondrion		Predicted intracellular proteins	Nuclear bodies;Nucleoplasm (Approved); Additional: Vesicles			(M5945)HALLMARK HEME METABOLISM	0	0	0	0	0	1	0	1	0	0	0	0	0	0	0	0	0	0	0	0
SCN8A	6334	symbol	H. sapiens	6334	H. sapiens	SCN8A	0	1	0	sodium voltage-gated channel alpha subunit 8	GO:0021554 optic nerve development;GO:0019228 neuronal action potential;GO:0098703 calcium ion import across plasma membrane		Disease related genes; Predicted intracellular proteins; Human disease related genes:Nervous system diseases:Epilepsy; Voltage-gated ion channels:Voltage-Gated Sodium Channels; Transporters:Transporter channels and pores; FDA approved drug targets:Small molecule drugs	Plasma membrane (Approved); Additional: Cell Junctions;Vesicles	Phenytoin; Tetrodotoxin		(M5942)HALLMARK UV RESPONSE DN	0	0	0	0	0	0	0	0	0	0	0	0	0	0	0	0	0	0	0	0
GCNT2	2651	symbol	H. sapiens	2651	H. sapiens	GCNT2	0	1	0	glucosaminyl (N-acetyl) transferase 2 (I blood group)	GO:0036438 maintenance of lens transparency;GO:0034116 positive regulation of heterotypic cell-cell adhesion;GO:0034114 regulation of heterotypic cell-cell adhesion		Potential drug targets; Disease related genes; ENZYME proteins:Transferases; Predicted intracellular proteins; Enzymes; Human disease related genes:Cardiovascular diseases:Hematologic diseases; Human disease related genes:Nervous system diseases:Eye disease	Golgi apparatus (Approved)			(M5891)HALLMARK HYPOXIA; (M5934)HALLMARK XENOBIOTIC METABOLISM	0	0	0	0	0	0	0	0	0	0	0	0	0	0	1	0	0	0	0	1
CYTH1	9267	symbol	H. sapiens	9267	H. sapiens	CYTH1	0	1	0	cytohesin 1	GO:0032012 regulation of ARF protein signal transduction;GO:0090162 establishment of epithelial cell polarity;GO:0030010 establishment of cell polarity		Predicted intracellular proteins			(M141)PID PI3KCI PATHWAY		0	0	1	0	0	0	0	0	0	0	0	0	0	0	0	0	1	0	0	0
KIF4A	24137	symbol	H. sapiens	24137	H. sapiens	KIF4A	0	1	0	kinesin family member 4A	GO:0000022 mitotic spindle elongation;GO:0051256 mitotic spindle midzone assembly;GO:0051231 spindle elongation		Predicted intracellular proteins; Human disease related genes:Other diseases:Mental and behavioural disorders; Disease related genes	Midbody;Nucleoplasm (Supported)			(M5893)HALLMARK MITOTIC SPINDLE; (M5901)HALLMARK G2M CHECKPOINT; (M5925)HALLMARK E2F TARGETS	0	1	1	0	1	0	0	0	0	0	0	0	0	0	0	0	0	0	1	0
TMEM41B	440026	symbol	H. sapiens	440026	H. sapiens	TMEM41B	0	1	0	transmembrane protein 41B	GO:0044830 modulation by host of viral RNA genome replication;GO:0017121 plasma membrane phospholipid scrambling;GO:0044827 modulation by host of viral genome replication		Transporters	Peroxisomes (Approved)				0	0	0	0	0	0	1	0	0	0	0	0	0	0	0	0	0	0	0	0
MT1E	4493	symbol	H. sapiens	4493	H. sapiens	MT1E	0	1	0	metallothionein 1E	GO:0010273 detoxification of copper ion;GO:1990169 stress response to copper ion;GO:0097501 stress response to metal ion		Predicted intracellular proteins	Nucleoplasm (Approved)			(M5942)HALLMARK UV RESPONSE DN; (M5891)HALLMARK HYPOXIA	0	0	0	0	0	0	0	0	0	0	0	0	0	0	0	0	0	0	0	0
DECR1	1666	symbol	H. sapiens	1666	H. sapiens	DECR1	0	1	0	2,4-dienoyl-CoA reductase 1	GO:0006635 fatty acid beta-oxidation;GO:0019395 fatty acid oxidation;GO:0034440 lipid oxidation		Potential drug targets; Disease related genes; Predicted intracellular proteins; ENZYME proteins:Oxidoreductases; Enzymes	Mitochondria (Supported); Additional: Cytosol	Nicotinamide adenine dinucleotide phosphate; 6-METHYL-2(PROPANE-1-SULFONYL)-2H-THIENO[3,2-D][1,2,3]DIAZABORININ-1-OL		(M5935)HALLMARK FATTY ACID METABOLISM; (M5905)HALLMARK ADIPOGENESIS; (M5936)HALLMARK OXIDATIVE PHOSPHORYLATION	0	0	0	1	0	0	0	0	0	0	0	0	0	0	0	0	0	0	0	0
IER2	9592	symbol	H. sapiens	9592	H. sapiens	IER2	0	1	0	immediate early response 2	GO:0071774 response to fibroblast growth factor;GO:0070848 response to growth factor;GO:0048870 cell motility		Predicted intracellular proteins	Nucleoplasm (Enhanced)			(M5890)HALLMARK TNFA SIGNALING VIA NFKB	0	0	0	0	0	0	0	0	0	0	0	0	0	0	0	0	0	0	0	0
ARHGDIG	398	symbol	H. sapiens	398	H. sapiens	ARHGDIG	0	1	0	Rho GDP dissociation inhibitor gamma	GO:0001835 blastocyst hatching;GO:0035188 hatching;GO:0071684 organism emergence from protective structure		Predicted intracellular proteins	Cytosol;Plasma membrane (Approved)		(M68)PID RHOA REG PATHWAY	(M5956)HALLMARK KRAS SIGNALING DN	0	0	0	0	0	0	0	1	0	0	1	0	0	0	0	0	0	0	0	0
MUC6	4588	symbol	H. sapiens	4588	H. sapiens	MUC6	0	1	0	mucin 6, oligomeric mucus/gel-forming	GO:0030277 maintenance of gastrointestinal epithelium;GO:0010669 epithelial structure maintenance;GO:0022600 digestive system process		Predicted intracellular proteins; Predicted secreted proteins			(M5880)NABA ECM AFFILIATED; (M5885)NABA MATRISOME ASSOCIATED; (M5889)NABA MATRISOME		0	0	0	0	0	0	0	0	0	0	0	0	0	0	0	0	0	0	0	0
FOXM1	2305	symbol	H. sapiens	2305	H. sapiens	FOXM1	0	1	0	forkhead box M1	GO:0006978 DNA damage response, signal transduction by p53 class mediator resulting in transcription of p21 class mediator;GO:0042772 DNA damage response, signal transduction resulting in transcription;GO:0030330 DNA damage response, signal transduction by p53 class mediator		Transcription factors:Helix-turn-helix domains; Cancer-related genes:Candidate cancer biomarkers; Predicted intracellular proteins	Nucleoli;Nucleoli rim;Nucleoplasm (Supported); Additional: Cytosol		(M176)PID FOXM1 PATHWAY		0	1	0	0	1	0	0	0	1	1	0	0	0	1	0	0	1	0	0	0
ATF5	22809	symbol	H. sapiens	22809	H. sapiens	ATF5	0	1	0	activating transcription factor 5	GO:0021891 olfactory bulb interneuron development;GO:0021534 cell proliferation in hindbrain;GO:0021924 cell proliferation in external granule layer		Predicted intracellular proteins; Transcription factors:Basic domains	Nucleoplasm (Supported); Additional: Cytosol		(M11)PID PRL SIGNALING EVENTS PATHWAY	(M5892)HALLMARK CHOLESTEROL HOMEOSTASIS; (M5901)HALLMARK G2M CHECKPOINT	0	0	0	0	0	0	0	0	0	0	0	0	0	1	0	0	0	0	0	0
CNTLN	54875	symbol	H. sapiens	54875	H. sapiens	CNTLN	0	1	0	centlein	GO:0010457 centriole-centriole cohesion;GO:0007098 centrosome cycle;GO:0031023 microtubule organizing center organization		Predicted intracellular proteins	Centrosome (Approved); Additional: Cytosol;Nucleoplasm				0	0	0	0	0	0	0	0	0	0	0	0	0	0	0	0	0	0	0	0
CD200	4345	symbol	H. sapiens	4345	H. sapiens	CD200	0	1	0	CD200 molecule	GO:0150070 regulation of arginase activity;GO:0150072 positive regulation of arginase activity;GO:0150073 regulation of protein-glutamine gamma-glutamyltransferase activity		Predicted intracellular proteins; CD markers					0	0	0	0	0	0	0	0	0	0	0	1	0	0	0	0	0	0	1	0
CORO1C	23603	symbol	H. sapiens	23603	H. sapiens	CORO1C	0	1	0	coronin 1C	GO:0097750 endosome membrane tubulation;GO:0140285 endosome fission;GO:0097749 membrane tubulation		Predicted intracellular proteins					0	0	0	0	0	0	1	0	0	0	0	1	0	0	0	0	0	0	0	0
SMC2	10592	symbol	H. sapiens	10592	H. sapiens	SMC2	0	1	0	structural maintenance of chromosomes 2	GO:0010032 meiotic chromosome condensation;GO:1905821 positive regulation of chromosome condensation;GO:0060623 regulation of chromosome condensation		Predicted intracellular proteins	Nucleoplasm (Supported); Additional: Nucleoli		(M14)PID AURORA B PATHWAY	(M5901)HALLMARK G2M CHECKPOINT	0	1	0	0	1	0	0	0	0	0	0	0	0	1	0	0	0	0	0	0
LCP1	3936	symbol	H. sapiens	3936	H. sapiens	LCP1	0	1	0	lymphocyte cytosolic protein 1	GO:0051639 actin filament network formation;GO:0071803 positive regulation of podosome assembly;GO:0051764 actin crosslink formation		Cancer-related genes:Mutational cancer driver genes; Predicted intracellular proteins; Disease related genes	Plasma membrane (Supported); Additional: Actin filaments;Cytosol			(M5953)HALLMARK KRAS SIGNALING UP	0	0	0	0	0	0	0	0	0	0	0	0	0	0	0	1	0	0	0	0
MYADML2	255275	symbol	H. sapiens	255275	H. sapiens	MYADML2	0	1	0	myeloid associated differentiation marker like 2								0	0	0	0	0	0	0	0	0	0	0	0	0	0	0	0	0	0	0	0
CLDN23	137075	symbol	H. sapiens	137075	H. sapiens	CLDN23	0	1	0	claudin 23	GO:0016338 calcium-independent cell-cell adhesion via plasma membrane cell-adhesion molecules;GO:0070830 bicellular tight junction assembly;GO:0120192 tight junction assembly		Transporters:Transporter channels and pores	Vesicles (Approved); Additional: Cell Junctions;Plasma membrane				0	0	0	0	0	0	0	0	0	0	0	0	0	0	0	0	0	0	0	0
SLC28A3	64078	symbol	H. sapiens	64078	H. sapiens	SLC28A3	0	1	0	solute carrier family 28 member 3	GO:0015860 purine nucleoside transmembrane transport;GO:0015864 pyrimidine nucleoside transport;GO:0015862 uridine transport		Transporters:Electrochemical Potential-driven transporters					1	0	0	0	0	0	0	0	0	0	0	0	0	0	0	0	0	0	0	0
REEP3	221035	symbol	H. sapiens	221035	H. sapiens	REEP3	0	1	0	receptor accessory protein 3	GO:0007084 mitotic nuclear membrane reassembly;GO:0101024 mitotic nuclear membrane organization;GO:0071786 endoplasmic reticulum tubular network organization							0	1	0	0	1	0	1	0	0	0	0	0	0	0	0	0	0	0	0	0
FER	2241	symbol	H. sapiens	2241	H. sapiens	FER	0	1	0	FER tyrosine kinase	GO:0120179 adherens junction disassembly;GO:0150147 cell-cell junction disassembly;GO:0036215 response to stem cell factor	yes	Kinases:Tyr protein kinases; Predicted intracellular proteins; Enzymes; ENZYME proteins:Transferases	Cytosol (Supported)	Fostamatinib	(M266)PID NCADHERIN PATHWAY; (M50)PID PTP1B PATHWAY; (M231)PID KIT PATHWAY		0	0	0	0	0	0	0	0	0	0	0	0	0	0	0	0	0	0	0	1
SYT9	143425	symbol	H. sapiens	143425	H. sapiens	SYT9	0	1	0	synaptotagmin 9	GO:0031632 positive regulation of synaptic vesicle fusion to presynaptic active zone membrane;GO:0099502 calcium-dependent activation of synaptic vesicle fusion;GO:1901634 positive regulation of synaptic vesicle membrane organization							0	0	1	0	0	0	0	0	0	0	0	0	0	0	0	0	0	0	0	0
PHF19	26147	symbol	H. sapiens	26147	H. sapiens	PHF19	0	1	0	PHD finger protein 19	GO:0045814 negative regulation of gene expression, epigenetic;GO:0019827 stem cell population maintenance;GO:0098727 maintenance of cell number		Predicted intracellular proteins					0	0	0	0	0	0	0	0	0	0	0	0	0	0	0	0	0	0	0	0
DAP	1611	symbol	H. sapiens	1611	H. sapiens	DAP	0	1	0	death associated protein	GO:0034198 cellular response to amino acid starvation;GO:1990928 response to amino acid starvation;GO:0006919 activation of cysteine-type endopeptidase activity involved in apoptotic process		Predicted intracellular proteins	Mitochondria;Vesicles (Approved); Additional: Nucleoplasm			(M5902)HALLMARK APOPTOSIS	0	0	0	0	0	0	0	0	0	0	0	1	0	0	0	0	0	0	0	0
MUTYH	4595	symbol	H. sapiens	4595	H. sapiens	MUTYH	0	1	0	mutY DNA glycosylase	GO:0045007 depurination;GO:0006285 base-excision repair, AP site formation;GO:0060546 negative regulation of necroptotic process		Cancer-related genes:Candidate cancer biomarkers; Potential drug targets; Disease related genes; Human disease related genes:Digestive system diseases:Gastrointestinal diseases; Predicted intracellular proteins; ENZYME proteins:Hydrolases; Enzymes; Human disease related genes:Cancers:Cancers of the digestive system	Nucleoplasm (Supported)				0	0	0	0	0	0	0	0	0	1	0	0	0	0	0	0	0	0	0	0
NPRL3	8131	symbol	H. sapiens	8131	H. sapiens	NPRL3	0	1	0	NPR3 like, GATOR1 complex subunit	GO:0038202 TORC1 signaling;GO:0035909 aorta morphogenesis;GO:0031929 TOR signaling		Human disease related genes:Nervous system diseases:Epilepsy; Predicted intracellular proteins; Disease related genes	Cytosol (Approved)				0	0	0	0	0	0	0	0	0	0	0	0	0	0	0	0	0	0	0	0
UBIAD1	29914	symbol	H. sapiens	29914	H. sapiens	UBIAD1	0	1	0	UbiA prenyltransferase domain containing 1	GO:0009234 menaquinone biosynthetic process;GO:0032194 ubiquinone biosynthetic process via 3,4-dihydroxy-5-polyprenylbenzoate;GO:0042371 vitamin K biosynthetic process		Potential drug targets; Disease related genes; ENZYME proteins:Transferases; Enzymes; Human disease related genes:Nervous system diseases:Eye disease	Vesicles (Approved)				0	0	0	1	0	0	0	0	0	0	0	0	0	0	0	0	0	0	0	0
GTF3C2	2976	symbol	H. sapiens	2976	H. sapiens	GTF3C2	0	1	0	general transcription factor IIIC subunit 2	GO:0042791 5S class rRNA transcription by RNA polymerase III;GO:0042797 tRNA transcription by RNA polymerase III;GO:0009304 tRNA transcription		Predicted intracellular proteins	Nucleoplasm (Supported)				0	0	0	0	0	0	0	0	0	0	0	0	0	0	0	0	0	0	0	0
SLC45A4	57210	symbol	H. sapiens	57210	H. sapiens	SLC45A4	0	1	0	solute carrier family 45 member 4	GO:0015766 disaccharide transport;GO:0015770 sucrose transport;GO:0015772 oligosaccharide transport		Transporters:Electrochemical Potential-driven transporters	Plasma membrane (Approved)				0	0	0	0	0	0	0	0	0	0	0	0	0	0	0	0	0	0	0	0
DEF8	54849	symbol	H. sapiens	54849	H. sapiens	DEF8	0	1	0	differentially expressed in FDCP 8 homolog	GO:1900029 positive regulation of ruffle assembly;GO:0045780 positive regulation of bone resorption;GO:1900027 regulation of ruffle assembly		Predicted intracellular proteins	Cytosol;Nucleoplasm (Approved)				0	0	0	0	0	1	0	0	0	0	0	0	0	0	0	0	0	0	0	0
CYB5R3	1727	symbol	H. sapiens	1727	H. sapiens	CYB5R3	0	1	0	cytochrome b5 reductase 3	GO:0006809 nitric oxide biosynthetic process;GO:0046209 nitric oxide metabolic process;GO:2001057 reactive nitrogen species metabolic process		Cancer-related genes:Candidate cancer biomarkers; Potential drug targets; Disease related genes; Predicted intracellular proteins; ENZYME proteins:Oxidoreductases; Enzymes; Transporters:Transport Electron Carriers; Human disease related genes:Cardiovascular diseases:Hematologic diseases	Endoplasmic reticulum (Supported)	NADH; Flavin adenine dinucleotide; Copper		(M5936)HALLMARK OXIDATIVE PHOSPHORYLATION	0	0	0	1	0	0	0	0	0	0	0	0	0	0	0	0	0	0	0	0
ICA1L	130026	symbol	H. sapiens	130026	H. sapiens	ICA1L	0	1	0	islet cell autoantigen 1 like	GO:0051049 regulation of transport;GO:0032879 regulation of localization;GO:0050789 regulation of biological process		Predicted intracellular proteins	Mitochondria (Approved)				0	0	0	0	0	0	0	0	0	0	0	0	0	0	0	0	0	0	0	0
PDCL	5082	symbol	H. sapiens	5082	H. sapiens	PDCL	0	1	0	phosducin like	GO:1902605 heterotrimeric G-protein complex assembly;GO:0045880 positive regulation of smoothened signaling pathway;GO:0008589 regulation of smoothened signaling pathway		Predicted intracellular proteins	Cytosol (Approved); Additional: Nucleoplasm				0	0	0	0	0	0	0	0	0	0	0	0	0	0	0	0	0	0	0	0
ANO6	196527	symbol	H. sapiens	196527	H. sapiens	ANO6	0	1	0	anoctamin 6	GO:0097045 phosphatidylserine exposure on blood platelet;GO:0002543 activation of blood coagulation via clotting cascade;GO:0061589 calcium activated phosphatidylserine scrambling		Potential drug targets; Transporters:Transporter channels and pores; Human disease related genes:Cardiovascular diseases:Hematologic diseases; Disease related genes	Cytosol;Plasma membrane (Approved)				1	0	0	0	0	0	1	0	0	0	0	0	0	0	0	0	0	0	0	0
SLC4A8	9498	symbol	H. sapiens	9498	H. sapiens	SLC4A8	0	1	0	solute carrier family 4 member 8	GO:2000302 positive regulation of synaptic vesicle exocytosis;GO:0110010 basolateral protein secretion;GO:0001956 positive regulation of neurotransmitter secretion		Transporters:Electrochemical Potential-driven transporters	Plasma membrane (Approved)				1	0	0	0	0	0	0	0	0	0	0	0	0	0	0	0	0	0	0	0
PSMC3IP	29893	symbol	H. sapiens	29893	H. sapiens	PSMC3IP	0	1	0	PSMC3 interacting protein	GO:0000709 meiotic joint molecule formation;GO:0000708 meiotic strand invasion;GO:0010774 meiotic strand invasion involved in reciprocal meiotic recombination		Human disease related genes:Reproductive system diseases:Reproductive system diseases; Predicted intracellular proteins; Disease related genes	Nucleoplasm (Supported)			(M5925)HALLMARK E2F TARGETS	0	0	0	0	1	0	0	0	0	1	0	0	0	0	0	0	0	0	0	0
MGAT1	4245	symbol	H. sapiens	4245	H. sapiens	MGAT1	0	1	0	alpha-1,3-mannosyl-glycoprotein 2-beta-N-acetylglucosaminyltransferase	GO:0006049 UDP-N-acetylglucosamine catabolic process;GO:0009227 nucleotide-sugar catabolic process;GO:0006047 UDP-N-acetylglucosamine metabolic process		Predicted intracellular proteins; Enzymes; ENZYME proteins:Transferases		Uridine-Diphosphate-N-Acetylglucosamine		(M5941)HALLMARK UV RESPONSE UP	0	0	0	0	0	0	0	0	0	0	1	0	0	0	1	0	0	0	0	0
SLX4	84464	symbol	H. sapiens	84464	H. sapiens	SLX4	0	1	0	SLX4 structure-specific endonuclease subunit	GO:1904431 positive regulation of t-circle formation;GO:0072429 response to intra-S DNA damage checkpoint signaling;GO:0072396 response to cell cycle checkpoint signaling		Predicted intracellular proteins; Human disease related genes:Cardiovascular diseases:Hematologic diseases; Disease related genes	Nucleoplasm (Supported); Additional: Cell Junctions;Cytosol				0	0	0	0	0	0	0	0	0	1	0	0	0	0	0	0	0	0	0	0
HPS6	79803	symbol	H. sapiens	79803	H. sapiens	HPS6	0	1	0	HPS6 biogenesis of lysosomal organelles complex 2 subunit 3	GO:1903232 melanosome assembly;GO:0060155 platelet dense granule organization;GO:0032438 melanosome organization		Human disease related genes:Congenital disorders of metabolism:Congenital disorders of amino acid metabolism; Predicted intracellular proteins; Disease related genes					0	0	0	0	0	1	1	0	0	0	0	0	0	0	0	0	0	0	0	0
SYTL2	54843	symbol	H. sapiens	54843	H. sapiens	SYTL2	0	1	0	synaptotagmin like 2	GO:0006904 vesicle docking involved in exocytosis;GO:0048278 vesicle docking;GO:0140029 exocytic process		Predicted intracellular proteins; Transporters	Golgi apparatus;Nucleoplasm (Approved); Additional: Plasma membrane			(M5924)HALLMARK MTORC1 SIGNALING	0	0	0	0	0	1	0	0	0	0	0	0	0	0	0	0	0	0	0	0
HRASLS5	117245	gene_synonym	H. sapiens	117245	H. sapiens	PLAAT5	0	1	0	phospholipase A and acyltransferase 5	GO:0070292 N-acylphosphatidylethanolamine metabolic process;GO:0046337 phosphatidylethanolamine metabolic process;GO:0006650 glycerophospholipid metabolic process		Predicted intracellular proteins; ENZYME proteins:Hydrolases; Enzymes	Cytosol (Approved); Additional: Nucleoplasm				0	0	0	1	0	0	0	0	0	0	0	0	0	0	0	0	0	0	0	0
AP1S1	1174	symbol	H. sapiens	1174	H. sapiens	AP1S1	0	1	0	adaptor related protein complex 1 subunit sigma 1	GO:0110010 basolateral protein secretion;GO:1903232 melanosome assembly;GO:0060155 platelet dense granule organization		Potential drug targets; Disease related genes; Predicted intracellular proteins; Human disease related genes:Congenital malformations:Congenital malformations of skin; Transporters	Golgi apparatus;Vesicles (Supported)				0	0	1	0	0	0	1	0	0	0	0	0	0	0	0	0	0	0	1	0
TMEM33	55161	symbol	H. sapiens	55161	H. sapiens	TMEM33	0	1	0	transmembrane protein 33	GO:1903899 positive regulation of PERK-mediated unfolded protein response;GO:1903371 regulation of endoplasmic reticulum tubular network organization;GO:1903896 positive regulation of IRE1-mediated unfolded protein response		Transporters:Accessory Factors Involved in Transport					0	0	0	0	0	0	1	0	0	1	0	0	0	0	0	0	0	0	0	0
SNW1	22938	symbol	H. sapiens	22938	H. sapiens	SNW1	0	1	0	SNW domain containing 1	GO:0070564 positive regulation of vitamin D receptor signaling pathway;GO:0070562 regulation of vitamin D receptor signaling pathway;GO:0048385 regulation of retinoic acid receptor signaling pathway		Predicted intracellular proteins	Nucleoplasm (Enhanced); Additional: Cytosol				0	0	0	0	0	0	0	0	0	1	0	0	0	0	0	0	0	0	0	0
PITPNB	23760	symbol	H. sapiens	23760	H. sapiens	PITPNB	0	1	0	phosphatidylinositol transfer protein beta	GO:0006890 retrograde vesicle-mediated transport, Golgi to endoplasmic reticulum;GO:0120009 intermembrane lipid transfer;GO:0015914 phospholipid transport		Predicted intracellular proteins	Cytosol (Approved); Additional: Vesicles			(M5924)HALLMARK MTORC1 SIGNALING	0	0	0	1	0	0	1	0	0	0	0	0	0	0	0	0	0	0	0	0
POLR3G	10622	symbol	H. sapiens	10622	H. sapiens	POLR3G	0	1	0	RNA polymerase III subunit G	GO:0006359 regulation of transcription by RNA polymerase III;GO:0006383 transcription by RNA polymerase III;GO:0032728 positive regulation of interferon-beta production		Predicted intracellular proteins; RNA polymerase related proteins	Nucleoplasm (Supported); Additional: Cytosol;Nuclear bodies			(M5924)HALLMARK MTORC1 SIGNALING	0	0	0	0	0	0	0	0	0	0	0	0	0	0	0	0	0	0	0	0
FKBP9	11328	symbol	H. sapiens	11328	H. sapiens	FKBP9	0	1	0	FKBP prolyl isomerase 9	GO:0006457 protein folding;GO:0051604 protein maturation;GO:0010467 gene expression		ENZYME proteins:Isomerase; Predicted intracellular proteins; Enzymes	Golgi apparatus;Mitochondria (Approved); Additional: Vesicles				0	0	0	0	0	0	0	0	0	0	0	0	0	0	0	0	0	0	0	0
TRIM58	25893	symbol	H. sapiens	25893	H. sapiens	TRIM58	0	1	0	tripartite motif containing 58	GO:0061930 regulation of erythrocyte enucleation;GO:0061931 positive regulation of erythrocyte enucleation;GO:1902838 regulation of nuclear migration along microtubule		Predicted intracellular proteins; Enzymes; ENZYME proteins:Transferases				(M5945)HALLMARK HEME METABOLISM	0	0	0	0	0	0	0	0	0	0	0	0	0	0	0	0	0	0	1	0
NFKBIB	4793	symbol	H. sapiens	4793	H. sapiens	NFKBIB	0	1	0	NFKB inhibitor beta	GO:0007253 cytoplasmic sequestering of NF-kappaB;GO:0042994 cytoplasmic sequestering of transcription factor;GO:0051220 cytoplasmic sequestering of protein		Predicted intracellular proteins; Transcription factors:Immunoglobulin fold	Nucleoplasm (Approved); Additional: Cytosol		(M12705)SIG CD40PATHWAYMAP; (M10)PID BCR 5PATHWAY	(M5923)HALLMARK PI3K AKT MTOR SIGNALING; (M5924)HALLMARK MTORC1 SIGNALING	0	0	0	0	0	0	0	0	0	0	0	0	0	0	0	1	0	0	1	0
GOLPH3L	55204	symbol	H. sapiens	55204	H. sapiens	GOLPH3L	0	1	0	golgi phosphoprotein 3 like	GO:0048194 Golgi vesicle budding;GO:0043001 Golgi to plasma membrane protein transport;GO:0006893 Golgi to plasma membrane transport		Predicted intracellular proteins	Golgi apparatus (Supported); Additional: Cytosol				0	0	0	0	0	0	1	0	0	0	0	0	0	0	0	0	0	0	0	0
APTX	54840	symbol	H. sapiens	54840	H. sapiens	APTX	0	1	0	aprataxin	GO:0000012 single strand break repair;GO:0006266 DNA ligation;GO:0031647 regulation of protein stability		Potential drug targets; Human disease related genes:Nervous system diseases:Neurodegenerative diseases; Disease related genes; Predicted intracellular proteins; ENZYME proteins:Hydrolases; Enzymes	Nucleoli;Nucleoplasm (Supported)		(M42)PID DNA PK PATHWAY		0	0	0	0	0	0	0	0	0	1	0	0	0	0	0	0	0	0	0	0
LARP6	55323	symbol	H. sapiens	55323	H. sapiens	LARP6	0	1	0	La ribonucleoprotein 6, translational regulator	GO:1902415 regulation of mRNA binding;GO:1902416 positive regulation of mRNA binding;GO:1905216 positive regulation of RNA binding		Predicted intracellular proteins	Microtubules (Approved); Additional: Cytokinetic bridge				0	0	0	0	0	0	0	0	0	0	0	0	0	0	0	0	0	0	0	0
LGI2	55203	symbol	H. sapiens	55203	H. sapiens	LGI2	0	1	0	leucine rich repeat LGI family member 2	GO:1904862 inhibitory synapse assembly;GO:0007416 synapse assembly;GO:0034329 cell junction assembly		Predicted secreted proteins	Centrosome (Uncertain)		(M3008)NABA ECM GLYCOPROTEINS; (M5884)NABA CORE MATRISOME; (M5889)NABA MATRISOME		0	0	0	0	0	0	0	0	0	0	0	0	0	0	0	0	0	0	0	0
MFSD12	126321	symbol	H. sapiens	126321	H. sapiens	MFSD12	0	1	0	major facilitator superfamily domain containing 12	GO:0042883 cysteine transport;GO:1903712 cysteine transmembrane transport;GO:0043474 pigment metabolic process involved in pigmentation		Transporters:Electrochemical Potential-driven transporters; Predicted intracellular proteins					1	0	0	0	0	0	0	0	0	0	0	0	0	0	0	0	0	0	0	0
DDIAS	220042	symbol	H. sapiens	220042	H. sapiens	DDIAS	0	1	0	DNA damage induced apoptosis suppressor	GO:0097752 regulation of DNA stability;GO:1902230 negative regulation of intrinsic apoptotic signaling pathway in response to DNA damage;GO:1902229 regulation of intrinsic apoptotic signaling pathway in response to DNA damage		Predicted intracellular proteins	Cytosol;Plasma membrane (Approved)				0	0	0	0	0	0	0	0	0	1	0	0	0	0	0	0	0	0	0	0
SERP1	27230	symbol	H. sapiens	27230	H. sapiens	SERP1	0	1	0	stress associated endoplasmic reticulum protein 1	GO:0060124 positive regulation of growth hormone secretion;GO:0060123 regulation of growth hormone secretion;GO:0030073 insulin secretion		Predicted intracellular proteins	Endoplasmic reticulum (Approved)			(M5922)HALLMARK UNFOLDED PROTEIN RESPONSE; (M5924)HALLMARK MTORC1 SIGNALING	0	0	0	0	0	0	1	0	0	0	0	0	0	0	1	0	0	1	0	0
FUOM	282969	symbol	H. sapiens	282969	H. sapiens	FUOM	0	1	0	fucose mutarotase	GO:0006004 fucose metabolic process;GO:0036065 fucosylation;GO:0019318 hexose metabolic process		ENZYME proteins:Isomerase; Predicted intracellular proteins; Enzymes					0	0	0	0	0	0	0	0	0	0	0	0	0	0	1	0	0	1	0	0
PDXDC1	23042	symbol	H. sapiens	23042	H. sapiens	PDXDC1	0	1	0	pyridoxal dependent decarboxylase domain containing 1	GO:0019752 carboxylic acid metabolic process;GO:0043436 oxoacid metabolic process;GO:0006082 organic acid metabolic process		Predicted intracellular proteins	Golgi apparatus;Vesicles (Enhanced)				0	0	0	0	0	0	0	0	0	0	0	0	0	0	0	0	0	0	0	0
TBL3	10607	symbol	H. sapiens	10607	H. sapiens	TBL3	0	1	0	transducin beta like 3	GO:0000472 endonucleolytic cleavage to generate mature 5'-end of SSU-rRNA from (SSU-rRNA, 5.8S rRNA, LSU-rRNA);GO:0000967 rRNA 5'-end processing;GO:0000480 endonucleolytic cleavage in 5'-ETS of tricistronic rRNA transcript (SSU-rRNA, 5.8S rRNA, LSU-rRNA)		Predicted intracellular proteins	Nucleoli (Enhanced)				0	0	0	0	0	0	0	0	0	0	0	0	0	0	0	0	0	0	0	0
PLEKHA6	22874	symbol	H. sapiens	22874	H. sapiens	PLEKHA6	0	1	0	pleckstrin homology domain containing A6			Predicted intracellular proteins	Cell Junctions (Approved); Additional: Vesicles				0	0	0	1	0	0	0	0	0	0	0	0	0	0	0	0	0	0	0	0
EFR3A	23167	symbol	H. sapiens	23167	H. sapiens	EFR3A	0	1	0	EFR3 homolog A	GO:0046854 phosphatidylinositol phosphate biosynthetic process;GO:0006661 phosphatidylinositol biosynthetic process;GO:0046488 phosphatidylinositol metabolic process		Predicted intracellular proteins; Disease related genes	Cytosol;Plasma membrane (Supported)				0	0	0	1	0	0	0	0	0	0	0	0	0	0	0	0	0	0	0	0
MRPL34	64981	symbol	H. sapiens	64981	H. sapiens	MRPL34	0	1	0	mitochondrial ribosomal protein L34	GO:0032543 mitochondrial translation;GO:0140053 mitochondrial gene expression;GO:0006412 translation		Ribosomal proteins; Predicted intracellular proteins				(M5936)HALLMARK OXIDATIVE PHOSPHORYLATION	0	0	0	0	0	0	0	0	0	0	0	0	0	0	0	0	0	0	0	0
ARFGAP2	84364	symbol	H. sapiens	84364	H. sapiens	ARFGAP2	0	1	0	ADP ribosylation factor GTPase activating protein 2	GO:0035964 COPI-coated vesicle budding;GO:0048200 Golgi transport vesicle coating;GO:0048205 COPI coating of Golgi vesicle		Predicted intracellular proteins	Golgi apparatus (Supported)				0	0	1	0	0	1	1	1	0	0	0	0	0	0	1	0	0	0	0	0
ENHO	375704	symbol	H. sapiens	375704	H. sapiens	ENHO	0	1	0	energy homeostasis associated	GO:0045747 positive regulation of Notch signaling pathway;GO:0008593 regulation of Notch signaling pathway;GO:0009967 positive regulation of signal transduction		Predicted secreted proteins					0	0	0	0	0	0	0	0	0	0	0	0	0	0	0	0	0	0	0	0
SYVN1	84447	symbol	H. sapiens	84447	H. sapiens	SYVN1	0	1	0	synoviolin 1	GO:0002327 immature B cell differentiation;GO:0030970 retrograde protein transport, ER to cytosol;GO:1903513 endoplasmic reticulum to cytosol transport		Potential drug targets; Disease related genes; ENZYME proteins:Transferases; Enzymes; Transporters:Primary Active Transporters	Nucleoplasm (Supported); Additional: Endoplasmic reticulum;Plasma membrane				0	0	0	0	0	0	0	0	0	1	0	0	0	0	1	0	0	0	1	0
C12orf40	283461	symbol	H. sapiens	283461	H. sapiens	C12orf40	0	1	0	chromosome 12 open reading frame 40			Predicted intracellular proteins	Golgi apparatus (Approved); Additional: Cytosol				0	0	0	0	0	0	0	0	0	0	0	0	0	0	0	0	0	0	0	0
SDCBP2	27111	symbol	H. sapiens	27111	H. sapiens	SDCBP2	0	1	0	syndecan binding protein 2	GO:0046907 intracellular transport;GO:0035556 intracellular signal transduction;GO:0008283 cell population proliferation		Predicted intracellular proteins	Nucleoplasm (Supported); Additional: Cytosol;Golgi apparatus				0	0	0	0	0	0	0	0	0	0	0	0	0	0	0	0	0	0	0	0
AXIN2	8313	symbol	H. sapiens	8313	H. sapiens	AXIN2	0	1	0	axin 2	GO:2000053 regulation of Wnt signaling pathway involved in dorsal/ventral axis specification;GO:2000054 negative regulation of Wnt signaling pathway involved in dorsal/ventral axis specification;GO:0032423 regulation of mismatch repair		Disease related genes; Cancer-related genes:Mutated cancer genes; Human disease related genes:Digestive system diseases:Mouth and dental diseases; Predicted intracellular proteins; Cancer-related genes:Mutational cancer driver genes; Human disease related genes:Cancers:Cancers of eye, brain, and central nervous system; Human disease related genes:Cancers:Cancers of the digestive system	Cytosol;Nucleoplasm;Plasma membrane (Uncertain)		(M31)PID BETA CATENIN DEG PATHWAY; (M200)PID ERA GENOMIC PATHWAY; (M223)PID BETA CATENIN NUC PATHWAY	(M5895)HALLMARK WNT BETA CATENIN SIGNALING	0	0	0	0	0	0	0	0	1	1	1	0	1	1	0	0	0	0	1	1
PLXND1	23129	symbol	H. sapiens	23129	H. sapiens	PLXND1	0	1	0	plexin D1	GO:0008039 synaptic target recognition;GO:0060666 dichotomous subdivision of terminal units involved in salivary gland branching;GO:0060600 dichotomous subdivision of an epithelial terminal unit		Predicted intracellular proteins			(M5880)NABA ECM AFFILIATED; (M5885)NABA MATRISOME ASSOCIATED; (M5889)NABA MATRISOME		0	0	0	0	0	0	0	1	0	0	1	1	0	0	0	0	0	0	0	0
CAPN5	726	symbol	H. sapiens	726	H. sapiens	CAPN5	0	1	0	calpain 5	GO:0006508 proteolysis;GO:0019538 protein metabolic process;GO:1901564 organonitrogen compound metabolic process		Potential drug targets; Disease related genes; Predicted intracellular proteins; Enzymes; Peptidases:Cysteine-type peptidases; Human disease related genes:Nervous system diseases:Eye disease	Nucleoplasm (Approved); Additional: Cytosol			(M5946)HALLMARK COAGULATION; (M5937)HALLMARK GLYCOLYSIS	0	0	0	0	0	0	0	0	0	0	0	0	0	0	0	0	0	0	0	0
LY6E	4061	symbol	H. sapiens	4061	H. sapiens	LY6E	0	1	0	lymphocyte antigen 6 family member E	GO:0046597 negative regulation of viral entry into host cell;GO:1903901 negative regulation of viral life cycle;GO:0046596 regulation of viral entry into host cell		Predicted intracellular proteins				(M5911)HALLMARK INTERFERON ALPHA RESPONSE; (M5913)HALLMARK INTERFERON GAMMA RESPONSE; (M5932)HALLMARK INFLAMMATORY RESPONSE	0	0	0	0	0	0	0	0	0	0	0	0	0	0	0	0	0	0	0	0
PEX5	5830	symbol	H. sapiens	5830	H. sapiens	PEX5	0	1	0	peroxisomal biogenesis factor 5	GO:0016560 protein import into peroxisome matrix, docking;GO:0044721 protein import into peroxisome matrix, substrate release;GO:0000425 pexophagy		Predicted intracellular proteins; Human disease related genes:Congenital malformations:Congenital malformations of the musculoskeletal system; Human disease related genes:Congenital disorders of metabolism:Peroxisomal diseases; Disease related genes	Cytosol;Golgi apparatus (Supported)			(M5949)HALLMARK PEROXISOME	0	0	0	1	0	0	1	0	0	0	0	0	0	0	0	0	0	0	0	0
ASCC3	10973	symbol	H. sapiens	10973	H. sapiens	ASCC3	0	1	0	activating signal cointegrator 1 complex subunit 3	GO:1990116 ribosome-associated ubiquitin-dependent protein catabolic process;GO:0006307 DNA dealkylation involved in DNA repair;GO:0032790 ribosome disassembly		Predicted intracellular proteins; ENZYME proteins:Hydrolases; Enzymes	Cytosol (Supported); Additional: Golgi apparatus				0	0	0	0	0	0	0	0	0	1	0	0	0	0	0	0	0	0	1	0
MRM2	29960	symbol	H. sapiens	29960	H. sapiens	MRM2	0	1	0	mitochondrial rRNA methyltransferase 2	GO:0000451 rRNA 2'-O-methylation;GO:1902775 mitochondrial large ribosomal subunit assembly;GO:0061668 mitochondrial ribosome assembly		Human disease related genes:Congenital disorders of metabolism:Mitochondrial diseases; Predicted intracellular proteins; Disease related genes					0	0	0	0	0	0	0	0	0	0	0	0	0	0	0	0	0	0	0	0
SS18	6760	symbol	H. sapiens	6760	H. sapiens	SS18	0	1	0	SS18 subunit of BAF chromatin remodeling complex	GO:0097150 neuronal stem cell population maintenance;GO:1902459 positive regulation of stem cell population maintenance;GO:0048013 ephrin receptor signaling pathway		Predicted intracellular proteins; Cancer-related genes; Disease related genes	Nucleoplasm (Approved); Additional: Cytosol			(M5901)HALLMARK G2M CHECKPOINT	0	0	0	0	0	0	0	0	0	0	0	0	0	0	0	0	0	0	0	1
MRPS34	65993	symbol	H. sapiens	65993	H. sapiens	MRPS34	0	1	0	mitochondrial ribosomal protein S34	GO:0032543 mitochondrial translation;GO:0140053 mitochondrial gene expression;GO:0006412 translation		Human disease related genes:Congenital disorders of metabolism:Mitochondrial diseases; Predicted intracellular proteins; Ribosomal proteins; Disease related genes	Mitochondria (Supported)				0	0	0	0	0	0	0	0	0	0	0	0	0	0	0	0	0	0	0	0
LIPA	3988	symbol	H. sapiens	3988	H. sapiens	LIPA	0	1	0	lipase A, lysosomal acid type	GO:0071838 cell proliferation in bone marrow;GO:0002536 respiratory burst involved in inflammatory response;GO:0030421 defecation		Potential drug targets; Disease related genes; Predicted intracellular proteins; ENZYME proteins:Hydrolases; Enzymes; Human disease related genes:Congenital disorders of metabolism:Lysosomal storage diseases; Human disease related genes:Congenital disorders of metabolism:Congenital disorders of lipid/glycolipid metabolism	Cytosol;Vesicles (Supported); Additional: Nucleoli fibrillar center;Nucleoplasm			(M5921)HALLMARK COMPLEMENT	1	1	0	1	0	0	0	0	0	0	0	0	0	0	1	0	0	1	1	0
WDR5	11091	symbol	H. sapiens	11091	H. sapiens	WDR5	0	1	0	WD repeat domain 5	GO:0051568 histone H3-K4 methylation;GO:0051569 regulation of histone H3-K4 methylation;GO:0051571 positive regulation of histone H3-K4 methylation		Predicted intracellular proteins	Nucleoplasm (Supported)		(M95)PID CIRCADIAN PATHWAY		0	0	0	1	0	0	0	0	1	0	0	0	0	0	0	0	0	1	1	0
CHEK1	1111	symbol	H. sapiens	1111	H. sapiens	CHEK1	0	1	0	checkpoint kinase 1	GO:0070317 negative regulation of G0 to G1 transition;GO:0046602 regulation of mitotic centrosome separation;GO:0071313 cellular response to caffeine	yes	Cancer-related genes:Candidate cancer biomarkers; ENZYME proteins:Transferases; Predicted intracellular proteins; Enzymes; Kinases:CAMK Ser/Thr protein kinases	Nucleoplasm (Supported); Additional: Vesicles	XL844; Enzastaurin; CHIR-124; N-{5-[4-(4-METHYLPIPERAZIN-1-YL)PHENYL]-1H-PYRROLO[2,3-B]PYRIDIN-3-YL}NICOTINAMIDE; 3-(5-{[4-(AMINOMETHYL)PIPERIDIN-1-YL]METHYL}-1H-INDOL-2-YL)QUINOLIN-2(1H)-ONE; 2,2'-{[9-(HYDROXYIMINO)-9H-FLUORENE-2,7-DIYL]BIS(OXY)}DIACETIC ACID; (2S)-1-AMINO-3-[(5-NITROQUINOLIN-8-YL)AMINO]PROPAN-2-OL; 2-(cyclohexylamino)benzoic acid; 3-(5-{[4-(AMINOMETHYL)PIPERIDIN-1-YL]METHYL}-1H…	(M10154)SA G2 AND M PHASES; (M95)PID CIRCADIAN PATHWAY; (M46)PID ATR PATHWAY	(M5901)HALLMARK G2M CHECKPOINT; (M5925)HALLMARK E2F TARGETS	0	1	0	0	1	0	0	0	0	1	1	0	0	1	0	0	0	0	0	1
SRD5A2	6716	symbol	H. sapiens	6716	H. sapiens	SRD5A2	0	1	0	steroid 5 alpha-reductase 2	GO:0018963 phthalate metabolic process;GO:0018879 biphenyl metabolic process;GO:0018894 dibenzo-p-dioxin metabolic process		Cancer-related genes:Candidate cancer biomarkers; Disease related genes; Transporters:Electrochemical Potential-driven transporters; ENZYME proteins:Oxidoreductases; Enzymes; Human disease related genes:Reproductive system diseases:Reproductive system diseases; FDA approved drug targets:Small molecule drugs		Azelaic acid; Dutasteride; Finasteride			0	0	0	1	0	0	0	0	0	0	0	0	0	0	0	0	0	0	0	1
MVK	4598	symbol	H. sapiens	4598	H. sapiens	MVK	0	1	0	mevalonate kinase	GO:0019287 isopentenyl diphosphate biosynthetic process, mevalonate pathway;GO:0009240 isopentenyl diphosphate biosynthetic process;GO:0046490 isopentenyl diphosphate metabolic process	yes	Potential drug targets; Disease related genes; ENZYME proteins:Transferases; Predicted intracellular proteins; Enzymes; Human disease related genes:Immune system diseases:Other immune system diseases; Human disease related genes:Congenital malformations:Congenital malformations of skin; Human disease related genes:Congenital disorders of metabolism:Congenital disorders of lipid/glycolipid metabol…	Cytosol;Vesicles (Supported)	Farnesyl thiopyrophosphate		(M5892)HALLMARK CHOLESTEROL HOMEOSTASIS	0	0	0	1	0	0	0	0	0	0	0	0	0	0	0	0	0	0	0	0
CDKN2AIPNL	91368	symbol	H. sapiens	91368	H. sapiens	CDKN2AIPNL	0	1	0	CDKN2A interacting protein N-terminal like			Predicted intracellular proteins					0	0	0	0	0	0	0	0	0	0	0	0	0	0	0	0	0	0	0	0
NPLOC4	55666	symbol	H. sapiens	55666	H. sapiens	NPLOC4	0	1	0	NPL4 homolog, ubiquitin recognition factor	GO:0039536 negative regulation of RIG-I signaling pathway;GO:0030970 retrograde protein transport, ER to cytosol;GO:1903513 endoplasmic reticulum to cytosol transport		Predicted intracellular proteins; Transporters:Primary Active Transporters	Cytosol;Nucleoplasm (Supported)				0	0	0	0	0	0	1	0	0	1	0	0	0	0	0	0	0	0	1	0
HMOX2	3163	symbol	H. sapiens	3163	H. sapiens	HMOX2	0	1	0	heme oxygenase 2	GO:0006788 heme oxidation;GO:0042167 heme catabolic process;GO:0046149 pigment catabolic process		Predicted intracellular proteins; ENZYME proteins:Oxidoreductases; Enzymes	Cytosol;Vesicles (Approved)	NADH; Stannsoporfin		(M5938)HALLMARK REACTIVE OXYGEN SPECIES PATHWAY	1	0	0	0	0	0	0	1	0	0	0	0	0	0	0	0	0	0	0	0
KIAA0355	9710	gene_synonym	H. sapiens	9710	H. sapiens	GARRE1	0	1	0	granule associated Rac and RHOG effector 1	GO:0016601 Rac protein signal transduction;GO:0007265 Ras protein signal transduction;GO:0007264 small GTPase mediated signal transduction		Predicted intracellular proteins	Nucleoplasm (Approved)				0	0	0	0	0	0	0	1	0	0	0	0	0	0	0	0	0	0	0	0
GM2A	2760	symbol	H. sapiens	2760	H. sapiens	GM2A	0	1	0	ganglioside GM2 activator	GO:0006689 ganglioside catabolic process;GO:0046479 glycosphingolipid catabolic process;GO:0019377 glycolipid catabolic process		Human disease related genes:Congenital disorders of metabolism:Lysosomal storage diseases; Predicted intracellular proteins; Human disease related genes:Congenital disorders of metabolism:Congenital disorders of lipid/glycolipid metabolism; Disease related genes	Cytosol;Vesicles (Approved)	Platelet Activating Factor; Lauric acid; Lpc-Ether; Choline alfoscerate; Myristic acid		(M5939)HALLMARK P53 PATHWAY	0	0	0	1	0	0	0	0	0	0	0	0	0	0	0	0	0	1	0	0
ZFPM1	161882	symbol	H. sapiens	161882	H. sapiens	ZFPM1	0	1	0	zinc finger protein, FOG family member 1	GO:0060377 negative regulation of mast cell differentiation;GO:0010724 regulation of definitive erythrocyte differentiation;GO:0003195 tricuspid valve formation		Transcription factors:Zinc-coordinating DNA-binding domains; Predicted intracellular proteins	Nucleoplasm (Approved); Additional: Cytosol;Vesicles		(M101)PID HDAC CLASSI PATHWAY; (M195)PID CMYB PATHWAY		0	0	0	0	0	0	0	0	0	0	1	0	0	0	0	0	0	0	0	0
TOR1AIP1	26092	symbol	H. sapiens	26092	H. sapiens	TOR1AIP1	0	1	0	torsin 1A interacting protein 1	GO:0090435 protein localization to nuclear envelope;GO:0032781 positive regulation of ATP-dependent activity;GO:0071763 nuclear membrane organization		Human disease related genes:Musculoskeletal diseases:Muscular diseases; Predicted intracellular proteins; Disease related genes	Nuclear membrane (Supported)				0	0	0	0	0	0	1	1	0	0	0	0	0	0	0	0	0	0	0	0
ATP5F1A	498	symbol	H. sapiens	498	H. sapiens	ATP5F1A	0	1	0	ATP synthase F1 subunit alpha	GO:0071732 cellular response to nitric oxide;GO:1902170 cellular response to reactive nitrogen species;GO:0071731 response to nitric oxide		Potential drug targets; Disease related genes; Human disease related genes:Congenital disorders of metabolism:Mitochondrial diseases; Predicted intracellular proteins; Transporters:Primary Active Transporters	Mitochondria (Supported)	Quercetin; 1-ACETYL-2-CARBOXYPIPERIDINE; AUROVERTIN B; Piceatannol; N1-(2-AMINO-4-METHYLPENTYL)OCTAHYDRO-PYRROLO[1,2-A] PYRIMIDINE; Artenimol		(M5936)HALLMARK OXIDATIVE PHOSPHORYLATION	0	0	0	0	0	0	0	0	0	0	0	0	1	0	1	0	0	0	0	1
HSBP1	3281	symbol	H. sapiens	3281	H. sapiens	HSBP1	0	1	0	heat shock factor binding protein 1	GO:0010286 heat acclimation;GO:0070370 cellular heat acclimation;GO:0019896 axonal transport of mitochondrion		Predicted intracellular proteins	Nucleoli (Supported)				0	0	0	0	0	1	0	0	0	0	1	0	0	0	0	0	0	0	0	0
DMAC2	55101	symbol	H. sapiens	55101	H. sapiens	DMAC2	0	1	0	distal membrane arm assembly component 2	GO:0031146 SCF-dependent proteasomal ubiquitin-dependent protein catabolic process;GO:0010257 NADH dehydrogenase complex assembly;GO:0032981 mitochondrial respiratory chain complex I assembly		Predicted intracellular proteins	Mitochondria (Approved)				0	0	0	0	0	0	0	0	0	0	0	0	0	0	0	0	0	0	1	0
POLD1	5424	symbol	H. sapiens	5424	H. sapiens	POLD1	0	1	0	DNA polymerase delta 1, catalytic subunit	GO:0045004 DNA replication proofreading;GO:0006297 nucleotide-excision repair, DNA gap filling;GO:0070987 error-free translesion synthesis		Potential drug targets; Human disease related genes:Congenital malformations:Other congenital malformations; Disease related genes; ENZYME proteins:Transferases; Predicted intracellular proteins; Enzymes; Cancer-related genes; Human disease related genes:Cancers:Cancers of the digestive system	Nucleoplasm (Supported); Additional: Cytosol			(M5898)HALLMARK DNA REPAIR; (M5925)HALLMARK E2F TARGETS	0	0	0	0	1	0	0	0	0	1	0	0	0	0	0	0	0	0	0	0
SH3GL2	6456	symbol	H. sapiens	6456	H. sapiens	SH3GL2	0	1	0	SH3 domain containing GRB2 like 2, endophilin A1	GO:1905604 negative regulation of blood-brain barrier permeability;GO:0016191 synaptic vesicle uncoating;GO:0072318 clathrin coat disassembly		Predicted intracellular proteins	Microtubules (Approved); Additional: Cytokinetic bridge;Mitotic spindle		(M214)PID ERBB1 INTERNALIZATION PATHWAY; (M12)PID RHOA PATHWAY; (M48)PID MET PATHWAY	(M5910)HALLMARK PROTEIN SECRETION	0	0	1	0	0	0	0	0	0	0	0	0	0	0	0	0	0	0	1	0
DVL1	1855	symbol	H. sapiens	1855	H. sapiens	DVL1	0	1	0	dishevelled segment polarity protein 1	GO:0014022 neural plate elongation;GO:0022007 convergent extension involved in neural plate elongation;GO:1905384 regulation of protein localization to presynapse		Human disease related genes:Congenital malformations:Other congenital malformations; Predicted intracellular proteins; Disease related genes			(M31)PID BETA CATENIN DEG PATHWAY; (M90)PID WNT CANONICAL PATHWAY; (M23)PID WNT NONCANONICAL PATHWAY		0	0	0	0	0	0	1	1	1	0	1	0	1	0	0	0	0	0	0	0
HMGA1	3159	symbol	H. sapiens	3159	H. sapiens	HMGA1	0	1	0	high mobility group AT-hook 1	GO:0090402 oncogene-induced cell senescence;GO:0006337 nucleosome disassembly;GO:0006268 DNA unwinding involved in DNA replication		Cancer-related genes:Candidate cancer biomarkers; Predicted intracellular proteins; Transcription factors:beta-Sheet binding to DNA; Disease related genes	Nucleoplasm (Supported); Additional: Nucleoli		(M28)PID IL4 2PATHWAY; (M66)PID MYC ACTIV PATHWAY	(M5901)HALLMARK G2M CHECKPOINT; (M5925)HALLMARK E2F TARGETS	0	0	0	0	0	0	0	0	0	1	0	0	0	0	0	0	0	0	0	0
SLC2A1	6513	symbol	H. sapiens	6513	H. sapiens	SLC2A1	0	1	0	solute carrier family 2 member 1	GO:0015911 long-chain fatty acid import across plasma membrane;GO:1904016 response to Thyroglobulin triiodothyronine;GO:0098708 glucose import across plasma membrane		Cancer-related genes:Candidate cancer biomarkers; Potential drug targets; Disease related genes; Transporters:Electrochemical Potential-driven transporters; Human disease related genes:Nervous system diseases:Other nervous and sensory system diseases; Predicted intracellular proteins; Human disease related genes:Nervous system diseases:Epilepsy; Human disease related genes:Cardiovascular diseases…	Plasma membrane (Enhanced)	Resveratrol; Carboxymethylcellulose	(M44)PID HIF2PATHWAY; (M255)PID HIF1 TFPATHWAY; (M66)PID MYC ACTIV PATHWAY	(M5923)HALLMARK PI3K AKT MTOR SIGNALING; (M5891)HALLMARK HYPOXIA; (M5906)HALLMARK ESTROGEN RESPONSE EARLY	1	0	0	0	0	0	0	0	1	0	0	0	0	0	0	0	0	1	0	1
ZBTB2	57621	symbol	H. sapiens	57621	H. sapiens	ZBTB2	0	1	0	zinc finger and BTB domain containing 2	GO:0001817 regulation of cytokine production;GO:0000122 negative regulation of transcription by RNA polymerase II;GO:0045892 negative regulation of DNA-templated transcription		Transcription factors:Zinc-coordinating DNA-binding domains; Predicted intracellular proteins	Cytosol;Nucleoplasm (Approved)				0	0	0	0	0	0	0	0	0	0	0	0	0	0	0	0	0	0	0	0
DAG1	1605	symbol	H. sapiens	1605	H. sapiens	DAG1	0	1	0	dystroglycan 1	GO:0016203 muscle attachment;GO:0016340 calcium-dependent cell-matrix adhesion;GO:0098942 retrograde trans-synaptic signaling by trans-synaptic protein complex		Potential drug targets; Human disease related genes:Congenital disorders of metabolism:Congenital disorders of glycan/glycoprotein metabolism; Disease related genes; Human disease related genes:Musculoskeletal diseases:Muscular diseases; Transporters	Plasma membrane;Vesicles (Supported); Additional: Nucleoplasm		(M8626)SIG BCR SIGNALING PATHWAY		0	0	0	0	0	0	0	0	0	0	1	0	0	0	0	0	0	0	0	1
ZNF585A	199704	symbol	H. sapiens	199704	H. sapiens	ZNF585A	0	1	0	zinc finger protein 585A	GO:0045944 positive regulation of transcription by RNA polymerase II;GO:0045893 positive regulation of DNA-templated transcription;GO:1902680 positive regulation of RNA biosynthetic process		Transcription factors:Zinc-coordinating DNA-binding domains; Predicted intracellular proteins					0	0	0	0	0	0	0	0	0	0	0	0	0	0	0	0	0	0	0	0
TRAF7	84231	symbol	H. sapiens	84231	H. sapiens	TRAF7	0	1	0	TNF receptor associated factor 7	GO:0000027 ribosomal large subunit assembly;GO:0043525 positive regulation of neuron apoptotic process;GO:0042255 ribosome assembly		Potential drug targets; Disease related genes; ENZYME proteins:Transferases; Predicted intracellular proteins; Enzymes; Cancer-related genes; Human disease related genes:Cancers:Cancers of eye, brain, and central nervous system	Vesicles (Supported); Additional: Plasma membrane				0	0	0	0	0	0	0	0	0	0	0	0	0	0	0	0	0	0	1	0
CD28	940	symbol	H. sapiens	940	H. sapiens	CD28	0	1	0	CD28 molecule	GO:0045066 regulatory T cell differentiation;GO:0035739 CD4-positive, alpha-beta T cell proliferation;GO:2000563 positive regulation of CD4-positive, alpha-beta T cell proliferation		CD markers			(M290)PID IL12 STAT4 PATHWAY; (M88)PID CD8 TCR PATHWAY; (M34)PID TCR PATHWAY	(M5950)HALLMARK ALLOGRAFT REJECTION	0	0	0	0	0	0	0	0	0	1	0	0	0	1	0	0	0	0	1	0
KIF1B	23095	symbol	H. sapiens	23095	H. sapiens	KIF1B	0	1	0	kinesin family member 1B	GO:0007270 neuron-neuron synaptic transmission;GO:0007274 neuromuscular synaptic transmission;GO:0008089 anterograde axonal transport		Human disease related genes:Nervous system diseases:Neurodegenerative diseases; Disease related genes; Predicted intracellular proteins; Human disease related genes:Cancers:Cancers of endocrine organs; Human disease related genes:Cancers:Cancers of eye, brain, and central nervous system	Microtubules (Approved); Additional: Nucleoli fibrillar center			(M5910)HALLMARK PROTEIN SECRETION; (M5893)HALLMARK MITOTIC SPINDLE; (M5932)HALLMARK INFLAMMATORY RESPONSE	0	0	1	0	0	0	0	0	0	0	0	0	0	0	0	0	0	0	0	0
CCDC126	90693	symbol	H. sapiens	90693	H. sapiens	CCDC126	0	1	0	coiled-coil domain containing 126			Predicted intracellular proteins; Predicted secreted proteins	Golgi apparatus (Approved)				0	0	0	0	0	0	0	0	0	0	0	0	0	0	0	0	0	0	0	0
EXOC6	54536	symbol	H. sapiens	54536	H. sapiens	EXOC6	0	1	0	exocyst complex component 6	GO:0090522 vesicle tethering involved in exocytosis;GO:0099022 vesicle tethering;GO:0006904 vesicle docking involved in exocytosis		Transporters:Transporter channels and pores; Predicted intracellular proteins	Vesicles (Supported); Additional: Nucleoplasm		(M16)PID INSULIN PATHWAY; (M67)PID ARF6 TRAFFICKING PATHWAY		0	1	1	0	1	1	1	0	0	0	0	0	0	0	0	0	0	0	0	0
CAB39L	81617	symbol	H. sapiens	81617	H. sapiens	CAB39L	0	1	0	calcium binding protein 39 like	GO:0035556 intracellular signal transduction;GO:0007165 signal transduction;GO:0023052 signaling		Predicted intracellular proteins	Vesicles (Approved)			(M5923)HALLMARK PI3K AKT MTOR SIGNALING; (M5953)HALLMARK KRAS SIGNALING UP	0	0	0	0	0	0	0	0	1	0	0	0	0	0	0	0	0	0	0	0
CACFD1	11094	symbol	H. sapiens	11094	H. sapiens	CACFD1	0	1	0	calcium channel flower domain containing 1	GO:0016192 vesicle-mediated transport;GO:0006810 transport;GO:0051234 establishment of localization		Transporters:Transporter channels and pores	Nucleoplasm (Approved)				0	0	0	0	0	0	0	0	0	0	0	0	0	0	0	0	0	0	0	0
ENO2	2026	symbol	H. sapiens	2026	H. sapiens	ENO2	0	1	0	enolase 2	GO:0006735 NADH regeneration;GO:0061621 canonical glycolysis;GO:0061718 glucose catabolic process to pyruvate		Cancer-related genes:Candidate cancer biomarkers; Candidate cardiovascular disease genes; Predicted intracellular proteins; Enzymes; ENZYME proteins:Lyases	Cytosol;Plasma membrane (Enhanced)	2-Phosphoglycolic Acid		(M5935)HALLMARK FATTY ACID METABOLISM; (M5941)HALLMARK UV RESPONSE UP; (M5902)HALLMARK APOPTOSIS	0	0	0	1	0	0	0	0	0	0	0	0	0	0	0	0	0	1	0	0
TRPS1	7227	symbol	H. sapiens	7227	H. sapiens	TRPS1	0	1	0	transcriptional repressor GATA binding 1	GO:0032330 regulation of chondrocyte differentiation;GO:0061035 regulation of cartilage development;GO:0001501 skeletal system development		Transcription factors:Zinc-coordinating DNA-binding domains; Human disease related genes:Congenital malformations:Other congenital malformations; Predicted intracellular proteins; Disease related genes	Nucleoplasm (Supported)				0	0	0	0	0	0	0	0	0	0	0	0	0	0	0	0	0	0	0	0
DOCK9	23348	symbol	H. sapiens	23348	H. sapiens	DOCK9	0	1	0	dedicator of cytokinesis 9	GO:0043547 positive regulation of GTPase activity;GO:0007264 small GTPase mediated signal transduction;GO:0043087 regulation of GTPase activity		Predicted intracellular proteins			(M83)PID CDC42 REG PATHWAY	(M5921)HALLMARK COMPLEMENT	0	0	0	0	0	0	0	1	0	0	0	1	0	0	0	0	0	0	0	0
DOLPP1	57171	symbol	H. sapiens	57171	H. sapiens	DOLPP1	0	1	0	dolichyldiphosphatase 1	GO:0006489 dolichyl diphosphate biosynthetic process;GO:0046465 dolichyl diphosphate metabolic process;GO:0006488 dolichol-linked oligosaccharide biosynthetic process		ENZYME proteins:Hydrolases; Enzymes	Vesicles (Approved); Additional: Intermediate filaments				0	0	0	1	0	0	0	0	0	0	0	0	0	0	1	0	0	0	0	0
BRPF3	27154	symbol	H. sapiens	27154	H. sapiens	BRPF3	0	1	0	bromodomain and PHD finger containing 3	GO:0045740 positive regulation of DNA replication;GO:0006275 regulation of DNA replication;GO:0051054 positive regulation of DNA metabolic process		Predicted intracellular proteins	Nucleoplasm (Approved); Additional: Mitochondria			(M5921)HALLMARK COMPLEMENT	0	0	0	0	0	0	0	0	0	1	0	0	0	0	0	0	0	0	0	0
WDR1	9948	symbol	H. sapiens	9948	H. sapiens	WDR1	0	1	0	WD repeat domain 1	GO:0016333 morphogenesis of follicular epithelium;GO:0016334 establishment or maintenance of polarity of follicular epithelium;GO:0042247 establishment of planar polarity of follicular epithelium		Predicted intracellular proteins; Human disease related genes:Immune system diseases:Other immune system diseases; Disease related genes	Cell Junctions;Plasma membrane (Supported)			(M5946)HALLMARK COAGULATION	0	0	0	0	0	0	0	0	0	0	1	0	0	0	0	0	0	0	0	0
SLC29A2	3177	symbol	H. sapiens	3177	H. sapiens	SLC29A2	0	1	0	solute carrier family 29 member 2	GO:0035364 thymine transport;GO:0015857 uracil transport;GO:1903791 uracil transmembrane transport		Transporters:Electrochemical Potential-driven transporters		Ethanol		(M5928)HALLMARK MYC TARGETS V2; (M5947)HALLMARK IL2 STAT5 SIGNALING	1	0	0	0	0	0	0	0	0	0	0	0	0	0	0	0	0	0	0	0
ATP10A	57194	symbol	H. sapiens	57194	H. sapiens	ATP10A	0	1	0	ATPase phospholipid transporting 10A (putative)	GO:1903527 positive regulation of membrane tubulation;GO:1903525 regulation of membrane tubulation;GO:1903729 regulation of plasma membrane organization		Transporters:Primary Active Transporters; ENZYME proteins; Enzymes					1	0	0	0	0	0	1	0	0	0	0	0	0	0	0	0	0	0	0	0
STX2	2054	symbol	H. sapiens	2054	H. sapiens	STX2	0	1	0	syntaxin 2	GO:1903575 cornified envelope assembly;GO:0031629 synaptic vesicle fusion to presynaptic active zone membrane;GO:0099500 vesicle fusion to plasma membrane		Predicted intracellular proteins; Cancer-related genes:Mutated cancer genes	Vesicles (Approved); Additional: Nuclear membrane				0	0	0	0	0	1	1	0	0	0	0	0	0	0	0	0	0	0	0	0
TIMM17B	10245	symbol	H. sapiens	10245	H. sapiens	TIMM17B	0	1	0	translocase of inner mitochondrial membrane 17B	GO:0030150 protein import into mitochondrial matrix;GO:0044743 protein transmembrane import into intracellular organelle;GO:0065002 intracellular protein transmembrane transport		Predicted intracellular proteins	Microtubules (Approved); Additional: Mitochondria				0	0	0	0	0	0	0	0	0	0	0	0	0	0	0	0	0	0	0	0
SET	6418	symbol	H. sapiens	6418	H. sapiens	SET	0	1	0	SET nuclear proto-oncogene	GO:0035067 negative regulation of histone acetylation;GO:2000757 negative regulation of peptidyl-lysine acetylation;GO:1901984 negative regulation of protein acetylation		Predicted intracellular proteins; Cancer-related genes; Disease related genes; Human disease related genes:Other diseases:Mental and behavioural disorders	Nucleoplasm (Enhanced); Additional: Lipid droplets		(M200)PID ERA GENOMIC PATHWAY	(M5926)HALLMARK MYC TARGETS V1	0	0	0	0	1	0	0	0	0	1	0	0	0	0	0	0	0	0	0	0
CHD7	55636	symbol	H. sapiens	55636	H. sapiens	CHD7	0	1	0	chromodomain helicase DNA binding protein 7	GO:0003226 right ventricular compact myocardium morphogenesis;GO:0003221 right ventricular cardiac muscle tissue morphogenesis;GO:0021553 olfactory nerve development		Cancer-related genes:Candidate cancer biomarkers; Human disease related genes:Congenital malformations:Other congenital malformations; Potential drug targets; Disease related genes; Predicted intracellular proteins; ENZYME proteins:Hydrolases; Enzymes; Human disease related genes:Endocrine and metabolic diseases:Hypothalamus and pituitary gland diseases	Nucleoplasm (Supported); Additional: Nucleoli		(M23)PID WNT NONCANONICAL PATHWAY		0	0	0	0	0	0	0	0	0	0	1	0	0	0	0	0	0	0	0	0
MAGOH	4116	symbol	H. sapiens	4116	H. sapiens	MAGOH	0	1	0	mago homolog, exon junction complex subunit	GO:2000622 regulation of nuclear-transcribed mRNA catabolic process, nonsense-mediated decay;GO:0000184 nuclear-transcribed mRNA catabolic process, nonsense-mediated decay;GO:0000381 regulation of alternative mRNA splicing, via spliceosome		Predicted intracellular proteins; Transporters:Primary Active Transporters	Nucleoplasm (Supported)				0	0	0	0	0	0	0	0	0	0	0	0	0	0	0	0	0	0	0	0
PGBD2	267002	symbol	H. sapiens	267002	H. sapiens	PGBD2	0	1	0	piggyBac transposable element derived 2			Predicted intracellular proteins	Vesicles (Approved)				0	0	0	0	0	0	0	0	0	0	0	0	0	0	0	0	0	0	0	0
OSMR	9180	symbol	H. sapiens	9180	H. sapiens	OSMR	0	1	0	oncostatin M receptor	GO:0038165 oncostatin-M-mediated signaling pathway;GO:0002675 positive regulation of acute inflammatory response;GO:0002673 regulation of acute inflammatory response		Predicted intracellular proteins; Human disease related genes:Skin diseases:Skin and soft tissue diseases; Disease related genes	Nucleoli (Approved)			(M5897)HALLMARK IL6 JAK STAT3 SIGNALING; (M5932)HALLMARK INFLAMMATORY RESPONSE	0	0	0	0	0	0	0	0	1	0	0	0	0	0	0	1	0	0	0	0
BCL2L2	599	symbol	H. sapiens	599	H. sapiens	BCL2L2	0	1	0	BCL2 like 2	GO:1905430 cellular response to glycine;GO:1905429 response to glycine;GO:0060011 Sertoli cell proliferation		Cancer-related genes:Candidate cancer biomarkers; Transporters:Transporter channels and pores; Predicted intracellular proteins	Nucleoplasm (Uncertain)	Navitoclax	(M145)PID P53 DOWNSTREAM PATHWAY	(M5902)HALLMARK APOPTOSIS	0	0	0	0	0	0	1	0	0	1	0	0	0	0	0	0	0	0	0	1
RPRD1A	55197	symbol	H. sapiens	55197	H. sapiens	RPRD1A	0	1	0	regulation of nuclear pre-mRNA domain containing 1A	GO:0001109 promoter clearance during DNA-templated transcription;GO:0001111 RNA polymerase II promoter clearance;GO:0031124 mRNA 3'-end processing		Predicted intracellular proteins	Golgi apparatus;Nucleoplasm (Supported)				0	0	0	0	0	0	0	0	0	0	0	0	0	0	0	0	0	0	0	0
BLOC1S5-TXNDC5	100526836	symbol	H. sapiens	100526836	H. sapiens	BLOC1S5-TXNDC5	0	1	0	BLOC1S5-TXNDC5 readthrough (NMD candidate)								0	0	0	0	0	0	0	0	0	0	0	0	0	0	0	0	0	0	0	0
GJA5	2702	symbol	H. sapiens	2702	H. sapiens	GJA5	0	1	0	gap junction protein alpha 5	GO:0010645 regulation of cell communication by chemical coupling;GO:0010652 positive regulation of cell communication by chemical coupling;GO:0086044 atrial cardiac muscle cell to AV node cell communication by electrical coupling		Potential drug targets; Human disease related genes:Cardiovascular diseases:Cardiac diseases; Transporters:Transporter channels and pores; Disease related genes				(M5909)HALLMARK MYOGENESIS	0	0	1	0	0	0	0	0	0	0	0	0	0	0	0	0	0	0	0	0
TMTC1	83857	symbol	H. sapiens	83857	H. sapiens	TMTC1	0	1	0	transmembrane O-mannosyltransferase targeting cadherins 1	GO:0035269 protein O-linked mannosylation;GO:0035268 protein mannosylation;GO:0097502 mannosylation		Enzymes; ENZYME proteins:Transferases	Cytosol;Nucleoplasm (Approved)				0	0	0	0	0	0	0	0	0	0	0	0	0	0	1	0	0	0	0	0
PTBP1	5725	symbol	H. sapiens	5725	H. sapiens	PTBP1	0	1	0	polypyrimidine tract binding protein 1	GO:0075522 IRES-dependent viral translational initiation;GO:0019081 viral translation;GO:0070886 positive regulation of calcineurin-NFAT signaling cascade		Predicted intracellular proteins	Nucleoplasm (Supported)				0	0	0	0	0	0	0	0	0	0	0	0	0	0	0	0	0	0	0	0
FOXN3	1112	symbol	H. sapiens	1112	H. sapiens	FOXN3	0	1	0	forkhead box N3	GO:0097094 craniofacial suture morphogenesis;GO:0007095 mitotic G2 DNA damage checkpoint signaling;GO:0044818 mitotic G2/M transition checkpoint		Transcription factors:Helix-turn-helix domains; Predicted intracellular proteins	Nucleoplasm (Approved); Additional: Plasma membrane			(M5901)HALLMARK G2M CHECKPOINT	0	1	0	0	0	0	0	0	0	1	0	0	0	1	0	0	0	0	0	0
CAMKV	79012	symbol	H. sapiens	79012	H. sapiens	CAMKV	0	1	0	CaM kinase like vesicle associated	GO:0099159 regulation of modification of postsynaptic structure;GO:1905244 regulation of modification of synaptic structure;GO:0018105 peptidyl-serine phosphorylation	yes	Kinases:CAMK Ser/Thr protein kinases; Predicted intracellular proteins; Enzymes	Nucleoplasm (Approved); Additional: Cytokinetic bridge				0	0	0	0	0	0	0	0	0	0	0	0	0	0	0	0	0	0	0	0
MPP1	4354	symbol	H. sapiens	4354	H. sapiens	MPP1	0	1	0	MAGUK p55 scaffold protein 1	GO:0046710 GDP metabolic process;GO:0009135 purine nucleoside diphosphate metabolic process;GO:0009179 purine ribonucleoside diphosphate metabolic process	yes	Predicted intracellular proteins	Plasma membrane (Supported); Additional: Centriolar satellite			(M5945)HALLMARK HEME METABOLISM	0	0	0	0	0	0	0	0	0	0	0	0	0	0	0	0	0	0	0	0
CDCA8	55143	symbol	H. sapiens	55143	H. sapiens	CDCA8	0	1	0	cell division cycle associated 8	GO:1902423 regulation of attachment of mitotic spindle microtubules to kinetochore;GO:1902425 positive regulation of attachment of mitotic spindle microtubules to kinetochore;GO:1903490 positive regulation of mitotic cytokinesis		Predicted intracellular proteins	Nucleoli (Supported); Additional: Cytokinetic bridge;Nucleoplasm		(M14)PID AURORA B PATHWAY	(M5925)HALLMARK E2F TARGETS	0	1	0	0	1	1	0	1	0	0	0	0	0	1	0	0	0	0	0	0
RAB6A	5870	symbol	H. sapiens	5870	H. sapiens	RAB6A	0	1	0	RAB6A, member RAS oncogene family	GO:0018125 peptidyl-cysteine methylation;GO:0072385 minus-end-directed organelle transport along microtubule;GO:1903292 protein localization to Golgi membrane		Predicted intracellular proteins	Golgi apparatus (Supported)				0	0	1	0	0	1	0	0	0	0	0	0	0	0	0	0	0	0	0	0
GHITM	27069	symbol	H. sapiens	27069	H. sapiens	GHITM	0	1	0	growth hormone inducible transmembrane protein	GO:0099093 calcium export from the mitochondrion;GO:1905448 positive regulation of mitochondrial ATP synthesis coupled electron transport;GO:0140141 mitochondrial potassium ion transmembrane transport			Mitochondria (Supported)			(M5905)HALLMARK ADIPOGENESIS	0	0	0	0	0	0	1	0	0	0	0	0	0	0	0	0	0	0	0	0
HECTD4	283450	symbol	H. sapiens	283450	H. sapiens	HECTD4	0	1	0	HECT domain E3 ubiquitin protein ligase 4	GO:0006006 glucose metabolic process;GO:0019318 hexose metabolic process;GO:0005996 monosaccharide metabolic process		Predicted intracellular proteins	Vesicles (Approved); Additional: Nucleoplasm				0	0	0	0	0	0	0	0	0	0	0	0	0	0	0	0	0	1	1	0
MAP4K4	9448	symbol	H. sapiens	9448	H. sapiens	MAP4K4	0	1	0	mitogen-activated protein kinase kinase kinase kinase 4	GO:0032014 positive regulation of ARF protein signal transduction;GO:0120182 regulation of focal adhesion disassembly;GO:0120183 positive regulation of focal adhesion disassembly	yes	Predicted intracellular proteins; Kinases:STE Ser/Thr protein kinases; Enzymes; ENZYME proteins:Transferases		Fostamatinib	(M62)PID EPHB FWD PATHWAY; (M144)PID CERAMIDE PATHWAY; (M128)PID TNF PATHWAY		0	0	0	0	0	0	0	0	1	1	0	1	0	0	0	0	1	0	0	0
TNFRSF8	943	symbol	H. sapiens	943	H. sapiens	TNFRSF8	0	1	0	TNF receptor superfamily member 8	GO:0032679 regulation of TRAIL production;GO:0032759 positive regulation of TRAIL production;GO:0071260 cellular response to mechanical stimulus		Cancer-related genes:Candidate cancer biomarkers; Predicted intracellular proteins; CD markers; FDA approved drug targets:Biotech drugs	Plasma membrane (Supported)	XmAb 2513; Brentuximab vedotin	(M11736)SA MMP CYTOKINE CONNECTION	(M5947)HALLMARK IL2 STAT5 SIGNALING	0	0	0	0	0	0	0	0	0	0	0	0	0	0	0	1	0	0	0	0
ITPRIPL2	162073	symbol	H. sapiens	162073	H. sapiens	ITPRIPL2	0	1	0	ITPRIP like 2				Centrosome (Approved)				0	0	0	0	0	0	0	0	0	0	0	0	0	0	0	0	0	0	0	0
SELENOK	58515	symbol	H. sapiens	58515	H. sapiens	SELENOK	0	1	0	selenoprotein K	GO:0045728 respiratory burst after phagocytosis;GO:0010742 macrophage derived foam cell differentiation;GO:0090077 foam cell differentiation			Cytosol;Nucleoplasm (Approved)				0	0	0	0	0	0	0	0	0	0	0	0	0	0	0	0	0	0	0	0
DOHH	83475	symbol	H. sapiens	83475	H. sapiens	DOHH	0	1	0	deoxyhypusine hydroxylase	GO:0008612 peptidyl-lysine modification to peptidyl-hypusine;GO:0018205 peptidyl-lysine modification;GO:0051604 protein maturation		Predicted intracellular proteins; ENZYME proteins:Oxidoreductases; Enzymes	Cytosol (Approved); Additional: Nucleoli;Nucleoplasm				0	0	0	0	0	0	0	0	0	0	0	0	0	0	0	0	0	0	0	0
PACSIN2	11252	symbol	H. sapiens	11252	H. sapiens	PACSIN2	0	1	0	protein kinase C and casein kinase substrate in neurons 2	GO:0070836 caveola assembly;GO:0072584 caveolin-mediated endocytosis;GO:0044854 plasma membrane raft assembly		Predicted intracellular proteins	Plasma membrane;Vesicles (Supported); Additional: Centriolar satellite;Nuclear speckles				0	0	1	0	0	0	1	0	0	0	0	0	0	0	0	0	0	0	0	0
MAP3K3	4215	symbol	H. sapiens	4215	H. sapiens	MAP3K3	0	1	0	mitogen-activated protein kinase kinase kinase 3	GO:0071864 positive regulation of cell proliferation in bone marrow;GO:0071863 regulation of cell proliferation in bone marrow;GO:2000773 negative regulation of cellular senescence	yes	ENZYME proteins:Transferases; Predicted intracellular proteins; Enzymes; Cancer-related genes:Mutational cancer driver genes; Kinases:STE Ser/Thr protein kinases	Nucleoplasm (Approved)	Fostamatinib	(M20)PID P38 MKK3 6PATHWAY; (M76)PID P38 ALPHA BETA PATHWAY; (M110)PID IL1 PATHWAY		0	0	0	0	0	0	0	0	1	1	0	0	0	0	0	1	0	0	0	0
PTPA	5524	symbol	H. sapiens	5524	H. sapiens	PTPA	0	1	0	protein phosphatase 2 phosphatase activator	GO:0032516 positive regulation of phosphoprotein phosphatase activity;GO:0032515 negative regulation of phosphoprotein phosphatase activity;GO:0010923 negative regulation of phosphatase activity		ENZYME proteins:Isomerase; Predicted intracellular proteins; Enzymes	Nucleoplasm (Enhanced); Additional: Cytosol		(M261)PID P53 REGULATION PATHWAY; (M254)PID MYC REPRESS PATHWAY	(M5938)HALLMARK REACTIVE OXYGEN SPECIES PATHWAY	0	1	0	0	0	0	0	0	0	0	0	1	0	0	0	0	0	0	0	0
KLC2	64837	symbol	H. sapiens	64837	H. sapiens	KLC2	0	1	0	kinesin light chain 2	GO:0032418 lysosome localization;GO:1990849 vacuolar localization;GO:0007018 microtubule-based movement		Predicted intracellular proteins; Human disease related genes:Nervous system diseases:Eye disease; Disease related genes	Cytosol;Plasma membrane (Supported); Additional: Mitochondria;Nucleoplasm				0	0	1	0	0	1	0	1	0	0	0	0	1	0	0	0	0	0	1	0

## Sheet: Enrichment
GroupID	Category	Term	Description	LogP	Log(q-value)	Genes	Symbols	InTerm_InList
1_Summary	Reactome Gene Sets	R-HSA-382551	Transport of small molecules	-11.9573	-7.61085	40,48,119,160,537,801,805,817,1080,1244,1317,2040,3163,3177,3658,3954,3988,5045,5690,5714,5718,6337,6513,6533,6542,6578,7225,7780,8454,8766,9498,9843,10197,10257,23382,23446,23507,23516,23568,27173,29988,51129,57101,57181,57194,57380,59345,64078,64116,65010,81614,85414,117247,123096,196527,353189,4036,5660,6545,10087,126321	ASIC2,ACO1,ADD2,AP2A1,ATP6AP1,CALM1,CALM2,CAMK2D,CFTR,ABCC2,SLC31A1,STOM,HMOX2,SLC29A2,IREB2,LETM1,LIPA,FURIN,PSMB2,PSMD8,PSMD12,SCNN1A,SLC2A1,SLC6A6,SLC7A2,SLCO2A1,TRPC6,SLC30A2,CUL1,RAB11A,SLC4A8,HEPH,PSME3,ABCC4,AHCYL2,SLC44A1,LRRC8B,SLC39A14,ARL2BP,SLC39A1,SLC2A8,ANGPTL4,ANO2,SLC39A10,ATP10A,MRS2,GNB4,SLC28A3,SLC39A8,SLC26A6,NIPA2,SLC45A3,SLC16A10,SLC25A29,ANO6,SLCO4C1,LRP2,PSAP,SLC7A4,CERT1,…	61/-
1_Member	Reactome Gene Sets	R-HSA-382551	Transport of small molecules	-11.9573	-7.61085	40,48,119,160,537,801,805,817,1080,1244,1317,2040,3163,3177,3658,3954,3988,5045,5690,5714,5718,6337,6513,6533,6542,6578,7225,7780,8454,8766,9498,9843,10197,10257,23382,23446,23507,23516,23568,27173,29988,51129,57101,57181,57194,57380,59345,64078,64116,65010,81614,85414,117247,123096,196527,353189	ASIC2,ACO1,ADD2,AP2A1,ATP6AP1,CALM1,CALM2,CAMK2D,CFTR,ABCC2,SLC31A1,STOM,HMOX2,SLC29A2,IREB2,LETM1,LIPA,FURIN,PSMB2,PSMD8,PSMD12,SCNN1A,SLC2A1,SLC6A6,SLC7A2,SLCO2A1,TRPC6,SLC30A2,CUL1,RAB11A,SLC4A8,HEPH,PSME3,ABCC4,AHCYL2,SLC44A1,LRRC8B,SLC39A14,ARL2BP,SLC39A1,SLC2A8,ANGPTL4,ANO2,SLC39A10,ATP10A,MRS2,GNB4,SLC28A3,SLC39A8,SLC26A6,NIPA2,SLC45A3,SLC16A10,SLC25A29,ANO6,SLCO4C1	56/728
1_Member	Reactome Gene Sets	R-HSA-425407	SLC-mediated transmembrane transport	-7.91426	-4.92952	801,805,1317,3177,6513,6533,6542,6578,7780,9498,9843,23382,23446,23516,23568,27173,29988,57181,64078,64116,65010,85414,117247,123096,353189	CALM1,CALM2,SLC31A1,SLC29A2,SLC2A1,SLC6A6,SLC7A2,SLCO2A1,SLC30A2,SLC4A8,HEPH,AHCYL2,SLC44A1,SLC39A14,ARL2BP,SLC39A1,SLC2A8,SLC39A10,SLC28A3,SLC39A8,SLC26A6,SLC45A3,SLC16A10,SLC25A29,SLCO4C1	25/248
1_Member	GO Biological Processes	GO:0015711	organic anion transport	-2.75438	-1.26161	1080,1244,4036,5660,6513,6533,6542,6545,6578,9498,10087,10257,23516,29988,57181,64116,65010,117247,123096,126321,353189	CFTR,ABCC2,LRP2,PSAP,SLC2A1,SLC6A6,SLC7A2,SLC7A4,SLCO2A1,SLC4A8,CERT1,ABCC4,SLC39A14,SLC2A8,SLC39A10,SLC39A8,SLC26A6,SLC16A10,SLC25A29,MFSD12,SLCO4C1	21/390
1_Member	Reactome Gene Sets	R-HSA-425393	Transport of inorganic cations/anions and amino acids/oligopeptides	-2.64605	-1.18664	801,805,6533,6542,9498,23382,65010,117247,123096	CALM1,CALM2,SLC6A6,SLC7A2,SLC4A8,AHCYL2,SLC26A6,SLC16A10,SLC25A29	9/108
2_Summary	GO Biological Processes	GO:0000278	mitotic cell cycle	-11.2195	-7.32319	351,580,801,805,899,993,994,1104,1111,1112,1639,1871,1977,2177,2305,3988,4303,4605,4752,4781,5524,6491,7283,8454,8555,8766,9133,10592,10776,10844,11130,24137,51065,51529,54536,55143,55159,55270,55755,56647,58480,80152,84722,113130,131405,203068,220134,221035,283489,3146,5603,6839,1032,7534,25906,151648	APP,BARD1,CALM1,CALM2,CCNF,CDC25A,CDC25B,RCC1,CHEK1,FOXN3,DCTN1,E2F3,EIF4E,FANCD2,FOXM1,LIPA,FOXO4,MYBL2,NEK3,NFIB,PTPA,STIL,TUBG1,CUL1,CDC14B,RAB11A,CCNB2,SMC2,ARPP19,TUBGCP2,ZWINT,KIF4A,RPS27L,ANAPC11,EXOC6,CDCA8,RFWD3,NUDT15,CDK5RAP2,BCCIP,RHOU,CENPT,PSRC1,CDCA5,TRIM71,TUBB,SKA1,REEP3,CHAMP1,HMGB1,MAPK13,SUV39H1,CDKN2D,YWHAZ,ANAPC15,SGO1	56/-
2_Member	GO Biological Processes	GO:0000278	mitotic cell cycle	-11.2195	-7.32319	351,580,801,805,899,993,994,1104,1111,1112,1639,1871,1977,2177,2305,3988,4303,4605,4752,4781,5524,6491,7283,8454,8555,8766,9133,10592,10776,10844,11130,24137,51065,51529,54536,55143,55159,55270,55755,56647,58480,80152,84722,113130,131405,203068,220134,221035,283489	APP,BARD1,CALM1,CALM2,CCNF,CDC25A,CDC25B,RCC1,CHEK1,FOXN3,DCTN1,E2F3,EIF4E,FANCD2,FOXM1,LIPA,FOXO4,MYBL2,NEK3,NFIB,PTPA,STIL,TUBG1,CUL1,CDC14B,RAB11A,CCNB2,SMC2,ARPP19,TUBGCP2,ZWINT,KIF4A,RPS27L,ANAPC11,EXOC6,CDCA8,RFWD3,NUDT15,CDK5RAP2,BCCIP,RHOU,CENPT,PSRC1,CDCA5,TRIM71,TUBB,SKA1,REEP3,CHAMP1	49/609
2_Member	GO Biological Processes	GO:1903047	mitotic cell cycle process	-9.16884	-5.92062	351,580,801,805,899,993,994,1104,1111,1112,1639,1871,1977,2177,2305,4303,4605,4781,5524,6491,7283,8454,8555,8766,9133,10592,10776,11130,24137,51065,54536,55143,55159,55755,56647,58480,84722,113130,131405,221035,283489	APP,BARD1,CALM1,CALM2,CCNF,CDC25A,CDC25B,RCC1,CHEK1,FOXN3,DCTN1,E2F3,EIF4E,FANCD2,FOXM1,FOXO4,MYBL2,NFIB,PTPA,STIL,TUBG1,CUL1,CDC14B,RAB11A,CCNB2,SMC2,ARPP19,ZWINT,KIF4A,RPS27L,EXOC6,CDCA8,RFWD3,CDK5RAP2,BCCIP,RHOU,PSRC1,CDCA5,TRIM71,REEP3,CHAMP1	41/522
2_Member	GO Biological Processes	GO:0044772	mitotic cell cycle phase transition	-5.75576	-3.35377	351,801,805,899,993,994,1104,1111,1871,1977,2305,4781,8454,9133,10776,58480,131405	APP,CALM1,CALM2,CCNF,CDC25A,CDC25B,RCC1,CHEK1,E2F3,EIF4E,FOXM1,NFIB,CUL1,CCNB2,ARPP19,RHOU,TRIM71	17/164
2_Member	GO Biological Processes	GO:0044770	cell cycle phase transition	-5.33551	-3.04212	351,801,805,899,993,994,1104,1111,1871,1977,2305,4781,8454,9133,10776,58480,131405	APP,CALM1,CALM2,CCNF,CDC25A,CDC25B,RCC1,CHEK1,E2F3,EIF4E,FOXM1,NFIB,CUL1,CCNB2,ARPP19,RHOU,TRIM71	17/176
2_Member	GO Biological Processes	GO:0044839	cell cycle G2/M phase transition	-4.89835	-2.72148	351,801,805,993,994,1111,2305,9133,10776	APP,CALM1,CALM2,CDC25A,CDC25B,CHEK1,FOXM1,CCNB2,ARPP19	9/55
2_Member	WikiPathways	WP2446	Retinoblastoma gene in cancer	-4.60149	-2.51984	580,993,994,1111,1871,3146,5603,6839,9133,10592,24137	BARD1,CDC25A,CDC25B,CHEK1,E2F3,HMGB1,MAPK13,SUV39H1,CCNB2,SMC2,KIF4A	11/90
2_Member	GO Biological Processes	GO:0000086	G2/M transition of mitotic cell cycle	-4.34241	-2.35005	351,801,805,993,994,1111,2305,10776	APP,CALM1,CALM2,CDC25A,CDC25B,CHEK1,FOXM1,ARPP19	8/50
2_Member	KEGG Pathway	hsa04110	Cell cycle	-3.54965	-1.79079	993,994,1032,1111,1871,7534,8454,8555,9133,25906,51529,113130,151648	CDC25A,CDC25B,CDKN2D,CHEK1,E2F3,YWHAZ,CUL1,CDC14B,CCNB2,ANAPC15,ANAPC11,CDCA5,SGO1	13/157
2_Member	WikiPathways	WP179	Cell cycle	-2.88079	-1.34134	993,994,1032,1111,1871,7534,8454,8555,9133,51529	CDC25A,CDC25B,CDKN2D,CHEK1,E2F3,YWHAZ,CUL1,CDC14B,CCNB2,ANAPC11	10/120
3_Summary	Reactome Gene Sets	R-HSA-199991	Membrane Trafficking	-11.1205	-7.32319	160,162,351,408,636,801,805,867,1080,1174,1362,1639,2702,2885,3799,4036,5565,5870,6272,6456,7534,8673,8766,8976,9266,9267,10121,10618,11031,11252,23095,23303,24137,29988,30011,50813,51560,54536,55048,57134,57533,63908,64708,64837,81876,84313,84364,122553,143425,221960	AP2A1,AP1B1,APP,ARRB1,BICD1,CALM1,CALM2,CBL,CFTR,AP1S1,CPD,DCTN1,GJA5,GRB2,KIF5B,LRP2,PRKAB2,RAB6A,SORT1,SH3GL2,YWHAZ,VAMP8,RAB11A,WASL,CYTH2,CYTH1,ACTR1A,TGOLN2,RAB31,PACSIN2,KIF1B,KIF13B,KIF4A,SLC2A8,SH3KBP1,COPS7A,RAB6B,EXOC6,VPS37C,MAN1C1,TBC1D14,NAPB,COPS7B,KLC2,RAB1B,VPS25,ARFGAP2,TRAPPC6B,SYT9,CCZ1B	50/-
3_Member	Reactome Gene Sets	R-HSA-199991	Membrane Trafficking	-11.1205	-7.32319	160,162,351,408,636,801,805,867,1080,1174,1362,1639,2702,2885,3799,4036,5565,5870,6272,6456,7534,8673,8766,8976,9266,9267,10121,10618,11031,11252,23095,23303,24137,29988,30011,50813,51560,54536,55048,57134,57533,63908,64708,64837,81876,84313,84364,122553,143425,221960	AP2A1,AP1B1,APP,ARRB1,BICD1,CALM1,CALM2,CBL,CFTR,AP1S1,CPD,DCTN1,GJA5,GRB2,KIF5B,LRP2,PRKAB2,RAB6A,SORT1,SH3GL2,YWHAZ,VAMP8,RAB11A,WASL,CYTH2,CYTH1,ACTR1A,TGOLN2,RAB31,PACSIN2,KIF1B,KIF13B,KIF4A,SLC2A8,SH3KBP1,COPS7A,RAB6B,EXOC6,VPS37C,MAN1C1,TBC1D14,NAPB,COPS7B,KLC2,RAB1B,VPS25,ARFGAP2,TRAPPC6B,SYT9,CCZ1B	50/634
3_Member	Reactome Gene Sets	R-HSA-5653656	Vesicle-mediated transport	-10.1939	-6.62562	160,162,351,408,636,801,805,867,1080,1174,1362,1639,2702,2885,3799,4036,5565,5870,6272,6456,7534,8673,8766,8976,9266,9267,10121,10618,11031,11252,23095,23303,24137,29988,30011,50813,51560,54536,55048,57134,57533,63908,64708,64837,81876,84313,84364,122553,143425,221960	AP2A1,AP1B1,APP,ARRB1,BICD1,CALM1,CALM2,CBL,CFTR,AP1S1,CPD,DCTN1,GJA5,GRB2,KIF5B,LRP2,PRKAB2,RAB6A,SORT1,SH3GL2,YWHAZ,VAMP8,RAB11A,WASL,CYTH2,CYTH1,ACTR1A,TGOLN2,RAB31,PACSIN2,KIF1B,KIF13B,KIF4A,SLC2A8,SH3KBP1,COPS7A,RAB6B,EXOC6,VPS37C,MAN1C1,TBC1D14,NAPB,COPS7B,KLC2,RAB1B,VPS25,ARFGAP2,TRAPPC6B,SYT9,CCZ1B	50/673
3_Member	Reactome Gene Sets	R-HSA-8856825	Cargo recognition for clathrin-mediated endocytosis	-6.10394	-3.57038	160,408,867,1080,2885,4036,6456,8673,10618,29988,30011,50813,64708,143425	AP2A1,ARRB1,CBL,CFTR,GRB2,LRP2,SH3GL2,VAMP8,TGOLN2,SLC2A8,SH3KBP1,COPS7A,COPS7B,SYT9	14/106
3_Member	Reactome Gene Sets	R-HSA-8856828	Clathrin-mediated endocytosis	-5.77312	-3.36115	160,408,867,1080,2885,4036,6456,8673,8976,10618,11252,29988,30011,50813,64708,143425	AP2A1,ARRB1,CBL,CFTR,GRB2,LRP2,SH3GL2,VAMP8,WASL,TGOLN2,PACSIN2,SLC2A8,SH3KBP1,COPS7A,COPS7B,SYT9	16/146
4_Summary	GO Biological Processes	GO:0008610	lipid biosynthetic process	-11.0676	-7.32319	47,220,222,706,1080,1717,1718,1727,3283,3636,3707,3988,4598,5291,5565,5618,6319,6484,6716,6785,8527,8612,8702,8854,9926,10380,10400,11145,11343,23167,23446,26031,27235,53947,54928,55711,57107,57171,79071,79152,94005,122809,201562,253558,253782,256435,285172,729920,1632,1666,2760,2820,3248,4036,4758,5660,6837,9442,10087,22874,23760,25816,51129,51573,51588,55856,81544,112950,117245,2023,2026,2643,2…	ACLY,ALDH1A3,ALDH3B2,TSPO,CFTR,DHCR7,DHCR24,CYB5R3,HSD3B1,INPPL1,ITPKB,LIPA,MVK,PIK3CB,PRKAB2,PRLR,SCD,ST3GAL4,SRD5A2,ELOVL4,DGKD,PLPP2,B4GALT4,ALDH1A2,LPGAT1,BPNT1,PEMT,PLAAT3,MGLL,EFR3A,SLC44A1,OSBPL3,COQ2,A4GALT,BPNT2,FAR2,PDSS2,DOLPP1,ELOVL6,FA2H,PIGS,SOCS4,HACD2,LCLAT1,CERS6,ST6GALNAC3,HYCC2,CRPPA,ECI1,DECR1,GM2A,GPD2,HPGD,LRP2,NEU1,PSAP,MED22,MED27,CERT1,PLEKHA6,PITPNB,TNFAIP8,ANGPTL4,GDE1,…	89/-
4_Member	GO Biological Processes	GO:0008610	lipid biosynthetic process	-11.0676	-7.32319	47,220,222,706,1080,1717,1718,1727,3283,3636,3707,3988,4598,5291,5565,5618,6319,6484,6716,6785,8527,8612,8702,8854,9926,10380,10400,11145,11343,23167,23446,26031,27235,53947,54928,55711,57107,57171,79071,79152,94005,122809,201562,253558,253782,256435,285172,729920	ACLY,ALDH1A3,ALDH3B2,TSPO,CFTR,DHCR7,DHCR24,CYB5R3,HSD3B1,INPPL1,ITPKB,LIPA,MVK,PIK3CB,PRKAB2,PRLR,SCD,ST3GAL4,SRD5A2,ELOVL4,DGKD,PLPP2,B4GALT4,ALDH1A2,LPGAT1,BPNT1,PEMT,PLAAT3,MGLL,EFR3A,SLC44A1,OSBPL3,COQ2,A4GALT,BPNT2,FAR2,PDSS2,DOLPP1,ELOVL6,FA2H,PIGS,SOCS4,HACD2,LCLAT1,CERS6,ST6GALNAC3,HYCC2,CRPPA	48/594
4_Member	Reactome Gene Sets	R-HSA-556833	Metabolism of lipids	-6.99285	-4.17786	47,706,1632,1666,1717,1718,2760,2820,3248,3283,3636,4036,4598,4758,5291,5565,5660,6319,6716,6785,6837,8612,9442,9926,10087,10400,11145,11343,22874,23446,23760,25816,26031,51129,51573,51588,55711,55856,79071,79152,81544,112950,117245,201562,253558,253782	ACLY,TSPO,ECI1,DECR1,DHCR7,DHCR24,GM2A,GPD2,HPGD,HSD3B1,INPPL1,LRP2,MVK,NEU1,PIK3CB,PRKAB2,PSAP,SCD,SRD5A2,ELOVL4,MED22,PLPP2,MED27,LPGAT1,CERT1,PEMT,PLAAT3,MGLL,PLEKHA6,SLC44A1,PITPNB,TNFAIP8,OSBPL3,ANGPTL4,GDE1,PIAS4,FAR2,ACOT13,ELOVL6,FA2H,GDPD5,MED8,PLAAT5,HACD2,LCLAT1,CERS6	46/743
4_Member	GO Biological Processes	GO:0044283	small molecule biosynthetic process	-6.54028	-3.88401	47,220,1080,1717,1718,1727,2023,2026,2643,2744,3707,3988,4598,5565,5631,6319,6716,6785,7167,8854,8985,10090,11091,11343,23516,26031,27235,29914,55501,57107,79071,79152,201562	ACLY,ALDH1A3,CFTR,DHCR7,DHCR24,CYB5R3,ENO1,ENO2,GCH1,GLS,ITPKB,LIPA,MVK,PRKAB2,PRPS1,SCD,SRD5A2,ELOVL4,TPI1,ALDH1A2,PLOD3,UST,WDR5,MGLL,SLC39A14,OSBPL3,COQ2,UBIAD1,CHST12,PDSS2,ELOVL6,FA2H,HACD2	33/462
4_Member	GO Biological Processes	GO:0032787	monocarboxylic acid metabolic process	-3.5578	-1.79226	47,220,1632,1666,2023,2026,3029,3248,3479,3988,5565,5830,6319,6785,7167,8854,10090,11320,11343,26031,26090,29785,55501,57380,79071,79152,80201,201562	ACLY,ALDH1A3,ECI1,DECR1,ENO1,ENO2,HAGH,HPGD,IGF1,LIPA,PRKAB2,PEX5,SCD,ELOVL4,TPI1,ALDH1A2,UST,MGAT4A,MGLL,OSBPL3,ABHD12,CYP2S1,CHST12,MRS2,ELOVL6,FA2H,HKDC1,HACD2	28/514
4_Member	GO Biological Processes	GO:0072330	monocarboxylic acid biosynthetic process	-3.29126	-1.61502	47,220,5565,6319,6785,8854,10090,11343,26031,55501,79071,79152,201562	ACLY,ALDH1A3,PRKAB2,SCD,ELOVL4,ALDH1A2,UST,MGLL,OSBPL3,CHST12,ELOVL6,FA2H,HACD2	13/167
4_Member	GO Biological Processes	GO:0046394	carboxylic acid biosynthetic process	-2.18859	-0.88822	47,220,2744,5565,6319,6785,8854,8985,10090,11343,26031,55501,79071,79152,201562	ACLY,ALDH1A3,GLS,PRKAB2,SCD,ELOVL4,ALDH1A2,PLOD3,UST,MGLL,OSBPL3,CHST12,ELOVL6,FA2H,HACD2	15/274
4_Member	GO Biological Processes	GO:0016053	organic acid biosynthetic process	-2.14682	-0.862556	47,220,2744,5565,6319,6785,8854,8985,10090,11343,26031,55501,79071,79152,201562	ACLY,ALDH1A3,GLS,PRKAB2,SCD,ELOVL4,ALDH1A2,PLOD3,UST,MGLL,OSBPL3,CHST12,ELOVL6,FA2H,HACD2	15/277
5_Summary	Reactome Gene Sets	R-HSA-1640170	Cell Cycle	-10.2846	-6.63708	580,993,994,1032,1104,1111,1639,1871,2305,4001,4067,4605,4660,5424,5595,5690,5714,5718,6418,7283,7534,8363,8454,8467,8636,9133,9883,10121,10197,10592,10776,10844,11130,23224,23225,25906,29893,51529,51588,55143,55755,55766,79172,80152,81876,91768,113130,151648,165918,203068,220134,899,2037,2119,2258,4752,5291,8976,23276,23384,24137,54536,55660,64282,84552,84722,85440,221035	BARD1,CDC25A,CDC25B,CDKN2D,RCC1,CHEK1,DCTN1,E2F3,FOXM1,LMNB1,LYN,MYBL2,PPP1R12B,POLD1,MAPK3,PSMB2,PSMD8,PSMD12,SET,TUBG1,YWHAZ,H4C11,CUL1,SMARCA5,SSNA1,CCNB2,POM121,ACTR1A,PSME3,SMC2,ARPP19,TUBGCP2,ZWINT,SYNE2,NUP210,ANAPC15,PSMC3IP,ANAPC11,PIAS4,CDCA8,CDK5RAP2,H2AJ,CENPO,CENPT,RAB1B,CABLES1,CDCA5,SGO1,RNF168,TUBB,SKA1,CCNF,EPB41L2,ETV5,FGF13,NEK3,PIK3CB,WASL,KLHL18,SPECC1L,KIF4A,EXOC6,PRPF40A,TE…	68/-
5_Member	Reactome Gene Sets	R-HSA-1640170	Cell Cycle	-10.2846	-6.63708	580,993,994,1032,1104,1111,1639,1871,2305,4001,4067,4605,4660,5424,5595,5690,5714,5718,6418,7283,7534,8363,8454,8467,8636,9133,9883,10121,10197,10592,10776,10844,11130,23224,23225,25906,29893,51529,51588,55143,55755,55766,79172,80152,81876,91768,113130,151648,165918,203068,220134	BARD1,CDC25A,CDC25B,CDKN2D,RCC1,CHEK1,DCTN1,E2F3,FOXM1,LMNB1,LYN,MYBL2,PPP1R12B,POLD1,MAPK3,PSMB2,PSMD8,PSMD12,SET,TUBG1,YWHAZ,H4C11,CUL1,SMARCA5,SSNA1,CCNB2,POM121,ACTR1A,PSME3,SMC2,ARPP19,TUBGCP2,ZWINT,SYNE2,NUP210,ANAPC15,PSMC3IP,ANAPC11,PIAS4,CDCA8,CDK5RAP2,H2AJ,CENPO,CENPT,RAB1B,CABLES1,CDCA5,SGO1,RNF168,TUBB,SKA1	51/691
5_Member	Reactome Gene Sets	R-HSA-69278	Cell Cycle, Mitotic	-9.28297	-5.9365	993,994,1032,1104,1639,1871,2305,4001,4067,4605,4660,5424,5595,5690,5714,5718,6418,7283,8363,8454,8636,9133,9883,10121,10197,10592,10776,10844,11130,23225,25906,51529,55143,55755,55766,79172,80152,81876,91768,113130,151648,203068,220134	CDC25A,CDC25B,CDKN2D,RCC1,DCTN1,E2F3,FOXM1,LMNB1,LYN,MYBL2,PPP1R12B,POLD1,MAPK3,PSMB2,PSMD8,PSMD12,SET,TUBG1,H4C11,CUL1,SSNA1,CCNB2,POM121,ACTR1A,PSME3,SMC2,ARPP19,TUBGCP2,ZWINT,NUP210,ANAPC15,ANAPC11,CDCA8,CDK5RAP2,H2AJ,CENPO,CENPT,RAB1B,CABLES1,CDCA5,SGO1,TUBB,SKA1	43/560
5_Member	Reactome Gene Sets	R-HSA-68886	M Phase	-7.06056	-4.20545	1104,1639,4001,5595,5690,5714,5718,6418,7283,8363,8636,9133,9883,10121,10197,10592,10776,10844,11130,23225,25906,51529,55143,55755,55766,79172,80152,81876,113130,151648,203068,220134	RCC1,DCTN1,LMNB1,MAPK3,PSMB2,PSMD8,PSMD12,SET,TUBG1,H4C11,SSNA1,CCNB2,POM121,ACTR1A,PSME3,SMC2,ARPP19,TUBGCP2,ZWINT,NUP210,ANAPC15,ANAPC11,CDCA8,CDK5RAP2,H2AJ,CENPO,CENPT,RAB1B,CDCA5,SGO1,TUBB,SKA1	32/417
5_Member	GO Biological Processes	GO:0051301	cell division	-6.42511	-3.81104	899,993,994,1104,1639,2037,2119,2258,4752,5291,8636,8976,9133,10592,10776,11130,23276,23384,24137,25906,51529,54536,55143,55660,64282,80152,84552,84722,85440,91768,113130,151648,203068,220134,221035	CCNF,CDC25A,CDC25B,RCC1,DCTN1,EPB41L2,ETV5,FGF13,NEK3,PIK3CB,SSNA1,WASL,CCNB2,SMC2,ARPP19,ZWINT,KLHL18,SPECC1L,KIF4A,ANAPC15,ANAPC11,EXOC6,CDCA8,PRPF40A,TENT4B,CENPT,PARD6G,PSRC1,DOCK7,CABLES1,CDCA5,SGO1,TUBB,SKA1,REEP3	35/513
5_Member	Reactome Gene Sets	R-HSA-69620	Cell Cycle Checkpoints	-3.94194	-2.06529	580,993,1111,5690,5714,5718,7534,8363,9133,10197,11130,25906,51529,51588,55143,79172,80152,151648,165918,220134	BARD1,CDC25A,CHEK1,PSMB2,PSMD8,PSMD12,YWHAZ,H4C11,CCNB2,PSME3,ZWINT,ANAPC15,ANAPC11,PIAS4,CDCA8,CENPO,CENPT,SGO1,RNF168,SKA1	20/293
5_Member	Reactome Gene Sets	R-HSA-68882	Mitotic Anaphase	-3.71427	-1.90643	1104,4001,5690,5714,5718,9133,9883,10197,11130,25906,51529,55143,79172,80152,113130,151648,220134	RCC1,LMNB1,PSMB2,PSMD8,PSMD12,CCNB2,POM121,PSME3,ZWINT,ANAPC15,ANAPC11,CDCA8,CENPO,CENPT,CDCA5,SGO1,SKA1	17/236
5_Member	Reactome Gene Sets	R-HSA-2555396	Mitotic Metaphase and Anaphase	-3.69249	-1.89256	1104,4001,5690,5714,5718,9133,9883,10197,11130,25906,51529,55143,79172,80152,113130,151648,220134	RCC1,LMNB1,PSMB2,PSMD8,PSMD12,CCNB2,POM121,PSME3,ZWINT,ANAPC15,ANAPC11,CDCA8,CENPO,CENPT,CDCA5,SGO1,SKA1	17/237
5_Member	Reactome Gene Sets	R-HSA-69481	G2/M Checkpoints	-2.7818	-1.27936	580,993,1111,5690,5714,5718,7534,8363,9133,10197,51588,165918	BARD1,CDC25A,CHEK1,PSMB2,PSMD8,PSMD12,YWHAZ,H4C11,CCNB2,PSME3,PIAS4,RNF168	12/167
5_Member	Reactome Gene Sets	R-HSA-2467813	Separation of Sister Chromatids	-2.75487	-1.26161	5690,5714,5718,10197,11130,25906,51529,55143,79172,80152,113130,151648,220134	PSMB2,PSMD8,PSMD12,PSME3,ZWINT,ANAPC15,ANAPC11,CDCA8,CENPO,CENPT,CDCA5,SGO1,SKA1	13/191
6_Summary	GO Biological Processes	GO:0051640	organelle localization	-9.72297	-6.2216	636,801,867,1000,1080,1639,2011,2054,3281,3692,3799,3815,4001,4067,5664,5819,5865,5870,6284,7430,7534,8517,8673,8766,8976,11149,23224,25900,54536,54843,54849,55143,55755,64837,66008,79803,84364,84722,85440,113130,122553,151648,283489	BICD1,CALM1,CBL,CDH2,CFTR,DCTN1,MARK2,STX2,HSBP1,EIF6,KIF5B,KIT,LMNB1,LYN,PSEN2,NECTIN2,RAB3B,RAB6A,S100A13,EZR,YWHAZ,IKBKG,VAMP8,RAB11A,WASL,BVES,SYNE2,IFFO1,EXOC6,SYTL2,DEF8,CDCA8,CDK5RAP2,KLC2,TRAK2,HPS6,ARFGAP2,PSRC1,DOCK7,CDCA5,TRAPPC6B,SGO1,CHAMP1	43/-
6_Member	GO Biological Processes	GO:0051640	organelle localization	-9.72297	-6.2216	636,801,867,1000,1080,1639,2011,2054,3281,3692,3799,3815,4001,4067,5664,5819,5865,5870,6284,7430,7534,8517,8673,8766,8976,11149,23224,25900,54536,54843,54849,55143,55755,64837,66008,79803,84364,84722,85440,113130,122553,151648,283489	BICD1,CALM1,CBL,CDH2,CFTR,DCTN1,MARK2,STX2,HSBP1,EIF6,KIF5B,KIT,LMNB1,LYN,PSEN2,NECTIN2,RAB3B,RAB6A,S100A13,EZR,YWHAZ,IKBKG,VAMP8,RAB11A,WASL,BVES,SYNE2,IFFO1,EXOC6,SYTL2,DEF8,CDCA8,CDK5RAP2,KLC2,TRAK2,HPS6,ARFGAP2,PSRC1,DOCK7,CDCA5,TRAPPC6B,SGO1,CHAMP1	43/542
6_Member	GO Biological Processes	GO:0051656	establishment of organelle localization	-5.84577	-3.39131	636,867,1639,3281,3692,3799,3815,4001,4067,5819,5870,6284,7430,7534,8517,8766,8976,23224,54536,55143,55755,66008,84364,84722,85440,113130,122553,151648,283489	BICD1,CBL,DCTN1,HSBP1,EIF6,KIF5B,KIT,LMNB1,LYN,NECTIN2,RAB6A,S100A13,EZR,YWHAZ,IKBKG,RAB11A,WASL,SYNE2,EXOC6,CDCA8,CDK5RAP2,TRAK2,ARFGAP2,PSRC1,DOCK7,CDCA5,TRAPPC6B,SGO1,CHAMP1	29/405
7_Summary	GO Biological Processes	GO:0010256	endomembrane system organization	-9.40304	-5.95966	162,537,1104,1174,1639,2054,4001,5819,5830,7534,8266,8766,9066,9697,10075,10087,10313,10397,10564,11252,23306,23603,25923,26092,27230,51560,53947,55048,55161,55204,55654,55666,63932,64398,79152,79156,79803,81876,84313,165324,196527,221035,440026,599,706,1000,1718,1855,3954,4836,5366,8673,8976,10452,11145,23760,27069,51012,51079,54536,54978,57194,84364,91663,122553,255027	AP1B1,ATP6AP1,RCC1,AP1S1,DCTN1,STX2,LMNB1,NECTIN2,PEX5,YWHAZ,UBL4A,RAB11A,SYT7,TRAM2,HUWE1,CERT1,RTN3,NDRG1,ARFGEF2,PACSIN2,NEMP1,CORO1C,ATL3,TOR1AIP1,SERP1,RAB6B,A4GALT,VPS37C,TMEM33,GOLPH3L,TMEM127,NPLOC4,STEEP1,PALS1,FA2H,PLEKHF1,HPS6,RAB1B,VPS25,UBXN2A,ANO6,REEP3,TMEM41B,BCL2L2,TSPO,CDH2,DHCR24,DVL1,LETM1,NMT1,PMAIP1,VAMP8,WASL,TOMM40,PLAAT3,PITPNB,GHITM,PRELID3B,NDUFA13,EXOC6,SLC35F6,ATP10A,…	66/-
7_Member	GO Biological Processes	GO:0010256	endomembrane system organization	-9.40304	-5.95966	162,537,1104,1174,1639,2054,4001,5819,5830,7534,8266,8766,9066,9697,10075,10087,10313,10397,10564,11252,23306,23603,25923,26092,27230,51560,53947,55048,55161,55204,55654,55666,63932,64398,79152,79156,79803,81876,84313,165324,196527,221035,440026	AP1B1,ATP6AP1,RCC1,AP1S1,DCTN1,STX2,LMNB1,NECTIN2,PEX5,YWHAZ,UBL4A,RAB11A,SYT7,TRAM2,HUWE1,CERT1,RTN3,NDRG1,ARFGEF2,PACSIN2,NEMP1,CORO1C,ATL3,TOR1AIP1,SERP1,RAB6B,A4GALT,VPS37C,TMEM33,GOLPH3L,TMEM127,NPLOC4,STEEP1,PALS1,FA2H,PLEKHF1,HPS6,RAB1B,VPS25,UBXN2A,ANO6,REEP3,TMEM41B	43/555
7_Member	GO Biological Processes	GO:0061024	membrane organization	-9.30102	-5.9365	599,706,1000,1104,1639,1718,1855,2054,3954,4001,4836,5366,5819,5830,8266,8673,8976,9066,9697,10075,10087,10397,10452,11145,11252,23306,23603,23760,26092,27069,27230,51012,51079,53947,54536,54978,55048,55161,55204,57194,63932,64398,79152,84313,84364,91663,122553,165324,196527,221035,255027,440026	BCL2L2,TSPO,CDH2,RCC1,DCTN1,DHCR24,DVL1,STX2,LETM1,LMNB1,NMT1,PMAIP1,NECTIN2,PEX5,UBL4A,VAMP8,WASL,SYT7,TRAM2,HUWE1,CERT1,NDRG1,TOMM40,PLAAT3,PACSIN2,NEMP1,CORO1C,PITPNB,TOR1AIP1,GHITM,SERP1,PRELID3B,NDUFA13,A4GALT,EXOC6,SLC35F6,VPS37C,TMEM33,GOLPH3L,ATP10A,STEEP1,PALS1,FA2H,VPS25,ARFGAP2,MYADM,TRAPPC6B,UBXN2A,ANO6,REEP3,MPV17L,TMEM41B	52/760
8_Summary	Reactome Gene Sets	R-HSA-9716542	Signaling by Rho GTPases, Miro GTPases and RHOBTB3	-9.14074	-5.92062	392,398,537,801,805,1080,1362,1729,1855,2040,2885,2889,3163,3363,3728,3799,3954,4001,4649,4660,5595,5747,7170,7410,7534,8363,8976,9710,9912,11130,23129,23348,25791,26092,26999,55143,55766,56990,57522,58480,64837,66008,79172,80152,84364,85440,139818,151648,152273,220134	ARHGAP1,ARHGDIG,ATP6AP1,CALM1,CALM2,CFTR,CPD,DIAPH1,DVL1,STOM,GRB2,RAPGEF1,HMOX2,HTR7,JUP,KIF5B,LETM1,LMNB1,MYO9A,PPP1R12B,MAPK3,PTK2,TPM3,VAV2,YWHAZ,H4C11,WASL,GARRE1,ARHGAP44,ZWINT,PLXND1,DOCK9,NGEF,TOR1AIP1,CYFIP2,CDCA8,H2AJ,CDC42SE2,SRGAP1,RHOU,KLC2,TRAK2,CENPO,CENPT,ARFGAP2,DOCK7,DOCK11,SGO1,FGD5,SKA1	50/-
8_Member	Reactome Gene Sets	R-HSA-9716542	Signaling by Rho GTPases, Miro GTPases and RHOBTB3	-9.14074	-5.92062	392,398,537,801,805,1080,1362,1729,1855,2040,2885,2889,3163,3363,3728,3799,3954,4001,4649,4660,5595,5747,7170,7410,7534,8363,8976,9710,9912,11130,23129,23348,25791,26092,26999,55143,55766,56990,57522,58480,64837,66008,79172,80152,84364,85440,139818,151648,152273,220134	ARHGAP1,ARHGDIG,ATP6AP1,CALM1,CALM2,CFTR,CPD,DIAPH1,DVL1,STOM,GRB2,RAPGEF1,HMOX2,HTR7,JUP,KIF5B,LETM1,LMNB1,MYO9A,PPP1R12B,MAPK3,PTK2,TPM3,VAV2,YWHAZ,H4C11,WASL,GARRE1,ARHGAP44,ZWINT,PLXND1,DOCK9,NGEF,TOR1AIP1,CYFIP2,CDCA8,H2AJ,CDC42SE2,SRGAP1,RHOU,KLC2,TRAK2,CENPO,CENPT,ARFGAP2,DOCK7,DOCK11,SGO1,FGD5,SKA1	50/722
8_Member	Reactome Gene Sets	R-HSA-194315	Signaling by Rho GTPases	-8.5392	-5.44801	392,398,537,801,805,1080,1362,1729,1855,2040,2885,2889,3163,3728,3799,3954,4001,4649,4660,5595,5747,7170,7410,7534,8363,8976,9710,9912,11130,23129,23348,25791,26092,26999,55143,55766,56990,57522,58480,64837,79172,80152,84364,85440,139818,151648,152273,220134	ARHGAP1,ARHGDIG,ATP6AP1,CALM1,CALM2,CFTR,CPD,DIAPH1,DVL1,STOM,GRB2,RAPGEF1,HMOX2,JUP,KIF5B,LETM1,LMNB1,MYO9A,PPP1R12B,MAPK3,PTK2,TPM3,VAV2,YWHAZ,H4C11,WASL,GARRE1,ARHGAP44,ZWINT,PLXND1,DOCK9,NGEF,TOR1AIP1,CYFIP2,CDCA8,H2AJ,CDC42SE2,SRGAP1,RHOU,KLC2,CENPO,CENPT,ARFGAP2,DOCK7,DOCK11,SGO1,FGD5,SKA1	48/706
8_Member	Reactome Gene Sets	R-HSA-9012999	RHO GTPase cycle	-5.87036	-3.39275	392,398,537,1080,1362,1729,2040,2885,2889,3163,3728,3954,4001,4649,7170,7410,8976,9710,9912,23129,23348,25791,26092,26999,56990,57522,58480,84364,85440,139818,152273	ARHGAP1,ARHGDIG,ATP6AP1,CFTR,CPD,DIAPH1,STOM,GRB2,RAPGEF1,HMOX2,JUP,LETM1,LMNB1,MYO9A,TPM3,VAV2,WASL,GARRE1,ARHGAP44,PLXND1,DOCK9,NGEF,TOR1AIP1,CYFIP2,CDC42SE2,SRGAP1,RHOU,ARFGAP2,DOCK7,DOCK11,FGD5	31/449
8_Member	Reactome Gene Sets	R-HSA-195258	RHO GTPase Effectors	-4.20149	-2.24771	801,805,1080,1729,1855,2885,3799,4660,5595,5747,7534,8363,8976,11130,26999,55143,55766,64837,79172,80152,151648,220134	CALM1,CALM2,CFTR,DIAPH1,DVL1,GRB2,KIF5B,PPP1R12B,MAPK3,PTK2,YWHAZ,H4C11,WASL,ZWINT,CYFIP2,CDCA8,H2AJ,KLC2,CENPO,CENPT,SGO1,SKA1	22/326
9_Summary	WikiPathways	WP5087	Pleural mesothelioma	-9.14023	-5.92062	580,627,1000,1855,1911,2258,2261,2305,2885,3146,3479,3655,3815,3910,4170,4215,5291,5420,5565,5595,5747,6513,7472,7855,7976,8454,8463,8569,9448,9510,9770,10397,11091,23401,59343,92597,389421,801,805,817,867,1871,2113,3566,3570,3572,3600,3728,4853,5366,6921,7170,8313,8517,59345,1977,3680,5618,8115,9180,81617,7534	BARD1,BDNF,CDH2,DVL1,PHC1,FGF13,FGFR3,FOXM1,GRB2,HMGB1,IGF1,ITGA6,KIT,LAMA4,MCL1,MAP3K3,PIK3CB,PODXL,PRKAB2,MAPK3,PTK2,SLC2A1,WNT2,FZD5,FZD3,CUL1,TEAD2,MKNK1,MAP4K4,ADAMTS1,RASSF2,NDRG1,WDR5,FRAT2,SENP2,MOB1B,LIN28B,CALM1,CALM2,CAMK2D,CBL,E2F3,ETS1,IL4R,IL6R,IL6ST,IL15,JUP,NOTCH2,PMAIP1,ELOC,TPM3,AXIN2,IKBKG,GNB4,EIF4E,ITGA9,PRLR,TCL1A,OSMR,CAB39L,YWHAZ	62/-
9_Member	WikiPathways	WP5087	Pleural mesothelioma	-9.14023	-5.92062	580,627,1000,1855,1911,2258,2261,2305,2885,3146,3479,3655,3815,3910,4170,4215,5291,5420,5565,5595,5747,6513,7472,7855,7976,8454,8463,8569,9448,9510,9770,10397,11091,23401,59343,92597,389421	BARD1,BDNF,CDH2,DVL1,PHC1,FGF13,FGFR3,FOXM1,GRB2,HMGB1,IGF1,ITGA6,KIT,LAMA4,MCL1,MAP3K3,PIK3CB,PODXL,PRKAB2,MAPK3,PTK2,SLC2A1,WNT2,FZD5,FZD3,CUL1,TEAD2,MKNK1,MAP4K4,ADAMTS1,RASSF2,NDRG1,WDR5,FRAT2,SENP2,MOB1B,LIN28B	37/440
9_Member	KEGG Pathway	hsa05200	Pathways in cancer	-5.64349	-3.27474	801,805,817,867,1855,1871,2113,2261,2885,3479,3566,3570,3572,3600,3655,3728,3815,3910,4853,5291,5366,5595,5747,6513,6921,7170,7472,7855,7976,8313,8454,8517,23401,59345	CALM1,CALM2,CAMK2D,CBL,DVL1,E2F3,ETS1,FGFR3,GRB2,IGF1,IL4R,IL6R,IL6ST,IL15,ITGA6,JUP,KIT,LAMA4,NOTCH2,PIK3CB,PMAIP1,MAPK3,PTK2,SLC2A1,ELOC,TPM3,WNT2,FZD5,FZD3,AXIN2,CUL1,IKBKG,FRAT2,GNB4	34/531
9_Member	WikiPathways	WP3932	Focal adhesion: PI3K-Akt-mTOR-signaling pathway	-4.22311	-2.26403	1977,2258,2261,2885,3479,3566,3570,3655,3680,3815,3910,5291,5595,5618,5747,6513,8115,8517,9180,59345,81617	EIF4E,FGF13,FGFR3,GRB2,IGF1,IL4R,IL6R,ITGA6,ITGA9,KIT,LAMA4,PIK3CB,MAPK3,PRLR,PTK2,SLC2A1,TCL1A,IKBKG,OSMR,GNB4,CAB39L	21/302
9_Member	WikiPathways	WP4172	PI3K-Akt signaling pathway	-3.52836	-1.77739	627,1977,2258,2261,2885,3479,3566,3570,3655,3680,3815,3910,4170,5291,5595,5618,5747,8115,8517,9180,59345	BDNF,EIF4E,FGF13,FGFR3,GRB2,IGF1,IL4R,IL6R,ITGA6,ITGA9,KIT,LAMA4,MCL1,PIK3CB,MAPK3,PRLR,PTK2,TCL1A,IKBKG,OSMR,GNB4	21/339
9_Member	KEGG Pathway	hsa04151	PI3K-Akt signaling pathway	-3.20232	-1.56427	627,1977,2261,2885,3479,3566,3570,3655,3680,3815,3910,4170,5291,5595,5618,5747,7534,8115,8517,9180,59345	BDNF,EIF4E,FGFR3,GRB2,IGF1,IL4R,IL6R,ITGA6,ITGA9,KIT,LAMA4,MCL1,PIK3CB,MAPK3,PRLR,PTK2,YWHAZ,TCL1A,IKBKG,OSMR,GNB4	21/359
10_Summary	GO Biological Processes	GO:0080135	regulation of cellular response to stress	-9.12096	-5.92062	86,351,580,754,1032,1054,1111,2023,2150,2305,2643,3146,3190,3954,4067,4215,5291,5366,5595,5610,6603,6659,7009,7430,8313,8563,8767,9275,9314,9448,9770,23326,26973,27097,27347,51060,51283,51588,54891,55159,55161,56893,84309,84447,138151,165918,220042,599,867,1112,2177,2885,4170,4303,4595,5424,6839,8467,8517,8555,10075,10397,10973,22938,23613,25900,51065,54840,55218,56647,79624,84464,113130,200933,1…	ACTL6A,APP,BARD1,PTTG1IP,CDKN2D,CEBPG,CHEK1,ENO1,F2RL1,FOXM1,GCH1,HMGB1,HNRNPK,LETM1,LYN,MAP3K3,PIK3CB,PMAIP1,MAPK3,EIF2AK2,SMARCD2,SOX4,TMBIM6,EZR,AXIN2,THOC5,RIPK2,BCL7B,KLF4,MAP4K4,RASSF2,USP22,CHORDC1,TAF5L,STK39,TXNDC12,BFAR,PIAS4,INO80D,RFWD3,TMEM33,UBQLN4,NUDT16L1,SYVN1,NACC2,RNF168,DDIAS,BCL2L2,CBL,FOXN3,FANCD2,GRB2,MCL1,FOXO4,MUTYH,POLD1,SUV39H1,SMARCA5,IKBKG,CDC14B,HUWE1,NDRG1,ASCC3,SNW…	100/-
10_Member	GO Biological Processes	GO:0080135	regulation of cellular response to stress	-9.12096	-5.92062	86,351,580,754,1032,1054,1111,2023,2150,2305,2643,3146,3190,3954,4067,4215,5291,5366,5595,5610,6603,6659,7009,7430,8313,8563,8767,9275,9314,9448,9770,23326,26973,27097,27347,51060,51283,51588,54891,55159,55161,56893,84309,84447,138151,165918,220042	ACTL6A,APP,BARD1,PTTG1IP,CDKN2D,CEBPG,CHEK1,ENO1,F2RL1,FOXM1,GCH1,HMGB1,HNRNPK,LETM1,LYN,MAP3K3,PIK3CB,PMAIP1,MAPK3,EIF2AK2,SMARCD2,SOX4,TMBIM6,EZR,AXIN2,THOC5,RIPK2,BCL7B,KLF4,MAP4K4,RASSF2,USP22,CHORDC1,TAF5L,STK39,TXNDC12,BFAR,PIAS4,INO80D,RFWD3,TMEM33,UBQLN4,NUDT16L1,SYVN1,NACC2,RNF168,DDIAS	47/655
10_Member	GO Biological Processes	GO:0006974	DNA damage response	-4.89771	-2.72148	86,580,599,867,1032,1111,1112,2177,2305,2885,3146,4067,4170,4303,4595,5366,5424,5595,6839,8467,8517,8555,10075,10397,10973,22938,23613,25900,51065,51588,54840,54891,55159,55218,56647,56893,79624,84464,113130,165918,200933	ACTL6A,BARD1,BCL2L2,CBL,CDKN2D,CHEK1,FOXN3,FANCD2,FOXM1,GRB2,HMGB1,LYN,MCL1,FOXO4,MUTYH,PMAIP1,POLD1,MAPK3,SUV39H1,SMARCA5,IKBKG,CDC14B,HUWE1,NDRG1,ASCC3,SNW1,ZMYND8,IFFO1,RPS27L,PIAS4,APTX,INO80D,RFWD3,EXD2,BCCIP,UBQLN4,ARMT1,SLX4,CDCA5,RNF168,FBXO45	41/755
10_Member	GO Biological Processes	GO:0006259	DNA metabolic process	-4.14348	-2.19841	86,580,1032,1111,1773,2177,2305,3146,3149,3159,4595,4781,5424,5937,6418,8313,8467,8555,10075,10973,23613,25900,29893,51588,54815,54840,54891,55159,55218,55270,56647,56893,57673,64282,64919,83743,84464,113130,165918	ACTL6A,BARD1,CDKN2D,CHEK1,DNASE1,FANCD2,FOXM1,HMGB1,HMGB3,HMGA1,MUTYH,NFIB,POLD1,RBMS1,SET,AXIN2,SMARCA5,CDC14B,HUWE1,ASCC3,ZMYND8,IFFO1,PSMC3IP,PIAS4,GATAD2A,APTX,INO80D,RFWD3,EXD2,NUDT15,BCCIP,UBQLN4,BEND3,TENT4B,BCL11B,GRWD1,SLX4,CDCA5,RNF168	39/761
10_Member	GO Biological Processes	GO:0006282	regulation of DNA repair	-3.69043	-1.89173	86,580,1054,1111,2305,3146,6603,8313,9275,23326,27097,51588,54891,56893,84309,165918	ACTL6A,BARD1,CEBPG,CHEK1,FOXM1,HMGB1,SMARCD2,AXIN2,BCL7B,USP22,TAF5L,PIAS4,INO80D,UBQLN4,NUDT16L1,RNF168	16/215
10_Member	GO Biological Processes	GO:0051052	regulation of DNA metabolic process	-3.38521	-1.67708	86,580,940,1054,1111,2305,3146,3181,5595,6603,8313,8467,8932,9275,9314,23326,23338,27097,27154,51588,54891,56893,63978,64282,79960,84309,84464,165918	ACTL6A,BARD1,CD28,CEBPG,CHEK1,FOXM1,HMGB1,HNRNPA2B1,MAPK3,SMARCD2,AXIN2,SMARCA5,MBD2,BCL7B,KLF4,USP22,JADE2,TAF5L,BRPF3,PIAS4,INO80D,UBQLN4,PRDM14,TENT4B,JADE1,NUDT16L1,SLX4,RNF168	28/527
[truncated: 113 more rows]
