# Supplementary material for: Replenishing co‐downregulated miR‐100‐5p and miR‐125b‐5p in malignant germ cell tumors causes growth inhibition through cell cycle disruption
Source: Mol Oncol. 2024 Nov 10;19(4):1203–28. doi: 10.1002/1878-0261.13757 (PMC11977657; doi:10.1002/1878-0261.13757)
Supplement: Supplementary file 6 — Table S16. The list of 831 downregulated genes following combination 16.7 nm miR‐100‐5p/miR‐125b‐5p replenishment of 1411H (yolk sac tumor) malignant germ cell tumor (GCT) cells at day 7 (d7) following transfection which were either miR‐100‐5p targets (n = 167), miR‐125b‐5p targets (n = 805), or both (n = 141). [file MOL2-19-1203-s005.xlsx]

## Sheet: Annotation
MyList	Gene ID	Type	Tax ID	Homologene Gene ID	Homologene Gene Tax ID	Gene Symbol	miR-100-5p target	miR-125b-5p target	Both miR-100-5p and miR-125b-5p targets	Description	Biological Process (GO)	Kinase Class (UniProt)	Protein Function (Protein Atlas)	Subcellular Location (Protein Atlas)	Drug (DrugBank)	Canonical Pathways_x000D_	Hallmark Gene Sets_x000D_	GO:0006974 DNA damage response	GO:0097190 apoptotic signaling pathway	GO:0009725 response to hormone	WP5087 Pleural mesothelioma	R-HSA-8953854 Metabolism of RNA	GO:0031329 regulation of cellular catabolism	GO:0051603 proteolysis involved in protein catabolic process	GO:0006325 chromatin organization	R-HSA-1640170 Cell Cycle	GO:0030162 regulation of proteolysis	R-HSA-109581 Apoptosis	M48 PID MET PATHWAY	GO:0044092 negative regulation of molecular function	GO:0032774 RNA biosynthetic process	R-HSA-3700989 Transcriptional Regulation by TP53	GO:0043549 regulation of kinase activity	GO:0051052 regulation of DNA metabolic process	GO:0031344 regulation of cell projection	R-HSA-2262752 Cellular responses to stress	GO:0016310 phosphorylation
TRIB2	28951	symbol	H. sapiens	28951	H. sapiens	TRIB2	1	1	1	tribbles pseudokinase 2	GO:0032693 negative regulation of interleukin-10 production;GO:0045599 negative regulation of fat cell differentiation;GO:0032653 regulation of interleukin-10 production	yes	Kinases:CAMK Ser/Thr protein kinases; Enzymes	Nucleoplasm (Approved); Additional: Cytosol			(M5953)HALLMARK KRAS SIGNALING UP	0.0	0.0	0.0	0.0	0.0	0.0	0.0	0.0	0.0	1.0	0.0	0.0	1.0	0.0	0.0	1.0	0.0	0.0	0.0	0.0
PREX1	57580	symbol	H. sapiens	57580	H. sapiens	PREX1	1	1	1	phosphatidylinositol-3,4,5-trisphosphate dependent Rac exchange factor 1	GO:0042119 neutrophil activation;GO:0036230 granulocyte activation;GO:0030041 actin filament polymerization		Predicted intracellular proteins	Cytosol;Vesicles (Supported)		(M1315)SIG PIP3 SIGNALING IN B LYMPHOCYTES; (M241)PID RAC1 REG PATHWAY; (M295)SIG PIP3 SIGNALING IN CARDIAC MYOCTES	(M5893)HALLMARK MITOTIC SPINDLE	0.0	0.0	0.0	0.0	0.0	0.0	0.0	0.0	0.0	1.0	0.0	1.0	0.0	0.0	0.0	0.0	0.0	1.0	0.0	0.0
RAB6B	51560	symbol	H. sapiens	51560	H. sapiens	RAB6B	1	1	1	RAB6B, member RAS oncogene family	GO:1903292 protein localization to Golgi membrane;GO:0034067 protein localization to Golgi apparatus;GO:0006891 intra-Golgi vesicle-mediated transport		Predicted intracellular proteins; ENZYME proteins:Hydrolases; Enzymes	Golgi apparatus (Supported)				0.0	0.0	0.0	0.0	0.0	0.0	0.0	0.0	0.0	0.0	0.0	0.0	0.0	0.0	0.0	0.0	0.0	0.0	0.0	0.0
FANCD2	2177	symbol	H. sapiens	2177	H. sapiens	FANCD2	1	1	1	FA complementation group D2	GO:2000348 regulation of CD40 signaling pathway;GO:1990918 double-strand break repair involved in meiotic recombination;GO:0031573 mitotic intra-S DNA damage checkpoint signaling		Predicted intracellular proteins; Cancer-related genes; Human disease related genes:Cardiovascular diseases:Hematologic diseases; Disease related genes	Nucleoplasm (Supported); Additional: Cytosol;Nuclear bodies;Nucleoli		(M258)PID BARD1 PATHWAY; (M84)PID ATM PATHWAY; (M46)PID ATR PATHWAY		1.0	0.0	0.0	0.0	0.0	0.0	0.0	0.0	0.0	0.0	0.0	0.0	0.0	0.0	1.0	0.0	0.0	0.0	0.0	0.0
FLVCR2	55640	symbol	H. sapiens	55640	H. sapiens	FLVCR2	1	1	1	FLVCR choline and putative heme transporter 2	GO:0097037 heme export;GO:0015886 heme transport;GO:1901678 iron coordination entity transport		Potential drug targets; Disease related genes; Transporters:Electrochemical Potential-driven transporters; Predicted intracellular proteins; Human disease related genes:Cardiovascular diseases:Vascular diseases					0.0	0.0	0.0	0.0	0.0	0.0	0.0	0.0	0.0	0.0	0.0	0.0	0.0	0.0	0.0	0.0	0.0	0.0	0.0	0.0
RASGRP3	25780	symbol	H. sapiens	25780	H. sapiens	RASGRP3	1	1	1	RAS guanyl releasing protein 3	GO:0007265 Ras protein signal transduction;GO:0000165 MAPK cascade;GO:0043547 positive regulation of GTPase activity		RAS pathway related proteins; Predicted intracellular proteins	Cytosol (Approved); Additional: Golgi apparatus		(M269)PID RAS PATHWAY		0.0	0.0	0.0	1.0	0.0	0.0	1.0	0.0	0.0	1.0	1.0	0.0	0.0	0.0	0.0	0.0	0.0	0.0	0.0	0.0
NUFIP2	57532	symbol	H. sapiens	57532	H. sapiens	NUFIP2	1	1	1	nuclear FMR1 interacting protein 2			Predicted intracellular proteins	Nucleoplasm (Supported); Additional: Cytosol;Nuclear bodies				0.0	0.0	0.0	0.0	0.0	0.0	0.0	0.0	0.0	0.0	0.0	0.0	0.0	0.0	0.0	0.0	0.0	0.0	0.0	0.0
IFIT2	3433	symbol	H. sapiens	3433	H. sapiens	IFIT2	1	1	1	interferon induced protein with tetratricopeptide repeats 2	GO:0140374 antiviral innate immune response;GO:0008637 apoptotic mitochondrial changes;GO:0032091 negative regulation of protein binding		Predicted intracellular proteins	Vesicles (Approved)			(M5911)HALLMARK INTERFERON ALPHA RESPONSE; (M5890)HALLMARK TNFA SIGNALING VIA NFKB; (M5913)HALLMARK INTERFERON GAMMA RESPONSE	0.0	0.0	0.0	0.0	0.0	0.0	0.0	0.0	0.0	0.0	1.0	0.0	1.0	0.0	0.0	0.0	0.0	0.0	0.0	0.0
FZD5	7855	symbol	H. sapiens	7855	H. sapiens	FZD5	1	1	1	frizzled class receptor 5	GO:0060715 syncytiotrophoblast cell differentiation involved in labyrinthine layer development;GO:0060061 Spemann organizer formation;GO:1901382 regulation of chorionic trophoblast cell proliferation		G-protein coupled receptors:Family fz/smo receptors; G-protein coupled receptors:GPCRs excl olfactory receptors			(M31)PID BETA CATENIN DEG PATHWAY; (M90)PID WNT CANONICAL PATHWAY; (M77)PID WNT SIGNALING PATHWAY	(M5903)HALLMARK NOTCH SIGNALING; (M5932)HALLMARK INFLAMMATORY RESPONSE	0.0	0.0	0.0	1.0	0.0	1.0	0.0	0.0	0.0	0.0	1.0	1.0	0.0	0.0	0.0	0.0	0.0	0.0	0.0	0.0
AIFM1	9131	symbol	H. sapiens	9131	H. sapiens	AIFM1	1	1	1	apoptosis inducing factor mitochondria associated 1	GO:0045041 protein import into mitochondrial intermembrane space;GO:0060545 positive regulation of necroptotic process;GO:0090650 cellular response to oxygen-glucose deprivation		Disease related genes; Human disease related genes:Nervous system diseases:Ear disease; Human disease related genes:Congenital disorders of metabolism:Mitochondrial diseases; Human disease related genes:Nervous system diseases:Other nervous and sensory system diseases; Human disease related genes:Congenital malformations:Congenital malformations of the musculoskeletal system; Predicted intracellu…	Mitochondria (Supported)	Flavin adenine dinucleotide; MCC	(M144)PID CERAMIDE PATHWAY	(M5905)HALLMARK ADIPOGENESIS; (M5936)HALLMARK OXIDATIVE PHOSPHORYLATION	0.0	1.0	1.0	0.0	0.0	1.0	0.0	0.0	0.0	1.0	0.0	0.0	0.0	0.0	0.0	0.0	1.0	0.0	0.0	0.0
PPM1F	9647	symbol	H. sapiens	9647	H. sapiens	PPM1F	1	1	1	protein phosphatase, Mg2+/Mn2+ dependent 1F	GO:0044387 negative regulation of protein kinase activity by regulation of protein phosphorylation;GO:2000048 negative regulation of cell-cell adhesion mediated by cadherin;GO:0070262 peptidyl-serine dephosphorylation		Potential drug targets; Disease related genes; Predicted intracellular proteins; ENZYME proteins:Hydrolases; Enzymes	Nucleoplasm (Approved); Additional: Plasma membrane				0.0	1.0	0.0	0.0	0.0	0.0	0.0	0.0	0.0	1.0	0.0	0.0	1.0	0.0	0.0	1.0	0.0	0.0	0.0	0.0
PPP1CB	5500	symbol	H. sapiens	5500	H. sapiens	PPP1CB	1	1	1	protein phosphatase 1 catalytic subunit beta	GO:0005981 regulation of glycogen catabolic process;GO:0043153 entrainment of circadian clock by photoperiod;GO:0009648 photoperiodism		Potential drug targets; Human disease related genes:Congenital malformations:Other congenital malformations; Disease related genes; Predicted intracellular proteins; ENZYME proteins:Hydrolases; Enzymes	Nucleoplasm (Supported); Additional: Cytosol		(M129)PID PLK1 PATHWAY		0.0	0.0	0.0	0.0	0.0	0.0	0.0	0.0	1.0	0.0	1.0	1.0	0.0	0.0	0.0	0.0	0.0	0.0	0.0	0.0
JADE1	79960	symbol	H. sapiens	79960	H. sapiens	JADE1	1	1	1	jade family PHD finger 1	GO:2000134 negative regulation of G1/S transition of mitotic cell cycle;GO:1902807 negative regulation of cell cycle G1/S phase transition;GO:2000278 regulation of DNA biosynthetic process		Predicted intracellular proteins	Nucleoplasm (Approved); Additional: Centrosome				0.0	0.0	0.0	0.0	0.0	0.0	0.0	1.0	0.0	0.0	0.0	0.0	0.0	0.0	0.0	0.0	1.0	0.0	0.0	0.0
E2F2	1870	symbol	H. sapiens	1870	H. sapiens	E2F2	1	1	1	E2F transcription factor 2	GO:1990086 lens fiber cell apoptotic process;GO:0000083 regulation of transcription involved in G1/S transition of mitotic cell cycle;GO:1903671 negative regulation of sprouting angiogenesis		Transcription factors:Helix-turn-helix domains; Predicted intracellular proteins			(M3686)SA REG CASCADE OF CYCLIN EXPR; (M1529)SA G1 AND S PHASES; (M279)PID RB 1PATHWAY	(M5901)HALLMARK G2M CHECKPOINT; (M5945)HALLMARK HEME METABOLISM	0.0	1.0	0.0	1.0	0.0	0.0	0.0	0.0	1.0	0.0	1.0	1.0	0.0	1.0	0.0	0.0	0.0	0.0	1.0	0.0
MIER2	54531	symbol	H. sapiens	54531	H. sapiens	MIER2	1	1	1	MIER family member 2	GO:0016575 histone deacetylation;GO:0006476 protein deacetylation;GO:0035601 protein deacylation		Transcription factors:Helix-turn-helix domains; Predicted intracellular proteins	Cytosol;Nucleoplasm (Approved)				0.0	0.0	0.0	0.0	0.0	0.0	0.0	1.0	0.0	0.0	0.0	0.0	0.0	0.0	0.0	0.0	0.0	0.0	0.0	0.0
PPP3CA	5530	symbol	H. sapiens	5530	H. sapiens	PPP3CA	1	1	1	protein phosphatase 3 catalytic subunit alpha	GO:0061006 regulation of cell proliferation involved in kidney morphogenesis;GO:0110062 negative regulation of angiotensin-activated signaling pathway;GO:0046878 positive regulation of saliva secretion		Potential drug targets; Disease related genes; Predicted intracellular proteins; ENZYME proteins:Hydrolases; Enzymes; Human disease related genes:Nervous system diseases:Epilepsy	Cytosol (Supported); Additional: Nucleoplasm	Myristic acid	(M235)PID TCR CALCIUM PATHWAY; (M290)PID IL12 STAT4 PATHWAY; (M8626)SIG BCR SIGNALING PATHWAY		0.0	0.0	0.0	0.0	0.0	0.0	1.0	0.0	0.0	0.0	1.0	1.0	0.0	0.0	0.0	0.0	0.0	1.0	0.0	0.0
HNRNPDL	9987	symbol	H. sapiens	9987	H. sapiens	HNRNPDL	1	1	1	heterogeneous nuclear ribonucleoprotein D like	GO:0010468 regulation of gene expression;GO:0010556 regulation of macromolecule biosynthetic process;GO:0031326 regulation of cellular biosynthetic process		Human disease related genes:Musculoskeletal diseases:Muscular diseases; Predicted intracellular proteins; Disease related genes	Nucleoplasm (Enhanced)				0.0	0.0	0.0	0.0	0.0	0.0	0.0	0.0	0.0	0.0	1.0	0.0	0.0	0.0	0.0	0.0	0.0	0.0	0.0	0.0
KIF3B	9371	symbol	H. sapiens	9371	H. sapiens	KIF3B	1	1	1	kinesin family member 3B	GO:0036372 opsin transport;GO:0098971 anterograde dendritic transport of neurotransmitter receptor complex;GO:0072383 plus-end-directed vesicle transport along microtubule		Predicted intracellular proteins; Human disease related genes:Nervous system diseases:Eye disease; Disease related genes	Actin filaments;Plasma membrane (Uncertain)			(M5893)HALLMARK MITOTIC SPINDLE	0.0	0.0	0.0	0.0	0.0	0.0	1.0	0.0	1.0	0.0	0.0	0.0	0.0	0.0	0.0	0.0	0.0	0.0	0.0	0.0
UBE2G1	7326	symbol	H. sapiens	7326	H. sapiens	UBE2G1	1	1	1	ubiquitin conjugating enzyme E2 G1	GO:0070534 protein K63-linked ubiquitination;GO:0070936 protein K48-linked ubiquitination;GO:0000209 protein polyubiquitination		Predicted intracellular proteins; Enzymes; ENZYME proteins:Transferases	Cytosol;Nucleoplasm (Approved)				0.0	0.0	0.0	0.0	0.0	0.0	1.0	0.0	0.0	0.0	0.0	0.0	0.0	0.0	0.0	0.0	0.0	0.0	0.0	0.0
HIP1	3092	symbol	H. sapiens	3092	H. sapiens	HIP1	1	1	1	huntingtin interacting protein 1	GO:2000588 positive regulation of platelet-derived growth factor receptor-beta signaling pathway;GO:0010641 positive regulation of platelet-derived growth factor receptor signaling pathway;GO:2000586 regulation of platelet-derived growth factor receptor-beta signaling pathway		Potential drug targets; Disease related genes; Predicted intracellular proteins; Cancer-related genes; Transporters:Transporter channels and pores	Vesicles (Supported)		(M58)PID AR PATHWAY		0.0	1.0	0.0	0.0	0.0	0.0	0.0	0.0	0.0	1.0	1.0	0.0	0.0	0.0	0.0	1.0	0.0	0.0	0.0	0.0
GAN	8139	symbol	H. sapiens	8139	H. sapiens	GAN	1	1	1	gigaxonin	GO:0016567 protein ubiquitination;GO:0032446 protein modification by small protein conjugation;GO:0070647 protein modification by small protein conjugation or removal		Human disease related genes:Nervous system diseases:Neurodegenerative diseases; Predicted intracellular proteins; Disease related genes	Microtubules (Supported)				0.0	0.0	0.0	0.0	0.0	0.0	1.0	0.0	0.0	0.0	0.0	0.0	0.0	0.0	0.0	0.0	0.0	0.0	0.0	0.0
CDK5RAP2	55755	symbol	H. sapiens	55755	H. sapiens	CDK5RAP2	1	1	1	CDK5 regulatory subunit associated protein 2	GO:0046600 negative regulation of centriole replication;GO:0010826 negative regulation of centrosome duplication;GO:0046606 negative regulation of centrosome cycle		Human disease related genes:Congenital malformations:Congenital malformations of the nervous system; Predicted intracellular proteins; Disease related genes	Centrosome (Enhanced); Additional: Cell Junctions			(M5893)HALLMARK MITOTIC SPINDLE	0.0	0.0	0.0	0.0	0.0	0.0	0.0	0.0	1.0	0.0	0.0	0.0	0.0	0.0	0.0	0.0	0.0	0.0	0.0	0.0
SLC7A14	57709	symbol	H. sapiens	57709	H. sapiens	SLC7A14	1	1	1	solute carrier family 7 member 14	GO:0051939 gamma-aminobutyric acid import;GO:0015812 gamma-aminobutyric acid transport;GO:0015800 acidic amino acid transport		Transporters:Electrochemical Potential-driven transporters; Potential drug targets; Human disease related genes:Nervous system diseases:Eye disease; Disease related genes	Cytosol;Vesicles (Approved); Additional: Nucleoplasm;Plasma membrane				0.0	0.0	0.0	0.0	0.0	0.0	0.0	0.0	0.0	0.0	0.0	0.0	0.0	0.0	0.0	0.0	0.0	0.0	0.0	0.0
CPT2	1376	symbol	H. sapiens	1376	H. sapiens	CPT2	1	1	1	carnitine palmitoyltransferase 2	GO:0006853 carnitine shuttle;GO:0009437 carnitine metabolic process;GO:1902001 fatty acid transmembrane transport		Disease related genes; ENZYME proteins:Transferases; Human disease related genes:Nervous system diseases:Other nervous and sensory system diseases; Predicted intracellular proteins; Enzymes; Human disease related genes:Congenital disorders of metabolism:Congenital disorders of amino acid metabolism; FDA approved drug targets:Small molecule drugs; Human disease related genes:Congenital disorders o…	Mitochondria;Nucleoplasm (Approved); Additional: Nucleoli	Levocarnitine; Perhexiline		(M5935)HALLMARK FATTY ACID METABOLISM; (M5905)HALLMARK ADIPOGENESIS	0.0	0.0	0.0	0.0	0.0	0.0	0.0	0.0	0.0	0.0	0.0	0.0	0.0	0.0	0.0	0.0	0.0	0.0	0.0	0.0
ZDHHC18	84243	symbol	H. sapiens	84243	H. sapiens	ZDHHC18	1	1	1	zinc finger DHHC-type palmitoyltransferase 18	GO:0018230 peptidyl-L-cysteine S-palmitoylation;GO:0018231 peptidyl-S-diacylglycerol-L-cysteine biosynthetic process from peptidyl-cysteine;GO:0018345 protein palmitoylation		Enzymes; ENZYME proteins:Transferases	Microtubules (Approved)				0.0	0.0	0.0	0.0	0.0	0.0	0.0	0.0	0.0	0.0	0.0	0.0	0.0	0.0	0.0	0.0	0.0	0.0	0.0	1.0
TSEN15	116461	symbol	H. sapiens	116461	H. sapiens	TSEN15	1	1	1	tRNA splicing endonuclease subunit 15	GO:0006388 tRNA splicing, via endonucleolytic cleavage and ligation;GO:0000394 RNA splicing, via endonucleolytic cleavage and ligation;GO:0008033 tRNA processing		Human disease related genes:Congenital malformations:Congenital malformations of the nervous system; Predicted intracellular proteins; Disease related genes	Nucleoli (Approved); Additional: Nucleoplasm				0.0	0.0	0.0	0.0	1.0	0.0	0.0	0.0	0.0	0.0	0.0	0.0	0.0	0.0	0.0	0.0	0.0	0.0	0.0	0.0
GMEB2	26205	symbol	H. sapiens	26205	H. sapiens	GMEB2	1	1	1	glucocorticoid modulatory element binding protein 2	GO:0006366 transcription by RNA polymerase II;GO:0006351 DNA-templated transcription;GO:0032774 RNA biosynthetic process		Transcription factors:alpha-Helices exposed by beta-structures; Predicted intracellular proteins	Nucleoplasm (Enhanced); Additional: Cytosol				0.0	0.0	0.0	0.0	0.0	0.0	0.0	0.0	0.0	0.0	0.0	0.0	0.0	1.0	0.0	0.0	0.0	0.0	0.0	0.0
SLC43A2	124935	symbol	H. sapiens	124935	H. sapiens	SLC43A2	1	0	0	solute carrier family 43 member 2	GO:0060357 regulation of leucine import;GO:0060358 negative regulation of leucine import;GO:1905533 negative regulation of leucine import across plasma membrane		Transporters:Electrochemical Potential-driven transporters					0.0	0.0	0.0	0.0	0.0	0.0	0.0	0.0	0.0	0.0	0.0	0.0	0.0	0.0	0.0	0.0	0.0	0.0	0.0	0.0
AK4	205	symbol	H. sapiens	205	H. sapiens	AK4	1	1	1	adenylate kinase 4	GO:0006172 ADP biosynthetic process;GO:0009180 purine ribonucleoside diphosphate biosynthetic process;GO:0009136 purine nucleoside diphosphate biosynthetic process	yes	Predicted intracellular proteins; Enzymes; ENZYME proteins:Transferases	Mitochondria (Supported)			(M5891)HALLMARK HYPOXIA; (M5924)HALLMARK MTORC1 SIGNALING; (M5937)HALLMARK GLYCOLYSIS	0.0	0.0	0.0	0.0	0.0	0.0	0.0	0.0	0.0	0.0	0.0	0.0	0.0	0.0	0.0	0.0	0.0	0.0	0.0	1.0
EIF3F	8665	symbol	H. sapiens	8665	H. sapiens	EIF3F	1	1	1	eukaryotic translation initiation factor 3 subunit F	GO:0075522 IRES-dependent viral translational initiation;GO:0001732 formation of cytoplasmic translation initiation complex;GO:0019081 viral translation		Potential drug targets; Disease related genes; Predicted intracellular proteins; ENZYME proteins:Hydrolases; Enzymes; Human disease related genes:Other diseases:Mental and behavioural disorders		Quercetin			0.0	0.0	0.0	0.0	0.0	0.0	1.0	0.0	0.0	0.0	0.0	1.0	0.0	0.0	0.0	0.0	0.0	0.0	0.0	0.0
KDM2B	84678	symbol	H. sapiens	84678	H. sapiens	KDM2B	1	1	1	lysine demethylase 2B	GO:0021592 fourth ventricle development;GO:0021993 initiation of neural tube closure;GO:0021555 midbrain-hindbrain boundary morphogenesis		Predicted intracellular proteins; ENZYME proteins:Oxidoreductases; Enzymes	Nucleoplasm (Supported)				0.0	0.0	0.0	0.0	0.0	0.0	0.0	1.0	0.0	0.0	0.0	0.0	0.0	0.0	0.0	0.0	0.0	0.0	0.0	0.0
CLEC16A	23274	symbol	H. sapiens	23274	H. sapiens	CLEC16A	1	1	1	C-type lectin domain containing 16A	GO:1901097 negative regulation of autophagosome maturation;GO:1901096 regulation of autophagosome maturation;GO:0016242 negative regulation of macroautophagy		Human disease related genes:Endocrine and metabolic diseases:Diabetes; Predicted intracellular proteins; Disease related genes	Nucleoplasm;Vesicles (Approved)				0.0	0.0	0.0	0.0	0.0	1.0	0.0	0.0	0.0	0.0	0.0	0.0	0.0	0.0	0.0	0.0	0.0	0.0	0.0	0.0
VLDLR	7436	symbol	H. sapiens	7436	H. sapiens	VLDLR	1	0	0	very low density lipoprotein receptor	GO:0034447 very-low-density lipoprotein particle clearance;GO:0034436 glycoprotein transport;GO:0038026 reelin-mediated signaling pathway		Human disease related genes:Nervous system diseases:Neurodegenerative diseases; Predicted intracellular proteins; Disease related genes	Vesicles (Uncertain); Additional: Centriolar satellite;Cytokinetic bridge	Lauric acid	(M69)PID REELIN PATHWAY; (M163)PID LIS1 PATHWAY; (M174)PID UPA UPAR PATHWAY	(M5919)HALLMARK HEDGEHOG SIGNALING; (M5942)HALLMARK UV RESPONSE DN; (M5891)HALLMARK HYPOXIA	0.0	0.0	0.0	0.0	0.0	0.0	0.0	0.0	0.0	0.0	1.0	1.0	0.0	0.0	0.0	0.0	0.0	1.0	0.0	0.0
MARCHF4	57574	symbol	H. sapiens	57574	H. sapiens	MARCHF4	1	1	1	membrane associated ring-CH-type finger 4	GO:0016567 protein ubiquitination;GO:0032446 protein modification by small protein conjugation;GO:0070647 protein modification by small protein conjugation or removal		Enzymes; ENZYME proteins:Transferases					0.0	0.0	0.0	0.0	0.0	0.0	1.0	0.0	0.0	0.0	0.0	0.0	0.0	0.0	0.0	0.0	0.0	0.0	0.0	0.0
MEF2D	4209	symbol	H. sapiens	4209	H. sapiens	MEF2D	1	1	1	myocyte enhancer factor 2D	GO:0007512 adult heart development;GO:0001958 endochondral ossification;GO:0036075 replacement ossification		Transcription factors:alpha-Helices exposed by beta-structures; Predicted intracellular proteins	Nucleoplasm (Enhanced); Additional: Vesicles		(M32)PID HDAC CLASSIII PATHWAY; (M113)PID NFAT 3PATHWAY	(M5909)HALLMARK MYOGENESIS	0.0	0.0	0.0	1.0	0.0	0.0	0.0	0.0	1.0	0.0	0.0	1.0	0.0	0.0	0.0	0.0	0.0	0.0	1.0	0.0
MIS12	79003	symbol	H. sapiens	79003	H. sapiens	MIS12	1	0	0	MIS12 kinetochore complex component	GO:0051315 attachment of mitotic spindle microtubules to kinetochore;GO:0051382 kinetochore assembly;GO:0051383 kinetochore organization		Predicted intracellular proteins					0.0	0.0	0.0	0.0	0.0	0.0	0.0	1.0	1.0	0.0	1.0	0.0	0.0	0.0	0.0	0.0	0.0	0.0	0.0	0.0
NOP2	4839	symbol	H. sapiens	4839	H. sapiens	NOP2	1	0	0	NOP2 nucleolar protein	GO:0070475 rRNA base methylation;GO:0000027 ribosomal large subunit assembly;GO:0031167 rRNA methylation		Predicted intracellular proteins	Nucleoli (Enhanced)			(M5928)HALLMARK MYC TARGETS V2; (M5947)HALLMARK IL2 STAT5 SIGNALING	0.0	0.0	0.0	0.0	1.0	0.0	0.0	0.0	0.0	0.0	0.0	0.0	0.0	0.0	0.0	0.0	0.0	0.0	0.0	0.0
SUV39H1	6839	symbol	H. sapiens	6839	H. sapiens	SUV39H1	1	1	1	SUV39H1 histone lysine methyltransferase	GO:0031065 positive regulation of histone deacetylation;GO:0031063 regulation of histone deacetylation;GO:0000183 rDNA heterochromatin formation		Predicted intracellular proteins; Enzymes; ENZYME proteins:Transferases			(M279)PID RB 1PATHWAY	(M5901)HALLMARK G2M CHECKPOINT; (M5925)HALLMARK E2F TARGETS	1.0	0.0	0.0	0.0	0.0	0.0	0.0	1.0	0.0	0.0	0.0	0.0	0.0	0.0	0.0	0.0	0.0	0.0	0.0	0.0
ARID3B	10620	symbol	H. sapiens	10620	H. sapiens	ARID3B	1	1	1	AT-rich interaction domain 3B	GO:0045944 positive regulation of transcription by RNA polymerase II;GO:0045893 positive regulation of DNA-templated transcription;GO:1902680 positive regulation of RNA biosynthetic process		Transcription factors:Helix-turn-helix domains; Predicted intracellular proteins	Nucleoplasm (Supported)				0.0	0.0	0.0	0.0	0.0	0.0	0.0	0.0	0.0	0.0	0.0	0.0	0.0	0.0	0.0	0.0	0.0	0.0	0.0	0.0
ROR1	4919	symbol	H. sapiens	4919	H. sapiens	ROR1	1	0	0	receptor tyrosine kinase like orphan receptor 1	GO:0014002 astrocyte development;GO:0048708 astrocyte differentiation;GO:0021782 glial cell development	yes	Potential drug targets; Human disease related genes:Nervous system diseases:Ear disease; Disease related genes; Predicted intracellular proteins; Enzymes; Kinases:Tyr protein kinases					0.0	0.0	0.0	1.0	0.0	0.0	0.0	0.0	0.0	0.0	1.0	0.0	0.0	0.0	0.0	1.0	0.0	1.0	0.0	1.0
MYORG	57462	symbol	H. sapiens	57462	H. sapiens	MYORG	1	1	1	myogenesis regulating glycosidase (putative)	GO:0043568 positive regulation of insulin-like growth factor receptor signaling pathway;GO:0043567 regulation of insulin-like growth factor receptor signaling pathway;GO:0048741 skeletal muscle fiber development		Human disease related genes:Nervous system diseases:Neurodegenerative diseases; Predicted intracellular proteins; Disease related genes	Mitochondria (Approved)				0.0	0.0	0.0	0.0	0.0	0.0	0.0	0.0	0.0	0.0	0.0	0.0	0.0	0.0	0.0	1.0	0.0	0.0	0.0	0.0
ZCCHC3	85364	symbol	H. sapiens	85364	H. sapiens	ZCCHC3	1	1	1	zinc finger CCHC-type containing 3	GO:0009597 detection of virus;GO:1900246 positive regulation of RIG-I signaling pathway;GO:0071360 cellular response to exogenous dsRNA		Predicted intracellular proteins	Vesicles (Approved)				0.0	0.0	1.0	0.0	0.0	0.0	0.0	0.0	0.0	0.0	0.0	0.0	0.0	0.0	0.0	0.0	0.0	0.0	0.0	0.0
ATP2B4	493	symbol	H. sapiens	493	H. sapiens	ATP2B4	1	1	1	ATPase plasma membrane Ca2+ transporting 4	GO:0098736 negative regulation of the force of heart contraction;GO:1903248 regulation of citrulline biosynthetic process;GO:1903249 negative regulation of citrulline biosynthetic process		Predicted intracellular proteins; Enzymes; ENZYME proteins; FDA approved drug targets:Small molecule drugs; Transporters:Primary Active Transporters	Plasma membrane (Supported)			(M5942)HALLMARK UV RESPONSE DN; (M5907)HALLMARK ESTROGEN RESPONSE LATE	0.0	0.0	1.0	0.0	0.0	1.0	0.0	0.0	0.0	0.0	0.0	0.0	1.0	0.0	0.0	1.0	0.0	0.0	0.0	0.0
SDHC	6391	symbol	H. sapiens	6391	H. sapiens	SDHC	1	1	1	succinate dehydrogenase complex subunit C	GO:0006121 mitochondrial electron transport, succinate to ubiquinone;GO:0006099 tricarboxylic acid cycle;GO:0042776 proton motive force-driven mitochondrial ATP synthesis		Potential drug targets; Disease related genes; Predicted intracellular proteins; Cancer-related genes; Citric acid cycle related proteins; Human disease related genes:Cancers:Cancers of endocrine organs; Human disease related genes:Cancers:Cancers of the digestive system; Transporters:Primary Active Transporters		2-Hexyloxy-6-Hydroxymethyl-Tetrahydro-Pyran-3,4,5-Triol; Ubiquinone Q1		(M5935)HALLMARK FATTY ACID METABOLISM; (M5905)HALLMARK ADIPOGENESIS; (M5936)HALLMARK OXIDATIVE PHOSPHORYLATION	0.0	0.0	0.0	0.0	0.0	0.0	0.0	0.0	0.0	0.0	0.0	0.0	0.0	0.0	0.0	0.0	0.0	0.0	0.0	0.0
PIGA	5277	symbol	H. sapiens	5277	H. sapiens	PIGA	1	1	1	phosphatidylinositol glycan anchor biosynthesis class A	GO:0016254 preassembly of GPI anchor in ER membrane;GO:0006506 GPI anchor biosynthetic process;GO:0006505 GPI anchor metabolic process		Potential drug targets; Disease related genes; ENZYME proteins:Transferases; Predicted intracellular proteins; Enzymes; Human disease related genes:Cardiovascular diseases:Hematologic diseases; Human disease related genes:Congenital disorders of metabolism:Congenital disorders of lipid/glycolipid metabolism					0.0	0.0	0.0	0.0	0.0	0.0	0.0	0.0	0.0	0.0	0.0	0.0	0.0	0.0	0.0	0.0	0.0	0.0	0.0	0.0
FGFR3	2261	symbol	H. sapiens	2261	H. sapiens	FGFR3	1	1	1	fibroblast growth factor receptor 3	GO:1902178 fibroblast growth factor receptor apoptotic signaling pathway;GO:0035988 chondrocyte proliferation;GO:0070977 bone maturation	yes	Cancer-related genes:Candidate cancer biomarkers; Human disease related genes:Congenital malformations:Other congenital malformations; Human disease related genes:Cancers:Cancers of the urinary system; Disease related genes; Cancer-related genes:Mutated cancer genes; ENZYME proteins:Transferases; Human disease related genes:Congenital malformations:Congenital malformations of the musculoskeletal …	Endoplasmic reticulum (Supported)	Palifermin; XL999; Pazopanib; Ponatinib; Lenvatinib; Nintedanib; Fostamatinib; Erdafitinib; Pemigatinib; Selpercatinib	(M276)PID FGF PATHWAY	(M5907)HALLMARK ESTROGEN RESPONSE LATE; (M5956)HALLMARK KRAS SIGNALING DN	0.0	1.0	0.0	1.0	0.0	0.0	0.0	0.0	0.0	1.0	1.0	1.0	0.0	0.0	0.0	1.0	0.0	0.0	0.0	1.0
MAP2K7	5609	symbol	H. sapiens	5609	H. sapiens	MAP2K7	1	1	1	mitogen-activated protein kinase kinase 7	GO:2000671 regulation of motor neuron apoptotic process;GO:1904355 positive regulation of telomere capping;GO:0038095 Fc-epsilon receptor signaling pathway	yes	Predicted intracellular proteins; Kinases:STE Ser/Thr protein kinases; Enzymes; ENZYME proteins:Transferases	Cytosol;Plasma membrane (Uncertain); Additional: Golgi apparatus		(M267)PID ANTHRAX PATHWAY; (M69)PID REELIN PATHWAY; (M12705)SIG CD40PATHWAYMAP		0.0	0.0	0.0	1.0	0.0	0.0	0.0	0.0	0.0	0.0	1.0	1.0	0.0	0.0	0.0	1.0	1.0	0.0	1.0	1.0
POLR2J3	548644	symbol	H. sapiens	548644	H. sapiens	POLR2J3	1	1	1	RNA polymerase II subunit J3	GO:0006366 transcription by RNA polymerase II;GO:0006351 DNA-templated transcription;GO:0032774 RNA biosynthetic process		Predicted intracellular proteins; RNA polymerase related proteins	Nucleoplasm (Approved)				0.0	0.0	0.0	0.0	0.0	0.0	0.0	0.0	0.0	0.0	0.0	0.0	0.0	1.0	0.0	0.0	0.0	0.0	0.0	0.0
RABGAP1	23637	symbol	H. sapiens	23637	H. sapiens	RABGAP1	1	0	0	RAB GTPase activating protein 1	GO:0043087 regulation of GTPase activity;GO:0051336 regulation of hydrolase activity;GO:0007049 cell cycle		Predicted intracellular proteins	Cytosol (Enhanced)			(M5893)HALLMARK MITOTIC SPINDLE	0.0	0.0	0.0	0.0	0.0	0.0	0.0	0.0	0.0	1.0	0.0	0.0	0.0	0.0	0.0	0.0	0.0	0.0	0.0	0.0
SP6	80320	symbol	H. sapiens	80320	H. sapiens	SP6	1	1	1	Sp6 transcription factor	GO:0042481 regulation of odontogenesis;GO:0001837 epithelial to mesenchymal transition;GO:0042476 odontogenesis		Transcription factors:Zinc-coordinating DNA-binding domains; Predicted intracellular proteins	Nucleoplasm (Supported); Additional: Centrosome;Mitotic spindle				0.0	0.0	0.0	0.0	0.0	0.0	0.0	0.0	0.0	0.0	0.0	0.0	0.0	0.0	0.0	0.0	0.0	0.0	0.0	0.0
UBE4A	9354	symbol	H. sapiens	9354	H. sapiens	UBE4A	1	0	0	ubiquitination factor E4A	GO:0030433 ubiquitin-dependent ERAD pathway;GO:0036503 ERAD pathway;GO:0000209 protein polyubiquitination		Potential drug targets; Disease related genes; ENZYME proteins:Transferases; Predicted intracellular proteins; Enzymes	Nuclear speckles (Approved)				0.0	0.0	0.0	0.0	0.0	0.0	1.0	0.0	0.0	0.0	0.0	0.0	0.0	0.0	0.0	0.0	0.0	0.0	0.0	0.0
HAS2	3037	symbol	H. sapiens	3037	H. sapiens	HAS2	1	0	0	hyaluronan synthase 2	GO:1900623 regulation of monocyte aggregation;GO:1900625 positive regulation of monocyte aggregation;GO:0090500 endocardial cushion to mesenchymal transition		Potential drug targets; Disease related genes; ENZYME proteins:Transferases; Enzymes; Transporters	Nuclear speckles (Approved)			(M5942)HALLMARK UV RESPONSE DN; (M5932)HALLMARK INFLAMMATORY RESPONSE	0.0	0.0	0.0	0.0	0.0	0.0	0.0	0.0	0.0	0.0	0.0	0.0	0.0	0.0	0.0	0.0	0.0	0.0	0.0	0.0
COX10	1352	symbol	H. sapiens	1352	H. sapiens	COX10	1	1	1	cytochrome c oxidase assembly factor heme A:farnesyltransferase COX10	GO:0006784 heme A biosynthetic process;GO:0046160 heme a metabolic process;GO:0000266 mitochondrial fission		Potential drug targets; Disease related genes; ENZYME proteins:Transferases; Human disease related genes:Congenital disorders of metabolism:Mitochondrial diseases; Predicted intracellular proteins; Enzymes	Mitochondria (Supported); Additional: Cytosol;Nucleoli			(M5936)HALLMARK OXIDATIVE PHOSPHORYLATION	0.0	0.0	0.0	0.0	0.0	0.0	0.0	0.0	0.0	0.0	0.0	0.0	0.0	0.0	0.0	0.0	0.0	0.0	0.0	0.0
SGCB	6443	symbol	H. sapiens	6443	H. sapiens	SGCB	1	1	1	sarcoglycan beta	GO:0044381 glucose import in response to insulin stimulus;GO:0097084 vascular associated smooth muscle cell development;GO:0035886 vascular associated smooth muscle cell differentiation		Human disease related genes:Musculoskeletal diseases:Muscular diseases; Disease related genes	Cytosol (Approved)			(M5930)HALLMARK EPITHELIAL MESENCHYMAL TRANSITION	0.0	0.0	1.0	0.0	0.0	0.0	0.0	0.0	0.0	0.0	0.0	0.0	0.0	0.0	0.0	0.0	0.0	0.0	0.0	0.0
IMPDH1	3614	symbol	H. sapiens	3614	H. sapiens	IMPDH1	1	1	1	inosine monophosphate dehydrogenase 1	GO:0006183 GTP biosynthetic process;GO:0006177 GMP biosynthetic process;GO:0009168 purine ribonucleoside monophosphate biosynthetic process		Disease related genes; Predicted intracellular proteins; ENZYME proteins:Oxidoreductases; Enzymes; Human disease related genes:Nervous system diseases:Eye disease; FDA approved drug targets:Small molecule drugs	Cytosol (Supported); Additional: Rods & Rings	NADH; Mycophenolate mofetil; Ribavirin; Mycophenolic acid; Mercaptopurine; 6-Chloropurine Riboside, 5'-Monophosphate; VX-148; Taribavirin			0.0	0.0	0.0	0.0	0.0	0.0	0.0	0.0	0.0	0.0	0.0	0.0	0.0	0.0	0.0	0.0	0.0	0.0	0.0	0.0
SOCS6	9306	symbol	H. sapiens	9306	H. sapiens	SOCS6	1	0	0	suppressor of cytokine signaling 6	GO:0007259 receptor signaling pathway via JAK-STAT;GO:0097696 receptor signaling pathway via STAT;GO:0046854 phosphatidylinositol phosphate biosynthetic process		Predicted intracellular proteins	Nuclear speckles (Approved); Additional: Cytosol				0.0	0.0	0.0	0.0	0.0	0.0	1.0	0.0	0.0	0.0	1.0	1.0	0.0	0.0	0.0	0.0	0.0	0.0	0.0	0.0
NIP7	51388	symbol	H. sapiens	51388	H. sapiens	NIP7	1	1	1	nucleolar pre-rRNA processing protein NIP7	GO:0042255 ribosome assembly;GO:0042273 ribosomal large subunit biogenesis;GO:0042254 ribosome biogenesis		Predicted intracellular proteins	Nucleoli (Supported); Additional: Cytosol;Nucleoplasm	Radezolid		(M5928)HALLMARK MYC TARGETS V2	0.0	0.0	0.0	0.0	1.0	0.0	0.0	0.0	0.0	0.0	0.0	0.0	0.0	0.0	0.0	0.0	0.0	0.0	0.0	0.0
PRPF38A	84950	symbol	H. sapiens	84950	H. sapiens	PRPF38A	1	0	0	pre-mRNA processing factor 38A	GO:0000377 RNA splicing, via transesterification reactions with bulged adenosine as nucleophile;GO:0000398 mRNA splicing, via spliceosome;GO:0000375 RNA splicing, via transesterification reactions		Predicted intracellular proteins	Nucleoplasm (Enhanced)				0.0	0.0	0.0	0.0	1.0	0.0	0.0	0.0	0.0	0.0	0.0	0.0	0.0	0.0	0.0	0.0	0.0	0.0	0.0	0.0
ZNF280D	54816	symbol	H. sapiens	54816	H. sapiens	ZNF280D	1	1	1	zinc finger protein 280D	GO:0006357 regulation of transcription by RNA polymerase II;GO:0006355 regulation of DNA-templated transcription;GO:2001141 regulation of RNA biosynthetic process		Transcription factors:Zinc-coordinating DNA-binding domains; Predicted intracellular proteins	Cytosol;Nucleoplasm (Approved); Additional: Centrosome;Golgi apparatus				0.0	0.0	0.0	0.0	0.0	0.0	0.0	0.0	0.0	0.0	0.0	0.0	0.0	0.0	0.0	0.0	0.0	0.0	0.0	0.0
TPM3	7170	symbol	H. sapiens	7170	H. sapiens	TPM3	1	1	1	tropomyosin 3	GO:0006936 muscle contraction;GO:0007015 actin filament organization;GO:0003012 muscle system process		Disease related genes; Predicted intracellular proteins; Cancer-related genes; Human disease related genes:Musculoskeletal diseases:Muscular diseases; Human disease related genes:Cancers:Cancers of endocrine organs	Actin filaments (Approved); Additional: Cytosol	Phenethyl Isothiocyanate		(M5909)HALLMARK MYOGENESIS	0.0	0.0	0.0	1.0	0.0	0.0	0.0	0.0	0.0	0.0	1.0	1.0	0.0	0.0	0.0	0.0	0.0	0.0	0.0	0.0
PPM1H	57460	symbol	H. sapiens	57460	H. sapiens	PPM1H	1	1	1	protein phosphatase, Mg2+/Mn2+ dependent 1H	GO:0006470 protein dephosphorylation;GO:0016311 dephosphorylation;GO:0006796 phosphate-containing compound metabolic process		Predicted intracellular proteins; ENZYME proteins:Hydrolases; Enzymes	Nucleoplasm (Supported)				0.0	0.0	0.0	0.0	0.0	0.0	0.0	0.0	0.0	0.0	0.0	0.0	0.0	0.0	0.0	0.0	0.0	0.0	0.0	0.0
DFFB	1677	symbol	H. sapiens	1677	H. sapiens	DFFB	1	1	1	DNA fragmentation factor subunit beta	GO:1902511 negative regulation of apoptotic DNA fragmentation;GO:1903625 negative regulation of DNA catabolic process;GO:0030263 apoptotic chromosome condensation		Predicted intracellular proteins	Nucleoli (Supported); Additional: Nucleoplasm		(M7997)SA CASPASE CASCADE; (M197)PID HIV NEF PATHWAY; (M220)PID CASPASE PATHWAY		1.0	0.0	0.0	0.0	0.0	1.0	0.0	0.0	0.0	0.0	1.0	0.0	0.0	0.0	0.0	0.0	1.0	0.0	0.0	0.0
ZDHHC9	51114	symbol	H. sapiens	51114	H. sapiens	ZDHHC9	1	1	1	zinc finger DHHC-type palmitoyltransferase 9	GO:0044794 positive regulation by host of viral process;GO:0018230 peptidyl-L-cysteine S-palmitoylation;GO:0018231 peptidyl-S-diacylglycerol-L-cysteine biosynthetic process from peptidyl-cysteine		Potential drug targets; Disease related genes; Transporters:Accessory Factors Involved in Transport; ENZYME proteins:Transferases; Enzymes; Human disease related genes:Other diseases:Mental and behavioural disorders	Endoplasmic reticulum;Golgi apparatus (Supported); Additional: Cytosol				0.0	0.0	0.0	0.0	0.0	0.0	0.0	0.0	0.0	0.0	1.0	0.0	0.0	0.0	0.0	0.0	0.0	0.0	0.0	1.0
POLD3	10714	symbol	H. sapiens	10714	H. sapiens	POLD3	1	1	1	DNA polymerase delta 3, accessory subunit	GO:1904161 DNA synthesis involved in UV-damage excision repair;GO:0006297 nucleotide-excision repair, DNA gap filling;GO:0042276 error-prone translesion synthesis		Predicted intracellular proteins	Nucleoplasm (Supported)			(M5898)HALLMARK DNA REPAIR; (M5925)HALLMARK E2F TARGETS	1.0	0.0	0.0	0.0	0.0	0.0	0.0	0.0	1.0	0.0	1.0	0.0	0.0	0.0	0.0	0.0	0.0	0.0	0.0	0.0
SV2B	9899	symbol	H. sapiens	9899	H. sapiens	SV2B	1	1	1	synaptic vesicle glycoprotein 2B	GO:0099509 regulation of presynaptic cytosolic calcium ion concentration;GO:2000300 regulation of synaptic vesicle exocytosis;GO:0051480 regulation of cytosolic calcium ion concentration		Transporters:Electrochemical Potential-driven transporters					0.0	0.0	0.0	0.0	0.0	0.0	0.0	0.0	0.0	0.0	0.0	0.0	0.0	0.0	0.0	0.0	0.0	0.0	0.0	0.0
MSX2	4488	symbol	H. sapiens	4488	H. sapiens	MSX2	1	0	0	msh homeobox 2	GO:0060364 frontal suture morphogenesis;GO:2001055 positive regulation of mesenchymal cell apoptotic process;GO:0051795 positive regulation of timing of catagen		Transcription factors:Helix-turn-helix domains; Human disease related genes:Congenital malformations:Other congenital malformations; Disease related genes; Human disease related genes:Congenital malformations:Congenital malformations of the musculoskeletal system; Predicted intracellular proteins	Nuclear speckles (Supported)				0.0	0.0	0.0	0.0	0.0	0.0	0.0	0.0	0.0	0.0	1.0	0.0	1.0	0.0	0.0	0.0	0.0	0.0	0.0	0.0
TMEM30A	55754	symbol	H. sapiens	55754	H. sapiens	TMEM30A	1	1	1	transmembrane protein 30A	GO:0061092 positive regulation of phospholipid translocation;GO:0061091 regulation of phospholipid translocation;GO:0140331 aminophospholipid translocation		Transporters:Transporter channels and pores; Predicted intracellular proteins; Transporters:Accessory Factors Involved in Transport					0.0	0.0	0.0	0.0	0.0	0.0	0.0	0.0	0.0	0.0	0.0	0.0	0.0	0.0	0.0	0.0	0.0	1.0	0.0	0.0
DNAJC15	29103	symbol	H. sapiens	29103	H. sapiens	DNAJC15	1	1	1	DnaJ heat shock protein family (Hsp40) member C15	GO:1902957 negative regulation of mitochondrial electron transport, NADH to ubiquinone;GO:1905447 negative regulation of mitochondrial ATP synthesis coupled electron transport;GO:1902956 regulation of mitochondrial electron transport, NADH to ubiquinone		Disease related genes				(M5905)HALLMARK ADIPOGENESIS	0.0	0.0	0.0	0.0	0.0	0.0	0.0	0.0	0.0	0.0	0.0	0.0	0.0	0.0	0.0	0.0	0.0	0.0	0.0	0.0
SH3BP4	23677	symbol	H. sapiens	23677	H. sapiens	SH3BP4	1	1	1	SH3 domain binding protein 4	GO:0034260 negative regulation of GTPase activity;GO:0061462 protein localization to lysosome;GO:0032007 negative regulation of TOR signaling		Predicted intracellular proteins					0.0	0.0	1.0	0.0	0.0	1.0	0.0	0.0	0.0	1.0	0.0	0.0	1.0	0.0	0.0	0.0	0.0	0.0	1.0	0.0
ZNF701	55762	symbol	H. sapiens	55762	H. sapiens	ZNF701	1	1	1	zinc finger protein 701	GO:0006357 regulation of transcription by RNA polymerase II;GO:0006355 regulation of DNA-templated transcription;GO:2001141 regulation of RNA biosynthetic process		Transcription factors:Zinc-coordinating DNA-binding domains; Predicted intracellular proteins	Nucleoplasm (Approved); Additional: Centriolar satellite				0.0	0.0	0.0	0.0	0.0	0.0	0.0	0.0	0.0	0.0	0.0	0.0	0.0	0.0	0.0	0.0	0.0	0.0	0.0	0.0
BRCC3	79184	symbol	H. sapiens	79184	H. sapiens	BRCC3	1	1	1	BRCA1/BRCA2-containing complex subunit 3	GO:1900227 positive regulation of NLRP3 inflammasome complex assembly;GO:0140861 DNA repair-dependent chromatin remodeling;GO:0141087 positive regulation of inflammasome-mediated signaling pathway		Potential drug targets; Disease related genes; Predicted intracellular proteins; Enzymes; Peptidases:Metallopeptidases	Nucleoplasm (Supported)	Zinc; Zinc acetate; Zinc chloride; Zinc sulfate, unspecified form			1.0	0.0	0.0	0.0	0.0	0.0	1.0	1.0	1.0	0.0	1.0	0.0	0.0	0.0	0.0	0.0	1.0	0.0	0.0	0.0
H1F0	3005	gene_synonym	H. sapiens	3005	H. sapiens	H1-0	1	1	1	H1.0 linker histone	GO:2000679 positive regulation of transcription regulatory region DNA binding;GO:2000677 regulation of transcription regulatory region DNA binding;GO:0043388 positive regulation of DNA binding		Predicted intracellular proteins	Nuclear bodies;Nucleoplasm (Supported); Additional: Actin filaments;Golgi apparatus			(M5908)HALLMARK ANDROGEN RESPONSE; (M5902)HALLMARK APOPTOSIS; (M5945)HALLMARK HEME METABOLISM	0.0	0.0	0.0	0.0	0.0	0.0	0.0	1.0	0.0	0.0	1.0	0.0	0.0	0.0	0.0	0.0	1.0	0.0	1.0	0.0
ARHGAP44	9912	symbol	H. sapiens	9912	H. sapiens	ARHGAP44	1	1	1	Rho GTPase activating protein 44	GO:0098886 modification of dendritic spine;GO:0099152 regulation of neurotransmitter receptor transport, endosome to postsynaptic membrane;GO:0035021 negative regulation of Rac protein signal transduction		Predicted intracellular proteins					0.0	0.0	0.0	0.0	0.0	0.0	0.0	0.0	0.0	1.0	0.0	0.0	0.0	0.0	0.0	0.0	0.0	1.0	0.0	0.0
CSNK1E	1454	symbol	H. sapiens	1454	H. sapiens	CSNK1E	1	1	1	casein kinase 1 epsilon	GO:1905424 regulation of Wnt-mediated midbrain dopaminergic neuron differentiation;GO:1905426 positive regulation of Wnt-mediated midbrain dopaminergic neuron differentiation;GO:1904958 positive regulation of midbrain dopaminergic neuron differentiation	yes	Cancer-related genes:Candidate cancer biomarkers; ENZYME proteins:Transferases; Predicted intracellular proteins; Enzymes; Kinases:CK1 Ser/Thr protein kinases; FDA approved drug targets:Small molecule drugs	Cytosol;Nucleoplasm (Approved)	Seliciclib	(M95)PID CIRCADIAN PATHWAY; (M31)PID BETA CATENIN DEG PATHWAY; (M219)PID HEDGEHOG GLI PATHWAY	(M5895)HALLMARK WNT BETA CATENIN SIGNALING	1.0	0.0	0.0	1.0	1.0	0.0	0.0	0.0	1.0	1.0	1.0	1.0	1.0	0.0	0.0	0.0	0.0	0.0	0.0	1.0
CACNA1I	8911	symbol	H. sapiens	8911	H. sapiens	CACNA1I	1	1	1	calcium voltage-gated channel subunit alpha1 I	GO:0030431 sleep;GO:0019228 neuronal action potential;GO:0098703 calcium ion import across plasma membrane		Voltage-gated ion channels:Voltage-Gated Calcium Channels; Transporters:Transporter channels and pores; FDA approved drug targets:Small molecule drugs	Plasma membrane (Approved); Additional: Cell Junctions	Amlodipine; Cinnarizine; Paramethadione; Zonisamide; Amiodarone; Mibefradil; Flunarizine; Nylidrin; Cannabidiol; Efonidipine; Medical Cannabis; Nabiximols			0.0	0.0	0.0	0.0	0.0	0.0	0.0	0.0	0.0	0.0	1.0	0.0	0.0	0.0	0.0	0.0	0.0	0.0	0.0	0.0
E2F7	144455	symbol	H. sapiens	144455	H. sapiens	E2F7	1	1	1	E2F transcription factor 7	GO:0032877 positive regulation of DNA endoreduplication;GO:0071930 negative regulation of transcription involved in G1/S transition of mitotic cell cycle;GO:0032875 regulation of DNA endoreduplication		Transcription factors:Helix-turn-helix domains; Predicted intracellular proteins	Nuclear speckles (Supported)		(M40)PID E2F PATHWAY		1.0	1.0	0.0	0.0	0.0	0.0	0.0	0.0	0.0	0.0	0.0	0.0	0.0	0.0	1.0	0.0	1.0	0.0	0.0	0.0
ZFP37	7539	symbol	H. sapiens	7539	H. sapiens	ZFP37	1	1	1	ZFP37 zinc finger protein	GO:0000122 negative regulation of transcription by RNA polymerase II;GO:0045892 negative regulation of DNA-templated transcription;GO:1902679 negative regulation of RNA biosynthetic process		Transcription factors:Zinc-coordinating DNA-binding domains; Predicted intracellular proteins	Nucleoplasm;Vesicles (Approved)				0.0	0.0	0.0	0.0	0.0	0.0	0.0	0.0	0.0	0.0	0.0	0.0	0.0	0.0	0.0	0.0	0.0	0.0	0.0	0.0
GPBP1L1	60313	symbol	H. sapiens	60313	H. sapiens	GPBP1L1	1	1	1	GC-rich promoter binding protein 1 like 1	GO:0006351 DNA-templated transcription;GO:0032774 RNA biosynthetic process;GO:0034654 nucleobase-containing compound biosynthetic process		Predicted intracellular proteins	Nucleoplasm (Approved); Additional: Cytosol;Focal adhesion sites;Plasma membrane				0.0	0.0	0.0	0.0	0.0	0.0	0.0	0.0	0.0	0.0	0.0	0.0	0.0	1.0	0.0	0.0	0.0	0.0	0.0	0.0
OSBP2	23762	symbol	H. sapiens	23762	H. sapiens	OSBP2	1	1	1	oxysterol binding protein 2	GO:0015918 sterol transport;GO:0015850 organic hydroxy compound transport;GO:0007286 spermatid development		Predicted intracellular proteins	Cytosol (Approved)			(M5945)HALLMARK HEME METABOLISM	0.0	0.0	0.0	0.0	0.0	0.0	0.0	0.0	0.0	0.0	0.0	0.0	0.0	0.0	0.0	0.0	0.0	0.0	0.0	0.0
CDC25A	993	symbol	H. sapiens	993	H. sapiens	CDC25A	1	1	1	cell division cycle 25A	GO:0110032 positive regulation of G2/MI transition of meiotic cell cycle;GO:1901995 positive regulation of meiotic cell cycle phase transition;GO:0110030 regulation of G2/MI transition of meiotic cell cycle		Cancer-related genes:Candidate cancer biomarkers; Predicted intracellular proteins; ENZYME proteins:Hydrolases; Enzymes	Nucleoplasm (Approved); Additional: Golgi apparatus		(M10154)SA G2 AND M PHASES; (M84)PID ATM PATHWAY; (M46)PID ATR PATHWAY	(M5901)HALLMARK G2M CHECKPOINT; (M5924)HALLMARK MTORC1 SIGNALING; (M5925)HALLMARK E2F TARGETS	0.0	0.0	0.0	0.0	0.0	0.0	0.0	0.0	1.0	0.0	1.0	1.0	0.0	0.0	0.0	1.0	0.0	0.0	0.0	0.0
FAM161A	84140	symbol	H. sapiens	84140	H. sapiens	FAM161A	1	1	1	FAM161 centrosomal protein A	GO:1901985 positive regulation of protein acetylation;GO:1901983 regulation of protein acetylation;GO:0007601 visual perception		Predicted intracellular proteins; Human disease related genes:Nervous system diseases:Eye disease; Disease related genes					0.0	0.0	0.0	0.0	0.0	0.0	0.0	0.0	0.0	0.0	0.0	0.0	0.0	0.0	0.0	0.0	0.0	0.0	0.0	0.0
RRN3	54700	symbol	H. sapiens	54700	H. sapiens	RRN3	1	1	1	RRN3 homolog, RNA polymerase I transcription factor	GO:0001188 RNA polymerase I preinitiation complex assembly;GO:0006361 transcription initiation at RNA polymerase I promoter;GO:0007000 nucleolus organization		Predicted intracellular proteins	Nucleoli rim (Supported)		(M121)PID MTOR 4PATHWAY		0.0	1.0	0.0	0.0	0.0	0.0	0.0	1.0	0.0	0.0	0.0	0.0	0.0	1.0	0.0	0.0	0.0	0.0	0.0	0.0
ZNF629	23361	symbol	H. sapiens	23361	H. sapiens	ZNF629	1	1	1	zinc finger protein 629	GO:0045944 positive regulation of transcription by RNA polymerase II;GO:0045893 positive regulation of DNA-templated transcription;GO:1902680 positive regulation of RNA biosynthetic process		Transcription factors:Zinc-coordinating DNA-binding domains; Predicted intracellular proteins	Nucleoplasm (Supported); Additional: Golgi apparatus				0.0	0.0	0.0	0.0	0.0	0.0	0.0	0.0	0.0	0.0	0.0	0.0	0.0	0.0	0.0	0.0	0.0	0.0	0.0	0.0
ELK1	2002	symbol	H. sapiens	2002	H. sapiens	ELK1	1	1	1	ETS transcription factor ELK1	GO:0110088 hippocampal neuron apoptotic process;GO:0071394 cellular response to testosterone stimulus;GO:0071480 cellular response to gamma radiation		Transcription factors:Helix-turn-helix domains; RAS pathway related proteins; Predicted intracellular proteins	Nucleoplasm (Enhanced)		(M134)PID TCR RAS PATHWAY; (M18895)SA TRKA RECEPTOR; (M206)PID PDGFRA PATHWAY		0.0	0.0	0.0	1.0	0.0	0.0	0.0	0.0	0.0	0.0	1.0	1.0	0.0	0.0	0.0	0.0	0.0	0.0	0.0	0.0
KBTBD8	84541	symbol	H. sapiens	84541	H. sapiens	KBTBD8	1	1	1	kelch repeat and BTB domain containing 8	GO:0014029 neural crest formation;GO:0006513 protein monoubiquitination;GO:0014032 neural crest cell development		Predicted intracellular proteins					0.0	0.0	0.0	0.0	0.0	0.0	1.0	0.0	0.0	0.0	0.0	0.0	0.0	0.0	0.0	0.0	0.0	0.0	0.0	0.0
RANBP10	57610	symbol	H. sapiens	57610	H. sapiens	RANBP10	1	1	1	RAN binding protein 10	GO:0007010 cytoskeleton organization;GO:0006996 organelle organization;GO:0016043 cellular component organization		Predicted intracellular proteins			(M48)PID MET PATHWAY	(M5945)HALLMARK HEME METABOLISM	0.0	0.0	0.0	0.0	0.0	0.0	0.0	0.0	0.0	0.0	0.0	1.0	0.0	0.0	0.0	0.0	0.0	0.0	0.0	0.0
RBM22	55696	symbol	H. sapiens	55696	H. sapiens	RBM22	1	0	0	RNA binding motif protein 22	GO:0046827 positive regulation of protein export from nucleus;GO:0046825 regulation of protein export from nucleus;GO:0042307 positive regulation of protein import into nucleus		Predicted intracellular proteins	Nucleoplasm (Enhanced)				0.0	0.0	0.0	0.0	1.0	0.0	0.0	0.0	0.0	0.0	0.0	0.0	0.0	0.0	0.0	0.0	0.0	0.0	0.0	0.0
FBXO11	80204	symbol	H. sapiens	80204	H. sapiens	FBXO11	1	0	0	F-box protein 11	GO:0007605 sensory perception of sound;GO:0050954 sensory perception of mechanical stimulus;GO:0006511 ubiquitin-dependent protein catabolic process		Cancer-related genes:Mutational cancer driver genes; Predicted intracellular proteins; Human disease related genes:Other diseases:Mental and behavioural disorders; Disease related genes	Nucleoli;Nucleoplasm (Supported)		(M261)PID P53 REGULATION PATHWAY		0.0	0.0	0.0	0.0	0.0	0.0	1.0	0.0	0.0	0.0	0.0	0.0	0.0	0.0	0.0	0.0	0.0	0.0	0.0	0.0
PPARD	5467	symbol	H. sapiens	5467	H. sapiens	PPARD	1	1	1	peroxisome proliferator activated receptor delta	GO:0070346 positive regulation of fat cell proliferation;GO:0043415 positive regulation of skeletal muscle tissue regeneration;GO:0070341 fat cell proliferation		Transcription factors:Zinc-coordinating DNA-binding domains; Nuclear receptors; FDA approved drug targets:Small molecule drugs; Predicted intracellular proteins		alpha-Linolenic acid; Icosapent; Troglitazone; Valproic acid; Treprostinil; Rosiglitazone; Sulindac; Bezafibrate; Phthalic Acid; Heptyl glucoside; Oleic Acid; cis-Vaccenic acid; Elafibranor; KD3010; Cardarine; (2S)-2-{3-[({[2-fluoro-4-(trifluoromethyl)phenyl]carbonyl}amino)methyl]-4-methoxybenzyl}butanoic acid; 2-({[3-(3,4-dihydroisoquinolin-2(1H)-ylsulfonyl)phenyl]carbonyl}amino)benzoic acid; In…	(M162)PID RXR VDR PATHWAY; (M70)PID PS1 PATHWAY	(M5903)HALLMARK NOTCH SIGNALING; (M5895)HALLMARK WNT BETA CATENIN SIGNALING; (M5934)HALLMARK XENOBIOTIC METABOLISM	0.0	1.0	1.0	1.0	0.0	0.0	0.0	0.0	0.0	0.0	0.0	0.0	0.0	0.0	0.0	0.0	0.0	0.0	0.0	0.0
DICER1	23405	symbol	H. sapiens	23405	H. sapiens	DICER1	1	1	1	dicer 1, ribonuclease III	GO:0014040 positive regulation of Schwann cell differentiation;GO:0032290 peripheral nervous system myelin formation;GO:0098795 global gene silencing by mRNA cleavage		Potential drug targets; Human disease related genes:Cancers:Cancers of soft tissues and bone; Disease related genes; Predicted intracellular proteins; ENZYME proteins:Hydrolases; Enzymes; Cancer-related genes:Mutational cancer driver genes	Cytosol (Supported)		(M256)PID TAP63 PATHWAY		1.0	0.0	0.0	0.0	1.0	0.0	0.0	0.0	0.0	0.0	0.0	0.0	0.0	0.0	0.0	0.0	0.0	0.0	0.0	0.0
MTMR3	8897	symbol	H. sapiens	8897	H. sapiens	MTMR3	1	1	1	myotubularin related protein 3	GO:1904562 phosphatidylinositol 5-phosphate metabolic process;GO:0060304 regulation of phosphatidylinositol dephosphorylation;GO:0046856 phosphatidylinositol dephosphorylation		Predicted intracellular proteins; ENZYME proteins:Hydrolases; Enzymes	Nucleoplasm (Uncertain); Additional: Cytosol				0.0	0.0	0.0	0.0	0.0	1.0	0.0	0.0	0.0	0.0	0.0	1.0	0.0	0.0	0.0	0.0	0.0	0.0	0.0	0.0
SUGT1	10910	symbol	H. sapiens	10910	H. sapiens	SUGT1	1	1	1	SGT1 homolog, MIS12 kinetochore complex assembly cochaperone	GO:0014841 skeletal muscle satellite cell proliferation;GO:0014856 skeletal muscle cell proliferation;GO:0051382 kinetochore assembly		Predicted intracellular proteins	Cytosol;Nucleoplasm (Approved); Additional: Plasma membrane				0.0	0.0	0.0	0.0	0.0	0.0	0.0	1.0	0.0	0.0	0.0	0.0	0.0	0.0	0.0	0.0	0.0	0.0	0.0	0.0
PTGES	9536	symbol	H. sapiens	9536	H. sapiens	PTGES	1	1	1	prostaglandin E synthase	GO:0031620 regulation of fever generation;GO:0031650 regulation of heat generation;GO:0032306 regulation of prostaglandin secretion		ENZYME proteins:Isomerase; Enzymes; ENZYME proteins:Transferases	Endoplasmic reticulum (Supported)			(M5906)HALLMARK ESTROGEN RESPONSE EARLY; (M5907)HALLMARK ESTROGEN RESPONSE LATE; (M5934)HALLMARK XENOBIOTIC METABOLISM	0.0	0.0	0.0	0.0	0.0	0.0	0.0	0.0	0.0	0.0	0.0	0.0	0.0	0.0	0.0	0.0	0.0	0.0	0.0	0.0
SLC26A10	65012	gene_synonym	H. sapiens	65012	H. sapiens	SLC26A10P	1	1	1	solute carrier family 26 member 10, pseudogene	GO:0019532 oxalate transport;GO:1902358 sulfate transmembrane transport;GO:0008272 sulfate transport							0.0	0.0	0.0	0.0	0.0	0.0	0.0	0.0	0.0	0.0	0.0	0.0	0.0	0.0	0.0	0.0	0.0	0.0	0.0	0.0
CROCC	9696	symbol	H. sapiens	9696	H. sapiens	CROCC	1	0	0	ciliary rootlet coiled-coil, rootletin	GO:0032053 ciliary basal body organization;GO:1903566 positive regulation of protein localization to cilium;GO:1903564 regulation of protein localization to cilium		Predicted intracellular proteins	Centrosome (Supported); Additional: Actin filaments;Cytosol;Plasma membrane			(M5916)HALLMARK APICAL SURFACE	0.0	0.0	0.0	0.0	0.0	0.0	0.0	0.0	0.0	0.0	0.0	0.0	0.0	0.0	0.0	0.0	0.0	1.0	0.0	0.0
IER5	51278	symbol	H. sapiens	51278	H. sapiens	IER5	1	1	1	immediate early response 5	GO:1900036 positive regulation of cellular response to heat;GO:1900034 regulation of cellular response to heat;GO:0034605 cellular response to heat		Predicted intracellular proteins	Nucleoplasm (Approved); Additional: Nucleoli			(M5890)HALLMARK TNFA SIGNALING VIA NFKB; (M5939)HALLMARK P53 PATHWAY	0.0	0.0	0.0	0.0	0.0	0.0	0.0	0.0	0.0	0.0	0.0	1.0	0.0	0.0	0.0	0.0	1.0	0.0	0.0	0.0
SYNCRIP	10492	symbol	H. sapiens	10492	H. sapiens	SYNCRIP	1	0	0	synaptotagmin binding cytoplasmic RNA interacting protein	GO:0070934 CRD-mediated mRNA stabilization;GO:1900152 negative regulation of nuclear-transcribed mRNA catabolic process, deadenylation-dependent decay;GO:2000767 positive regulation of cytoplasmic translation		Predicted intracellular proteins	Nucleoplasm (Approved); Additional: Cytosol			(M5901)HALLMARK G2M CHECKPOINT; (M5925)HALLMARK E2F TARGETS; (M5926)HALLMARK MYC TARGETS V1	0.0	0.0	0.0	0.0	1.0	1.0	0.0	0.0	0.0	0.0	0.0	0.0	0.0	0.0	0.0	0.0	0.0	0.0	0.0	0.0
CLIP2	7461	symbol	H. sapiens	7461	H. sapiens	CLIP2	1	1	1	CAP-Gly domain containing linker protein 2	GO:0031122 cytoplasmic microtubule organization;GO:0000226 microtubule cytoskeleton organization;GO:0097435 supramolecular fiber organization		Predicted intracellular proteins; Disease related genes; Human disease related genes:Other congenital disorders:Chromosomal abnormalities				(M5893)HALLMARK MITOTIC SPINDLE	0.0	0.0	0.0	0.0	0.0	0.0	0.0	0.0	0.0	0.0	0.0	0.0	0.0	0.0	0.0	0.0	0.0	0.0	0.0	0.0
HSPA5	3309	symbol	H. sapiens	3309	H. sapiens	HSPA5	1	1	1	heat shock protein family A (Hsp70) member 5	GO:0060904 regulation of protein folding in endoplasmic reticulum;GO:0021577 hindbrain structural organization;GO:0021589 cerebellum structural organization		Potential drug targets; Disease related genes; Predicted intracellular proteins; ENZYME proteins:Hydrolases; Enzymes; Transporters:Transporter channels and pores	Cytosol (Approved)	Antihemophilic factor, human recombinant; Acetylsalicylic acid; Copper; Lonoctocog alfa; Moroctocog alfa		(M5922)HALLMARK UNFOLDED PROTEIN RESPONSE; (M5891)HALLMARK HYPOXIA; (M5921)HALLMARK COMPLEMENT	0.0	0.0	0.0	0.0	0.0	0.0	1.0	0.0	0.0	0.0	0.0	1.0	0.0	0.0	0.0	0.0	1.0	0.0	1.0	0.0
HNRNPH2	3188	symbol	H. sapiens	3188	H. sapiens	HNRNPH2	1	0	0	heterogeneous nuclear ribonucleoprotein H2	GO:0043484 regulation of RNA splicing;GO:0051252 regulation of RNA metabolic process;GO:0019219 regulation of nucleobase-containing compound metabolic process		Predicted intracellular proteins; Human disease related genes:Other diseases:Mental and behavioural disorders; Disease related genes	Nucleoplasm (Enhanced)				0.0	0.0	0.0	0.0	1.0	0.0	0.0	0.0	0.0	0.0	0.0	0.0	0.0	0.0	0.0	0.0	0.0	0.0	0.0	0.0
WBP11	51729	symbol	H. sapiens	51729	H. sapiens	WBP11	1	1	1	WW domain binding protein 11	GO:0006364 rRNA processing;GO:0016072 rRNA metabolic process;GO:0042254 ribosome biogenesis		Human disease related genes:Congenital malformations:Other congenital malformations; Predicted intracellular proteins; Disease related genes	Nucleoplasm (Supported)				0.0	0.0	0.0	0.0	1.0	0.0	0.0	0.0	0.0	0.0	0.0	0.0	0.0	0.0	0.0	0.0	0.0	0.0	0.0	0.0
RAP1B	5908	symbol	H. sapiens	5908	H. sapiens	RAP1B	1	1	1	RAP1B, member of RAS oncogene family	GO:2000301 negative regulation of synaptic vesicle exocytosis;GO:0045955 negative regulation of calcium ion-dependent exocytosis;GO:0033625 positive regulation of integrin activation		Predicted intracellular proteins; RAS pathway related proteins; ENZYME proteins:Hydrolases; Enzymes			(M72)PID NECTIN PATHWAY; (M270)PID MAPK TRK PATHWAY; (M156)PID ECADHERIN NASCENT AJ PATHWAY		0.0	0.0	1.0	1.0	0.0	0.0	1.0	0.0	0.0	0.0	1.0	1.0	0.0	0.0	0.0	0.0	0.0	0.0	0.0	0.0
ANKRD52	283373	symbol	H. sapiens	283373	H. sapiens	ANKRD52	1	1	1	ankyrin repeat domain 52			Predicted intracellular proteins	Mitochondria;Nucleoplasm (Approved)				0.0	0.0	0.0	0.0	0.0	0.0	0.0	0.0	0.0	0.0	0.0	0.0	0.0	0.0	0.0	0.0	0.0	0.0	0.0	0.0
ASB6	140459	symbol	H. sapiens	140459	H. sapiens	ASB6	1	1	1	ankyrin repeat and SOCS box containing 6	GO:0016567 protein ubiquitination;GO:0032446 protein modification by small protein conjugation;GO:0070647 protein modification by small protein conjugation or removal		Predicted intracellular proteins					0.0	0.0	0.0	0.0	0.0	0.0	1.0	0.0	0.0	0.0	0.0	0.0	0.0	0.0	0.0	0.0	0.0	0.0	0.0	0.0
GCNT1	2650	symbol	H. sapiens	2650	H. sapiens	GCNT1	1	1	1	glucosaminyl (N-acetyl) transferase 1	GO:0016268 O-glycan processing, core 2;GO:0060352 cell adhesion molecule production;GO:1903238 positive regulation of leukocyte tethering or rolling		Predicted intracellular proteins; Enzymes; ENZYME proteins:Transferases	Nuclear speckles (Supported)			(M5942)HALLMARK UV RESPONSE DN; (M5950)HALLMARK ALLOGRAFT REJECTION	0.0	0.0	1.0	0.0	0.0	0.0	0.0	0.0	0.0	0.0	0.0	0.0	0.0	0.0	0.0	0.0	0.0	0.0	0.0	0.0
OPA1	4976	symbol	H. sapiens	4976	H. sapiens	OPA1	1	0	0	OPA1 mitochondrial dynamin like GTPase	GO:0097749 membrane tubulation;GO:0000266 mitochondrial fission;GO:0019896 axonal transport of mitochondrion		Potential drug targets; Disease related genes; Human disease related genes:Congenital disorders of metabolism:Mitochondrial diseases; Predicted intracellular proteins; ENZYME proteins:Hydrolases; Enzymes; Human disease related genes:Nervous system diseases:Eye disease; Transporters:Transporter channels and pores	Mitochondria;Nucleoplasm (Supported)			(M5936)HALLMARK OXIDATIVE PHOSPHORYLATION	0.0	0.0	0.0	0.0	0.0	0.0	0.0	0.0	0.0	0.0	1.0	0.0	0.0	0.0	0.0	0.0	1.0	0.0	0.0	0.0
UBN1	29855	symbol	H. sapiens	29855	H. sapiens	UBN1	1	1	1	ubinuclein 1	GO:0006334 nucleosome assembly;GO:0034728 nucleosome organization;GO:0065004 protein-DNA complex assembly		Predicted intracellular proteins	Nucleoplasm (Supported); Additional: Nuclear bodies				0.0	0.0	0.0	0.0	0.0	0.0	0.0	1.0	0.0	0.0	0.0	0.0	0.0	0.0	0.0	0.0	0.0	0.0	1.0	0.0
SPRYD3	84926	symbol	H. sapiens	84926	H. sapiens	SPRYD3	1	1	1	SPRY domain containing 3			Predicted intracellular proteins	Cytosol;Nucleoplasm (Approved); Additional: Actin filaments;Plasma membrane;Vesicles				0.0	0.0	0.0	0.0	0.0	0.0	0.0	0.0	0.0	0.0	0.0	0.0	0.0	0.0	0.0	0.0	0.0	0.0	0.0	0.0
COQ2	27235	symbol	H. sapiens	27235	H. sapiens	COQ2	1	1	1	coenzyme Q2, polyprenyltransferase	GO:0006744 ubiquinone biosynthetic process;GO:1901663 quinone biosynthetic process;GO:0006743 ubiquinone metabolic process		Potential drug targets; Human disease related genes:Nervous system diseases:Neurodegenerative diseases; Disease related genes; ENZYME proteins:Transferases; Enzymes	Cytosol (Approved)				0.0	0.0	0.0	0.0	0.0	0.0	0.0	0.0	0.0	0.0	0.0	0.0	0.0	0.0	0.0	0.0	0.0	0.0	0.0	0.0
TRIM39	56658	symbol	H. sapiens	56658	H. sapiens	TRIM39	1	1	1	tripartite motif containing 39	GO:0007095 mitotic G2 DNA damage checkpoint signaling;GO:0032435 negative regulation of proteasomal ubiquitin-dependent protein catabolic process;GO:1901799 negative regulation of proteasomal protein catabolic process		Predicted intracellular proteins; Enzymes; ENZYME proteins:Transferases	Cytosol (Supported)				1.0	0.0	0.0	0.0	0.0	0.0	1.0	0.0	0.0	1.0	0.0	0.0	0.0	0.0	0.0	0.0	0.0	0.0	0.0	0.0
DHFR2	200895	symbol	H. sapiens	200895	H. sapiens	DHFR2	1	1	1	dihydrofolate reductase 2	GO:0046105 thymidine biosynthetic process;GO:0046120 deoxyribonucleoside biosynthetic process;GO:0046126 pyrimidine deoxyribonucleoside biosynthetic process		Predicted intracellular proteins; ENZYME proteins:Oxidoreductases; Enzymes	Mitochondria (Supported)	5-Chloryl-2,4,6-Quinazolinetriamine; 5-[4-Tert-Butylphenylsulfanyl]-2,4-Quinazolinediamine; 5-(4-Morpholin-4-Yl-Phenylsulfanyl)-2,4-Quinazolinediamine; 5-(4-Methoxyphenoxy)-2,4-Quinazolinediamine; 5-Phenylsulfanyl-2,4-Quinazolinediamine; 5-[(4-Methylphenyl)Sulfanyl]-2,4-Quinazolinediamine; 7-(1-ETHYL-PROPYL)-7H-PYRROLO-[3,2-F]QUINAZOLINE-1,3-DIAMINE; 7-[2-METHOXY-1-(METHOXYMETHYL)ETHYL]-7H-PYRROL…			0.0	0.0	0.0	0.0	0.0	0.0	0.0	0.0	0.0	0.0	0.0	0.0	0.0	0.0	0.0	0.0	0.0	0.0	0.0	0.0
SMARCA5	8467	symbol	H. sapiens	8467	H. sapiens	SMARCA5	1	1	1	SWI/SNF related, matrix associated, actin dependent regulator of chromatin, subfamily a, member 5	GO:1903379 regulation of mitotic chromosome condensation;GO:1905213 negative regulation of mitotic chromosome condensation;GO:1902340 negative regulation of chromosome condensation		Transcription factors:Helix-turn-helix domains; Predicted intracellular proteins	Nucleoli fibrillar center;Nucleoplasm (Supported)	Beta-D-Glucose; 4-Deoxy-Alpha-D-Glucose			1.0	0.0	0.0	0.0	0.0	0.0	0.0	1.0	1.0	0.0	0.0	0.0	0.0	1.0	0.0	0.0	1.0	0.0	0.0	0.0
SPAG6	9576	symbol	H. sapiens	9576	H. sapiens	SPAG6	1	0	0	sperm associated antigen 6	GO:0046847 filopodium assembly;GO:0007288 sperm axoneme assembly;GO:0120316 sperm flagellum assembly		Predicted intracellular proteins					0.0	0.0	0.0	0.0	0.0	0.0	0.0	0.0	0.0	0.0	0.0	0.0	0.0	0.0	0.0	0.0	0.0	0.0	0.0	0.0
MED22	6837	symbol	H. sapiens	6837	H. sapiens	MED22	1	1	1	mediator complex subunit 22	GO:0032968 positive regulation of transcription elongation by RNA polymerase II;GO:0051123 RNA polymerase II preinitiation complex assembly;GO:0032786 positive regulation of DNA-templated transcription, elongation		Predicted intracellular proteins	Nucleoplasm (Approved)				0.0	0.0	0.0	0.0	0.0	0.0	0.0	1.0	0.0	0.0	0.0	0.0	0.0	1.0	0.0	0.0	0.0	0.0	0.0	0.0
NUP62CL	54830	symbol	H. sapiens	54830	H. sapiens	NUP62CL	1	1	1	nucleoporin 62 C-terminal like	GO:0006913 nucleocytoplasmic transport;GO:0051169 nuclear transport;GO:0015031 protein transport		Predicted intracellular proteins					0.0	0.0	0.0	0.0	0.0	0.0	0.0	0.0	0.0	0.0	0.0	0.0	0.0	0.0	0.0	0.0	0.0	0.0	0.0	0.0
WARS	7453	gene_synonym	H. sapiens	7453	H. sapiens	WARS1	1	1	1	tryptophanyl-tRNA synthetase 1	GO:0006436 tryptophanyl-tRNA aminoacylation;GO:0006418 tRNA aminoacylation for protein translation;GO:0043039 tRNA aminoacylation		Potential drug targets; Human disease related genes:Nervous system diseases:Neurodegenerative diseases; Disease related genes; Predicted intracellular proteins; ENZYME proteins:Ligase; Enzymes	Cytosol (Enhanced)	Tryptophan; Tryptophanyl-5'amp; Tryptophanamide		(M5911)HALLMARK INTERFERON ALPHA RESPONSE; (M5913)HALLMARK INTERFERON GAMMA RESPONSE; (M5924)HALLMARK MTORC1 SIGNALING	0.0	0.0	0.0	0.0	0.0	0.0	0.0	0.0	0.0	0.0	0.0	0.0	1.0	0.0	0.0	1.0	0.0	0.0	0.0	0.0
DNAJB6	10049	symbol	H. sapiens	10049	H. sapiens	DNAJB6	1	1	1	DnaJ heat shock protein family (Hsp40) member B6	GO:0060715 syncytiotrophoblast cell differentiation involved in labyrinthine layer development;GO:0060710 chorio-allantoic fusion;GO:0060717 chorion development		Human disease related genes:Musculoskeletal diseases:Muscular diseases; Predicted intracellular proteins; Disease related genes	Nucleoplasm (Enhanced); Additional: Cytosol				0.0	0.0	0.0	0.0	0.0	0.0	0.0	0.0	0.0	1.0	0.0	0.0	1.0	0.0	0.0	0.0	1.0	0.0	1.0	0.0
ZNF845	91664	symbol	H. sapiens	91664	H. sapiens	ZNF845	1	0	0	zinc finger protein 845	GO:0045944 positive regulation of transcription by RNA polymerase II;GO:0045893 positive regulation of DNA-templated transcription;GO:1902680 positive regulation of RNA biosynthetic process		Transcription factors:Zinc-coordinating DNA-binding domains; Predicted intracellular proteins					0.0	0.0	0.0	0.0	0.0	0.0	0.0	0.0	0.0	0.0	0.0	0.0	0.0	0.0	0.0	0.0	0.0	0.0	0.0	0.0
PDCD6	10016	symbol	H. sapiens	10016	H. sapiens	PDCD6	1	1	1	programmed cell death 6	GO:1902527 positive regulation of protein monoubiquitination;GO:1902525 regulation of protein monoubiquitination;GO:0036324 vascular endothelial growth factor receptor-2 signaling pathway		Predicted intracellular proteins; Transporters:Primary Active Transporters	Cytosol (Supported); Additional: Nucleoplasm	Calcium; Zinc; Calcium citrate; Calcium Phosphate; Calcium phosphate dihydrate; Zinc acetate			0.0	1.0	0.0	0.0	0.0	0.0	0.0	0.0	0.0	1.0	0.0	0.0	0.0	0.0	0.0	1.0	0.0	0.0	0.0	0.0
HIPK2	28996	symbol	H. sapiens	28996	H. sapiens	HIPK2	1	1	1	homeodomain interacting protein kinase 2	GO:0060235 lens induction in camera-type eye;GO:0060059 embryonic retina morphogenesis in camera-type eye;GO:0030578 PML body organization	yes	Kinases:CMGC Ser/Thr protein kinases; Enzymes; ENZYME proteins:Transferases	Nucleoplasm (Supported)	Fostamatinib	(M261)PID P53 REGULATION PATHWAY; (M195)PID CMYB PATHWAY	(M5896)HALLMARK TGF BETA SIGNALING; (M5947)HALLMARK IL2 STAT5 SIGNALING	1.0	1.0	0.0	0.0	0.0	0.0	0.0	1.0	0.0	1.0	1.0	0.0	0.0	0.0	1.0	1.0	1.0	0.0	0.0	1.0
ZNF316	100131017	symbol	H. sapiens	100131017	H. sapiens	ZNF316	1	1	1	zinc finger protein 316	GO:0006357 regulation of transcription by RNA polymerase II;GO:0006355 regulation of DNA-templated transcription;GO:2001141 regulation of RNA biosynthetic process		Transcription factors:Zinc-coordinating DNA-binding domains; Predicted intracellular proteins					0.0	0.0	0.0	0.0	0.0	0.0	0.0	0.0	0.0	0.0	0.0	0.0	0.0	0.0	0.0	0.0	0.0	0.0	0.0	0.0
TIAL1	7073	symbol	H. sapiens	7073	H. sapiens	TIAL1	1	1	1	TIA1 cytotoxic granule associated RNA binding protein like 1	GO:0035332 positive regulation of hippo signaling;GO:0060148 positive regulation of post-transcriptional gene silencing;GO:1900370 positive regulation of post-transcriptional gene silencing by RNA		Predicted intracellular proteins	Nucleoplasm (Supported); Additional: Cytosol			(M5915)HALLMARK APICAL JUNCTION	0.0	0.0	0.0	0.0	0.0	0.0	0.0	0.0	0.0	0.0	0.0	1.0	0.0	0.0	0.0	0.0	0.0	0.0	0.0	0.0
MAFG	4097	symbol	H. sapiens	4097	H. sapiens	MAFG	1	1	1	MAF bZIP transcription factor G	GO:0045604 regulation of epidermal cell differentiation;GO:0045682 regulation of epidermis development;GO:0030534 adult behavior		Predicted intracellular proteins; Transcription factors:Basic domains			(M167)PID AP1 PATHWAY		0.0	0.0	0.0	0.0	0.0	0.0	0.0	0.0	0.0	0.0	1.0	0.0	0.0	0.0	0.0	0.0	0.0	0.0	1.0	0.0
PARP10	84875	symbol	H. sapiens	84875	H. sapiens	PARP10	1	0	0	poly(ADP-ribose) polymerase family member 10	GO:1900045 negative regulation of protein K63-linked ubiquitination;GO:0070212 protein poly-ADP-ribosylation;GO:1902915 negative regulation of protein polyubiquitination		Predicted intracellular proteins	Nucleoli rim (Supported); Additional: Cytosol;Golgi apparatus				1.0	0.0	0.0	0.0	0.0	0.0	0.0	1.0	0.0	0.0	0.0	0.0	1.0	0.0	0.0	0.0	0.0	0.0	0.0	0.0
SFXN5	94097	symbol	H. sapiens	94097	H. sapiens	SFXN5	1	1	1	sideroflexin 5	GO:0006842 tricarboxylic acid transport;GO:0015746 citrate transport;GO:1990542 mitochondrial transmembrane transport		Predicted intracellular proteins	Mitochondria;Nucleoplasm (Approved)				0.0	0.0	0.0	0.0	0.0	0.0	0.0	0.0	0.0	0.0	0.0	0.0	0.0	0.0	0.0	0.0	0.0	0.0	0.0	0.0
FIGNL2	401720	symbol	H. sapiens	401720	H. sapiens	FIGNL2	1	1	1	fidgetin like 2	GO:0000226 microtubule cytoskeleton organization;GO:0007017 microtubule-based process;GO:0007010 cytoskeleton organization		Predicted intracellular proteins					0.0	0.0	0.0	0.0	0.0	0.0	0.0	0.0	0.0	0.0	0.0	0.0	0.0	0.0	0.0	0.0	0.0	0.0	0.0	0.0
CPEB2	132864	symbol	H. sapiens	132864	H. sapiens	CPEB2	1	1	1	cytoplasmic polyadenylation element binding protein 2	GO:1900248 negative regulation of cytoplasmic translational elongation;GO:1900247 regulation of cytoplasmic translational elongation;GO:0045900 negative regulation of translational elongation		Predicted intracellular proteins	Cytosol (Approved)			(M5892)HALLMARK CHOLESTEROL HOMEOSTASIS	0.0	0.0	1.0	0.0	0.0	0.0	0.0	0.0	0.0	1.0	0.0	1.0	1.0	0.0	0.0	0.0	0.0	0.0	0.0	0.0
TAF5L	27097	symbol	H. sapiens	27097	H. sapiens	TAF5L	1	1	1	TATA-box binding protein associated factor 5 like	GO:1904672 regulation of somatic stem cell population maintenance;GO:0016573 histone acetylation;GO:0018393 internal peptidyl-lysine acetylation		Predicted intracellular proteins	Nuclear speckles (Supported); Additional: Cytoplasmic bodies				0.0	0.0	0.0	0.0	0.0	0.0	0.0	0.0	0.0	0.0	0.0	0.0	0.0	1.0	0.0	0.0	1.0	0.0	0.0	1.0
CHAF1B	8208	symbol	H. sapiens	8208	H. sapiens	CHAF1B	1	1	1	chromatin assembly factor 1 subunit B	GO:0006335 DNA replication-dependent chromatin assembly;GO:0006334 nucleosome assembly;GO:0034728 nucleosome organization		Predicted intracellular proteins	Nucleoplasm (Supported)				1.0	0.0	0.0	0.0	0.0	0.0	0.0	1.0	0.0	0.0	0.0	0.0	0.0	0.0	0.0	0.0	0.0	0.0	0.0	0.0
FAM53A	152877	symbol	H. sapiens	152877	H. sapiens	FAM53A	1	1	1	family with sequence similarity 53 member A	GO:0006606 protein import into nucleus;GO:0051170 import into nucleus;GO:0034504 protein localization to nucleus		Predicted intracellular proteins	Nucleoplasm;Plasma membrane (Approved)				0.0	0.0	0.0	0.0	0.0	0.0	0.0	0.0	0.0	0.0	0.0	0.0	0.0	0.0	0.0	0.0	0.0	0.0	0.0	0.0
KLF13	51621	symbol	H. sapiens	51621	H. sapiens	KLF13	1	1	1	KLF transcription factor 13	GO:0045647 negative regulation of erythrocyte differentiation;GO:0045646 regulation of erythrocyte differentiation;GO:0045638 negative regulation of myeloid cell differentiation		Transcription factors:Zinc-coordinating DNA-binding domains; Predicted intracellular proteins; Human disease related genes:Other congenital disorders:Chromosomal abnormalities					0.0	0.0	0.0	0.0	0.0	0.0	0.0	0.0	0.0	0.0	0.0	0.0	0.0	1.0	0.0	0.0	0.0	0.0	0.0	0.0
MRPL35	51318	symbol	H. sapiens	51318	H. sapiens	MRPL35	1	1	1	mitochondrial ribosomal protein L35	GO:0032543 mitochondrial translation;GO:0140053 mitochondrial gene expression;GO:0006412 translation		Ribosomal proteins; Predicted intracellular proteins				(M5936)HALLMARK OXIDATIVE PHOSPHORYLATION	0.0	0.0	0.0	0.0	0.0	0.0	0.0	0.0	0.0	0.0	0.0	0.0	0.0	0.0	0.0	0.0	0.0	0.0	0.0	0.0
GLB1L	79411	symbol	H. sapiens	79411	H. sapiens	GLB1L	1	0	0	galactosidase beta 1 like	GO:0005975 carbohydrate metabolic process;GO:0044238 primary metabolic process;GO:0071704 organic substance metabolic process		Predicted intracellular proteins; Predicted secreted proteins					0.0	0.0	0.0	0.0	0.0	0.0	0.0	0.0	0.0	0.0	0.0	0.0	0.0	0.0	0.0	0.0	0.0	0.0	0.0	0.0
NDST1	3340	symbol	H. sapiens	3340	H. sapiens	NDST1	1	1	1	N-deacetylase and N-sulfotransferase 1	GO:0015014 heparan sulfate proteoglycan biosynthetic process, polysaccharide chain biosynthetic process;GO:0048702 embryonic neurocranium morphogenesis;GO:0048703 embryonic viscerocranium morphogenesis		Potential drug targets; Disease related genes; ENZYME proteins:Transferases; Predicted intracellular proteins; Enzymes; Human disease related genes:Other diseases:Mental and behavioural disorders		Adenosine 3',5'-diphosphate		(M5891)HALLMARK HYPOXIA	0.0	0.0	0.0	0.0	0.0	0.0	0.0	0.0	0.0	0.0	0.0	0.0	0.0	0.0	0.0	0.0	0.0	0.0	0.0	0.0
SYT7	9066	symbol	H. sapiens	9066	H. sapiens	SYT7	1	1	1	synaptotagmin 7	GO:1990926 short-term synaptic potentiation;GO:1990927 calcium ion regulated lysosome exocytosis;GO:0070092 regulation of glucagon secretion		Predicted intracellular proteins					0.0	0.0	0.0	0.0	0.0	0.0	0.0	0.0	0.0	0.0	0.0	0.0	0.0	0.0	0.0	0.0	0.0	0.0	0.0	0.0
STXBP4	252983	symbol	H. sapiens	252983	H. sapiens	STXBP4	1	1	1	syntaxin binding protein 4	GO:0010838 positive regulation of keratinocyte proliferation;GO:0010837 regulation of keratinocyte proliferation;GO:0061178 regulation of insulin secretion involved in cellular response to glucose stimulus		Predicted intracellular proteins	Plasma membrane (Approved); Additional: Cytosol		(M247)PID INSULIN GLUCOSE PATHWAY; (M236)PID DELTA NP63 PATHWAY		1.0	0.0	1.0	0.0	0.0	0.0	0.0	0.0	0.0	0.0	0.0	1.0	0.0	0.0	0.0	0.0	0.0	0.0	0.0	0.0
PDS5A	23244	symbol	H. sapiens	23244	H. sapiens	PDS5A	1	1	1	PDS5 cohesin associated factor A	GO:0007064 mitotic sister chromatid cohesion;GO:0008156 negative regulation of DNA replication;GO:0007062 sister chromatid cohesion		Predicted intracellular proteins	Nucleoplasm (Enhanced)				1.0	0.0	0.0	0.0	0.0	0.0	0.0	0.0	1.0	0.0	1.0	0.0	0.0	0.0	0.0	0.0	1.0	0.0	0.0	0.0
PDZD8	118987	symbol	H. sapiens	118987	H. sapiens	PDZD8	1	1	1	PDZ domain containing 8	GO:1990456 mitochondrion-endoplasmic reticulum membrane tethering;GO:0051560 mitochondrial calcium ion homeostasis;GO:0140056 organelle localization by membrane tethering		Transporters:Transporter channels and pores; Predicted intracellular proteins	Nucleoli fibrillar center (Approved); Additional: Plasma membrane				0.0	0.0	0.0	0.0	0.0	0.0	0.0	0.0	0.0	0.0	0.0	0.0	0.0	0.0	0.0	0.0	0.0	0.0	0.0	0.0
NCS1	23413	symbol	H. sapiens	23413	H. sapiens	NCS1	1	1	1	neuronal calcium sensor 1	GO:0070588 calcium ion transmembrane transport;GO:0006816 calcium ion transport;GO:0010975 regulation of neuron projection development		Predicted intracellular proteins	Plasma membrane (Enhanced)	Calcium citrate; Calcium Phosphate; Calcium phosphate dihydrate		(M5947)HALLMARK IL2 STAT5 SIGNALING	0.0	0.0	0.0	0.0	0.0	0.0	0.0	0.0	0.0	0.0	0.0	0.0	0.0	0.0	0.0	0.0	0.0	1.0	0.0	0.0
SLC22A7	10864	symbol	H. sapiens	10864	H. sapiens	SLC22A7	1	0	0	solute carrier family 22 member 7	GO:0015742 alpha-ketoglutarate transport;GO:0015732 prostaglandin transport;GO:0071715 icosanoid transport		Transporters:Electrochemical Potential-driven transporters		Cefotaxime			0.0	0.0	0.0	0.0	0.0	0.0	0.0	0.0	0.0	0.0	0.0	0.0	0.0	0.0	0.0	0.0	0.0	0.0	0.0	0.0
SGTB	54557	symbol	H. sapiens	54557	H. sapiens	SGTB	1	1	1	small glutamine rich tetratricopeptide repeat co-chaperone beta	GO:0006620 post-translational protein targeting to endoplasmic reticulum membrane;GO:0051291 protein heterooligomerization;GO:0045047 protein targeting to ER		Predicted intracellular proteins	Nucleoplasm (Uncertain)				0.0	0.0	0.0	0.0	0.0	0.0	0.0	0.0	0.0	0.0	0.0	0.0	0.0	0.0	0.0	0.0	0.0	0.0	0.0	0.0
BMI1	648	symbol	H. sapiens	648	H. sapiens	BMI1	1	0	0	BMI1 proto-oncogene, polycomb ring finger	GO:2000011 regulation of adaxial/abaxial pattern formation;GO:0033091 positive regulation of immature T cell proliferation;GO:0033092 positive regulation of immature T cell proliferation in thymus		Cancer-related genes:Candidate cancer biomarkers; Human disease related genes:Cancers:Cancers of male genital organs; Predicted intracellular proteins	Nuclear bodies;Nucleoplasm (Approved); Additional: Cytosol;Nucleoli		(M66)PID MYC ACTIV PATHWAY		1.0	1.0	0.0	1.0	0.0	0.0	0.0	1.0	0.0	0.0	1.0	0.0	0.0	0.0	0.0	1.0	0.0	0.0	1.0	0.0
F11R	50848	symbol	H. sapiens	50848	H. sapiens	F11R	1	1	1	F11 receptor	GO:0035683 memory T cell extravasation;GO:1902396 protein localization to bicellular tight junction;GO:1901552 positive regulation of endothelial cell development		CD markers	Microtubules (Supported); Additional: Cell Junctions		(M169)PID INTEGRIN2 PATHWAY; (M72)PID NECTIN PATHWAY; (M53)PID INTEGRIN3 PATHWAY		0.0	0.0	0.0	0.0	0.0	0.0	0.0	0.0	0.0	0.0	0.0	1.0	0.0	0.0	0.0	0.0	0.0	0.0	0.0	0.0
TMEM70	54968	symbol	H. sapiens	54968	H. sapiens	TMEM70	1	0	0	transmembrane protein 70	GO:0033615 mitochondrial proton-transporting ATP synthase complex assembly;GO:0043461 proton-transporting ATP synthase complex assembly;GO:0070071 proton-transporting two-sector ATPase complex assembly		Potential drug targets; Disease related genes; Transporters:Accessory Factors Involved in Transport; Human disease related genes:Congenital disorders of metabolism:Mitochondrial diseases; Predicted intracellular proteins; Human disease related genes:Congenital disorders of metabolism:Congenital disorders of amino acid metabolism	Mitochondria (Supported); Additional: Nucleoplasm				0.0	0.0	0.0	0.0	0.0	0.0	0.0	0.0	0.0	0.0	0.0	0.0	0.0	0.0	0.0	0.0	0.0	0.0	0.0	0.0
HOMEZ	57594	symbol	H. sapiens	57594	H. sapiens	HOMEZ	1	1	1	homeobox and leucine zipper encoding	GO:0006357 regulation of transcription by RNA polymerase II;GO:0006355 regulation of DNA-templated transcription;GO:2001141 regulation of RNA biosynthetic process		Transcription factors:Helix-turn-helix domains; Predicted intracellular proteins	Nucleoli (Supported); Additional: Cytosol;Nucleoplasm				0.0	0.0	0.0	0.0	0.0	0.0	0.0	0.0	0.0	0.0	0.0	0.0	0.0	0.0	0.0	0.0	0.0	0.0	0.0	0.0
INSM1	3642	symbol	H. sapiens	3642	H. sapiens	INSM1	1	0	0	INSM transcriptional repressor 1	GO:0061104 adrenal chromaffin cell differentiation;GO:0003358 noradrenergic neuron development;GO:0060290 transdifferentiation		Transcription factors:Zinc-coordinating DNA-binding domains; Predicted intracellular proteins				(M5957)HALLMARK PANCREAS BETA CELLS	0.0	0.0	0.0	0.0	0.0	0.0	0.0	0.0	0.0	0.0	0.0	0.0	1.0	0.0	0.0	0.0	0.0	0.0	0.0	0.0
SAV1	60485	symbol	H. sapiens	60485	H. sapiens	SAV1	1	1	1	salvador family WW domain containing protein 1	GO:0097283 keratinocyte apoptotic process;GO:1902174 positive regulation of keratinocyte apoptotic process;GO:1902172 regulation of keratinocyte apoptotic process		Predicted intracellular proteins	Cytosol (Supported)				0.0	0.0	0.0	1.0	0.0	0.0	0.0	0.0	0.0	0.0	0.0	0.0	0.0	0.0	0.0	0.0	0.0	0.0	0.0	0.0
FAM46C	54855	gene_synonym	H. sapiens	54855	H. sapiens	TENT5C	1	1	1	terminal nucleotidyltransferase 5C	GO:0048255 mRNA stabilization;GO:0043489 RNA stabilization;GO:1902373 negative regulation of mRNA catabolic process		Cancer-related genes; Enzymes; Predicted intracellular proteins; ENZYME proteins:Transferases	Nucleoplasm (Supported)			(M5945)HALLMARK HEME METABOLISM; (M5956)HALLMARK KRAS SIGNALING DN	0.0	0.0	0.0	0.0	0.0	1.0	0.0	0.0	0.0	0.0	0.0	0.0	0.0	0.0	0.0	0.0	0.0	0.0	0.0	0.0
ZC3HAV1	56829	symbol	H. sapiens	56829	H. sapiens	ZC3HAV1	1	1	1	zinc finger CCCH-type containing, antiviral 1	GO:0045071 negative regulation of viral genome replication;GO:0032481 positive regulation of type I interferon production;GO:0045069 regulation of viral genome replication		Predicted intracellular proteins	Cytosol (Supported); Additional: Golgi apparatus				0.0	0.0	0.0	0.0	0.0	1.0	0.0	0.0	0.0	0.0	1.0	0.0	0.0	0.0	0.0	0.0	0.0	0.0	0.0	0.0
RAP2B	5912	symbol	H. sapiens	5912	H. sapiens	RAP2B	1	1	1	RAP2B, member of RAS oncogene family	GO:0032486 Rap protein signal transduction;GO:0031954 positive regulation of protein autophosphorylation;GO:0031952 regulation of protein autophosphorylation		Predicted intracellular proteins; ENZYME proteins:Hydrolases; Enzymes				(M5939)HALLMARK P53 PATHWAY	0.0	0.0	0.0	0.0	0.0	0.0	0.0	0.0	0.0	0.0	0.0	0.0	0.0	0.0	0.0	1.0	0.0	0.0	0.0	0.0
WWC3	55841	symbol	H. sapiens	55841	H. sapiens	WWC3	1	1	1	WWC family member 3	GO:0035331 negative regulation of hippo signaling;GO:0035330 regulation of hippo signaling;GO:0046621 negative regulation of organ growth		Predicted intracellular proteins	Cytosol (Approved); Additional: Actin filaments				0.0	0.0	0.0	0.0	0.0	0.0	0.0	0.0	0.0	0.0	0.0	0.0	0.0	0.0	0.0	0.0	0.0	0.0	0.0	0.0
IP6K1	9807	symbol	H. sapiens	9807	H. sapiens	IP6K1	1	1	1	inositol hexakisphosphate kinase 1	GO:0032958 inositol phosphate biosynthetic process;GO:0043647 inositol phosphate metabolic process;GO:0046173 polyol biosynthetic process	yes	Predicted intracellular proteins; Enzymes; ENZYME proteins:Transferases	Nucleoli fibrillar center (Supported); Additional: Cytosol;Nucleoplasm			(M5951)HALLMARK SPERMATOGENESIS	0.0	0.0	0.0	0.0	0.0	0.0	0.0	0.0	0.0	0.0	0.0	0.0	0.0	0.0	0.0	0.0	0.0	0.0	0.0	1.0
DVL3	1857	symbol	H. sapiens	1857	H. sapiens	DVL3	1	1	1	dishevelled segment polarity protein 3	GO:0038031 non-canonical Wnt signaling pathway via JNK cascade;GO:0150012 positive regulation of neuron projection arborization;GO:0090179 planar cell polarity pathway involved in neural tube closure		Cancer-related genes:Candidate cancer biomarkers; Human disease related genes:Congenital malformations:Other congenital malformations; Predicted intracellular proteins; Disease related genes	Cytosol (Approved)		(M31)PID BETA CATENIN DEG PATHWAY; (M90)PID WNT CANONICAL PATHWAY; (M23)PID WNT NONCANONICAL PATHWAY		0.0	0.0	0.0	1.0	0.0	0.0	0.0	0.0	0.0	1.0	1.0	1.0	0.0	0.0	0.0	1.0	0.0	1.0	0.0	0.0
HENMT1	113802	symbol	H. sapiens	113802	H. sapiens	HENMT1	1	1	1	HEN methyltransferase 1	GO:0030422 siRNA processing;GO:0034587 piRNA processing;GO:0070918 regulatory ncRNA processing		Predicted intracellular proteins; Enzymes; ENZYME proteins:Transferases	Focal adhesion sites;Plasma membrane (Approved)				0.0	0.0	0.0	0.0	0.0	0.0	0.0	0.0	0.0	0.0	0.0	0.0	0.0	0.0	0.0	0.0	0.0	0.0	0.0	0.0
CCT3	7203	symbol	H. sapiens	7203	H. sapiens	CCT3	1	0	0	chaperonin containing TCP1 subunit 3	GO:1904851 positive regulation of establishment of protein localization to telomere;GO:0070203 regulation of establishment of protein localization to telomere;GO:1904869 regulation of protein localization to Cajal body		Predicted intracellular proteins	Cytosol;Plasma membrane (Approved)	Phosphoaminophosphonic Acid-Adenylate Ester; Artenimol		(M5926)HALLMARK MYC TARGETS V1	0.0	0.0	0.0	0.0	0.0	0.0	0.0	0.0	1.0	0.0	0.0	0.0	0.0	0.0	0.0	0.0	1.0	0.0	0.0	0.0
VWA1	64856	symbol	H. sapiens	64856	H. sapiens	VWA1	1	1	1	von Willebrand factor A domain containing 1	GO:0048266 behavioral response to pain;GO:0048265 response to pain;GO:0033555 multicellular organismal response to stress		Predicted intracellular proteins; Disease related genes; Predicted secreted proteins			(M3008)NABA ECM GLYCOPROTEINS; (M5884)NABA CORE MATRISOME; (M5889)NABA MATRISOME		0.0	0.0	0.0	0.0	0.0	0.0	0.0	0.0	0.0	0.0	0.0	0.0	0.0	0.0	0.0	0.0	0.0	0.0	0.0	0.0
RNF44	22838	symbol	H. sapiens	22838	H. sapiens	RNF44	1	1	1	ring finger protein 44	GO:0016567 protein ubiquitination;GO:0032446 protein modification by small protein conjugation;GO:0070647 protein modification by small protein conjugation or removal		Predicted intracellular proteins	Nucleoplasm (Approved)				0.0	0.0	0.0	0.0	0.0	0.0	1.0	0.0	0.0	0.0	0.0	0.0	0.0	0.0	0.0	0.0	0.0	0.0	0.0	0.0
PPIE	10450	symbol	H. sapiens	10450	H. sapiens	PPIE	1	1	1	peptidylprolyl isomerase E	GO:0000413 protein peptidyl-prolyl isomerization;GO:0045070 positive regulation of viral genome replication;GO:0018208 peptidyl-proline modification		ENZYME proteins:Isomerase; Predicted intracellular proteins; Enzymes	Nuclear speckles (Supported)				0.0	0.0	0.0	0.0	1.0	0.0	0.0	0.0	0.0	0.0	0.0	0.0	0.0	0.0	0.0	0.0	0.0	0.0	0.0	1.0
CTDSP2	10106	symbol	H. sapiens	10106	H. sapiens	CTDSP2	1	1	1	CTD small phosphatase 2	GO:2000134 negative regulation of G1/S transition of mitotic cell cycle;GO:1902807 negative regulation of cell cycle G1/S phase transition;GO:0006470 protein dephosphorylation		Predicted intracellular proteins; ENZYME proteins:Hydrolases; Enzymes	Nucleoplasm (Approved); Additional: Mitochondria		(M228)PID SMAD2 3PATHWAY; (M181)PID BMP PATHWAY; (M58)PID AR PATHWAY		0.0	0.0	0.0	0.0	0.0	0.0	0.0	0.0	0.0	0.0	0.0	0.0	1.0	0.0	0.0	0.0	0.0	0.0	1.0	0.0
RGS6	9628	symbol	H. sapiens	9628	H. sapiens	RGS6	1	1	1	regulator of G protein signaling 6	GO:0008277 regulation of G protein-coupled receptor signaling pathway;GO:0043547 positive regulation of GTPase activity;GO:0043087 regulation of GTPase activity		Predicted intracellular proteins	Nucleoplasm (Approved); Additional: Nucleoli;Vesicles				0.0	0.0	0.0	0.0	0.0	0.0	0.0	0.0	0.0	1.0	0.0	0.0	0.0	0.0	0.0	0.0	0.0	0.0	0.0	0.0
VOPP1	81552	symbol	H. sapiens	81552	H. sapiens	VOPP1	1	1	1	VOPP1 WW domain binding protein			Predicted intracellular proteins					0.0	0.0	0.0	0.0	0.0	0.0	0.0	0.0	0.0	0.0	0.0	0.0	0.0	0.0	0.0	0.0	0.0	0.0	0.0	0.0
ACAP2	23527	symbol	H. sapiens	23527	H. sapiens	ACAP2	1	1	1	ArfGAP with coiled-coil, ankyrin repeat and PH domains 2	GO:1990090 cellular response to nerve growth factor stimulus;GO:1990089 response to nerve growth factor;GO:0032456 endocytic recycling		Predicted intracellular proteins	Endosomes (Approved)		(M86)PID ARF6 PATHWAY		0.0	0.0	0.0	0.0	0.0	0.0	0.0	0.0	0.0	0.0	0.0	0.0	0.0	0.0	0.0	0.0	0.0	0.0	0.0	0.0
ZFYVE27	118813	symbol	H. sapiens	118813	H. sapiens	ZFYVE27	1	1	1	zinc finger FYVE-type containing 27	GO:0071787 endoplasmic reticulum tubular network formation;GO:0048011 neurotrophin TRK receptor signaling pathway;GO:0071786 endoplasmic reticulum tubular network organization		Potential drug targets; Human disease related genes:Nervous system diseases:Other nervous and sensory system diseases; Transporters:Transporter channels and pores; Disease related genes	Nucleoplasm;Vesicles (Approved); Additional: Cytosol				0.0	0.0	0.0	0.0	0.0	0.0	0.0	0.0	0.0	0.0	0.0	0.0	0.0	0.0	0.0	0.0	0.0	1.0	0.0	0.0
CD14	929	symbol	H. sapiens	929	H. sapiens	CD14	1	1	1	CD14 molecule	GO:0071725 response to triacyl bacterial lipopeptide;GO:0071727 cellular response to triacyl bacterial lipopeptide;GO:0071724 response to diacyl bacterial lipopeptide		Cancer-related genes:Candidate cancer biomarkers; Transporters:Accessory Factors Involved in Transport; CD markers; Human disease related genes:Immune system diseases:Allergies and autoimmune diseases; Predicted secreted proteins	Vesicles (Approved)		(M264)PID TOLL ENDOGENOUS PATHWAY; (M277)PID INTEGRIN A4B1 PATHWAY; (M18)PID INTEGRIN1 PATHWAY	(M5897)HALLMARK IL6 JAK STAT3 SIGNALING; (M5902)HALLMARK APOPTOSIS; (M5932)HALLMARK INFLAMMATORY RESPONSE	0.0	0.0	0.0	0.0	0.0	0.0	1.0	0.0	0.0	0.0	1.0	1.0	0.0	0.0	0.0	0.0	0.0	0.0	0.0	0.0
CSNK2A2	1459	symbol	H. sapiens	1459	H. sapiens	CSNK2A2	1	1	1	casein kinase 2 alpha 2	GO:0097421 liver regeneration;GO:1903955 positive regulation of protein targeting to mitochondrion;GO:1903749 positive regulation of establishment of protein localization to mitochondrion	yes	Cancer-related genes:Candidate cancer biomarkers; Kinases; ENZYME proteins:Transferases; Predicted intracellular proteins; Enzymes		[1-(6-{6-[(1-methylethyl)amino]-1H-indazol-1-yl}pyrazin-2-yl)-1H-pyrrol-3-yl]acetic acid; Fostamatinib	(M42)PID DNA PK PATHWAY; (M26)PID NFKAPPAB ATYPICAL PATHWAY; (M229)PID P38 ALPHA BETA DOWNSTREAM PATHWAY	(M5951)HALLMARK SPERMATOGENESIS	0.0	0.0	0.0	1.0	0.0	1.0	0.0	0.0	1.0	1.0	1.0	0.0	0.0	0.0	1.0	0.0	0.0	0.0	1.0	1.0
ITPRIP	85450	symbol	H. sapiens	85450	H. sapiens	ITPRIP	1	1	1	inositol 1,4,5-trisphosphate receptor interacting protein	GO:1902042 negative regulation of extrinsic apoptotic signaling pathway via death domain receptors;GO:0008625 extrinsic apoptotic signaling pathway via death domain receptors;GO:1902041 regulation of extrinsic apoptotic signaling pathway via death domain receptors			Vesicles (Uncertain)				0.0	1.0	0.0	0.0	0.0	0.0	0.0	0.0	0.0	0.0	0.0	0.0	0.0	0.0	0.0	0.0	0.0	0.0	0.0	0.0
EPHB4	2050	symbol	H. sapiens	2050	H. sapiens	EPHB4	1	1	1	EPH receptor B4	GO:0002042 cell migration involved in sprouting angiogenesis;GO:0043534 blood vessel endothelial cell migration;GO:0048013 ephrin receptor signaling pathway	yes	Cancer-related genes:Candidate cancer biomarkers; Potential drug targets; Human disease related genes:Congenital malformations:Congenital malformations of the circulatory system; Disease related genes; ENZYME proteins:Transferases; Transporters:Accessory Factors Involved in Transport; Predicted intracellular proteins; Enzymes; Human disease related genes:Congenital malformations:Congenital malfor…		Dasatinib; N-(5-chloro-1,3-benzodioxol-4-yl)-6-methoxy-7-(3-piperidin-1-ylpropoxy)quinazolin-4-amine; N'-(5-CHLORO-1,3-BENZODIOXOL-4-YL)-N-(3,4,5- TRIMETHOXYPHENYL)PYRIMIDINE-2,4-DIAMINE; N'-(3-CHLORO-4-METHOXY-PHENYL)-N-(3,4,5-TRIMETHOXYPHENYL)-1,3,5-TRIAZINE-2,4-DIAMINE; 3-({4-[(5-chloro-1,3-benzodioxol-4-yl)amino]pyrimidin-2-yl}amino)benzenesulfonamide; N'-(5-chloro-1,3-benzodioxol-4-yl)-N-(3-…	(M257)PID EPHRINB REV PATHWAY; (M62)PID EPHB FWD PATHWAY	(M5916)HALLMARK APICAL SURFACE	0.0	0.0	0.0	0.0	0.0	0.0	0.0	0.0	0.0	0.0	1.0	1.0	0.0	0.0	0.0	1.0	0.0	0.0	0.0	1.0
EGR1	1958	symbol	H. sapiens	1958	H. sapiens	EGR1	0	1	0	early growth response 1	GO:0072303 positive regulation of glomerular metanephric mesangial cell proliferation;GO:0071505 response to mycophenolic acid;GO:0071506 cellular response to mycophenolic acid		Cancer-related genes:Candidate cancer biomarkers; Transcription factors:Zinc-coordinating DNA-binding domains; Predicted intracellular proteins	Nucleoplasm (Enhanced)		(M11)PID PRL SIGNALING EVENTS PATHWAY; (M270)PID MAPK TRK PATHWAY; (M271)PID PI3K PLC TRK PATHWAY	(M5890)HALLMARK TNFA SIGNALING VIA NFKB	0.0	0.0	1.0	0.0	0.0	0.0	0.0	0.0	0.0	0.0	1.0	1.0	0.0	0.0	0.0	1.0	0.0	0.0	0.0	0.0
STC1	6781	symbol	H. sapiens	6781	H. sapiens	STC1	0	1	0	stanniocalcin 1	GO:0003421 growth plate cartilage axis specification;GO:1903403 negative regulation of renal phosphate excretion;GO:0003422 growth plate cartilage morphogenesis		Predicted intracellular proteins; Predicted secreted proteins				(M5944)HALLMARK ANGIOGENESIS; (M5891)HALLMARK HYPOXIA; (M5924)HALLMARK MTORC1 SIGNALING	0.0	0.0	1.0	0.0	0.0	0.0	0.0	0.0	0.0	0.0	0.0	0.0	0.0	0.0	0.0	0.0	0.0	0.0	0.0	0.0
LIN28A	79727	symbol	H. sapiens	79727	H. sapiens	LIN28A	0	1	0	lin-28 homolog A	GO:2000632 negative regulation of pre-miRNA processing;GO:0071076 RNA 3' uridylation;GO:2000631 regulation of pre-miRNA processing		Predicted intracellular proteins	Cytosol (Supported); Additional: Nucleoli;Rods & Rings				0.0	0.0	0.0	0.0	0.0	0.0	0.0	0.0	0.0	0.0	0.0	0.0	0.0	0.0	0.0	1.0	0.0	0.0	0.0	0.0
NUAK2	81788	symbol	H. sapiens	81788	H. sapiens	NUAK2	0	1	0	NUAK family kinase 2	GO:0035330 regulation of hippo signaling;GO:0042149 cellular response to glucose starvation;GO:0032007 negative regulation of TOR signaling	yes	Potential drug targets; Disease related genes; ENZYME proteins:Transferases; Human disease related genes:Congenital malformations:Congenital malformations of the nervous system; Enzymes; Kinases:CAMK Ser/Thr protein kinases	Cytosol;Nucleoplasm (Approved)	Fostamatinib			0.0	0.0	0.0	0.0	0.0	0.0	0.0	0.0	0.0	0.0	0.0	0.0	0.0	0.0	0.0	0.0	0.0	0.0	0.0	1.0
PMAIP1	5366	symbol	H. sapiens	5366	H. sapiens	PMAIP1	0	1	0	phorbol-12-myristate-13-acetate-induced protein 1	GO:1902237 positive regulation of endoplasmic reticulum stress-induced intrinsic apoptotic signaling pathway;GO:0010917 negative regulation of mitochondrial membrane potential;GO:0045837 negative regulation of membrane potential		Predicted intracellular proteins	Vesicles (Uncertain)		(M256)PID TAP63 PATHWAY; (M66)PID MYC ACTIV PATHWAY; (M145)PID P53 DOWNSTREAM PATHWAY	(M5902)HALLMARK APOPTOSIS; (M5906)HALLMARK ESTROGEN RESPONSE EARLY	1.0	1.0	0.0	1.0	0.0	0.0	1.0	0.0	0.0	1.0	1.0	1.0	0.0	0.0	1.0	0.0	1.0	0.0	0.0	0.0
MCL1	4170	symbol	H. sapiens	4170	H. sapiens	MCL1	0	1	0	MCL1 apoptosis regulator, BCL2 family member	GO:1903378 positive regulation of oxidative stress-induced neuron intrinsic apoptotic signaling pathway;GO:1902177 positive regulation of oxidative stress-induced intrinsic apoptotic signaling pathway;GO:2000811 negative regulation of anoikis		Cancer-related genes:Candidate cancer biomarkers; Predicted intracellular proteins	Mitochondria (Enhanced)	Isosorbide	(M183)PID IL6 7 PATHWAY; (M255)PID HIF1 TFPATHWAY; (M40)PID E2F PATHWAY	(M5902)HALLMARK APOPTOSIS; (M5890)HALLMARK TNFA SIGNALING VIA NFKB	1.0	1.0	0.0	1.0	0.0	1.0	0.0	0.0	0.0	0.0	1.0	0.0	0.0	0.0	0.0	0.0	0.0	0.0	0.0	0.0
PLEKHH2	130271	symbol	H. sapiens	130271	H. sapiens	PLEKHH2	0	1	0	pleckstrin homology, MyTH4 and FERM domain containing H2	GO:0030835 negative regulation of actin filament depolymerization;GO:0030834 regulation of actin filament depolymerization;GO:1901880 negative regulation of protein depolymerization		Predicted intracellular proteins	Cytosol;Plasma membrane (Approved); Additional: Nuclear bodies;Nucleoplasm				0.0	0.0	0.0	0.0	0.0	0.0	0.0	0.0	0.0	0.0	0.0	0.0	0.0	0.0	0.0	0.0	0.0	0.0	0.0	0.0
UBA52	7311	symbol	H. sapiens	7311	H. sapiens	UBA52	0	1	0	ubiquitin A-52 residue ribosomal protein fusion product 1	GO:0002181 cytoplasmic translation;GO:0006412 translation;GO:0043043 peptide biosynthetic process		Ribosomal proteins; Predicted intracellular proteins	Cytosol;Endoplasmic reticulum (Approved); Additional: Nucleoplasm;Plasma membrane				0.0	0.0	0.0	0.0	1.0	0.0	1.0	0.0	1.0	0.0	1.0	1.0	0.0	0.0	1.0	0.0	0.0	0.0	1.0	0.0
THBS1	7057	symbol	H. sapiens	7057	H. sapiens	THBS1	0	1	0	thrombospondin 1	GO:0010751 negative regulation of nitric oxide mediated signal transduction;GO:0002581 negative regulation of antigen processing and presentation of peptide or polysaccharide antigen via MHC class II;GO:0010748 negative regulation of long-chain fatty acid import across plasma membrane		Cancer-related genes:Candidate cancer biomarkers; Candidate cardiovascular disease genes; Predicted secreted proteins	Plasma membrane (Approved)		(M165)PID SYNDECAN 4 PATHWAY; (M277)PID INTEGRIN A4B1 PATHWAY; (M53)PID INTEGRIN3 PATHWAY	(M5896)HALLMARK TGF BETA SIGNALING; (M5946)HALLMARK COAGULATION; (M5930)HALLMARK EPITHELIAL MESENCHYMAL TRANSITION	0.0	0.0	1.0	0.0	0.0	0.0	0.0	0.0	0.0	1.0	1.0	1.0	1.0	0.0	0.0	1.0	0.0	0.0	0.0	0.0
KCNK12	56660	symbol	H. sapiens	56660	H. sapiens	KCNK12	0	1	0	potassium two pore domain channel subfamily K member 12	GO:0030322 stabilization of membrane potential;GO:0071805 potassium ion transmembrane transport;GO:0006813 potassium ion transport		Voltage-gated ion channels:Two-P Potassium Channels					0.0	0.0	0.0	0.0	0.0	0.0	0.0	0.0	0.0	0.0	0.0	0.0	0.0	0.0	0.0	0.0	0.0	0.0	0.0	0.0
GPC4	2239	symbol	H. sapiens	2239	H. sapiens	GPC4	0	1	0	glypican 4	GO:0098696 regulation of neurotransmitter receptor localization to postsynaptic specialization membrane;GO:1902683 regulation of receptor localization to synapse;GO:1902473 regulation of protein localization to synapse		Human disease related genes:Congenital malformations:Congenital malformations of the nervous system; Disease related genes	Plasma membrane (Approved); Additional: Nucleoplasm		(M5880)NABA ECM AFFILIATED; (M5885)NABA MATRISOME ASSOCIATED; (M5889)NABA MATRISOME	(M5891)HALLMARK HYPOXIA; (M5937)HALLMARK GLYCOLYSIS	0.0	0.0	0.0	0.0	0.0	0.0	0.0	0.0	0.0	0.0	0.0	0.0	0.0	0.0	0.0	0.0	0.0	0.0	0.0	0.0
BET1	10282	symbol	H. sapiens	10282	H. sapiens	BET1	0	1	0	Bet1 golgi vesicular membrane trafficking protein	GO:0048280 vesicle fusion with Golgi apparatus;GO:0006906 vesicle fusion;GO:0090174 organelle membrane fusion		Predicted intracellular proteins				(M5910)HALLMARK PROTEIN SECRETION	0.0	0.0	0.0	0.0	0.0	0.0	0.0	0.0	0.0	0.0	0.0	0.0	0.0	0.0	0.0	0.0	0.0	0.0	0.0	0.0
ADM	133	symbol	H. sapiens	133	H. sapiens	ADM	0	1	0	adrenomedullin	GO:2000184 positive regulation of progesterone biosynthetic process;GO:2000182 regulation of progesterone biosynthetic process;GO:1990410 adrenomedullin receptor signaling pathway		Cancer-related genes:Candidate cancer biomarkers; Predicted intracellular proteins; Predicted secreted proteins			(M255)PID HIF1 TFPATHWAY	(M5891)HALLMARK HYPOXIA; (M5932)HALLMARK INFLAMMATORY RESPONSE	0.0	0.0	1.0	0.0	0.0	0.0	0.0	0.0	0.0	0.0	0.0	0.0	0.0	0.0	0.0	0.0	0.0	0.0	0.0	0.0
YRDC	79693	symbol	H. sapiens	79693	H. sapiens	YRDC	0	1	0	yrdC N6-threonylcarbamoyltransferase domain containing	GO:0002949 tRNA threonylcarbamoyladenosine modification;GO:0006450 regulation of translational fidelity;GO:0070525 tRNA threonylcarbamoyladenosine metabolic process		Potential drug targets; Disease related genes; ENZYME proteins:Transferases; Human disease related genes:Congenital malformations:Congenital malformations of the nervous system; Predicted intracellular proteins; Enzymes	Mitochondria (Approved)			(M5890)HALLMARK TNFA SIGNALING VIA NFKB; (M5953)HALLMARK KRAS SIGNALING UP	0.0	0.0	0.0	0.0	0.0	0.0	0.0	0.0	0.0	0.0	0.0	0.0	0.0	0.0	0.0	0.0	0.0	0.0	0.0	0.0
GAS1	2619	symbol	H. sapiens	2619	H. sapiens	GAS1	0	1	0	growth arrest specific 1	GO:0060628 regulation of ER to Golgi vesicle-mediated transport;GO:0010955 negative regulation of protein processing;GO:1903318 negative regulation of protein maturation		Cancer-related genes:Candidate cancer biomarkers; Predicted intracellular proteins	Nuclear speckles (Approved)		(M211)PID HEDGEHOG 2PATHWAY; (M176)PID FOXM1 PATHWAY	(M5916)HALLMARK APICAL SURFACE; (M5930)HALLMARK EPITHELIAL MESENCHYMAL TRANSITION	0.0	0.0	0.0	0.0	0.0	0.0	0.0	0.0	0.0	1.0	1.0	0.0	0.0	0.0	0.0	0.0	0.0	0.0	0.0	0.0
H3F3B	3021	gene_synonym	H. sapiens	3021	H. sapiens	H3-3B	0	1	0	H3.3 histone B	GO:1902340 negative regulation of chromosome condensation;GO:0031508 pericentric heterochromatin formation;GO:0090230 regulation of centromere complex assembly		Human disease related genes:Congenital malformations:Congenital malformations of the nervous system; Predicted intracellular proteins; Cancer-related genes; Disease related genes	Nucleoplasm (Supported)				0.0	0.0	0.0	0.0	0.0	0.0	0.0	1.0	1.0	0.0	1.0	1.0	0.0	0.0	0.0	0.0	0.0	0.0	1.0	0.0
FOXQ1	94234	symbol	H. sapiens	94234	H. sapiens	FOXQ1	0	1	0	forkhead box Q1	GO:0031069 hair follicle morphogenesis;GO:0048730 epidermis morphogenesis;GO:0001942 hair follicle development		Transcription factors:Helix-turn-helix domains; Cancer-related genes:Candidate cancer biomarkers; Predicted intracellular proteins; Cancer-related genes:Mutated cancer genes	Nucleoplasm (Supported)				0.0	0.0	0.0	0.0	0.0	0.0	0.0	0.0	0.0	0.0	0.0	0.0	0.0	0.0	0.0	0.0	0.0	0.0	0.0	0.0
FUT4	2526	symbol	H. sapiens	2526	H. sapiens	FUT4	0	1	0	fucosyltransferase 4	GO:0097022 lymphocyte migration into lymph node;GO:0097021 lymphocyte migration into lymphoid organs;GO:0019317 fucose catabolic process		Enzymes; ENZYME proteins:Transferases	Vesicles (Approved)			(M5890)HALLMARK TNFA SIGNALING VIA NFKB	0.0	0.0	0.0	0.0	0.0	0.0	0.0	0.0	0.0	0.0	0.0	0.0	0.0	0.0	0.0	0.0	0.0	0.0	0.0	0.0
GGA2	23062	symbol	H. sapiens	23062	H. sapiens	GGA2	0	1	0	golgi associated, gamma adaptin ear containing, ARF binding protein 2	GO:0043001 Golgi to plasma membrane protein transport;GO:0034394 protein localization to cell surface;GO:0006893 Golgi to plasma membrane transport		Predicted intracellular proteins	Golgi apparatus (Enhanced)			(M5924)HALLMARK MTORC1 SIGNALING	0.0	0.0	0.0	0.0	0.0	0.0	0.0	0.0	0.0	0.0	0.0	0.0	0.0	0.0	0.0	0.0	0.0	0.0	0.0	0.0
CNTNAP2	26047	symbol	H. sapiens	26047	H. sapiens	CNTNAP2	0	1	0	contactin associated protein 2	GO:0071109 superior temporal gyrus development;GO:0045163 clustering of voltage-gated potassium channels;GO:0071205 protein localization to juxtaparanode region of axon		Human disease related genes:Congenital malformations:Other congenital malformations; Human disease related genes:Other diseases:Mental and behavioural disorders; Disease related genes; Predicted intracellular proteins					0.0	0.0	0.0	0.0	0.0	0.0	0.0	0.0	0.0	0.0	0.0	0.0	0.0	0.0	0.0	0.0	0.0	0.0	0.0	0.0
HNRNPA2B1	3181	symbol	H. sapiens	3181	H. sapiens	HNRNPA2B1	0	1	0	heterogeneous nuclear ribonucleoprotein A2/B1	GO:1905663 positive regulation of telomerase RNA reverse transcriptase activity;GO:1905661 regulation of telomerase RNA reverse transcriptase activity;GO:1990428 miRNA transport		Human disease related genes:Musculoskeletal diseases:Muscular diseases; Predicted intracellular proteins; Cancer-related genes; Disease related genes	Nucleoplasm (Supported)	Copper; Artenimol		(M5926)HALLMARK MYC TARGETS V1	0.0	0.0	0.0	0.0	1.0	0.0	0.0	0.0	0.0	0.0	1.0	0.0	0.0	0.0	0.0	1.0	1.0	0.0	0.0	0.0
ACTA1	58	symbol	H. sapiens	58	H. sapiens	ACTA1	0	1	0	actin alpha 1, skeletal muscle	GO:0043503 skeletal muscle fiber adaptation;GO:0090131 mesenchyme migration;GO:0030240 skeletal muscle thin filament assembly		Human disease related genes:Musculoskeletal diseases:Muscular diseases; Predicted intracellular proteins; Disease related genes		Latrunculin A; Sucrose; Ulapualide A; Kabiramide C; Jaspisamide A; Tmr; 1-Methylhistidine; Phosphoaminophosphonic Acid-Adenylate Ester; Aplyronine A; Reidispongiolide A; Reidispongiolide C; Sphinxolide B; Latrunculin B	(M12)PID RHOA PATHWAY; (M220)PID CASPASE PATHWAY; (M281)PID FAK PATHWAY	(M5909)HALLMARK MYOGENESIS; (M5915)HALLMARK APICAL JUNCTION	0.0	0.0	1.0	1.0	0.0	0.0	0.0	0.0	0.0	0.0	0.0	0.0	0.0	0.0	0.0	0.0	0.0	0.0	0.0	0.0
NDRG4	65009	symbol	H. sapiens	65009	H. sapiens	NDRG4	0	1	0	NDRG family member 4	GO:0010642 negative regulation of platelet-derived growth factor receptor signaling pathway;GO:0060973 cell migration involved in heart development;GO:2001135 regulation of endocytic recycling		Predicted intracellular proteins	Cytosol (Supported); Additional: Plasma membrane				0.0	0.0	0.0	0.0	0.0	0.0	0.0	0.0	0.0	0.0	0.0	0.0	0.0	0.0	0.0	0.0	0.0	1.0	0.0	0.0
IER3IP1	51124	symbol	H. sapiens	51124	H. sapiens	IER3IP1	0	1	0	immediate early response 3 interacting protein 1	GO:0003331 positive regulation of extracellular matrix constituent secretion;GO:0003330 regulation of extracellular matrix constituent secretion;GO:2000269 regulation of fibroblast apoptotic process		Human disease related genes:Congenital malformations:Congenital malformations of the nervous system; Predicted intracellular proteins; Disease related genes	Endoplasmic reticulum (Supported)				0.0	0.0	0.0	0.0	0.0	0.0	0.0	0.0	0.0	0.0	0.0	0.0	0.0	0.0	0.0	0.0	0.0	0.0	0.0	0.0
ZBTB8OS	339487	symbol	H. sapiens	339487	H. sapiens	ZBTB8OS	0	1	0	zinc finger and BTB domain containing 8 opposite strand	GO:0006388 tRNA splicing, via endonucleolytic cleavage and ligation;GO:0000394 RNA splicing, via endonucleolytic cleavage and ligation;GO:0008033 tRNA processing		Predicted intracellular proteins	Plasma membrane (Approved)				0.0	0.0	0.0	0.0	1.0	0.0	0.0	0.0	0.0	0.0	0.0	0.0	0.0	0.0	0.0	0.0	0.0	0.0	0.0	0.0
CNOT6	57472	symbol	H. sapiens	57472	H. sapiens	CNOT6	0	1	0	CCR4-NOT transcription complex subunit 6	GO:0070966 nuclear-transcribed mRNA catabolic process, no-go decay;GO:0010606 positive regulation of cytoplasmic mRNA processing body assembly;GO:0010603 regulation of cytoplasmic mRNA processing body assembly		Predicted intracellular proteins; ENZYME proteins:Hydrolases; Enzymes	Cytosol (Approved)			(M5922)HALLMARK UNFOLDED PROTEIN RESPONSE	0.0	0.0	0.0	0.0	1.0	1.0	0.0	0.0	0.0	0.0	0.0	0.0	0.0	0.0	0.0	0.0	0.0	0.0	0.0	0.0
MTFP1	51537	symbol	H. sapiens	51537	H. sapiens	MTFP1	0	1	0	mitochondrial fission process 1	GO:0000266 mitochondrial fission;GO:0048285 organelle fission;GO:0007005 mitochondrion organization		Predicted intracellular proteins	Mitochondria (Approved)				0.0	0.0	0.0	0.0	0.0	0.0	0.0	0.0	0.0	0.0	0.0	0.0	0.0	0.0	0.0	0.0	0.0	0.0	0.0	0.0
SMAP2	64744	symbol	H. sapiens	64744	H. sapiens	SMAP2	0	1	0	small ArfGAP2			Predicted intracellular proteins	Cytosol (Supported); Additional: Nucleoplasm				0.0	0.0	0.0	0.0	0.0	0.0	0.0	0.0	0.0	0.0	0.0	0.0	0.0	0.0	0.0	0.0	0.0	0.0	0.0	0.0
MN1	4330	symbol	H. sapiens	4330	H. sapiens	MN1	0	1	0	MN1 proto-oncogene, transcriptional regulator	GO:0070564 positive regulation of vitamin D receptor signaling pathway;GO:0001957 intramembranous ossification;GO:0036072 direct ossification		Cancer-related genes:Mutational cancer driver genes; Human disease related genes:Cancers:Cancers of eye, brain, and central nervous system; Predicted intracellular proteins; Disease related genes	Nucleoplasm (Approved)				0.0	0.0	0.0	0.0	0.0	0.0	0.0	0.0	0.0	0.0	0.0	0.0	0.0	0.0	0.0	0.0	0.0	0.0	0.0	0.0
TNFSF4	7292	symbol	H. sapiens	7292	H. sapiens	TNFSF4	0	1	0	TNF superfamily member 4	GO:0035712 T-helper 2 cell activation;GO:0035713 response to nitrogen dioxide;GO:1900281 positive regulation of CD4-positive, alpha-beta T cell costimulation		Cancer-related genes:Candidate cancer biomarkers; Disease related genes; Human disease related genes:Skin diseases:Skin and soft tissue diseases; Human disease related genes:Cardiovascular diseases:Cardiac diseases; Predicted intracellular proteins; CD markers; Human disease related genes:Immune system diseases:Allergies and autoimmune diseases	Nucleoplasm;Vesicles (Approved)		(M5883)NABA SECRETED FACTORS; (M5885)NABA MATRISOME ASSOCIATED; (M5889)NABA MATRISOME		0.0	0.0	1.0	0.0	0.0	0.0	0.0	0.0	0.0	0.0	1.0	0.0	1.0	0.0	0.0	0.0	1.0	0.0	0.0	0.0
DPH2	1802	symbol	H. sapiens	1802	H. sapiens	DPH2	0	1	0	diphthamide biosynthesis 2	GO:0017183 protein histidyl modification to diphthamide;GO:0018202 peptidyl-histidine modification;GO:0018193 peptidyl-amino acid modification		Predicted intracellular proteins; Disease related genes	Nucleoplasm (Approved)				0.0	0.0	0.0	0.0	0.0	0.0	0.0	0.0	0.0	0.0	0.0	0.0	0.0	0.0	0.0	0.0	0.0	0.0	0.0	1.0
BTG2	7832	symbol	H. sapiens	7832	H. sapiens	BTG2	0	1	0	BTG anti-proliferation factor 2	GO:0007406 negative regulation of neuroblast proliferation;GO:0060213 positive regulation of nuclear-transcribed mRNA poly(A) tail shortening;GO:0060211 regulation of nuclear-transcribed mRNA poly(A) tail shortening		Cancer-related genes:Candidate cancer biomarkers; Predicted intracellular proteins	Vesicles (Approved); Additional: Nucleoplasm		(M145)PID P53 DOWNSTREAM PATHWAY	(M5941)HALLMARK UV RESPONSE UP; (M5902)HALLMARK APOPTOSIS; (M5890)HALLMARK TNFA SIGNALING VIA NFKB	1.0	0.0	1.0	0.0	0.0	1.0	0.0	0.0	0.0	0.0	0.0	0.0	0.0	0.0	1.0	0.0	0.0	0.0	0.0	0.0
NQO1	1728	symbol	H. sapiens	1728	H. sapiens	NQO1	0	1	0	NAD(P)H quinone dehydrogenase 1	GO:1905395 response to flavonoid;GO:1904844 response to L-glutamine;GO:1904880 response to hydrogen sulfide		Cancer-related genes:Candidate cancer biomarkers; Predicted intracellular proteins; ENZYME proteins:Oxidoreductases; Enzymes	Cytosol (Supported)	Menadione; Dicoumarol; Duroquinone; 3-Hydroxymethyl-5-Aziridinyl-1methyl-2-[1h-Indole-4,7-Dione]-Propanol; ES-936; Cibacron Blue; Flavin adenine dinucleotide; 5-Methoxy-1,2-Dimethyl-3-(Phenoxymethyl)Indole-4,7-Dione; RH-1; Bishydroxy[2h-1-Benzopyran-2-One,1,2-Benzopyrone]; 3-(HYDROXYMETHYL)-1-METHYL-5-(2-METHYLAZIRIDIN-1-YL)-2-PHENYL-1H-INDOLE-4,7-DIONE; Cannabidiol	(M256)PID TAP63 PATHWAY	(M5938)HALLMARK REACTIVE OXYGEN SPECIES PATHWAY; (M5909)HALLMARK MYOGENESIS; (M5934)HALLMARK XENOBIOTIC METABOLISM	0.0	0.0	1.0	1.0	0.0	0.0	1.0	0.0	0.0	0.0	1.0	1.0	0.0	0.0	0.0	0.0	0.0	0.0	1.0	0.0
NASP	4678	symbol	H. sapiens	4678	H. sapiens	NASP	0	1	0	nuclear autoantigenic sperm protein	GO:0006335 DNA replication-dependent chromatin assembly;GO:0031055 chromatin remodeling at centromere;GO:0034080 CENP-A containing chromatin assembly		Predicted intracellular proteins	Nucleoplasm (Enhanced)			(M5901)HALLMARK G2M CHECKPOINT; (M5925)HALLMARK E2F TARGETS; (M5937)HALLMARK GLYCOLYSIS	1.0	0.0	0.0	0.0	0.0	0.0	0.0	1.0	0.0	0.0	0.0	0.0	0.0	0.0	0.0	0.0	0.0	0.0	0.0	0.0
ELMSAN1	91748	gene_synonym	H. sapiens	91748	H. sapiens	MIDEAS	0	1	0	mitotic deacetylase associated SANT domain protein	GO:0045892 negative regulation of DNA-templated transcription;GO:1902679 negative regulation of RNA biosynthetic process;GO:0051253 negative regulation of RNA metabolic process		Transcription factors:Helix-turn-helix domains; Predicted intracellular proteins	Nucleoplasm (Enhanced)				0.0	0.0	0.0	0.0	0.0	0.0	0.0	0.0	0.0	0.0	0.0	0.0	0.0	0.0	0.0	0.0	0.0	0.0	0.0	0.0
DTL	51514	symbol	H. sapiens	51514	H. sapiens	DTL	0	1	0	denticleless E3 ubiquitin protein ligase homolog	GO:0019985 translesion synthesis;GO:0010971 positive regulation of G2/M transition of mitotic cell cycle;GO:1902751 positive regulation of cell cycle G2/M phase transition		Predicted intracellular proteins	Nucleoplasm (Supported); Additional: Cytosol;Nucleoli				1.0	0.0	0.0	0.0	0.0	0.0	1.0	0.0	0.0	0.0	0.0	0.0	0.0	0.0	0.0	0.0	0.0	0.0	0.0	0.0
KLF6	1316	symbol	H. sapiens	1316	H. sapiens	KLF6	0	1	0	KLF transcription factor 6	GO:0030183 B cell differentiation;GO:0042113 B cell activation;GO:0030098 lymphocyte differentiation		Transcription factors:Zinc-coordinating DNA-binding domains; Disease related genes; Predicted intracellular proteins; Cancer-related genes; Human disease related genes:Cancers:Cancers of male genital organs	Nucleoplasm (Supported); Additional: Cytosol;Nucleoli;Vesicles			(M5947)HALLMARK IL2 STAT5 SIGNALING; (M5890)HALLMARK TNFA SIGNALING VIA NFKB; (M5891)HALLMARK HYPOXIA	0.0	0.0	0.0	0.0	0.0	0.0	0.0	0.0	0.0	0.0	0.0	0.0	0.0	0.0	0.0	0.0	0.0	0.0	0.0	0.0
CSRNP1	64651	symbol	H. sapiens	64651	H. sapiens	CSRNP1	0	1	0	cysteine and serine rich nuclear protein 1	GO:0060325 face morphogenesis;GO:0048008 platelet-derived growth factor receptor signaling pathway;GO:0060323 head morphogenesis		Predicted intracellular proteins; Transcription factors:Yet undefined DNA-binding domains	Nucleoplasm (Supported); Additional: Vesicles				0.0	0.0	0.0	0.0	0.0	0.0	0.0	0.0	0.0	0.0	0.0	0.0	0.0	0.0	0.0	0.0	0.0	0.0	0.0	0.0
SRSF6	6431	symbol	H. sapiens	6431	H. sapiens	SRSF6	0	1	0	serine and arginine rich splicing factor 6	GO:0060501 positive regulation of epithelial cell proliferation involved in lung morphogenesis;GO:2000675 negative regulation of type B pancreatic cell apoptotic process;GO:2000794 regulation of epithelial cell proliferation involved in lung morphogenesis		Predicted intracellular proteins	Nuclear speckles (Supported)			(M5898)HALLMARK DNA REPAIR	0.0	0.0	1.0	0.0	1.0	0.0	0.0	0.0	0.0	0.0	0.0	0.0	0.0	0.0	0.0	0.0	0.0	0.0	0.0	0.0
HNRNPU	3192	symbol	H. sapiens	3192	H. sapiens	HNRNPU	0	1	0	heterogeneous nuclear ribonucleoprotein U	GO:1990280 RNA localization to chromatin;GO:1902889 protein localization to spindle microtubule;GO:2000371 regulation of DNA topoisomerase (ATP-hydrolyzing) activity		Human disease related genes:Nervous system diseases:Epilepsy; Predicted intracellular proteins; Disease related genes	Nucleoplasm (Supported)			(M5941)HALLMARK UV RESPONSE UP; (M5901)HALLMARK G2M CHECKPOINT; (M5926)HALLMARK MYC TARGETS V1	0.0	0.0	1.0	0.0	1.0	1.0	0.0	1.0	0.0	0.0	0.0	0.0	1.0	0.0	0.0	1.0	1.0	0.0	0.0	0.0
KIAA1522	57648	gene_synonym	H. sapiens	57648	H. sapiens	NHSL3	0	1	0	NHS like 3	GO:0030154 cell differentiation;GO:0048869 cellular developmental process;GO:0032502 developmental process		Predicted intracellular proteins	Cell Junctions;Plasma membrane (Supported); Additional: Nucleoplasm				0.0	0.0	0.0	0.0	0.0	0.0	0.0	0.0	0.0	0.0	0.0	0.0	0.0	0.0	0.0	0.0	0.0	0.0	0.0	0.0
SLC46A3	283537	symbol	H. sapiens	283537	H. sapiens	SLC46A3	0	1	0	solute carrier family 46 member 3	GO:1904613 cellular response to 2,3,7,8-tetrachlorodibenzodioxine;GO:0034486 vacuolar transmembrane transport;GO:1904612 response to 2,3,7,8-tetrachlorodibenzodioxine		Transporters:Electrochemical Potential-driven transporters	Cytosol;Plasma membrane (Approved); Additional: Actin filaments			(M5934)HALLMARK XENOBIOTIC METABOLISM	0.0	0.0	0.0	0.0	0.0	0.0	0.0	0.0	0.0	0.0	0.0	0.0	0.0	0.0	0.0	0.0	0.0	0.0	0.0	0.0
RADIL	55698	symbol	H. sapiens	55698	H. sapiens	RADIL	0	1	0	Rap associating with DIL domain	GO:0034446 substrate adhesion-dependent cell spreading;GO:0001755 neural crest cell migration;GO:0090497 mesenchymal cell migration		Predicted intracellular proteins	Nuclear membrane;Nucleoplasm (Approved)				0.0	0.0	0.0	0.0	0.0	0.0	0.0	0.0	0.0	0.0	0.0	0.0	0.0	0.0	0.0	0.0	0.0	0.0	0.0	0.0
GFPT2	9945	symbol	H. sapiens	9945	H. sapiens	GFPT2	0	1	0	glutamine-fructose-6-phosphate transaminase 2	GO:0006048 UDP-N-acetylglucosamine biosynthetic process;GO:0006002 fructose 6-phosphate metabolic process;GO:0046349 amino sugar biosynthetic process		Predicted intracellular proteins; Enzymes; ENZYME proteins:Transferases	Vesicles (Approved)			(M5890)HALLMARK TNFA SIGNALING VIA NFKB; (M5953)HALLMARK KRAS SIGNALING UP	0.0	0.0	0.0	0.0	0.0	0.0	0.0	0.0	0.0	0.0	0.0	1.0	0.0	0.0	0.0	0.0	0.0	0.0	0.0	0.0
HK2	3099	symbol	H. sapiens	3099	H. sapiens	HK2	0	1	0	hexokinase 2	GO:0072656 maintenance of protein location in mitochondrion;GO:0006002 fructose 6-phosphate metabolic process;GO:1904925 positive regulation of autophagy of mitochondrion in response to mitochondrial depolarization	yes	Cancer-related genes:Candidate cancer biomarkers; Predicted intracellular proteins; Enzymes; ENZYME proteins:Transferases	Cytosol;Mitochondria (Supported); Additional: Centrosome;Vesicles		(M255)PID HIF1 TFPATHWAY	(M5928)HALLMARK MYC TARGETS V2; (M5947)HALLMARK IL2 STAT5 SIGNALING; (M5891)HALLMARK HYPOXIA	0.0	0.0	0.0	0.0	0.0	0.0	0.0	0.0	0.0	0.0	0.0	1.0	0.0	0.0	0.0	0.0	0.0	0.0	0.0	1.0
MAGOHB	55110	symbol	H. sapiens	55110	H. sapiens	MAGOHB	0	1	0	mago homolog B, exon junction complex subunit	GO:2000622 regulation of nuclear-transcribed mRNA catabolic process, nonsense-mediated decay;GO:0000184 nuclear-transcribed mRNA catabolic process, nonsense-mediated decay;GO:0006406 mRNA export from nucleus		Predicted intracellular proteins					0.0	0.0	0.0	0.0	1.0	1.0	0.0	0.0	0.0	0.0	1.0	0.0	0.0	0.0	0.0	0.0	0.0	0.0	0.0	0.0
NBPF9	400818	symbol	H. sapiens	400818	H. sapiens	NBPF9	0	1	0	NBPF member 9			Predicted intracellular proteins	Cytosol (Approved)				0.0	0.0	0.0	0.0	0.0	0.0	0.0	0.0	0.0	0.0	0.0	0.0	0.0	0.0	0.0	0.0	0.0	0.0	0.0	0.0
COCH	1690	symbol	H. sapiens	1690	H. sapiens	COCH	0	1	0	cochlin	GO:0008360 regulation of cell shape;GO:0007605 sensory perception of sound;GO:0050954 sensory perception of mechanical stimulus		Potential drug targets; Human disease related genes:Nervous system diseases:Ear disease; Disease related genes; Transporters:Accessory Factors Involved in Transport; Predicted intracellular proteins; Predicted secreted proteins	Vesicles (Supported)		(M3008)NABA ECM GLYCOPROTEINS; (M5884)NABA CORE MATRISOME; (M5889)NABA MATRISOME	(M5947)HALLMARK IL2 STAT5 SIGNALING	0.0	0.0	0.0	0.0	0.0	0.0	0.0	0.0	0.0	0.0	0.0	0.0	0.0	0.0	0.0	0.0	0.0	0.0	0.0	0.0
CYTH1	9267	symbol	H. sapiens	9267	H. sapiens	CYTH1	0	1	0	cytohesin 1	GO:0032012 regulation of ARF protein signal transduction;GO:0090162 establishment of epithelial cell polarity;GO:0030010 establishment of cell polarity		Predicted intracellular proteins			(M141)PID PI3KCI PATHWAY		0.0	0.0	0.0	0.0	0.0	0.0	0.0	0.0	0.0	0.0	0.0	1.0	0.0	0.0	0.0	0.0	0.0	0.0	0.0	0.0
ZSWIM4	65249	symbol	H. sapiens	65249	H. sapiens	ZSWIM4	0	1	0	zinc finger SWIM-type containing 4			Predicted intracellular proteins					0.0	0.0	0.0	0.0	0.0	0.0	0.0	0.0	0.0	0.0	0.0	0.0	0.0	0.0	0.0	0.0	0.0	0.0	0.0	0.0
PFAS	5198	symbol	H. sapiens	5198	H. sapiens	PFAS	0	1	0	phosphoribosylformylglycinamidine synthase	GO:0097065 anterior head development;GO:0006189 'de novo' IMP biosynthetic process;GO:0097292 XMP metabolic process		Predicted intracellular proteins; ENZYME proteins:Ligase; Enzymes	Vesicles (Approved)	Glutamic acid			0.0	0.0	0.0	0.0	0.0	0.0	0.0	0.0	0.0	0.0	0.0	0.0	0.0	0.0	0.0	0.0	0.0	0.0	0.0	0.0
CCND2	894	symbol	H. sapiens	894	H. sapiens	CCND2	0	1	0	cyclin D2	GO:0071481 cellular response to X-ray;GO:0045737 positive regulation of cyclin-dependent protein serine/threonine kinase activity;GO:1904031 positive regulation of cyclin-dependent protein kinase activity		Cancer-related genes:Candidate cancer biomarkers; Human disease related genes:Congenital malformations:Other congenital malformations; Disease related genes; Predicted intracellular proteins; Human disease related genes:Cancers:Cancers of male genital organs	Nucleoplasm (Enhanced)		(M234)PID IL2 STAT5 PATHWAY; (M279)PID RB 1PATHWAY; (M66)PID MYC ACTIV PATHWAY	(M5944)HALLMARK ANGIOGENESIS; (M5895)HALLMARK WNT BETA CATENIN SIGNALING; (M5902)HALLMARK APOPTOSIS	0.0	0.0	0.0	1.0	0.0	0.0	0.0	0.0	1.0	0.0	1.0	1.0	0.0	0.0	0.0	1.0	0.0	0.0	0.0	0.0
GSKIP	51527	symbol	H. sapiens	51527	H. sapiens	GSKIP	0	1	0	GSK3B interacting protein	GO:0008631 intrinsic apoptotic signaling pathway in response to oxidative stress;GO:0090263 positive regulation of canonical Wnt signaling pathway;GO:0030177 positive regulation of Wnt signaling pathway		Predicted intracellular proteins	Golgi apparatus;Vesicles (Approved); Additional: Nucleoli				0.0	1.0	0.0	0.0	0.0	0.0	0.0	0.0	0.0	0.0	0.0	0.0	1.0	0.0	0.0	1.0	0.0	0.0	0.0	0.0
CEP70	80321	symbol	H. sapiens	80321	H. sapiens	CEP70	0	1	0	centrosomal protein 70	GO:0070507 regulation of microtubule cytoskeleton organization;GO:0032886 regulation of microtubule-based process;GO:0060271 cilium assembly		Predicted intracellular proteins	Cytosol;Nucleoplasm (Approved); Additional: Centrosome				0.0	0.0	0.0	0.0	0.0	0.0	0.0	0.0	1.0	0.0	0.0	0.0	0.0	0.0	0.0	0.0	0.0	0.0	0.0	0.0
MYMX	101929726	symbol	H. sapiens	101929726	H. sapiens	MYMX	0	1	0	myomixer, myoblast fusion factor	GO:0014905 myoblast fusion involved in skeletal muscle regeneration;GO:0014908 myotube differentiation involved in skeletal muscle regeneration;GO:0007520 myoblast fusion		Predicted intracellular proteins; Disease related genes	Vesicles (Approved); Additional: Cytosol;Mitochondria				0.0	0.0	0.0	0.0	0.0	0.0	0.0	0.0	0.0	0.0	0.0	0.0	0.0	0.0	0.0	0.0	0.0	0.0	0.0	0.0
DUSP6	1848	symbol	H. sapiens	1848	H. sapiens	DUSP6	0	1	0	dual specificity phosphatase 6	GO:0051409 response to nitrosative stress;GO:0035335 peptidyl-tyrosine dephosphorylation;GO:0070371 ERK1 and ERK2 cascade		Potential drug targets; Disease related genes; Predicted intracellular proteins; ENZYME proteins:Hydrolases; Enzymes; Human disease related genes:Endocrine and metabolic diseases:Hypothalamus and pituitary gland diseases	Cytosol;Nucleoplasm (Approved)		(M164)PID ERBB1 DOWNSTREAM PATHWAY	(M5946)HALLMARK COAGULATION; (M5921)HALLMARK COMPLEMENT; (M5953)HALLMARK KRAS SIGNALING UP	0.0	0.0	0.0	0.0	0.0	0.0	0.0	0.0	0.0	0.0	1.0	1.0	1.0	0.0	0.0	0.0	0.0	0.0	0.0	0.0
NSMF	26012	symbol	H. sapiens	26012	H. sapiens	NSMF	0	1	0	NMDA receptor synaptonuclear signaling and neuronal migration factor	GO:0071257 cellular response to electrical stimulus;GO:0071371 cellular response to gonadotropin stimulus;GO:2001224 positive regulation of neuron migration		Predicted intracellular proteins; Disease related genes; Human disease related genes:Endocrine and metabolic diseases:Hypothalamus and pituitary gland diseases	Nucleoplasm (Supported)				0.0	0.0	1.0	0.0	0.0	0.0	0.0	0.0	0.0	0.0	0.0	0.0	0.0	0.0	0.0	1.0	0.0	1.0	0.0	0.0
MOAP1	64112	symbol	H. sapiens	64112	H. sapiens	MOAP1	0	1	0	modulator of apoptosis 1	GO:0001844 protein insertion into mitochondrial membrane involved in apoptotic signaling pathway;GO:0097345 mitochondrial outer membrane permeabilization;GO:1902110 positive regulation of mitochondrial membrane permeability involved in apoptotic process		Predicted intracellular proteins	Nucleoplasm (Approved); Additional: Cell Junctions				1.0	1.0	0.0	0.0	0.0	1.0	0.0	0.0	0.0	0.0	0.0	0.0	0.0	0.0	0.0	0.0	0.0	0.0	0.0	0.0
SDHA	6389	symbol	H. sapiens	6389	H. sapiens	SDHA	0	1	0	succinate dehydrogenase complex flavoprotein subunit A	GO:0006105 succinate metabolic process;GO:0006121 mitochondrial electron transport, succinate to ubiquinone;GO:0006099 tricarboxylic acid cycle		Disease related genes; Human disease related genes:Congenital disorders of metabolism:Mitochondrial diseases; Human disease related genes:Cardiovascular diseases:Cardiac diseases; Predicted intracellular proteins; ENZYME proteins:Oxidoreductases; Enzymes; Cancer-related genes; Citric acid cycle related proteins; Human disease related genes:Cancers:Cancers of endocrine organs; FDA approved drug ta…	Mitochondria (Supported); Additional: Nucleoli	2-Hexyloxy-6-Hydroxymethyl-Tetrahydro-Pyran-3,4,5-Triol; Carboxin; Thenoyltrifluoroacetone; Ubiquinone Q1; Ubidecarenone		(M5935)HALLMARK FATTY ACID METABOLISM; (M5936)HALLMARK OXIDATIVE PHOSPHORYLATION	0.0	0.0	0.0	0.0	0.0	0.0	0.0	0.0	0.0	0.0	0.0	0.0	0.0	0.0	0.0	0.0	0.0	0.0	0.0	0.0
TGS1	96764	symbol	H. sapiens	96764	H. sapiens	TGS1	0	1	0	trimethylguanosine synthase 1	GO:0036261 7-methylguanosine cap hypermethylation;GO:0009452 7-methylguanosine RNA capping;GO:0036260 RNA capping		Predicted intracellular proteins	Cytosol (Supported)				0.0	0.0	0.0	0.0	1.0	0.0	0.0	0.0	1.0	0.0	1.0	0.0	0.0	0.0	0.0	0.0	0.0	0.0	1.0	0.0
EAF1	85403	symbol	H. sapiens	85403	H. sapiens	EAF1	0	1	0	ELL associated factor 1	GO:0006368 transcription elongation by RNA polymerase II;GO:0006354 DNA-templated transcription elongation;GO:0034243 regulation of transcription elongation by RNA polymerase II		Predicted intracellular proteins	Nuclear bodies;Nucleoplasm (Approved); Additional: Vesicles				0.0	0.0	0.0	0.0	0.0	0.0	0.0	0.0	0.0	0.0	0.0	0.0	0.0	1.0	0.0	0.0	0.0	0.0	0.0	0.0
DAZAP2	9802	symbol	H. sapiens	9802	H. sapiens	DAZAP2	0	1	0	DAZ associated protein 2	GO:1905636 positive regulation of RNA polymerase II regulatory region sequence-specific DNA binding;GO:1903025 regulation of RNA polymerase II regulatory region sequence-specific DNA binding;GO:2000679 positive regulation of transcription regulatory region DNA binding		Predicted intracellular proteins	Nuclear speckles (Supported)				0.0	0.0	0.0	0.0	0.0	0.0	0.0	0.0	0.0	0.0	0.0	0.0	0.0	0.0	0.0	0.0	0.0	0.0	0.0	0.0
NPL	80896	symbol	H. sapiens	80896	H. sapiens	NPL	0	1	0	N-acetylneuraminate pyruvate lyase	GO:0019262 N-acetylneuraminate catabolic process;GO:0006054 N-acetylneuraminate metabolic process;GO:0046348 amino sugar catabolic process		Predicted intracellular proteins; Enzymes; ENZYME proteins:Lyases	Vesicles (Approved); Additional: Plasma membrane				0.0	0.0	0.0	0.0	0.0	0.0	0.0	0.0	0.0	0.0	0.0	0.0	0.0	0.0	0.0	0.0	0.0	0.0	0.0	0.0
ZAP70	7535	symbol	H. sapiens	7535	H. sapiens	ZAP70	0	1	0	zeta chain of T cell receptor associated protein kinase 70	GO:0070489 T cell aggregation;GO:0043366 beta selection;GO:0071593 lymphocyte aggregation	yes	Potential drug targets; Disease related genes; ENZYME proteins:Transferases; RAS pathway related proteins; Predicted intracellular proteins; Enzymes; Human disease related genes:Immune system diseases:Allergies and autoimmune diseases; Human disease related genes:Immune system diseases:Primary immunodeficiency; Kinases:Tyr protein kinases		Staurosporine; Fostamatinib	(M141)PID PI3KCI PATHWAY; (M88)PID CD8 TCR PATHWAY; (M34)PID TCR PATHWAY	(M5950)HALLMARK ALLOGRAFT REJECTION	0.0	0.0	0.0	1.0	0.0	0.0	1.0	0.0	0.0	0.0	1.0	1.0	0.0	0.0	0.0	0.0	0.0	0.0	0.0	1.0
PAN2	9924	symbol	H. sapiens	9924	H. sapiens	PAN2	0	1	0	poly(A) specific ribonuclease subunit PAN2	GO:0010606 positive regulation of cytoplasmic mRNA processing body assembly;GO:0010603 regulation of cytoplasmic mRNA processing body assembly;GO:0000289 nuclear-transcribed mRNA poly(A) tail shortening		Peptidases:Cysteine-type peptidases; Predicted intracellular proteins; ENZYME proteins:Hydrolases; Enzymes				(M5925)HALLMARK E2F TARGETS	0.0	0.0	0.0	0.0	1.0	1.0	0.0	0.0	0.0	0.0	0.0	0.0	0.0	0.0	0.0	0.0	0.0	0.0	0.0	0.0
CENPC	1060	symbol	H. sapiens	1060	H. sapiens	CENPC	0	1	0	centromere protein C	GO:0051316 attachment of meiotic spindle microtubules to kinetochore;GO:0051455 spindle attachment to meiosis I kinetochore;GO:0043060 meiotic metaphase I homologous chromosome alignment		Predicted intracellular proteins	Kinetochore;Nuclear bodies (Supported); Additional: Midbody;Nucleoplasm				0.0	0.0	0.0	0.0	0.0	0.0	0.0	1.0	1.0	0.0	1.0	0.0	0.0	0.0	0.0	0.0	0.0	0.0	0.0	0.0
C4orf46	201725	symbol	H. sapiens	201725	H. sapiens	C4orf46	0	1	0	chromosome 4 open reading frame 46			Predicted intracellular proteins	Cytosol (Supported)				0.0	0.0	0.0	0.0	0.0	0.0	0.0	0.0	0.0	0.0	0.0	0.0	0.0	0.0	0.0	0.0	0.0	0.0	0.0	0.0
MAVS	57506	symbol	H. sapiens	57506	H. sapiens	MAVS	0	1	0	mitochondrial antiviral signaling protein	GO:0071660 positive regulation of IP-10 production;GO:1900063 regulation of peroxisome organization;GO:0071658 regulation of IP-10 production			Mitochondria (Enhanced)				0.0	0.0	1.0	0.0	0.0	0.0	0.0	0.0	0.0	0.0	1.0	1.0	0.0	0.0	0.0	1.0	0.0	0.0	0.0	0.0
MCM6	4175	symbol	H. sapiens	4175	H. sapiens	MCM6	0	1	0	minichromosome maintenance complex component 6	GO:0000727 double-strand break repair via break-induced replication;GO:1902969 mitotic DNA replication;GO:0030174 regulation of DNA-templated DNA replication initiation		Predicted intracellular proteins; Human disease related genes:Congenital disorders of metabolism:Congenital disorders of carbohydrate metabolism; ENZYME proteins:Hydrolases; Enzymes	Nucleoplasm (Enhanced)			(M5901)HALLMARK G2M CHECKPOINT; (M5925)HALLMARK E2F TARGETS; (M5926)HALLMARK MYC TARGETS V1	1.0	0.0	0.0	0.0	0.0	0.0	0.0	0.0	1.0	0.0	1.0	0.0	0.0	0.0	0.0	0.0	1.0	0.0	0.0	0.0
SLC26A6	65010	symbol	H. sapiens	65010	H. sapiens	SLC26A6	0	1	0	solute carrier family 26 member 6	GO:0015724 formate transport;GO:0015797 mannitol transmembrane transport;GO:0046724 oxalic acid secretion		Transporters:Electrochemical Potential-driven transporters	Plasma membrane (Supported); Additional: Cytosol				0.0	0.0	1.0	0.0	0.0	0.0	0.0	0.0	0.0	0.0	0.0	0.0	0.0	0.0	0.0	0.0	0.0	0.0	0.0	0.0
PDXDC1	23042	symbol	H. sapiens	23042	H. sapiens	PDXDC1	0	1	0	pyridoxal dependent decarboxylase domain containing 1	GO:0019752 carboxylic acid metabolic process;GO:0043436 oxoacid metabolic process;GO:0006082 organic acid metabolic process		Predicted intracellular proteins	Golgi apparatus;Vesicles (Enhanced)				0.0	0.0	0.0	0.0	0.0	0.0	0.0	0.0	0.0	0.0	0.0	0.0	0.0	0.0	0.0	0.0	0.0	0.0	0.0	0.0
XPO4	64328	symbol	H. sapiens	64328	H. sapiens	XPO4	0	1	0	exportin 4	GO:0046827 positive regulation of protein export from nucleus;GO:0006611 protein export from nucleus;GO:0046825 regulation of protein export from nucleus		Transporters:Transporter channels and pores; Predicted intracellular proteins	Cytosol;Nucleoplasm (Supported)				0.0	0.0	0.0	0.0	0.0	0.0	0.0	0.0	0.0	0.0	0.0	0.0	0.0	0.0	0.0	0.0	0.0	0.0	0.0	0.0
ARF3	377	symbol	H. sapiens	377	H. sapiens	ARF3	0	1	0	ADP ribosylation factor 3	GO:0006890 retrograde vesicle-mediated transport, Golgi to endoplasmic reticulum;GO:0048193 Golgi vesicle transport;GO:0006886 intracellular protein transport		Predicted intracellular proteins			(M1529)SA G1 AND S PHASES		0.0	0.0	0.0	0.0	0.0	0.0	0.0	0.0	0.0	0.0	0.0	0.0	0.0	0.0	0.0	0.0	0.0	0.0	0.0	0.0
AIF1L	83543	symbol	H. sapiens	83543	H. sapiens	AIF1L	0	1	0	allograft inflammatory factor 1 like	GO:0097178 ruffle assembly;GO:0031529 ruffle organization;GO:0051017 actin filament bundle assembly		Predicted intracellular proteins					0.0	0.0	0.0	0.0	0.0	0.0	0.0	0.0	0.0	0.0	0.0	0.0	0.0	0.0	0.0	0.0	0.0	0.0	0.0	0.0
ZBED4	9889	symbol	H. sapiens	9889	H. sapiens	ZBED4	0	1	0	zinc finger BED-type containing 4	GO:0045944 positive regulation of transcription by RNA polymerase II;GO:0045893 positive regulation of DNA-templated transcription;GO:1902680 positive regulation of RNA biosynthetic process		Transcription factors:Zinc-coordinating DNA-binding domains; Predicted intracellular proteins	Nucleoplasm (Supported)				0.0	0.0	0.0	0.0	0.0	0.0	0.0	0.0	0.0	0.0	0.0	0.0	0.0	0.0	0.0	0.0	0.0	0.0	0.0	0.0
SF3A3	10946	symbol	H. sapiens	10946	H. sapiens	SF3A3	0	1	0	splicing factor 3a subunit 3	GO:0000389 mRNA 3'-splice site recognition;GO:1903241 U2-type prespliceosome assembly;GO:0006376 mRNA splice site recognition		Predicted intracellular proteins	Nuclear speckles (Supported); Additional: Nucleoplasm	Phenethyl Isothiocyanate		(M5898)HALLMARK DNA REPAIR	0.0	0.0	0.0	0.0	1.0	0.0	0.0	0.0	0.0	0.0	0.0	0.0	0.0	0.0	0.0	0.0	0.0	0.0	0.0	0.0
DGKQ	1609	symbol	H. sapiens	1609	H. sapiens	DGKQ	0	1	0	diacylglycerol kinase theta	GO:2000182 regulation of progesterone biosynthetic process;GO:2000064 regulation of cortisol biosynthetic process;GO:0031946 regulation of glucocorticoid biosynthetic process	yes	Predicted intracellular proteins; Enzymes; ENZYME proteins:Transferases	Nucleoli (Approved)				0.0	0.0	0.0	0.0	0.0	0.0	0.0	0.0	0.0	0.0	0.0	1.0	1.0	0.0	0.0	1.0	0.0	0.0	0.0	1.0
TAF1C	9013	symbol	H. sapiens	9013	H. sapiens	TAF1C	0	1	0	TATA-box binding protein associated factor, RNA polymerase I subunit C	GO:0001188 RNA polymerase I preinitiation complex assembly;GO:0006361 transcription initiation at RNA polymerase I promoter;GO:0006360 transcription by RNA polymerase I		Predicted intracellular proteins	Nucleoli fibrillar center;Nucleoplasm (Supported)			(M5898)HALLMARK DNA REPAIR	0.0	0.0	0.0	0.0	0.0	0.0	0.0	1.0	0.0	0.0	0.0	0.0	0.0	1.0	0.0	0.0	0.0	0.0	0.0	0.0
PSME3	10197	symbol	H. sapiens	10197	H. sapiens	PSME3	0	1	0	proteasome activator subunit 3	GO:2001237 negative regulation of extrinsic apoptotic signaling pathway;GO:0010950 positive regulation of endopeptidase activity;GO:2001236 regulation of extrinsic apoptotic signaling pathway		Predicted intracellular proteins	Nucleoplasm (Enhanced)			(M5924)HALLMARK MTORC1 SIGNALING	0.0	0.0	0.0	0.0	1.0	0.0	1.0	0.0	1.0	1.0	1.0	0.0	0.0	0.0	0.0	0.0	0.0	0.0	1.0	0.0
ADI1	55256	symbol	H. sapiens	55256	H. sapiens	ADI1	0	1	0	acireductone dioxygenase 1	GO:0019509 L-methionine salvage from methylthioadenosine;GO:0071265 L-methionine biosynthetic process;GO:0043102 amino acid salvage		Predicted intracellular proteins; ENZYME proteins:Oxidoreductases; Enzymes	Nucleoplasm (Supported); Additional: Golgi apparatus				0.0	0.0	0.0	0.0	0.0	0.0	0.0	0.0	0.0	0.0	0.0	0.0	0.0	0.0	0.0	0.0	0.0	0.0	0.0	0.0
REL	5966	symbol	H. sapiens	5966	H. sapiens	REL	0	1	0	REL proto-oncogene, NF-kB subunit	GO:0032688 negative regulation of interferon-beta production;GO:0032480 negative regulation of type I interferon production;GO:0038061 non-canonical NF-kappaB signal transduction		Cancer-related genes:Candidate cancer biomarkers; Disease related genes; RAS pathway related proteins; Predicted intracellular proteins; Human disease related genes:Cancers:Cancers of haematopoietic and lymphoid tissues; Transcription factors:Immunoglobulin fold			(M26)PID NFKAPPAB ATYPICAL PATHWAY; (M151)PID AR TF PATHWAY	(M5890)HALLMARK TNFA SIGNALING VIA NFKB	0.0	0.0	0.0	1.0	0.0	0.0	1.0	0.0	0.0	0.0	1.0	1.0	0.0	0.0	0.0	0.0	0.0	0.0	0.0	0.0
NT5DC1	221294	symbol	H. sapiens	221294	H. sapiens	NT5DC1	0	1	0	5'-nucleotidase domain containing 1			Predicted intracellular proteins	Nucleoplasm (Approved); Additional: Cytosol				0.0	0.0	0.0	0.0	0.0	0.0	0.0	0.0	0.0	0.0	0.0	0.0	0.0	0.0	0.0	0.0	0.0	0.0	0.0	0.0
JOSD1	9929	symbol	H. sapiens	9929	H. sapiens	JOSD1	0	1	0	Josephin domain containing 1	GO:0016579 protein deubiquitination;GO:0070646 protein modification by small protein removal;GO:0070647 protein modification by small protein conjugation or removal		Predicted intracellular proteins; ENZYME proteins:Hydrolases; Enzymes					0.0	0.0	0.0	0.0	0.0	0.0	1.0	0.0	0.0	0.0	1.0	0.0	0.0	0.0	0.0	0.0	0.0	0.0	0.0	0.0
ATPAF1	64756	symbol	H. sapiens	64756	H. sapiens	ATPAF1	0	1	0	ATP synthase mitochondrial F1 complex assembly factor 1	GO:0033615 mitochondrial proton-transporting ATP synthase complex assembly;GO:0043461 proton-transporting ATP synthase complex assembly;GO:0070071 proton-transporting two-sector ATPase complex assembly		Predicted intracellular proteins	Mitochondria (Approved)				0.0	0.0	0.0	0.0	0.0	0.0	0.0	0.0	0.0	0.0	0.0	0.0	0.0	0.0	0.0	0.0	0.0	0.0	0.0	0.0
MAP2K2	5605	symbol	H. sapiens	5605	H. sapiens	MAP2K2	0	1	0	mitogen-activated protein kinase kinase 2	GO:0060502 epithelial cell proliferation involved in lung morphogenesis;GO:0090170 regulation of Golgi inheritance;GO:0060440 trachea formation	yes	Cancer-related genes:Candidate cancer biomarkers; Human disease related genes:Congenital malformations:Other congenital malformations; Disease related genes; ENZYME proteins:Transferases; RAS pathway related proteins; Predicted intracellular proteins; Enzymes; Kinases:STE Ser/Thr protein kinases; Human disease related genes:Cancers:Cancers of haematopoietic and lymphoid tissues; FDA approved drug…	Cytosol (Supported)	Bosutinib; Trametinib; Selumetinib; Binimetinib; Fostamatinib	(M18895)SA TRKA RECEPTOR; (M267)PID ANTHRAX PATHWAY; (M213)PID AR NONGENOMIC PATHWAY		0.0	0.0	0.0	1.0	0.0	0.0	0.0	0.0	0.0	0.0	1.0	1.0	0.0	0.0	0.0	1.0	1.0	1.0	0.0	1.0
FAM162A	26355	symbol	H. sapiens	26355	H. sapiens	FAM162A	0	1	0	family with sequence similarity 162 member A	GO:0090200 positive regulation of release of cytochrome c from mitochondria;GO:0090199 regulation of release of cytochrome c from mitochondria;GO:0006919 activation of cysteine-type endopeptidase activity involved in apoptotic process		Predicted intracellular proteins	Mitochondria (Supported)			(M5891)HALLMARK HYPOXIA; (M5937)HALLMARK GLYCOLYSIS; (M5939)HALLMARK P53 PATHWAY	0.0	0.0	0.0	0.0	0.0	0.0	0.0	0.0	0.0	1.0	0.0	0.0	0.0	0.0	0.0	0.0	0.0	0.0	0.0	0.0
ANAPC16	119504	symbol	H. sapiens	119504	H. sapiens	ANAPC16	0	1	0	anaphase promoting complex subunit 16	GO:0031145 anaphase-promoting complex-dependent catabolic process;GO:0051445 regulation of meiotic cell cycle;GO:2000241 regulation of reproductive process		Predicted intracellular proteins	Cytosol (Supported)				0.0	0.0	0.0	0.0	0.0	0.0	1.0	0.0	1.0	0.0	1.0	1.0	0.0	0.0	0.0	0.0	0.0	0.0	1.0	0.0
MLH3	27030	symbol	H. sapiens	27030	H. sapiens	MLH3	0	1	0	mutL homolog 3	GO:0007144 female meiosis I;GO:0007130 synaptonemal complex assembly;GO:0070193 synaptonemal complex organization		Human disease related genes:Other diseases:Others; Predicted intracellular proteins; Human disease related genes:Cancers:Cancers of the digestive system; Disease related genes	Nucleoplasm (Approved)				1.0	0.0	0.0	0.0	0.0	0.0	0.0	0.0	1.0	0.0	0.0	0.0	0.0	0.0	0.0	0.0	0.0	0.0	0.0	0.0
PLAUR	5329	symbol	H. sapiens	5329	H. sapiens	PLAUR	0	1	0	plasminogen activator, urokinase receptor	GO:0038195 urokinase plasminogen activator signaling pathway;GO:2001268 negative regulation of cysteine-type endopeptidase activity involved in apoptotic signaling pathway;GO:2001267 regulation of cysteine-type endopeptidase activity involved in apoptotic signaling pathway		Cancer-related genes:Candidate cancer biomarkers; Predicted intracellular proteins; CD markers; FDA approved drug targets:Biotech drugs	Plasma membrane (Supported)	Alteplase; Urokinase; Tenecteplase; WX-UK1; Lanoteplase	(M120)PID ARF6 DOWNSTREAM PATHWAY; (M212)PID INTEGRIN5 PATHWAY; (M169)PID INTEGRIN2 PATHWAY	(M5916)HALLMARK APICAL SURFACE; (M5892)HALLMARK CHOLESTEROL HOMEOSTASIS; (M5890)HALLMARK TNFA SIGNALING VIA NFKB	0.0	0.0	0.0	0.0	0.0	0.0	0.0	0.0	0.0	1.0	0.0	1.0	1.0	0.0	0.0	1.0	0.0	0.0	0.0	0.0
CTNNBIP1	56998	symbol	H. sapiens	56998	H. sapiens	CTNNBIP1	0	1	0	catenin beta interacting protein 1	GO:0002528 regulation of vascular permeability involved in acute inflammatory response;GO:0060633 negative regulation of transcription initiation by RNA polymerase II;GO:0072201 negative regulation of mesenchymal cell proliferation		Predicted intracellular proteins	Cytosol;Nucleoplasm (Approved)		(M223)PID BETA CATENIN NUC PATHWAY; (M5493)WNT SIGNALING		0.0	0.0	0.0	0.0	0.0	0.0	0.0	0.0	0.0	0.0	1.0	0.0	1.0	0.0	0.0	0.0	0.0	0.0	0.0	0.0
DRAM2	128338	symbol	H. sapiens	128338	H. sapiens	DRAM2	0	1	0	DNA damage regulated autophagy modulator 2	GO:0045494 photoreceptor cell maintenance;GO:0001895 retina homeostasis;GO:0007601 visual perception		Potential drug targets; Human disease related genes:Nervous system diseases:Eye disease; Disease related genes; Transporters:Accessory Factors Involved in Transport	Golgi apparatus;Vesicles (Enhanced)			(M5905)HALLMARK ADIPOGENESIS	0.0	0.0	0.0	0.0	0.0	1.0	0.0	0.0	0.0	0.0	0.0	0.0	0.0	0.0	0.0	0.0	0.0	0.0	0.0	0.0
ABCC5	10057	symbol	H. sapiens	10057	H. sapiens	ABCC5	0	1	0	ATP binding cassette subfamily C member 5	GO:0070731 cGMP transport;GO:0035351 heme transmembrane transport;GO:0070730 cAMP transport		Cancer-related genes:Candidate cancer biomarkers; Predicted intracellular proteins; Enzymes; ENZYME proteins; Transporters:Primary Active Transporters	Cell Junctions;Plasma membrane (Approved); Additional: Nucleoplasm	Curcumin; Curcumin sulfate		(M5949)HALLMARK PEROXISOME; (M5939)HALLMARK P53 PATHWAY	0.0	0.0	0.0	0.0	0.0	0.0	0.0	0.0	0.0	0.0	1.0	0.0	0.0	0.0	0.0	0.0	0.0	0.0	0.0	0.0
KIFC2	90990	symbol	H. sapiens	90990	H. sapiens	KIFC2	0	1	0	kinesin family member C2	GO:0090307 mitotic spindle assembly;GO:0007052 mitotic spindle organization;GO:0051225 spindle assembly		Predicted intracellular proteins	Nucleoplasm (Approved); Additional: Cytosol				0.0	0.0	0.0	0.0	0.0	0.0	0.0	0.0	0.0	0.0	0.0	0.0	0.0	0.0	0.0	0.0	0.0	0.0	0.0	0.0
USP13	8975	symbol	H. sapiens	8975	H. sapiens	USP13	0	1	0	ubiquitin specific peptidase 13	GO:0036506 maintenance of unfolded protein;GO:1904378 maintenance of unfolded protein involved in ERAD pathway;GO:0044313 protein K6-linked deubiquitination		Peptidases:Cysteine-type peptidases; Predicted intracellular proteins; ENZYME proteins:Hydrolases; Enzymes	Cytosol;Nucleoplasm (Approved)				0.0	0.0	0.0	0.0	0.0	1.0	1.0	0.0	0.0	1.0	1.0	0.0	0.0	0.0	0.0	0.0	1.0	0.0	0.0	0.0
SERBP1	26135	symbol	H. sapiens	26135	H. sapiens	SERBP1	0	1	0	SERPINE1 mRNA binding protein 1	GO:0141014 ribosome hibernation;GO:0030578 PML body organization;GO:0090071 negative regulation of ribosome biogenesis		Predicted intracellular proteins	Cytosol (Enhanced)			(M5926)HALLMARK MYC TARGETS V1	0.0	0.0	0.0	0.0	0.0	1.0	0.0	0.0	0.0	0.0	0.0	0.0	0.0	0.0	0.0	0.0	0.0	0.0	0.0	0.0
MT1X	4501	symbol	H. sapiens	4501	H. sapiens	MT1X	0	1	0	metallothionein 1X	GO:0036017 response to erythropoietin;GO:0036018 cellular response to erythropoietin;GO:0010273 detoxification of copper ion		Predicted intracellular proteins					0.0	0.0	0.0	0.0	0.0	0.0	0.0	0.0	0.0	0.0	0.0	0.0	0.0	0.0	0.0	0.0	0.0	0.0	0.0	0.0
RFX5	5993	symbol	H. sapiens	5993	H. sapiens	RFX5	0	1	0	regulatory factor X5	GO:0045348 positive regulation of MHC class II biosynthetic process;GO:0045346 regulation of MHC class II biosynthetic process;GO:0000122 negative regulation of transcription by RNA polymerase II		Human disease related genes:Immune system diseases:Primary immunodeficiency; Predicted intracellular proteins; Transcription factors:Helix-turn-helix domains; Disease related genes	Nucleoplasm (Supported); Additional: Vesicles				0.0	0.0	0.0	0.0	0.0	0.0	0.0	0.0	0.0	0.0	0.0	0.0	0.0	0.0	0.0	0.0	0.0	0.0	0.0	0.0
AJAP1	55966	symbol	H. sapiens	55966	H. sapiens	AJAP1	0	1	0	adherens junctions associated protein 1	GO:0030860 regulation of polarized epithelial cell differentiation;GO:0001953 negative regulation of cell-matrix adhesion;GO:0010812 negative regulation of cell-substrate adhesion							0.0	0.0	0.0	0.0	0.0	0.0	0.0	0.0	0.0	0.0	0.0	0.0	0.0	0.0	0.0	0.0	0.0	0.0	0.0	0.0
LANCL1	10314	symbol	H. sapiens	10314	H. sapiens	LANCL1	0	1	0	LanC like glutathione S-transferase 1	GO:0031179 peptide modification;GO:1990748 cellular detoxification;GO:0097237 cellular response to toxic substance		Predicted intracellular proteins; Enzymes; ENZYME proteins:Transferases	Microtubules (Uncertain)				0.0	0.0	0.0	0.0	0.0	0.0	0.0	0.0	0.0	0.0	0.0	0.0	0.0	0.0	0.0	0.0	0.0	0.0	0.0	0.0
MALL	7851	symbol	H. sapiens	7851	H. sapiens	MALL	0	1	0	mal, T cell differentiation protein like	GO:0042632 cholesterol homeostasis;GO:0055092 sterol homeostasis;GO:0042552 myelination						(M5953)HALLMARK KRAS SIGNALING UP	0.0	0.0	0.0	0.0	0.0	0.0	0.0	0.0	0.0	0.0	0.0	0.0	0.0	0.0	0.0	0.0	0.0	0.0	0.0	0.0
CAAP1	79886	symbol	H. sapiens	79886	H. sapiens	CAAP1	0	1	0	caspase activity and apoptosis inhibitor 1	GO:2001268 negative regulation of cysteine-type endopeptidase activity involved in apoptotic signaling pathway;GO:2001267 regulation of cysteine-type endopeptidase activity involved in apoptotic signaling pathway;GO:0043154 negative regulation of cysteine-type endopeptidase activity involved in apoptotic process		Predicted intracellular proteins	Vesicles (Approved)				0.0	0.0	0.0	0.0	0.0	0.0	0.0	0.0	0.0	1.0	0.0	0.0	1.0	0.0	0.0	0.0	0.0	0.0	0.0	0.0
PARP6	56965	symbol	H. sapiens	56965	H. sapiens	PARP6	0	1	0	poly(ADP-ribose) polymerase family member 6	GO:0070213 protein auto-ADP-ribosylation;GO:0050775 positive regulation of dendrite morphogenesis;GO:0010770 positive regulation of cell morphogenesis		Predicted intracellular proteins	Plasma membrane (Approved)				0.0	0.0	0.0	0.0	0.0	0.0	0.0	0.0	0.0	0.0	0.0	0.0	0.0	0.0	0.0	0.0	0.0	1.0	0.0	0.0
DUT	1854	symbol	H. sapiens	1854	H. sapiens	DUT	0	1	0	deoxyuridine triphosphatase	GO:0006226 dUMP biosynthetic process;GO:0046080 dUTP metabolic process;GO:0046081 dUTP catabolic process		Predicted intracellular proteins; ENZYME proteins:Hydrolases; Enzymes	Nucleoplasm (Supported)	Deoxyuridine-5'-Diphosphate; 1-{(2S,5S)-4-FLUORO-5-[(TRITYLOXY)METHYL]TETRAHYDROFURAN-2-YL}PYRIMIDINE-2,4(1H,3H)-DIONE		(M5898)HALLMARK DNA REPAIR; (M5925)HALLMARK E2F TARGETS; (M5926)HALLMARK MYC TARGETS V1	1.0	0.0	0.0	0.0	0.0	0.0	0.0	0.0	0.0	0.0	0.0	0.0	0.0	0.0	0.0	0.0	0.0	0.0	0.0	0.0
HNRNPC	3183	symbol	H. sapiens	3183	H. sapiens	HNRNPC	0	1	0	heterogeneous nuclear ribonucleoprotein C	GO:0070935 3'-UTR-mediated mRNA stabilization;GO:0032211 negative regulation of telomere maintenance via telomerase;GO:1904357 negative regulation of telomere maintenance via telomere lengthening		Predicted intracellular proteins	Nucleoplasm (Enhanced)		(M105)PID TELOMERASE PATHWAY	(M5926)HALLMARK MYC TARGETS V1	0.0	0.0	0.0	0.0	1.0	1.0	0.0	1.0	0.0	0.0	0.0	0.0	0.0	0.0	0.0	0.0	1.0	0.0	0.0	0.0
IFFO1	25900	symbol	H. sapiens	25900	H. sapiens	IFFO1	0	1	0	intermediate filament family orphan 1	GO:1990683 DNA double-strand break attachment to nuclear envelope;GO:1990166 protein localization to site of double-strand break;GO:0097240 chromosome attachment to the nuclear envelope		Predicted intracellular proteins					1.0	0.0	0.0	0.0	0.0	0.0	0.0	0.0	0.0	0.0	0.0	0.0	0.0	0.0	0.0	0.0	0.0	0.0	0.0	0.0
TRIM36	55521	symbol	H. sapiens	55521	H. sapiens	TRIM36	0	1	0	tripartite motif containing 36	GO:0007340 acrosome reaction;GO:0000281 mitotic cytokinesis;GO:0061640 cytoskeleton-dependent cytokinesis		Potential drug targets; Disease related genes; ENZYME proteins:Transferases; Human disease related genes:Congenital malformations:Congenital malformations of the nervous system; Predicted intracellular proteins; Enzymes	Cytosol (Supported); Additional: Plasma membrane				0.0	0.0	0.0	0.0	0.0	0.0	1.0	0.0	0.0	0.0	0.0	0.0	0.0	0.0	0.0	0.0	0.0	0.0	0.0	0.0
SPECC1L-ADORA2A	101730217	symbol	H. sapiens	101730217	H. sapiens	SPECC1L-ADORA2A	0	1	0	SPECC1L-ADORA2A readthrough (NMD candidate)								0.0	0.0	0.0	0.0	0.0	0.0	0.0	0.0	0.0	0.0	0.0	0.0	0.0	0.0	0.0	0.0	0.0	0.0	0.0	0.0
ZBTB2	57621	symbol	H. sapiens	57621	H. sapiens	ZBTB2	0	1	0	zinc finger and BTB domain containing 2	GO:0001817 regulation of cytokine production;GO:0000122 negative regulation of transcription by RNA polymerase II;GO:0045892 negative regulation of DNA-templated transcription		Transcription factors:Zinc-coordinating DNA-binding domains; Predicted intracellular proteins	Cytosol;Nucleoplasm (Approved)				0.0	0.0	0.0	0.0	0.0	0.0	0.0	0.0	0.0	0.0	0.0	0.0	0.0	0.0	0.0	0.0	0.0	0.0	0.0	0.0
IER2	9592	symbol	H. sapiens	9592	H. sapiens	IER2	0	1	0	immediate early response 2	GO:0071774 response to fibroblast growth factor;GO:0070848 response to growth factor;GO:0048870 cell motility		Predicted intracellular proteins	Nucleoplasm (Enhanced)			(M5890)HALLMARK TNFA SIGNALING VIA NFKB	0.0	0.0	0.0	0.0	0.0	0.0	0.0	0.0	0.0	0.0	0.0	0.0	0.0	0.0	0.0	0.0	0.0	0.0	0.0	0.0
RBBP4	5928	symbol	H. sapiens	5928	H. sapiens	RBBP4	0	1	0	RB binding protein 4, chromatin remodeling factor	GO:0006335 DNA replication-dependent chromatin assembly;GO:0016575 histone deacetylation;GO:0006476 protein deacetylation		Cancer-related genes:Candidate cancer biomarkers; Predicted intracellular proteins	Nucleoplasm (Enhanced)		(M219)PID HEDGEHOG GLI PATHWAY; (M279)PID RB 1PATHWAY; (M101)PID HDAC CLASSI PATHWAY		1.0	0.0	0.0	1.0	0.0	0.0	0.0	1.0	1.0	0.0	1.0	0.0	0.0	0.0	1.0	0.0	0.0	0.0	1.0	0.0
CIPC	85457	symbol	H. sapiens	85457	H. sapiens	CIPC	0	1	0	CLOCK interacting pacemaker	GO:0042754 negative regulation of circadian rhythm;GO:0042752 regulation of circadian rhythm;GO:0048511 rhythmic process		Predicted intracellular proteins	Cytosol;Nucleoplasm (Supported); Additional: Nucleoli				0.0	0.0	0.0	0.0	0.0	0.0	0.0	0.0	0.0	0.0	0.0	0.0	0.0	0.0	0.0	0.0	0.0	0.0	0.0	0.0
NDRG3	57446	symbol	H. sapiens	57446	H. sapiens	NDRG3	0	1	0	NDRG family member 3	GO:0030308 negative regulation of cell growth;GO:0045926 negative regulation of growth;GO:0001558 regulation of cell growth		Predicted intracellular proteins	Cytosol (Approved); Additional: Vesicles				0.0	0.0	0.0	0.0	0.0	0.0	0.0	0.0	0.0	0.0	0.0	0.0	0.0	0.0	0.0	0.0	0.0	0.0	0.0	0.0
PIGV	55650	symbol	H. sapiens	55650	H. sapiens	PIGV	0	1	0	phosphatidylinositol glycan anchor biosynthesis class V	GO:0016254 preassembly of GPI anchor in ER membrane;GO:0006506 GPI anchor biosynthetic process;GO:0006505 GPI anchor metabolic process		Human disease related genes:Congenital disorders of metabolism:Congenital disorders of lipid/glycolipid metabolism; Disease related genes	Cytosol (Approved); Additional: Endoplasmic reticulum				0.0	0.0	0.0	0.0	0.0	0.0	0.0	0.0	0.0	0.0	0.0	0.0	0.0	0.0	0.0	0.0	0.0	0.0	0.0	0.0
ATXN10	25814	symbol	H. sapiens	25814	H. sapiens	ATXN10	0	1	0	ataxin 10	GO:0060271 cilium assembly;GO:0044782 cilium organization;GO:0120031 plasma membrane bounded cell projection assembly		Human disease related genes:Nervous system diseases:Neurodegenerative diseases; Predicted intracellular proteins; Disease related genes	Cytosol (Supported); Additional: Plasma membrane				0.0	0.0	0.0	0.0	0.0	0.0	0.0	0.0	0.0	0.0	0.0	0.0	0.0	0.0	0.0	0.0	0.0	0.0	0.0	0.0
SPOPL	339745	symbol	H. sapiens	339745	H. sapiens	SPOPL	0	1	0	speckle type BTB/POZ protein like	GO:0031397 negative regulation of protein ubiquitination;GO:1903321 negative regulation of protein modification by small protein conjugation or removal;GO:1901874 negative regulation of post-translational protein modification		Predicted intracellular proteins	Vesicles (Approved)				0.0	0.0	0.0	0.0	0.0	0.0	1.0	0.0	0.0	1.0	1.0	0.0	1.0	0.0	0.0	0.0	0.0	0.0	0.0	0.0
ARL3	403	symbol	H. sapiens	403	H. sapiens	ARL3	0	1	0	ADP ribosylation factor like GTPase 3	GO:1903441 protein localization to ciliary membrane;GO:0006893 Golgi to plasma membrane transport;GO:0042073 intraciliary transport		Human disease related genes:Congenital malformations:Congenital malformations of the nervous system; Predicted intracellular proteins; Human disease related genes:Nervous system diseases:Eye disease; Disease related genes	Centrosome (Supported); Additional: Nucleoplasm	2-(N-morpholino)ethanesulfonic acid; Guanosine-5'-Diphosphate		(M5906)HALLMARK ESTROGEN RESPONSE EARLY; (M5907)HALLMARK ESTROGEN RESPONSE LATE	0.0	0.0	0.0	0.0	0.0	0.0	0.0	0.0	1.0	0.0	0.0	0.0	0.0	0.0	0.0	0.0	0.0	0.0	0.0	0.0
SGSM3	27352	symbol	H. sapiens	27352	H. sapiens	SGSM3	0	1	0	small G protein signaling modulator 3	GO:0032483 regulation of Rab protein signal transduction;GO:0048227 plasma membrane to endosome transport;GO:0032486 Rap protein signal transduction		Predicted intracellular proteins; Transporters:Accessory Factors Involved in Transport	Golgi apparatus (Supported)				0.0	0.0	0.0	0.0	0.0	0.0	0.0	0.0	0.0	1.0	0.0	0.0	0.0	0.0	0.0	0.0	0.0	0.0	0.0	0.0
TOMM70	9868	symbol	H. sapiens	9868	H. sapiens	TOMM70	0	1	0	translocase of outer mitochondrial membrane 70	GO:0097068 response to thyroxine;GO:1904386 response to L-phenylalanine derivative;GO:0061052 negative regulation of cell growth involved in cardiac muscle cell development			Mitochondria (Enhanced)			(M5926)HALLMARK MYC TARGETS V1; (M5936)HALLMARK OXIDATIVE PHOSPHORYLATION	0.0	0.0	1.0	0.0	0.0	0.0	0.0	0.0	0.0	0.0	1.0	0.0	0.0	0.0	0.0	0.0	0.0	0.0	0.0	0.0
OSBPL3	26031	symbol	H. sapiens	26031	H. sapiens	OSBPL3	0	1	0	oxysterol binding protein like 3	GO:0006699 bile acid biosynthetic process;GO:0008206 bile acid metabolic process;GO:0015918 sterol transport		Predicted intracellular proteins	Cytosol (Supported); Additional: Nucleoli				0.0	0.0	0.0	0.0	0.0	0.0	0.0	0.0	0.0	0.0	0.0	0.0	0.0	0.0	0.0	0.0	0.0	0.0	0.0	0.0
PIK3CB	5291	symbol	H. sapiens	5291	H. sapiens	PIK3CB	0	1	0	phosphatidylinositol-4,5-bisphosphate 3-kinase catalytic subunit beta	GO:0033031 positive regulation of neutrophil apoptotic process;GO:0035022 positive regulation of Rac protein signal transduction;GO:1903297 regulation of hypoxia-induced intrinsic apoptotic signaling pathway	yes	ENZYME proteins:Transferases; RAS pathway related proteins; Predicted intracellular proteins; Enzymes; Cancer-related genes:Mutational cancer driver genes; Kinases:Atypical kinases	Nucleoplasm (Supported); Additional: Midbody;Nucleoli	Caffeine; XL765	(M79)PID TRAIL PATHWAY; (M193)PID NEPHRIN NEPH1 PATHWAY; (M127)PID ERBB1 RECEPTOR PROXIMAL PATHWAY	(M5915)HALLMARK APICAL JUNCTION	0.0	0.0	0.0	1.0	0.0	1.0	1.0	0.0	0.0	0.0	1.0	1.0	1.0	0.0	0.0	1.0	1.0	0.0	0.0	1.0
APOM	55937	symbol	H. sapiens	55937	H. sapiens	APOM	0	1	0	apolipoprotein M	GO:0034444 regulation of plasma lipoprotein oxidation;GO:0034445 negative regulation of plasma lipoprotein oxidation;GO:0034384 high-density lipoprotein particle clearance		Predicted intracellular proteins; Predicted secreted proteins	Golgi apparatus (Approved)			(M5941)HALLMARK UV RESPONSE UP	0.0	0.0	0.0	0.0	0.0	0.0	0.0	0.0	0.0	0.0	0.0	0.0	0.0	0.0	0.0	0.0	0.0	0.0	0.0	0.0
IMP3	55272	symbol	H. sapiens	55272	H. sapiens	IMP3	0	1	0	IMP U3 small nucleolar ribonucleoprotein 3	GO:0030490 maturation of SSU-rRNA;GO:0042274 ribosomal small subunit biogenesis;GO:0006364 rRNA processing		Ribosomal proteins; Predicted intracellular proteins	Nucleoli;Nucleoplasm (Enhanced)			(M5922)HALLMARK UNFOLDED PROTEIN RESPONSE	0.0	0.0	0.0	0.0	1.0	0.0	0.0	0.0	0.0	0.0	0.0	0.0	0.0	0.0	0.0	0.0	0.0	0.0	0.0	0.0
BRINP1	1620	symbol	H. sapiens	1620	H. sapiens	BRINP1	0	1	0	BMP/retinoic acid inducible neural specific 1	GO:0042711 maternal behavior;GO:0060746 parental behavior;GO:0007614 short-term memory		Transporters:Transporter channels and pores; Predicted intracellular proteins	Microtubules (Uncertain)				0.0	0.0	0.0	0.0	0.0	0.0	0.0	0.0	0.0	0.0	0.0	0.0	0.0	0.0	0.0	0.0	0.0	0.0	0.0	0.0
DDX11	1663	symbol	H. sapiens	1663	H. sapiens	DDX11	0	1	0	DEAD/H-box helicase 11	GO:1904976 cellular response to bleomycin;GO:0072719 cellular response to cisplatin;GO:1904975 response to bleomycin		Potential drug targets; Human disease related genes:Congenital malformations:Other congenital malformations; Disease related genes; Predicted intracellular proteins; ENZYME proteins:Hydrolases; Enzymes	Nucleoplasm (Enhanced); Additional: Nucleoli				1.0	0.0	1.0	0.0	0.0	0.0	0.0	1.0	0.0	1.0	0.0	0.0	1.0	0.0	0.0	0.0	1.0	0.0	1.0	0.0
EEPD1	80820	symbol	H. sapiens	80820	H. sapiens	EEPD1	0	1	0	endonuclease/exonuclease/phosphatase family domain containing 1	GO:0010875 positive regulation of cholesterol efflux;GO:0032373 positive regulation of sterol transport;GO:0032376 positive regulation of cholesterol transport		Predicted intracellular proteins	Nuclear speckles (Approved); Additional: Vesicles				1.0	0.0	0.0	0.0	0.0	0.0	0.0	0.0	0.0	0.0	0.0	0.0	0.0	0.0	0.0	0.0	0.0	0.0	0.0	0.0
ST6GAL1	6480	symbol	H. sapiens	6480	H. sapiens	ST6GAL1	0	1	0	ST6 beta-galactoside alpha-2,6-sialyltransferase 1	GO:2000110 negative regulation of macrophage apoptotic process;GO:0097503 sialylation;GO:2000109 regulation of macrophage apoptotic process		Predicted secreted proteins; Predicted intracellular proteins; Enzymes; ENZYME proteins:Transferases				(M5953)HALLMARK KRAS SIGNALING UP	0.0	0.0	0.0	0.0	0.0	0.0	0.0	0.0	0.0	0.0	0.0	0.0	0.0	0.0	0.0	0.0	0.0	0.0	0.0	0.0
BCAP29	55973	symbol	H. sapiens	55973	H. sapiens	BCAP29	0	1	0	B cell receptor associated protein 29	GO:0070973 protein localization to endoplasmic reticulum exit site;GO:0070972 protein localization to endoplasmic reticulum;GO:0006888 endoplasmic reticulum to Golgi vesicle-mediated transport		Predicted intracellular proteins; Transporters:Primary Active Transporters	Cytosol (Approved)				0.0	0.0	0.0	0.0	0.0	0.0	0.0	0.0	0.0	0.0	0.0	0.0	0.0	0.0	0.0	0.0	0.0	0.0	0.0	0.0
PFKM	5213	symbol	H. sapiens	5213	H. sapiens	PFKM	0	1	0	phosphofructokinase, muscle	GO:0093001 glycolysis from storage polysaccharide through glucose-1-phosphate;GO:0061622 glycolytic process through glucose-1-phosphate;GO:0030388 fructose 1,6-bisphosphate metabolic process	yes	Potential drug targets; Disease related genes; ENZYME proteins:Transferases; Predicted intracellular proteins; Enzymes; Human disease related genes:Congenital disorders of metabolism:Congenital disorders of carbohydrate metabolism	Endoplasmic reticulum (Approved)		(M66)PID MYC ACTIV PATHWAY	(M5948)HALLMARK BILE ACID METABOLISM; (M5909)HALLMARK MYOGENESIS	0.0	0.0	0.0	0.0	0.0	0.0	0.0	0.0	0.0	0.0	0.0	1.0	0.0	0.0	0.0	0.0	0.0	0.0	0.0	1.0
FAM46B	115572	gene_synonym	H. sapiens	115572	H. sapiens	TENT5B	0	1	0	terminal nucleotidyltransferase 5B	GO:0048255 mRNA stabilization;GO:0043489 RNA stabilization;GO:1902373 negative regulation of mRNA catabolic process		Predicted intracellular proteins; Enzymes; ENZYME proteins:Transferases					0.0	0.0	0.0	0.0	0.0	1.0	0.0	0.0	0.0	0.0	0.0	0.0	0.0	0.0	0.0	0.0	0.0	0.0	0.0	0.0
RABL2B	11158	symbol	H. sapiens	11158	H. sapiens	RABL2B	0	1	0	RAB, member of RAS oncogene family like 2B	GO:0042073 intraciliary transport;GO:0031503 protein-containing complex localization;GO:0010970 transport along microtubule		Predicted intracellular proteins	Centrosome;Vesicles (Supported)				0.0	0.0	0.0	0.0	0.0	0.0	0.0	0.0	0.0	0.0	0.0	0.0	0.0	0.0	0.0	0.0	0.0	0.0	0.0	0.0
ZRANB1	54764	symbol	H. sapiens	54764	H. sapiens	ZRANB1	0	1	0	zinc finger RANBP2-type containing 1	GO:1990168 protein K33-linked deubiquitination;GO:0035523 protein K29-linked deubiquitination;GO:0071947 protein deubiquitination involved in ubiquitin-dependent protein catabolic process		Peptidases:Cysteine-type peptidases; Predicted intracellular proteins; ENZYME proteins:Hydrolases; Enzymes	Nucleoplasm (Supported); Additional: Cytosol				0.0	0.0	0.0	0.0	0.0	0.0	1.0	0.0	0.0	0.0	1.0	0.0	0.0	0.0	0.0	0.0	0.0	0.0	0.0	0.0
TSN	7247	symbol	H. sapiens	7247	H. sapiens	TSN	0	1	0	translin	GO:0030422 siRNA processing;GO:0070918 regulatory ncRNA processing;GO:0006310 DNA recombination		Predicted intracellular proteins	Endoplasmic reticulum;Nucleoplasm (Supported)			(M5951)HALLMARK SPERMATOGENESIS	1.0	0.0	0.0	0.0	0.0	0.0	0.0	0.0	0.0	0.0	0.0	0.0	0.0	0.0	0.0	0.0	0.0	0.0	0.0	0.0
ZNF608	57507	symbol	H. sapiens	57507	H. sapiens	ZNF608	0	1	0	zinc finger protein 608	GO:0000122 negative regulation of transcription by RNA polymerase II;GO:0045892 negative regulation of DNA-templated transcription;GO:1902679 negative regulation of RNA biosynthetic process		Predicted intracellular proteins	Nucleoplasm (Approved); Additional: Mitochondria				0.0	0.0	0.0	0.0	0.0	0.0	0.0	0.0	0.0	0.0	0.0	0.0	0.0	0.0	0.0	0.0	0.0	0.0	0.0	0.0
FOSB	2354	symbol	H. sapiens	2354	H. sapiens	FOSB	0	1	0	FosB proto-oncogene, AP-1 transcription factor subunit	GO:0051412 response to corticosterone;GO:0051385 response to mineralocorticoid;GO:0032570 response to progesterone		Predicted intracellular proteins; Transcription factors:Basic domains	Nucleoplasm (Supported); Additional: Vesicles		(M167)PID AP1 PATHWAY	(M5941)HALLMARK UV RESPONSE UP; (M5890)HALLMARK TNFA SIGNALING VIA NFKB	0.0	0.0	1.0	0.0	0.0	0.0	0.0	0.0	0.0	0.0	0.0	1.0	0.0	1.0	0.0	0.0	0.0	0.0	0.0	0.0
SOX10	6663	symbol	H. sapiens	6663	H. sapiens	SOX10	0	1	0	SRY-box transcription factor 10	GO:0071393 cellular response to progesterone stimulus;GO:0032808 lacrimal gland development;GO:0010626 negative regulation of Schwann cell proliferation		Disease related genes; Human disease related genes:Congenital malformations:Congenital malformations of the nervous system; Predicted intracellular proteins; Human disease related genes:Congenital disorders of metabolism:Other congenital disorders of metabolism; Transcription factors:Other all-alpha-helical DNA-binding domains	Nucleoplasm (Supported)			(M5956)HALLMARK KRAS SIGNALING DN	0.0	0.0	1.0	0.0	0.0	0.0	0.0	0.0	0.0	0.0	1.0	0.0	0.0	1.0	0.0	0.0	0.0	0.0	0.0	0.0
SNX11	29916	symbol	H. sapiens	29916	H. sapiens	SNX11	0	1	0	sorting nexin 11	GO:0016050 vesicle organization;GO:0006886 intracellular protein transport;GO:0015031 protein transport		Predicted intracellular proteins	Endoplasmic reticulum (Approved); Additional: Vesicles				0.0	0.0	0.0	0.0	0.0	0.0	0.0	0.0	0.0	0.0	0.0	0.0	0.0	0.0	0.0	0.0	0.0	0.0	0.0	0.0
NR2C1	7181	symbol	H. sapiens	7181	H. sapiens	NR2C1	0	1	0	nuclear receptor subfamily 2 group C member 1	GO:0048386 positive regulation of retinoic acid receptor signaling pathway;GO:0048385 regulation of retinoic acid receptor signaling pathway;GO:0043401 steroid hormone mediated signaling pathway		Transcription factors:Zinc-coordinating DNA-binding domains; Nuclear receptors; Predicted intracellular proteins	Nucleoplasm (Supported); Additional: Cell Junctions;Cytosol		(M151)PID AR TF PATHWAY; (M101)PID HDAC CLASSI PATHWAY		0.0	0.0	1.0	0.0	0.0	0.0	0.0	0.0	0.0	0.0	0.0	0.0	0.0	0.0	0.0	0.0	0.0	0.0	0.0	0.0
BRSK2	9024	symbol	H. sapiens	9024	H. sapiens	BRSK2	0	1	0	BR serine/threonine kinase 2	GO:0090176 microtubule cytoskeleton organization involved in establishment of planar polarity;GO:2000807 regulation of synaptic vesicle clustering;GO:1904152 regulation of retrograde protein transport, ER to cytosol	yes	Kinases:CAMK Ser/Thr protein kinases; Predicted intracellular proteins; Enzymes; ENZYME proteins:Transferases	Golgi apparatus (Approved)		(M87)PID LKB1 PATHWAY		0.0	1.0	0.0	0.0	0.0	0.0	1.0	0.0	0.0	0.0	0.0	0.0	0.0	0.0	0.0	0.0	0.0	1.0	0.0	1.0
CDCA4	55038	symbol	H. sapiens	55038	H. sapiens	CDCA4	0	1	0	cell division cycle associated 4			Predicted intracellular proteins	Nucleoplasm (Supported); Additional: Cytosol;Plasma membrane				0.0	0.0	0.0	0.0	0.0	0.0	0.0	0.0	0.0	0.0	0.0	0.0	0.0	0.0	0.0	0.0	0.0	0.0	0.0	0.0
ELAVL1	1994	symbol	H. sapiens	1994	H. sapiens	ELAVL1	0	1	0	ELAV like RNA binding protein 1	GO:0060965 negative regulation of miRNA-mediated gene silencing;GO:0060149 negative regulation of post-transcriptional gene silencing;GO:0060967 negative regulation of gene silencing by regulatory ncRNA		Predicted intracellular proteins	Nucleoplasm (Supported); Additional: Cytosol;Nucleoli				0.0	0.0	0.0	0.0	1.0	1.0	0.0	0.0	0.0	0.0	1.0	1.0	0.0	0.0	0.0	0.0	0.0	0.0	0.0	0.0
NUDT21	11051	symbol	H. sapiens	11051	H. sapiens	NUDT21	0	1	0	nudix hydrolase 21	GO:2000975 positive regulation of pro-B cell differentiation;GO:1905458 positive regulation of lymphoid progenitor cell differentiation;GO:1990120 messenger ribonucleoprotein complex assembly		Predicted intracellular proteins	Nuclear bodies (Supported); Additional: Centriolar satellite			(M5898)HALLMARK DNA REPAIR; (M5925)HALLMARK E2F TARGETS	0.0	0.0	0.0	0.0	1.0	0.0	0.0	0.0	0.0	0.0	0.0	0.0	0.0	0.0	0.0	0.0	0.0	0.0	0.0	0.0
PPHLN1	51535	symbol	H. sapiens	51535	H. sapiens	PPHLN1	0	1	0	periphilin 1	GO:0097355 protein localization to heterochromatin;GO:0090309 positive regulation of DNA methylation-dependent heterochromatin formation;GO:0031453 positive regulation of heterochromatin formation		Predicted intracellular proteins	Nucleoplasm (Supported); Additional: Golgi apparatus				0.0	0.0	0.0	0.0	0.0	0.0	0.0	1.0	0.0	0.0	0.0	0.0	0.0	0.0	0.0	0.0	0.0	0.0	0.0	0.0
SNRPD1	6632	symbol	H. sapiens	6632	H. sapiens	SNRPD1	0	1	0	small nuclear ribonucleoprotein D1 polypeptide	GO:0036261 7-methylguanosine cap hypermethylation;GO:1903241 U2-type prespliceosome assembly;GO:0036260 RNA capping		Predicted intracellular proteins				(M5901)HALLMARK G2M CHECKPOINT; (M5926)HALLMARK MYC TARGETS V1	0.0	0.0	0.0	0.0	1.0	0.0	0.0	0.0	0.0	0.0	0.0	0.0	0.0	0.0	0.0	0.0	0.0	0.0	0.0	0.0
GOLGA6L22	440243	symbol	H. sapiens	440243	H. sapiens	GOLGA6L22	0	1	0	golgin A6 family like 22			Predicted intracellular proteins					0.0	0.0	0.0	0.0	0.0	0.0	0.0	0.0	0.0	0.0	0.0	0.0	0.0	0.0	0.0	0.0	0.0	0.0	0.0	0.0
GRB10	2887	symbol	H. sapiens	2887	H. sapiens	GRB10	0	1	0	growth factor receptor bound protein 10	GO:1904738 vascular associated smooth muscle cell migration;GO:0014909 smooth muscle cell migration;GO:0046325 negative regulation of glucose import		Cancer-related genes:Candidate cancer biomarkers; Predicted intracellular proteins	Vesicles (Supported)		(M125)PID IGF1 PATHWAY; (M82)PID RET PATHWAY; (M16)PID INSULIN PATHWAY		0.0	0.0	1.0	0.0	0.0	0.0	0.0	0.0	0.0	0.0	1.0	1.0	1.0	0.0	0.0	0.0	0.0	0.0	1.0	0.0
CCDC88C	440193	symbol	H. sapiens	440193	H. sapiens	CCDC88C	0	1	0	coiled-coil domain containing 88C	GO:0003383 apical constriction;GO:0003382 epithelial cell morphogenesis;GO:0035567 non-canonical Wnt signaling pathway		Human disease related genes:Congenital malformations:Congenital malformations of the nervous system; Human disease related genes:Nervous system diseases:Neurodegenerative diseases; Predicted intracellular proteins; Disease related genes	Cell Junctions (Enhanced)				0.0	0.0	0.0	0.0	0.0	0.0	0.0	0.0	0.0	0.0	1.0	0.0	0.0	0.0	0.0	0.0	0.0	0.0	0.0	0.0
GLE1	2733	symbol	H. sapiens	2733	H. sapiens	GLE1	0	1	0	GLE1 RNA export mediator	GO:0016973 poly(A)+ mRNA export from nucleus;GO:0006406 mRNA export from nucleus;GO:0006405 RNA export from nucleus		Potential drug targets; Disease related genes; Human disease related genes:Congenital malformations:Congenital malformations of the musculoskeletal system; Predicted intracellular proteins; Transporters:Transporter channels and pores; Transporters:Primary Active Transporters	Nuclear membrane (Supported); Additional: Nucleoli				0.0	0.0	0.0	0.0	1.0	0.0	0.0	0.0	0.0	0.0	0.0	0.0	0.0	0.0	0.0	0.0	0.0	0.0	0.0	0.0
TUBGCP2	10844	symbol	H. sapiens	10844	H. sapiens	TUBGCP2	0	1	0	tubulin gamma complex component 2	GO:0007020 microtubule nucleation;GO:0046785 microtubule polymerization;GO:0031122 cytoplasmic microtubule organization		Human disease related genes:Congenital malformations:Congenital malformations of the nervous system; Predicted intracellular proteins; Disease related genes	Centrosome;Nucleoplasm (Supported)			(M5893)HALLMARK MITOTIC SPINDLE	0.0	0.0	0.0	0.0	0.0	0.0	0.0	0.0	1.0	0.0	0.0	0.0	0.0	0.0	0.0	0.0	0.0	0.0	0.0	0.0
H2AFY2	55506	gene_synonym	H. sapiens	55506	H. sapiens	MACROH2A2	0	1	0	macroH2A.2 histone	GO:1901837 negative regulation of transcription of nucleolar large rRNA by RNA polymerase I;GO:0071169 establishment of protein localization to chromatin;GO:0016479 negative regulation of transcription by RNA polymerase I		Predicted intracellular proteins	Nucleoplasm (Supported)			(M5956)HALLMARK KRAS SIGNALING DN	0.0	0.0	0.0	0.0	0.0	0.0	0.0	1.0	0.0	0.0	0.0	0.0	0.0	0.0	0.0	0.0	0.0	0.0	0.0	0.0
ZNF792	126375	symbol	H. sapiens	126375	H. sapiens	ZNF792	0	1	0	zinc finger protein 792	GO:0006357 regulation of transcription by RNA polymerase II;GO:0006355 regulation of DNA-templated transcription;GO:2001141 regulation of RNA biosynthetic process		Transcription factors:Zinc-coordinating DNA-binding domains; Predicted intracellular proteins	Nuclear bodies;Nucleoplasm (Approved)				0.0	0.0	0.0	0.0	0.0	0.0	0.0	0.0	0.0	0.0	0.0	0.0	0.0	0.0	0.0	0.0	0.0	0.0	0.0	0.0
PAQR9	344838	symbol	H. sapiens	344838	H. sapiens	PAQR9	0	1	0	progestin and adipoQ receptor family member 9			Predicted intracellular proteins					0.0	0.0	0.0	0.0	0.0	0.0	0.0	0.0	0.0	0.0	0.0	0.0	0.0	0.0	0.0	0.0	0.0	0.0	0.0	0.0
YWHAG	7532	symbol	H. sapiens	7532	H. sapiens	YWHAG	0	1	0	tyrosine 3-monooxygenase/tryptophan 5-monooxygenase activation protein gamma	GO:1904262 negative regulation of TORC1 signaling;GO:0042149 cellular response to glucose starvation;GO:0032007 negative regulation of TOR signaling		Human disease related genes:Nervous system diseases:Epilepsy; Predicted intracellular proteins; Disease related genes	Cytosol (Approved)		(M199)PID P38 MK2 PATHWAY; (M182)PID IL3 PATHWAY; (M247)PID INSULIN GLUCOSE PATHWAY	(M5905)HALLMARK ADIPOGENESIS	0.0	0.0	1.0	0.0	0.0	0.0	0.0	0.0	1.0	0.0	1.0	1.0	1.0	0.0	1.0	1.0	0.0	0.0	0.0	0.0
IRF1	3659	symbol	H. sapiens	3659	H. sapiens	IRF1	0	1	0	interferon regulatory factor 1	GO:0034124 regulation of MyD88-dependent toll-like receptor signaling pathway;GO:0043374 CD8-positive, alpha-beta T cell differentiation;GO:0045590 negative regulation of regulatory T cell differentiation		Transcription factors:Helix-turn-helix domains; Cancer-related genes:Candidate cancer biomarkers; Disease related genes; Human disease related genes:Cancers:Cancers of the lung and pleura; Predicted intracellular proteins	Nucleoplasm (Approved); Additional: Cytosol		(M290)PID IL12 STAT4 PATHWAY; (M161)PID IFNG PATHWAY; (M183)PID IL6 7 PATHWAY	(M5897)HALLMARK IL6 JAK STAT3 SIGNALING; (M5911)HALLMARK INTERFERON ALPHA RESPONSE; (M5941)HALLMARK UV RESPONSE UP	0.0	0.0	0.0	0.0	0.0	0.0	0.0	0.0	0.0	0.0	1.0	1.0	0.0	1.0	0.0	0.0	0.0	0.0	0.0	0.0
EPHA2	1969	symbol	H. sapiens	1969	H. sapiens	EPHA2	0	1	0	EPH receptor A2	GO:0060034 notochord cell differentiation;GO:0060035 notochord cell development;GO:0014028 notochord formation	yes	Cancer-related genes:Candidate cancer biomarkers; Disease related genes; ENZYME proteins:Transferases; Cancer-related genes:Mutated cancer genes; RAS pathway related proteins; Enzymes; Human disease related genes:Nervous system diseases:Eye disease; Kinases:Tyr protein kinases; FDA approved drug targets:Small molecule drugs	Cell Junctions;Plasma membrane (Supported); Additional: Golgi apparatus;Nuclear speckles	Dasatinib; Phosphoaminophosphonic Acid-Adenylate Ester; Regorafenib; Fostamatinib	(M273)PID EPHA2 FWD PATHWAY; (M177)PID EPHA FWDPATHWAY; (M86)PID ARF6 PATHWAY	(M5934)HALLMARK XENOBIOTIC METABOLISM; (M5939)HALLMARK P53 PATHWAY	1.0	1.0	0.0	1.0	0.0	0.0	0.0	0.0	0.0	1.0	1.0	1.0	0.0	0.0	0.0	1.0	0.0	1.0	0.0	1.0
FXN	2395	symbol	H. sapiens	2395	H. sapiens	FXN	0	1	0	frataxin	GO:0010722 regulation of ferrochelatase activity;GO:0018282 metal incorporation into metallo-sulfur cluster;GO:0018283 iron incorporation into metallo-sulfur cluster		Potential drug targets; Human disease related genes:Nervous system diseases:Neurodegenerative diseases; Disease related genes; Predicted intracellular proteins; ENZYME proteins:Oxidoreductases; Enzymes; Transporters	Mitochondria (Supported); Additional: Cytosol	Iron; Ferrous gluconate; Ferrous succinate; Ferrous ascorbate; Ferrous fumarate; Ferrous glycine sulfate	(M44)PID HIF2PATHWAY	(M5936)HALLMARK OXIDATIVE PHOSPHORYLATION	0.0	0.0	0.0	0.0	0.0	0.0	0.0	0.0	0.0	0.0	0.0	0.0	0.0	0.0	0.0	0.0	0.0	0.0	0.0	0.0
LASP1	3927	symbol	H. sapiens	3927	H. sapiens	LASP1	0	1	0	LIM and SH3 protein 1	GO:0034220 monoatomic ion transmembrane transport;GO:0006811 monoatomic ion transport;GO:0055085 transmembrane transport		Cancer-related genes; Predicted intracellular proteins	Cytosol;Plasma membrane (Supported); Additional: Focal adhesion sites				0.0	0.0	0.0	0.0	0.0	0.0	0.0	0.0	0.0	0.0	0.0	0.0	0.0	0.0	0.0	0.0	0.0	0.0	0.0	0.0
SLC25A29	123096	symbol	H. sapiens	123096	H. sapiens	SLC25A29	0	1	0	solute carrier family 25 member 29	GO:1990575 mitochondrial L-ornithine transmembrane transport;GO:0089709 L-histidine transmembrane transport;GO:1903352 L-ornithine transmembrane transport		Transporters:Electrochemical Potential-driven transporters; Predicted intracellular proteins		Levocarnitine			0.0	0.0	0.0	0.0	0.0	0.0	0.0	0.0	0.0	0.0	0.0	0.0	0.0	0.0	0.0	0.0	0.0	0.0	0.0	0.0
C11orf1	64776	gene_synonym	H. sapiens	64776	H. sapiens	CFAP68	0	1	0	cilia and flagella associated protein 68	GO:0008150 biological_process		Predicted intracellular proteins	Nucleoplasm (Enhanced)				0.0	0.0	0.0	0.0	0.0	0.0	0.0	0.0	0.0	0.0	0.0	0.0	0.0	0.0	0.0	0.0	0.0	0.0	0.0	0.0
CYP1B1	1545	symbol	H. sapiens	1545	H. sapiens	CYP1B1	0	1	0	cytochrome P450 family 1 subfamily B member 1	GO:0071387 cellular response to cortisol stimulus;GO:0002930 trabecular meshwork development;GO:0071603 endothelial cell-cell adhesion		Potential drug targets; Disease related genes; Predicted intracellular proteins; Human disease related genes:Congenital malformations:Congenital malformations of eye; Enzymes; ENZYME proteins:Oxidoreductases; ENZYME proteins:Lyases	Mitochondria (Uncertain)	Genistein; 2-Methoxyestradiol; Naringenin; Quercetin; beta-Naphthoflavone; Flavone; Cannabidiol; Nabiximols			1.0	1.0	1.0	0.0	0.0	0.0	0.0	0.0	0.0	0.0	0.0	0.0	1.0	0.0	0.0	0.0	1.0	0.0	0.0	0.0
RMI1	80010	symbol	H. sapiens	80010	H. sapiens	RMI1	0	1	0	RecQ mediated genome instability 1	GO:0002023 reduction of food intake in response to dietary excess;GO:0071139 resolution of recombination intermediates;GO:0000712 resolution of meiotic recombination intermediates		Predicted intracellular proteins	Nuclear bodies;Nucleoplasm (Supported)		(M1)PID FANCONI PATHWAY		1.0	0.0	0.0	0.0	0.0	0.0	0.0	0.0	1.0	0.0	1.0	0.0	0.0	0.0	1.0	0.0	0.0	0.0	0.0	0.0
CCDC151	115948	gene_synonym	H. sapiens	115948	H. sapiens	ODAD3	0	1	0	outer dynein arm docking complex subunit 3	GO:0060287 epithelial cilium movement involved in determination of left/right asymmetry;GO:0090660 cerebrospinal fluid circulation;GO:0036158 outer dynein arm assembly		Human disease related genes:Respiratory diseases:Tracheobronchial diseases; Predicted intracellular proteins; Disease related genes					0.0	0.0	0.0	0.0	0.0	0.0	0.0	0.0	0.0	0.0	0.0	0.0	0.0	0.0	0.0	0.0	0.0	1.0	0.0	0.0
S100A13	6284	symbol	H. sapiens	6284	H. sapiens	S100A13	0	1	0	S100 calcium binding protein A13	GO:0032730 positive regulation of interleukin-1 alpha production;GO:0032650 regulation of interleukin-1 alpha production;GO:0002279 mast cell activation involved in immune response		Predicted intracellular proteins; Predicted secreted proteins	Cytosol;Plasma membrane (Approved); Additional: Nucleoli;Nucleoplasm	Olopatadine; Amlexanox; Calcium chloride; Calcium; Calcium citrate; Calcium Phosphate; Calcium phosphate dihydrate	(M5883)NABA SECRETED FACTORS; (M5885)NABA MATRISOME ASSOCIATED; (M5889)NABA MATRISOME	(M5946)HALLMARK COAGULATION; (M5921)HALLMARK COMPLEMENT	0.0	0.0	0.0	0.0	0.0	0.0	0.0	0.0	0.0	0.0	0.0	0.0	0.0	0.0	0.0	0.0	0.0	0.0	0.0	0.0
SMIM12	113444	symbol	H. sapiens	113444	H. sapiens	SMIM12	0	1	0	small integral membrane protein 12				Mitochondria (Approved)				0.0	0.0	0.0	0.0	0.0	0.0	0.0	0.0	0.0	0.0	0.0	0.0	0.0	0.0	0.0	0.0	0.0	0.0	0.0	0.0
NEMP1	23306	symbol	H. sapiens	23306	H. sapiens	NEMP1	0	1	0	nuclear envelope integral membrane protein 1	GO:0071763 nuclear membrane organization;GO:0006998 nuclear envelope organization;GO:0006997 nucleus organization		Transporters	Nucleoplasm (Approved)				0.0	0.0	0.0	0.0	0.0	0.0	0.0	0.0	0.0	0.0	0.0	0.0	0.0	0.0	0.0	0.0	0.0	0.0	0.0	0.0
FNDC5	252995	symbol	H. sapiens	252995	H. sapiens	FNDC5	0	1	0	fibronectin type III domain containing 5	GO:0090336 positive regulation of brown fat cell differentiation;GO:0090335 regulation of brown fat cell differentiation;GO:0014850 response to muscle activity							0.0	0.0	0.0	0.0	0.0	0.0	0.0	0.0	0.0	0.0	0.0	0.0	0.0	0.0	0.0	0.0	0.0	0.0	0.0	0.0
EIF1AX	1964	symbol	H. sapiens	1964	H. sapiens	EIF1AX	0	1	0	eukaryotic translation initiation factor 1A X-linked	GO:0042255 ribosome assembly;GO:0006413 translational initiation;GO:0042254 ribosome biogenesis		Predicted intracellular proteins	Cytosol (Approved)			(M5926)HALLMARK MYC TARGETS V1	0.0	0.0	0.0	0.0	0.0	0.0	0.0	0.0	0.0	0.0	0.0	0.0	0.0	0.0	0.0	0.0	0.0	0.0	0.0	0.0
UBAP2	55833	symbol	H. sapiens	55833	H. sapiens	UBAP2	0	1	0	ubiquitin associated protein 2	GO:0010468 regulation of gene expression;GO:0010556 regulation of macromolecule biosynthetic process;GO:0031326 regulation of cellular biosynthetic process		Predicted intracellular proteins; Disease related genes	Cytosol (Approved)				0.0	0.0	0.0	0.0	0.0	0.0	0.0	0.0	0.0	0.0	0.0	0.0	0.0	0.0	0.0	0.0	0.0	0.0	0.0	0.0
PDSS2	57107	symbol	H. sapiens	57107	H. sapiens	PDSS2	0	1	0	decaprenyl diphosphate synthase subunit 2	GO:0006744 ubiquinone biosynthetic process;GO:1901663 quinone biosynthetic process;GO:0006743 ubiquinone metabolic process		Potential drug targets; Human disease related genes:Nervous system diseases:Neurodegenerative diseases; Disease related genes; ENZYME proteins:Transferases; Cancer-related genes:Mutated cancer genes; Predicted intracellular proteins; Enzymes	Cytosol (Supported)				0.0	0.0	0.0	0.0	0.0	0.0	0.0	0.0	0.0	0.0	0.0	0.0	0.0	0.0	0.0	0.0	0.0	0.0	0.0	0.0
CTNNA1	1495	symbol	H. sapiens	1495	H. sapiens	CTNNA1	0	1	0	catenin alpha 1	GO:2001045 negative regulation of integrin-mediated signaling pathway;GO:0071681 cellular response to indole-3-methanol;GO:0071680 response to indole-3-methanol		Predicted intracellular proteins; Human disease related genes:Nervous system diseases:Eye disease; Disease related genes	Cell Junctions;Plasma membrane (Supported)		(M184)PID ECADHERIN KERATINOCYTE PATHWAY; (M72)PID NECTIN PATHWAY; (M266)PID NCADHERIN PATHWAY	(M5915)HALLMARK APICAL JUNCTION	0.0	1.0	1.0	1.0	0.0	0.0	0.0	0.0	0.0	0.0	0.0	1.0	0.0	0.0	0.0	0.0	0.0	0.0	0.0	0.0
ATRN	8455	symbol	H. sapiens	8455	H. sapiens	ATRN	0	1	0	attractin	GO:0040014 regulation of multicellular organism growth;GO:0021549 cerebellum development;GO:0043473 pigmentation		Predicted secreted proteins	Cytosol (Approved)			(M5942)HALLMARK UV RESPONSE DN	0.0	0.0	0.0	0.0	0.0	0.0	0.0	0.0	0.0	0.0	0.0	0.0	0.0	0.0	0.0	0.0	0.0	0.0	0.0	0.0
NUP43	348995	symbol	H. sapiens	348995	H. sapiens	NUP43	0	1	0	nucleoporin 43	GO:0051028 mRNA transport;GO:0050657 nucleic acid transport;GO:0050658 RNA transport		Transporters:Transporter channels and pores; Predicted intracellular proteins	Nuclear speckles;Nucleoplasm (Approved); Additional: Cytosol				0.0	0.0	0.0	0.0	1.0	0.0	0.0	0.0	1.0	0.0	1.0	0.0	0.0	0.0	0.0	0.0	0.0	0.0	1.0	0.0
SUMO2	6613	symbol	H. sapiens	6613	H. sapiens	SUMO2	0	1	0	small ubiquitin like modifier 2	GO:0016925 protein sumoylation;GO:0032436 positive regulation of proteasomal ubiquitin-dependent protein catabolic process;GO:2000060 positive regulation of ubiquitin-dependent protein catabolic process		Predicted intracellular proteins	Nuclear bodies;Nucleoplasm (Approved)		(M115)PID REG GR PATHWAY		0.0	0.0	0.0	0.0	0.0	0.0	1.0	0.0	0.0	1.0	0.0	1.0	0.0	0.0	0.0	0.0	0.0	0.0	0.0	1.0
PPP1R16A	84988	symbol	H. sapiens	84988	H. sapiens	PPP1R16A	0	1	0	protein phosphatase 1 regulatory subunit 16A			Predicted intracellular proteins	Plasma membrane (Approved)				0.0	0.0	0.0	0.0	0.0	0.0	0.0	0.0	0.0	0.0	0.0	0.0	0.0	0.0	0.0	0.0	0.0	0.0	0.0	0.0
BCL2L12	83596	symbol	H. sapiens	83596	H. sapiens	BCL2L12	0	1	0	BCL2 like 12	GO:1990001 inhibition of cysteine-type endopeptidase activity involved in apoptotic process;GO:0097340 inhibition of cysteine-type endopeptidase activity;GO:0097341 zymogen inhibition		Predicted intracellular proteins	Vesicles (Approved); Additional: Plasma membrane				0.0	0.0	0.0	0.0	0.0	0.0	0.0	0.0	0.0	1.0	0.0	0.0	1.0	0.0	0.0	0.0	0.0	0.0	0.0	0.0
SLC20A2	6575	symbol	H. sapiens	6575	H. sapiens	SLC20A2	0	1	0	solute carrier family 20 member 2	GO:0035435 phosphate ion transmembrane transport;GO:0006817 phosphate ion transport;GO:0030501 positive regulation of bone mineralization		Transporters:Electrochemical Potential-driven transporters; Human disease related genes:Nervous system diseases:Neurodegenerative diseases; Potential drug targets; Disease related genes					0.0	0.0	0.0	0.0	0.0	0.0	0.0	0.0	0.0	0.0	1.0	0.0	0.0	0.0	0.0	0.0	0.0	0.0	0.0	0.0
MMP15	4324	symbol	H. sapiens	4324	H. sapiens	MMP15	0	1	0	matrix metallopeptidase 15	GO:0030574 collagen catabolic process;GO:0035987 endodermal cell differentiation;GO:0022617 extracellular matrix disassembly		Cancer-related genes:Candidate cancer biomarkers; Predicted intracellular proteins; Peptidases:Metallopeptidases; Enzymes	Cytosol;Plasma membrane (Approved); Additional: Nucleoplasm	Marimastat	(M3468)NABA ECM REGULATORS; (M5885)NABA MATRISOME ASSOCIATED; (M5889)NABA MATRISOME	(M5946)HALLMARK COAGULATION; (M5921)HALLMARK COMPLEMENT	0.0	0.0	0.0	0.0	0.0	0.0	0.0	0.0	0.0	0.0	0.0	0.0	0.0	0.0	0.0	0.0	0.0	0.0	0.0	0.0
C10orf76	79591	gene_synonym	H. sapiens	79591	H. sapiens	ARMH3	0	1	0	armadillo like helical domain containing 3	GO:1903358 regulation of Golgi organization;GO:0033043 regulation of organelle organization;GO:0051128 regulation of cellular component organization		Predicted intracellular proteins	Vesicles (Approved)				0.0	0.0	0.0	0.0	0.0	0.0	0.0	0.0	0.0	0.0	0.0	0.0	0.0	0.0	0.0	0.0	0.0	0.0	0.0	0.0
MAPK8	5599	symbol	H. sapiens	5599	H. sapiens	MAPK8	0	1	0	mitogen-activated protein kinase 8	GO:0007258 JUN phosphorylation;GO:1902595 regulation of DNA replication origin binding;GO:1900739 regulation of protein insertion into mitochondrial membrane involved in apoptotic signaling pathway	yes	Cancer-related genes:Candidate cancer biomarkers; Kinases:CMGC Ser/Thr protein kinases; ENZYME proteins:Transferases; RAS pathway related proteins; Predicted intracellular proteins; Enzymes		Tamoxifen; Pyrazolanthrone; 6-CHLORO-9-HYDROXY-1,3-DIMETHYL-1,9-DIHYDRO-4H-PYRAZOLO[3,4-B]QUINOLIN-4-ONE; 2-({2-[(3-HYDROXYPHENYL)AMINO]PYRIMIDIN-4-YL}AMINO)BENZAMIDE; N-(4-AMINO-5-CYANO-6-ETHOXYPYRIDIN-2-YL)-2-(4-BROMO-2,5-DIMETHOXYPHENYL)ACETAMIDE; 5-CYANO-N-(2,5-DIMETHOXYBENZYL)-6-ETHOXYPYRIDINE-2-CARBOXAMIDE; 2-fluoro-6-{[2-({2-methoxy-4-[(methylsulfonyl)methyl]phenyl}amino)-7H-pyrrolo[2,3-d]…	(M190)PID TCR JNK PATHWAY; (M268)PID S1P S1P2 PATHWAY; (M69)PID REELIN PATHWAY	(M5923)HALLMARK PI3K AKT MTOR SIGNALING	0.0	0.0	0.0	1.0	0.0	1.0	0.0	0.0	0.0	0.0	1.0	1.0	1.0	0.0	0.0	0.0	0.0	0.0	1.0	1.0
ATG5	9474	symbol	H. sapiens	9474	H. sapiens	ATG5	0	1	0	autophagy related 5	GO:1904971 regulation of viral translation;GO:1904973 positive regulation of viral translation;GO:1904093 negative regulation of autophagic cell death		Potential drug targets; Human disease related genes:Nervous system diseases:Neurodegenerative diseases; Disease related genes; Predicted intracellular proteins; Transporters	Centrosome (Approved)				0.0	0.0	0.0	0.0	0.0	1.0	1.0	1.0	0.0	0.0	0.0	1.0	1.0	1.0	0.0	0.0	0.0	1.0	0.0	0.0
KBTBD7	84078	symbol	H. sapiens	84078	H. sapiens	KBTBD7	0	1	0	kelch repeat and BTB domain containing 7	GO:0035020 regulation of Rac protein signal transduction;GO:0070936 protein K48-linked ubiquitination;GO:0046578 regulation of Ras protein signal transduction		Predicted intracellular proteins					0.0	0.0	0.0	0.0	0.0	0.0	1.0	0.0	0.0	0.0	1.0	0.0	0.0	0.0	0.0	0.0	0.0	0.0	0.0	0.0
IFI44L	10964	symbol	H. sapiens	10964	H. sapiens	IFI44L	0	1	0	interferon induced protein 44 like	GO:0051607 defense response to virus;GO:0140546 defense response to symbiont;GO:0009615 response to virus		Predicted intracellular proteins	Nucleoplasm (Approved)			(M5911)HALLMARK INTERFERON ALPHA RESPONSE; (M5913)HALLMARK INTERFERON GAMMA RESPONSE; (M5956)HALLMARK KRAS SIGNALING DN	0.0	0.0	0.0	0.0	0.0	0.0	0.0	0.0	0.0	0.0	0.0	0.0	0.0	0.0	0.0	0.0	0.0	0.0	0.0	0.0
BYSL	705	symbol	H. sapiens	705	H. sapiens	BYSL	0	1	0	bystin like	GO:1904749 regulation of protein localization to nucleolus;GO:0001829 trophectodermal cell differentiation;GO:0000462 maturation of SSU-rRNA from tricistronic rRNA transcript (SSU-rRNA, 5.8S rRNA, LSU-rRNA)		Predicted intracellular proteins	Mitotic chromosome;Nucleoli;Nucleoli rim (Enhanced); Additional: Nucleoplasm			(M5928)HALLMARK MYC TARGETS V2	0.0	0.0	0.0	0.0	1.0	0.0	0.0	0.0	0.0	0.0	0.0	0.0	0.0	0.0	0.0	0.0	0.0	0.0	0.0	0.0
SLC39A6	25800	symbol	H. sapiens	25800	H. sapiens	SLC39A6	0	1	0	solute carrier family 39 member 6	GO:0071578 zinc ion import across plasma membrane;GO:0071577 zinc ion transmembrane transport;GO:0006829 zinc ion transport		Transporters:Electrochemical Potential-driven transporters	Cytosol (Uncertain); Additional: Nucleoplasm;Plasma membrane			(M5906)HALLMARK ESTROGEN RESPONSE EARLY	0.0	0.0	0.0	0.0	0.0	0.0	0.0	0.0	0.0	0.0	0.0	0.0	0.0	0.0	0.0	0.0	0.0	0.0	0.0	0.0
TPK1	27010	symbol	H. sapiens	27010	H. sapiens	TPK1	0	1	0	thiamin pyrophosphokinase 1	GO:0006772 thiamine metabolic process;GO:0009229 thiamine diphosphate biosynthetic process;GO:0042357 thiamine diphosphate metabolic process	yes	Disease related genes; ENZYME proteins:Transferases; Predicted intracellular proteins; Enzymes; Human disease related genes:Congenital disorders of metabolism:Congenital disorders of cofactor/vitamin metabolism; FDA approved drug targets:Small molecule drugs	Vesicles (Approved)	Thiamine; Pyrithiamine Pyrophosphate			0.0	0.0	0.0	0.0	0.0	0.0	0.0	0.0	0.0	0.0	0.0	0.0	0.0	0.0	0.0	0.0	0.0	0.0	0.0	1.0
AAED1	195827	gene_synonym	H. sapiens	195827	H. sapiens	PRXL2C	0	1	0	peroxiredoxin like 2C	GO:0045821 positive regulation of glycolytic process;GO:0006110 regulation of glycolytic process;GO:0043470 regulation of carbohydrate catabolic process		Predicted intracellular proteins					0.0	0.0	0.0	0.0	0.0	1.0	0.0	0.0	0.0	0.0	0.0	0.0	0.0	0.0	0.0	0.0	0.0	0.0	0.0	0.0
MXD4	10608	symbol	H. sapiens	10608	H. sapiens	MXD4	0	1	0	MAX dimerization protein 4	GO:0000122 negative regulation of transcription by RNA polymerase II;GO:0045892 negative regulation of DNA-templated transcription;GO:1902679 negative regulation of RNA biosynthetic process		Predicted intracellular proteins; Transcription factors:Basic domains	Cytosol (Supported)		(M254)PID MYC REPRESS PATHWAY	(M5939)HALLMARK P53 PATHWAY	0.0	0.0	0.0	0.0	0.0	0.0	0.0	0.0	0.0	0.0	0.0	1.0	0.0	0.0	0.0	0.0	0.0	0.0	0.0	0.0
TSPAN12	23554	symbol	H. sapiens	23554	H. sapiens	TSPAN12	0	1	0	tetraspanin 12	GO:0110135 Norrin signaling pathway;GO:0010842 retina layer formation;GO:0035633 maintenance of blood-brain barrier		Potential drug targets; Human disease related genes:Nervous system diseases:Eye disease; Disease related genes; Transporters:Accessory Factors Involved in Transport	Microtubules (Approved); Additional: Vesicles				0.0	0.0	0.0	0.0	0.0	0.0	0.0	0.0	0.0	0.0	0.0	0.0	0.0	0.0	0.0	0.0	0.0	0.0	0.0	0.0
PCLAF	9768	symbol	H. sapiens	9768	H. sapiens	PCLAF	0	1	0	PCNA clamp associated factor	GO:0019985 translesion synthesis;GO:0006301 postreplication repair;GO:0000731 DNA synthesis involved in DNA repair		Predicted intracellular proteins	Centrosome (Supported)				1.0	0.0	0.0	0.0	0.0	0.0	0.0	0.0	0.0	0.0	0.0	0.0	0.0	0.0	0.0	0.0	0.0	0.0	0.0	0.0
ACTL6A	86	symbol	H. sapiens	86	H. sapiens	ACTL6A	0	1	0	actin like 6A	GO:0043967 histone H4 acetylation;GO:1904507 positive regulation of telomere maintenance in response to DNA damage;GO:0060382 regulation of DNA strand elongation		Predicted intracellular proteins; Disease related genes	Nucleoplasm (Enhanced); Additional: Cytosol		(M139)PID MYC PATHWAY; (M66)PID MYC ACTIV PATHWAY		1.0	0.0	0.0	0.0	0.0	0.0	0.0	1.0	0.0	0.0	1.0	0.0	0.0	0.0	0.0	0.0	1.0	0.0	0.0	1.0
NPIPB13	613037	symbol	H. sapiens	613037	H. sapiens	NPIPB13	0	1	0	nuclear pore complex interacting protein family, member B13			Predicted intracellular proteins	Nucleoplasm (Approved)				0.0	0.0	0.0	0.0	0.0	0.0	0.0	0.0	0.0	0.0	0.0	0.0	0.0	0.0	0.0	0.0	0.0	0.0	0.0	0.0
ACP6	51205	symbol	H. sapiens	51205	H. sapiens	ACP6	0	1	0	acid phosphatase 6, lysophosphatidic	GO:2001311 lysobisphosphatidic acid metabolic process;GO:0052646 alditol phosphate metabolic process;GO:0006654 phosphatidic acid biosynthetic process		Predicted intracellular proteins; ENZYME proteins:Hydrolases; Enzymes					0.0	0.0	0.0	0.0	0.0	0.0	0.0	0.0	0.0	0.0	0.0	0.0	0.0	0.0	0.0	0.0	0.0	0.0	0.0	0.0
TUBB	203068	symbol	H. sapiens	203068	H. sapiens	TUBB	0	1	0	tubulin beta class I	GO:0071895 odontoblast differentiation;GO:0060563 neuroepithelial cell differentiation;GO:0042267 natural killer cell mediated cytotoxicity		Disease related genes; Human disease related genes:Congenital malformations:Congenital malformations of the nervous system; Predicted intracellular proteins; Human disease related genes:Congenital malformations:Congenital malformations of skin; FDA approved drug targets:Small molecule drugs	Microtubules (Supported); Additional: Cytokinetic bridge;Mitotic spindle	Vinorelbine; Vincristine; Vinblastine; Podofilox; Colchicine; Epothilone D; Patupilone; CYT997; CA4P; ZEN-012; Copper; Artenimol; Vinflunine; Depatuxizumab mafodotin; Milataxel; Colchiceine		(M5925)HALLMARK E2F TARGETS	0.0	0.0	0.0	0.0	0.0	0.0	0.0	0.0	1.0	0.0	0.0	0.0	0.0	0.0	0.0	0.0	0.0	0.0	0.0	0.0
GAD1	2571	symbol	H. sapiens	2571	H. sapiens	GAD1	0	1	0	glutamate decarboxylase 1	GO:0018352 protein-pyridoxal-5-phosphate linkage;GO:0006540 glutamate decarboxylation to succinate;GO:0009449 gamma-aminobutyric acid biosynthetic process		Potential drug targets; Disease related genes; Human disease related genes:Nervous system diseases:Other nervous and sensory system diseases; Predicted intracellular proteins; Enzymes; Human disease related genes:Nervous system diseases:Epilepsy; ENZYME proteins:Lyases	Cytosol;Plasma membrane;Vesicles (Approved)	Pyridoxal phosphate; Glutamic acid		(M5951)HALLMARK SPERMATOGENESIS; (M5934)HALLMARK XENOBIOTIC METABOLISM	0.0	0.0	0.0	0.0	0.0	0.0	0.0	0.0	0.0	0.0	0.0	0.0	0.0	0.0	0.0	0.0	0.0	0.0	0.0	0.0
SEPTIN2	4735	symbol	H. sapiens	4735	H. sapiens	SEPTIN2	0	1	0	septin 2	GO:0007224 smoothened signaling pathway;GO:0061640 cytoskeleton-dependent cytokinesis;GO:0000910 cytokinesis		Cancer-related genes:Candidate cancer biomarkers; Predicted intracellular proteins	Actin filaments (Supported); Additional: Cytokinetic bridge;Nucleoplasm;Plasma membrane		(M81)PID CDC42 PATHWAY		0.0	0.0	0.0	0.0	0.0	0.0	0.0	0.0	1.0	0.0	0.0	1.0	0.0	0.0	0.0	0.0	0.0	0.0	0.0	0.0
NCBP2	22916	symbol	H. sapiens	22916	H. sapiens	NCBP2	0	1	0	nuclear cap binding protein subunit 2	GO:0006408 snRNA export from nucleus;GO:0046833 positive regulation of RNA export from nucleus;GO:0032241 positive regulation of nucleobase-containing compound transport		Predicted intracellular proteins; Transporters	Nucleoplasm (Enhanced)			(M5898)HALLMARK DNA REPAIR; (M5926)HALLMARK MYC TARGETS V1	0.0	0.0	0.0	0.0	1.0	0.0	0.0	0.0	0.0	0.0	1.0	1.0	0.0	1.0	0.0	0.0	0.0	0.0	0.0	0.0
CDC14B	8555	symbol	H. sapiens	8555	H. sapiens	CDC14B	0	1	0	cell division cycle 14B	GO:1904668 positive regulation of ubiquitin protein ligase activity;GO:1904666 regulation of ubiquitin protein ligase activity;GO:0007096 regulation of exit from mitosis		Predicted intracellular proteins; ENZYME proteins:Hydrolases; Enzymes	Nucleoplasm (Supported)		(M129)PID PLK1 PATHWAY	(M5908)HALLMARK ANDROGEN RESPONSE	1.0	0.0	0.0	0.0	0.0	0.0	0.0	0.0	0.0	0.0	1.0	0.0	0.0	0.0	0.0	1.0	0.0	0.0	0.0	0.0
MRRF	92399	symbol	H. sapiens	92399	H. sapiens	MRRF	0	1	0	mitochondrial ribosome recycling factor	GO:0032790 ribosome disassembly;GO:1903008 organelle disassembly;GO:0022411 cellular component disassembly		Predicted intracellular proteins	Cytokinetic bridge;Microtubules (Approved)				0.0	0.0	0.0	0.0	0.0	0.0	0.0	0.0	0.0	0.0	0.0	0.0	0.0	0.0	0.0	0.0	0.0	0.0	0.0	0.0
TMEM177	80775	symbol	H. sapiens	80775	H. sapiens	TMEM177	0	1	0	transmembrane protein 177			Predicted intracellular proteins	Nucleoli fibrillar center;Nucleoplasm (Approved)				0.0	0.0	0.0	0.0	0.0	0.0	0.0	0.0	0.0	0.0	0.0	0.0	0.0	0.0	0.0	0.0	0.0	0.0	0.0	0.0
RAD1	5810	symbol	H. sapiens	5810	H. sapiens	RAD1	0	1	0	RAD1 checkpoint DNA exonuclease	GO:0051598 meiotic recombination checkpoint signaling;GO:0033313 meiotic cell cycle checkpoint signaling;GO:0045835 negative regulation of meiotic nuclear division		Predicted intracellular proteins; ENZYME proteins:Hydrolases; Enzymes	Nucleoplasm;Vesicles (Approved)		(M46)PID ATR PATHWAY; (M1)PID FANCONI PATHWAY; (M105)PID TELOMERASE PATHWAY	(M5925)HALLMARK E2F TARGETS	1.0	0.0	0.0	0.0	0.0	0.0	0.0	0.0	1.0	0.0	1.0	0.0	0.0	0.0	1.0	0.0	0.0	0.0	0.0	0.0
RGMA	56963	symbol	H. sapiens	56963	H. sapiens	RGMA	0	1	0	repulsive guidance molecule BMP co-receptor a	GO:0048671 negative regulation of collateral sprouting;GO:0048681 negative regulation of axon regeneration;GO:0070571 negative regulation of neuron projection regeneration		Predicted intracellular proteins; Predicted secreted proteins	Nucleoplasm (Approved); Additional: Cytosol		(M181)PID BMP PATHWAY		0.0	0.0	0.0	0.0	0.0	1.0	0.0	0.0	0.0	1.0	1.0	1.0	0.0	0.0	0.0	0.0	1.0	1.0	0.0	0.0
MICB	4277	symbol	H. sapiens	4277	H. sapiens	MICB	0	1	0	MHC class I polypeptide-related sequence B	GO:0050689 negative regulation of defense response to virus by host;GO:0002486 antigen processing and presentation of endogenous peptide antigen via MHC class I via ER pathway, TAP-independent;GO:0002476 antigen processing and presentation of endogenous peptide antigen via MHC class Ib		Disease related genes	Golgi apparatus;Plasma membrane (Approved); Additional: Nucleoplasm			(M5906)HALLMARK ESTROGEN RESPONSE EARLY; (M5907)HALLMARK ESTROGEN RESPONSE LATE	0.0	0.0	0.0	0.0	0.0	0.0	1.0	0.0	0.0	0.0	0.0	1.0	0.0	0.0	0.0	0.0	0.0	0.0	0.0	0.0
EPB41L4B	54566	symbol	H. sapiens	54566	H. sapiens	EPB41L4B	0	1	0	erythrocyte membrane protein band 4.1 like 4B	GO:0051549 positive regulation of keratinocyte migration;GO:0051547 regulation of keratinocyte migration;GO:0031032 actomyosin structure organization		Predicted intracellular proteins	Cytosol;Plasma membrane (Approved)				0.0	0.0	0.0	0.0	0.0	0.0	0.0	0.0	0.0	0.0	0.0	0.0	0.0	0.0	0.0	0.0	0.0	0.0	0.0	0.0
LIMA1	51474	symbol	H. sapiens	51474	H. sapiens	LIMA1	0	1	0	LIM domain and actin binding 1	GO:0030299 intestinal cholesterol absorption;GO:0098856 intestinal lipid absorption;GO:0044241 lipid digestion		Predicted intracellular proteins	Actin filaments;Plasma membrane (Enhanced); Additional: Cytosol;Focal adhesion sites		(M232)PID ECADHERIN STABILIZATION PATHWAY	(M5915)HALLMARK APICAL JUNCTION	0.0	0.0	0.0	0.0	0.0	0.0	0.0	0.0	0.0	0.0	0.0	0.0	0.0	0.0	0.0	0.0	0.0	0.0	0.0	0.0
DMBX1	127343	symbol	H. sapiens	127343	H. sapiens	DMBX1	0	1	0	diencephalon/mesencephalon homeobox 1	GO:0008343 adult feeding behavior;GO:0008344 adult locomotory behavior;GO:0007631 feeding behavior		Transcription factors:Helix-turn-helix domains; Predicted intracellular proteins					0.0	0.0	0.0	0.0	0.0	0.0	0.0	0.0	0.0	0.0	0.0	0.0	0.0	0.0	0.0	0.0	0.0	0.0	0.0	0.0
GSE1	23199	symbol	H. sapiens	23199	H. sapiens	GSE1	0	1	0	Gse1 coiled-coil protein			Predicted intracellular proteins	Mitochondria (Approved); Additional: Nucleoplasm				0.0	0.0	0.0	0.0	0.0	0.0	0.0	0.0	0.0	0.0	0.0	0.0	0.0	0.0	0.0	0.0	0.0	0.0	0.0	0.0
PSMF1	9491	symbol	H. sapiens	9491	H. sapiens	PSMF1	0	1	0	proteasome inhibitor subunit 1	GO:1901799 negative regulation of proteasomal protein catabolic process;GO:1903051 negative regulation of proteolysis involved in protein catabolic process;GO:0042177 negative regulation of protein catabolic process		Predicted intracellular proteins	Cytosol (Enhanced)				0.0	0.0	0.0	0.0	1.0	0.0	1.0	0.0	1.0	1.0	1.0	0.0	0.0	0.0	0.0	0.0	0.0	0.0	1.0	0.0
HPS6	79803	symbol	H. sapiens	79803	H. sapiens	HPS6	0	1	0	HPS6 biogenesis of lysosomal organelles complex 2 subunit 3	GO:1903232 melanosome assembly;GO:0060155 platelet dense granule organization;GO:0032438 melanosome organization		Human disease related genes:Congenital disorders of metabolism:Congenital disorders of amino acid metabolism; Predicted intracellular proteins; Disease related genes					0.0	0.0	0.0	0.0	0.0	0.0	0.0	0.0	0.0	0.0	0.0	0.0	0.0	0.0	0.0	0.0	0.0	0.0	0.0	0.0
EFR3B	22979	symbol	H. sapiens	22979	H. sapiens	EFR3B	0	1	0	EFR3 homolog B	GO:0046854 phosphatidylinositol phosphate biosynthetic process;GO:0006661 phosphatidylinositol biosynthetic process;GO:0046488 phosphatidylinositol metabolic process		Predicted intracellular proteins	Plasma membrane (Supported); Additional: Actin filaments;Cytosol				0.0	0.0	0.0	0.0	0.0	0.0	0.0	0.0	0.0	0.0	0.0	0.0	0.0	0.0	0.0	0.0	0.0	0.0	0.0	0.0
SHROOM3	57619	symbol	H. sapiens	57619	H. sapiens	SHROOM3	0	1	0	shroom family member 3	GO:0043476 pigment accumulation;GO:0043482 cellular pigment accumulation;GO:0045176 apical protein localization		Predicted intracellular proteins					0.0	0.0	0.0	0.0	0.0	0.0	0.0	0.0	0.0	0.0	0.0	0.0	0.0	0.0	0.0	0.0	0.0	0.0	0.0	0.0
DMKN	93099	symbol	H. sapiens	93099	H. sapiens	DMKN	0	1	0	dermokine	GO:1903575 cornified envelope assembly;GO:0071709 membrane assembly;GO:0044091 membrane biogenesis		Predicted intracellular proteins; Predicted secreted proteins	Cytosol;Nucleoplasm (Approved)				0.0	0.0	0.0	0.0	0.0	0.0	0.0	0.0	0.0	0.0	0.0	0.0	0.0	0.0	0.0	0.0	0.0	0.0	0.0	0.0
SSBP4	170463	symbol	H. sapiens	170463	H. sapiens	SSBP4	0	1	0	single stranded DNA binding protein 4	GO:0045944 positive regulation of transcription by RNA polymerase II;GO:0045893 positive regulation of DNA-templated transcription;GO:1902680 positive regulation of RNA biosynthetic process		Predicted intracellular proteins	Nucleoplasm (Approved)				0.0	0.0	0.0	0.0	0.0	0.0	0.0	0.0	0.0	0.0	0.0	0.0	0.0	0.0	0.0	0.0	0.0	0.0	0.0	0.0
RPRD1A	55197	symbol	H. sapiens	55197	H. sapiens	RPRD1A	0	1	0	regulation of nuclear pre-mRNA domain containing 1A	GO:0001109 promoter clearance during DNA-templated transcription;GO:0001111 RNA polymerase II promoter clearance;GO:0031124 mRNA 3'-end processing		Predicted intracellular proteins	Golgi apparatus;Nucleoplasm (Supported)				0.0	0.0	0.0	0.0	1.0	0.0	0.0	0.0	0.0	0.0	0.0	0.0	0.0	1.0	0.0	0.0	0.0	0.0	0.0	0.0
CD59	966	symbol	H. sapiens	966	H. sapiens	CD59	0	1	0	CD59 molecule (CD59 blood group)	GO:0001971 negative regulation of activation of membrane attack complex;GO:0001969 regulation of activation of membrane attack complex;GO:1903659 regulation of complement-dependent cytotoxicity		Cancer-related genes:Candidate cancer biomarkers; Disease related genes; Predicted intracellular proteins; CD markers; Human disease related genes:Immune system diseases:Primary immunodeficiency	Golgi apparatus;Vesicles (Uncertain)			(M5921)HALLMARK COMPLEMENT; (M5930)HALLMARK EPITHELIAL MESENCHYMAL TRANSITION	0.0	0.0	0.0	0.0	0.0	0.0	0.0	0.0	0.0	0.0	0.0	0.0	0.0	0.0	0.0	0.0	0.0	0.0	0.0	0.0
RPS27L	51065	symbol	H. sapiens	51065	H. sapiens	RPS27L	0	1	0	ribosomal protein S27 like	GO:0006978 DNA damage response, signal transduction by p53 class mediator resulting in transcription of p21 class mediator;GO:0042772 DNA damage response, signal transduction resulting in transcription;GO:0000028 ribosomal small subunit assembly		Ribosomal proteins; Predicted intracellular proteins	Cytosol;Endoplasmic reticulum (Supported); Additional: Nucleoli		(M145)PID P53 DOWNSTREAM PATHWAY	(M5939)HALLMARK P53 PATHWAY	1.0	1.0	0.0	0.0	1.0	0.0	0.0	0.0	0.0	1.0	1.0	0.0	0.0	0.0	0.0	0.0	0.0	0.0	1.0	0.0
ARHGEF10	9639	symbol	H. sapiens	9639	H. sapiens	ARHGEF10	0	1	0	Rho guanine nucleotide exchange factor 10	GO:0022011 myelination in peripheral nervous system;GO:0032292 peripheral nervous system axon ensheathment;GO:0014044 Schwann cell development		Predicted intracellular proteins; Disease related genes	Nucleoplasm (Approved)		(M68)PID RHOA REG PATHWAY		0.0	0.0	0.0	0.0	0.0	0.0	0.0	0.0	0.0	1.0	0.0	0.0	0.0	0.0	0.0	0.0	0.0	0.0	0.0	0.0
GMFB	2764	symbol	H. sapiens	2764	H. sapiens	GMFB	0	1	0	glia maturation factor beta	GO:0071846 actin filament debranching;GO:0034316 negative regulation of Arp2/3 complex-mediated actin nucleation;GO:0051126 negative regulation of actin nucleation		Predicted intracellular proteins	Cytosol;Nucleoplasm (Approved); Additional: Nuclear bodies			(M5921)HALLMARK COMPLEMENT	0.0	0.0	0.0	0.0	0.0	0.0	0.0	0.0	0.0	0.0	0.0	0.0	0.0	0.0	0.0	0.0	0.0	0.0	0.0	1.0
FOXA2	3170	symbol	H. sapiens	3170	H. sapiens	FOXA2	0	1	0	forkhead box A2	GO:0061986 negative regulation of transcription by glucose;GO:0061987 negative regulation of transcription from RNA polymerase II promoter by glucose;GO:0033132 negative regulation of glucokinase activity		Transcription factors:Helix-turn-helix domains; Cancer-related genes:Mutational cancer driver genes; Predicted intracellular proteins	Cell Junctions;Nucleoplasm (Supported)		(M285)PID HNF3A PATHWAY; (M106)PID HNF3B PATHWAY; (M219)PID HEDGEHOG GLI PATHWAY	(M5957)HALLMARK PANCREAS BETA CELLS	0.0	0.0	0.0	0.0	0.0	0.0	0.0	1.0	0.0	0.0	1.0	0.0	1.0	1.0	0.0	1.0	0.0	0.0	0.0	0.0
STX2	2054	symbol	H. sapiens	2054	H. sapiens	STX2	0	1	0	syntaxin 2	GO:1903575 cornified envelope assembly;GO:0031629 synaptic vesicle fusion to presynaptic active zone membrane;GO:0099500 vesicle fusion to plasma membrane		Predicted intracellular proteins; Cancer-related genes:Mutated cancer genes	Vesicles (Approved); Additional: Nuclear membrane				0.0	0.0	0.0	0.0	0.0	0.0	0.0	0.0	0.0	0.0	0.0	0.0	0.0	0.0	0.0	0.0	0.0	0.0	0.0	0.0
AUNIP	79000	symbol	H. sapiens	79000	H. sapiens	AUNIP	0	1	0	aurora kinase A and ninein interacting protein	GO:2001033 negative regulation of double-strand break repair via nonhomologous end joining;GO:2001032 regulation of double-strand break repair via nonhomologous end joining;GO:2000780 negative regulation of double-strand break repair		Predicted intracellular proteins	Centrosome (Supported)				1.0	0.0	0.0	0.0	0.0	0.0	0.0	0.0	0.0	0.0	0.0	0.0	0.0	0.0	0.0	0.0	1.0	0.0	0.0	0.0
SERPINA1	5265	symbol	H. sapiens	5265	H. sapiens	SERPINA1	0	1	0	serpin family A member 1	GO:0006953 acute-phase response;GO:0002526 acute inflammatory response;GO:0010951 negative regulation of endopeptidase activity		Cancer-related genes:Candidate cancer biomarkers; Disease related genes; Candidate cardiovascular disease genes; Predicted intracellular proteins; Human disease related genes:Congenital disorders of metabolism:Other congenital disorders of metabolism; Human disease related genes:Respiratory diseases:Lung diseases; Predicted secreted proteins	Vesicles (Enhanced)	Zinc; 2-[3,4-Dihydroxy-2-Hydroxymethyl-5-(2-Hydroxy-Nonyl)-Tetrahydro-Furan-2-Yloxy]-6-Hydroxymethyl-Tetra Hydro-Pyran-3,4,5-Triol; Mercaptoethanol; Recombinant alpha 1-antitrypsin; PPL-100; Copper; Zinc acetate; Zinc chloride; Zinc sulfate, unspecified form	(M285)PID HNF3A PATHWAY; (M19)PID P73PATHWAY; (M3468)NABA ECM REGULATORS	(M5946)HALLMARK COAGULATION; (M5907)HALLMARK ESTROGEN RESPONSE LATE; (M5921)HALLMARK COMPLEMENT	0.0	0.0	0.0	0.0	0.0	0.0	0.0	0.0	0.0	1.0	0.0	0.0	1.0	0.0	0.0	0.0	0.0	0.0	0.0	0.0
TJAP1	93643	symbol	H. sapiens	93643	H. sapiens	TJAP1	0	1	0	tight junction associated protein 1	GO:0007030 Golgi organization;GO:0010256 endomembrane system organization;GO:0006996 organelle organization		Predicted intracellular proteins	Golgi apparatus (Enhanced)				0.0	0.0	0.0	0.0	0.0	0.0	0.0	0.0	0.0	0.0	0.0	0.0	0.0	0.0	0.0	0.0	0.0	0.0	0.0	0.0
ECI1	1632	symbol	H. sapiens	1632	H. sapiens	ECI1	0	1	0	enoyl-CoA delta isomerase 1	GO:0006635 fatty acid beta-oxidation;GO:0019395 fatty acid oxidation;GO:0034440 lipid oxidation		ENZYME proteins:Isomerase; Predicted intracellular proteins; Enzymes	Mitochondria (Enhanced)	Octanoyl-Coenzyme A; Benzamidine		(M5935)HALLMARK FATTY ACID METABOLISM; (M5936)HALLMARK OXIDATIVE PHOSPHORYLATION	0.0	0.0	0.0	0.0	0.0	0.0	0.0	0.0	0.0	0.0	0.0	0.0	0.0	0.0	0.0	0.0	0.0	0.0	0.0	0.0
ARIH2	10425	symbol	H. sapiens	10425	H. sapiens	ARIH2	0	1	0	ariadne RBR E3 ubiquitin protein ligase 2	GO:0071425 hematopoietic stem cell proliferation;GO:1903955 positive regulation of protein targeting to mitochondrion;GO:1903749 positive regulation of establishment of protein localization to mitochondrion		Predicted intracellular proteins; Enzymes; ENZYME proteins:Transferases	Nucleoplasm (Enhanced)				0.0	0.0	0.0	0.0	0.0	0.0	1.0	0.0	0.0	1.0	0.0	0.0	0.0	0.0	0.0	0.0	0.0	0.0	0.0	0.0
INTS2	57508	symbol	H. sapiens	57508	H. sapiens	INTS2	0	1	0	integrator complex subunit 2	GO:0034472 snRNA 3'-end processing;GO:0016180 snRNA processing;GO:0016073 snRNA metabolic process		Predicted intracellular proteins					0.0	0.0	0.0	0.0	0.0	0.0	0.0	0.0	0.0	0.0	0.0	0.0	0.0	0.0	0.0	0.0	0.0	0.0	0.0	0.0
SINHCAF	58516	symbol	H. sapiens	58516	H. sapiens	SINHCAF	0	1	0	SIN3-HDAC complex associated factor	GO:1902455 negative regulation of stem cell population maintenance;GO:1902459 positive regulation of stem cell population maintenance;GO:2000036 regulation of stem cell population maintenance		Predicted intracellular proteins	Nucleoplasm (Approved); Additional: Cytosol				0.0	0.0	0.0	0.0	0.0	0.0	0.0	0.0	0.0	0.0	0.0	0.0	0.0	0.0	0.0	0.0	0.0	0.0	0.0	0.0
SUGP2	10147	symbol	H. sapiens	10147	H. sapiens	SUGP2	0	1	0	SURP and G-patch domain containing 2	GO:0008380 RNA splicing;GO:0006397 mRNA processing;GO:0016071 mRNA metabolic process		Predicted intracellular proteins	Nucleoplasm (Enhanced); Additional: Nuclear bodies				0.0	0.0	0.0	0.0	1.0	0.0	0.0	0.0	0.0	0.0	0.0	0.0	0.0	0.0	0.0	0.0	0.0	0.0	0.0	0.0
METTL17	64745	symbol	H. sapiens	64745	H. sapiens	METTL17	0	1	0	methyltransferase like 17	GO:0042274 ribosomal small subunit biogenesis;GO:0032259 methylation;GO:0042254 ribosome biogenesis		Predicted intracellular proteins	Nucleoplasm (Enhanced)				0.0	0.0	0.0	0.0	0.0	0.0	0.0	0.0	0.0	0.0	0.0	0.0	0.0	0.0	0.0	0.0	0.0	0.0	0.0	0.0
PARVB	29780	symbol	H. sapiens	29780	H. sapiens	PARVB	0	1	0	parvin beta	GO:0071963 establishment or maintenance of cell polarity regulating cell shape;GO:0030032 lamellipodium assembly;GO:0097581 lamellipodium organization		Cancer-related genes:Candidate cancer biomarkers; Predicted intracellular proteins	Actin filaments;Cytosol (Supported)		(M71)PID ILK PATHWAY		0.0	0.0	0.0	0.0	0.0	0.0	0.0	0.0	0.0	0.0	0.0	1.0	0.0	0.0	0.0	0.0	0.0	0.0	0.0	0.0
MTHFR	4524	symbol	H. sapiens	4524	H. sapiens	MTHFR	0	1	0	methylenetetrahydrofolate reductase	GO:0033274 response to vitamin B2;GO:0035999 tetrahydrofolate interconversion;GO:0051593 response to folic acid		Potential drug targets; Disease related genes; Human disease related genes:Congenital malformations:Congenital malformations of the nervous system; Predicted intracellular proteins; ENZYME proteins:Oxidoreductases; Enzymes; Human disease related genes:Other congenital disorders:Chromosomal abnormalities; Human disease related genes:Other diseases:Mental and behavioural disorders; Human disease re…	Cell Junctions (Approved)	Cyanocobalamin; Tetrahydrofolic acid		(M5956)HALLMARK KRAS SIGNALING DN	0.0	0.0	0.0	0.0	0.0	0.0	0.0	1.0	0.0	0.0	0.0	0.0	0.0	0.0	0.0	0.0	0.0	0.0	0.0	0.0
CUL1	8454	symbol	H. sapiens	8454	H. sapiens	CUL1	0	1	0	cullin 1	GO:0031146 SCF-dependent proteasomal ubiquitin-dependent protein catabolic process;GO:0000082 G1/S transition of mitotic cell cycle;GO:0044843 cell cycle G1/S phase transition		Cancer-related genes:Mutational cancer driver genes; Predicted intracellular proteins	Nucleoplasm (Supported); Additional: Nucleoli		(M31)PID BETA CATENIN DEG PATHWAY; (M17)PID NOTCH PATHWAY; (M223)PID BETA CATENIN NUC PATHWAY	(M5903)HALLMARK NOTCH SIGNALING; (M5895)HALLMARK WNT BETA CATENIN SIGNALING; (M5901)HALLMARK G2M CHECKPOINT	0.0	1.0	0.0	1.0	0.0	0.0	1.0	0.0	1.0	0.0	1.0	1.0	0.0	0.0	0.0	0.0	0.0	0.0	1.0	0.0
SNX7	51375	symbol	H. sapiens	51375	H. sapiens	SNX7	0	1	0	sorting nexin 7	GO:0034727 piecemeal microautophagy of the nucleus;GO:0016237 lysosomal microautophagy;GO:0061709 reticulophagy		Predicted intracellular proteins	Vesicles (Approved); Additional: Cell Junctions				0.0	0.0	0.0	0.0	0.0	1.0	0.0	0.0	0.0	0.0	0.0	0.0	0.0	0.0	0.0	0.0	0.0	0.0	0.0	0.0
IP6K2	51447	symbol	H. sapiens	51447	H. sapiens	IP6K2	0	1	0	inositol hexakisphosphate kinase 2	GO:1905396 cellular response to flavonoid;GO:1905395 response to flavonoid;GO:0032958 inositol phosphate biosynthetic process	yes	Predicted intracellular proteins	Nucleoli fibrillar center;Nucleoplasm (Supported); Additional: Cell Junctions			(M5939)HALLMARK P53 PATHWAY	0.0	0.0	0.0	0.0	0.0	0.0	0.0	0.0	0.0	0.0	1.0	0.0	0.0	0.0	0.0	1.0	0.0	0.0	0.0	1.0
MIF4GD	57409	symbol	H. sapiens	57409	H. sapiens	MIF4GD	0	1	0	MIF4G domain containing	GO:0002191 cap-dependent translational initiation;GO:0002183 cytoplasmic translational initiation;GO:0006413 translational initiation		Predicted intracellular proteins	Nucleoli (Supported); Additional: Cytosol;Golgi apparatus				0.0	0.0	0.0	0.0	0.0	0.0	0.0	0.0	0.0	0.0	0.0	0.0	0.0	0.0	0.0	0.0	0.0	0.0	0.0	0.0
TP53I11	9537	symbol	H. sapiens	9537	H. sapiens	TP53I11	0	1	0	tumor protein p53 inducible protein 11	GO:0008285 negative regulation of cell population proliferation;GO:0042127 regulation of cell population proliferation;GO:0048523 negative regulation of cellular process		Predicted intracellular proteins	Endoplasmic reticulum;Golgi apparatus (Supported)				0.0	0.0	0.0	0.0	0.0	0.0	0.0	0.0	0.0	0.0	0.0	0.0	0.0	0.0	0.0	0.0	0.0	0.0	0.0	0.0
FAM83H	286077	symbol	H. sapiens	286077	H. sapiens	FAM83H	0	1	0	family with sequence similarity 83 member H	GO:0044380 protein localization to cytoskeleton;GO:0045104 intermediate filament cytoskeleton organization;GO:0045103 intermediate filament-based process		Predicted intracellular proteins; Human disease related genes:Digestive system diseases:Mouth and dental diseases; Disease related genes	Cytosol (Approved)				0.0	0.0	0.0	0.0	0.0	0.0	0.0	0.0	0.0	0.0	0.0	0.0	0.0	0.0	0.0	0.0	0.0	0.0	0.0	0.0
FANCE	2178	symbol	H. sapiens	2178	H. sapiens	FANCE	0	1	0	FA complementation group E	GO:0036297 interstrand cross-link repair;GO:0006281 DNA repair;GO:0006974 DNA damage response		Predicted intracellular proteins; Cancer-related genes; Human disease related genes:Cardiovascular diseases:Hematologic diseases; Disease related genes	Nucleoplasm (Supported); Additional: Centrosome;Mitotic chromosome		(M258)PID BARD1 PATHWAY; (M1)PID FANCONI PATHWAY		1.0	0.0	0.0	0.0	0.0	0.0	0.0	0.0	0.0	0.0	0.0	0.0	0.0	0.0	0.0	0.0	0.0	0.0	0.0	0.0
DAPK1	1612	symbol	H. sapiens	1612	H. sapiens	DAPK1	0	1	0	death associated protein kinase 1	GO:1904094 positive regulation of autophagic cell death;GO:1904092 regulation of autophagic cell death;GO:0071447 cellular response to hydroperoxide	yes	Cancer-related genes:Candidate cancer biomarkers; Human disease related genes:Cancers:Cancers of the urinary system; ENZYME proteins:Transferases; Enzymes; Kinases:CAMK Ser/Thr protein kinases	Centrosome (Approved)	5,6-Dihydro-Benzo[H]Cinnolin-3-Ylamine; Phosphoaminophosphonic Acid-Adenylate Ester; 6-(3-AMINOPROPYL)-4,9-DIMETHYLPYRROLO[3,4-C]CARBAZOLE-1,3(2H,6H)-DIONE; Fostamatinib	(M108)PID NETRIN PATHWAY; (M161)PID IFNG PATHWAY		0.0	1.0	0.0	1.0	0.0	1.0	0.0	0.0	0.0	1.0	1.0	1.0	0.0	0.0	0.0	0.0	0.0	0.0	0.0	1.0
SNX24	28966	symbol	H. sapiens	28966	H. sapiens	SNX24	0	1	0	sorting nexin 24	GO:0015031 protein transport;GO:0045184 establishment of protein localization;GO:0071705 nitrogen compound transport		Predicted intracellular proteins	Vesicles (Approved)			(M5906)HALLMARK ESTROGEN RESPONSE EARLY	0.0	0.0	0.0	0.0	0.0	0.0	0.0	0.0	0.0	0.0	0.0	0.0	0.0	0.0	0.0	0.0	0.0	0.0	0.0	0.0
CHURC1	91612	symbol	H. sapiens	91612	H. sapiens	CHURC1	0	1	0	churchill domain containing 1	GO:0008543 fibroblast growth factor receptor signaling pathway;GO:0044344 cellular response to fibroblast growth factor stimulus;GO:0071774 response to fibroblast growth factor		Predicted intracellular proteins	Cytosol (Approved)				0.0	0.0	0.0	0.0	0.0	0.0	0.0	0.0	0.0	0.0	0.0	0.0	0.0	0.0	0.0	0.0	0.0	0.0	0.0	0.0
OCEL1	79629	symbol	H. sapiens	79629	H. sapiens	OCEL1	0	1	0	occludin/ELL domain containing 1	GO:0070830 bicellular tight junction assembly;GO:0120192 tight junction assembly;GO:0043297 apical junction assembly		Predicted intracellular proteins	Golgi apparatus (Approved)			(M5909)HALLMARK MYOGENESIS	0.0	0.0	0.0	0.0	0.0	0.0	0.0	0.0	0.0	0.0	0.0	0.0	0.0	0.0	0.0	0.0	0.0	0.0	0.0	0.0
MCM10	55388	symbol	H. sapiens	55388	H. sapiens	MCM10	0	1	0	minichromosome maintenance 10 replication initiation factor	GO:0006270 DNA replication initiation;GO:0006261 DNA-templated DNA replication;GO:0006260 DNA replication		Human disease related genes:Immune system diseases:Primary immunodeficiency; Predicted intracellular proteins; Disease related genes	Nucleoli;Nucleoplasm (Supported)				1.0	0.0	0.0	0.0	0.0	0.0	0.0	0.0	1.0	0.0	1.0	0.0	0.0	0.0	0.0	0.0	0.0	0.0	0.0	0.0
VPS54	51542	symbol	H. sapiens	51542	H. sapiens	VPS54	0	1	0	VPS54 subunit of GARP complex	GO:0035128 post-embryonic forelimb morphogenesis;GO:0035120 post-embryonic appendage morphogenesis;GO:0035127 post-embryonic limb morphogenesis		Predicted intracellular proteins	Golgi apparatus (Enhanced); Additional: Nucleoplasm				1.0	0.0	1.0	0.0	0.0	0.0	0.0	0.0	0.0	0.0	0.0	0.0	0.0	0.0	0.0	0.0	0.0	0.0	0.0	0.0
GPRIN2	9721	symbol	H. sapiens	9721	H. sapiens	GPRIN2	0	1	0	G protein regulated inducer of neurite outgrowth 2	GO:0031175 neuron projection development;GO:0048666 neuron development;GO:0030182 neuron differentiation		Predicted intracellular proteins	Microtubules;Plasma membrane (Approved); Additional: Cytokinetic bridge;Mitotic spindle				0.0	0.0	0.0	0.0	0.0	0.0	0.0	0.0	0.0	0.0	0.0	0.0	0.0	0.0	0.0	0.0	0.0	0.0	0.0	0.0
BHLHE40	8553	symbol	H. sapiens	8553	H. sapiens	BHLHE40	0	1	0	basic helix-loop-helix family member e40	GO:0043153 entrainment of circadian clock by photoperiod;GO:0009648 photoperiodism;GO:0009649 entrainment of circadian clock		Predicted intracellular proteins; Transcription factors:Basic domains	Nuclear bodies (Supported)		(M95)PID CIRCADIAN PATHWAY; (M44)PID HIF2PATHWAY; (M255)PID HIF1 TFPATHWAY	(M5942)HALLMARK UV RESPONSE DN; (M5947)HALLMARK IL2 STAT5 SIGNALING; (M5890)HALLMARK TNFA SIGNALING VIA NFKB	0.0	0.0	0.0	0.0	0.0	0.0	0.0	0.0	0.0	0.0	0.0	0.0	1.0	0.0	0.0	0.0	0.0	0.0	0.0	0.0
ZNF217	7764	symbol	H. sapiens	7764	H. sapiens	ZNF217	0	1	0	zinc finger protein 217	GO:0000122 negative regulation of transcription by RNA polymerase II;GO:0045892 negative regulation of DNA-templated transcription;GO:1902679 negative regulation of RNA biosynthetic process		Transcription factors:Zinc-coordinating DNA-binding domains; Predicted intracellular proteins	Nuclear speckles (Enhanced); Additional: Mitochondria				0.0	0.0	0.0	0.0	0.0	0.0	0.0	0.0	0.0	0.0	0.0	0.0	0.0	0.0	0.0	0.0	0.0	0.0	0.0	0.0
UHRF1	29128	symbol	H. sapiens	29128	H. sapiens	UHRF1	0	1	0	ubiquitin like with PHD and ring finger domains 1	GO:0010390 histone monoubiquitination;GO:2000371 regulation of DNA topoisomerase (ATP-hydrolyzing) activity;GO:2000373 positive regulation of DNA topoisomerase (ATP-hydrolyzing) activity		Potential drug targets; Disease related genes; ENZYME proteins:Transferases; Predicted intracellular proteins; Enzymes	Nucleoplasm (Supported)				1.0	0.0	0.0	1.0	0.0	0.0	1.0	1.0	0.0	0.0	0.0	0.0	0.0	0.0	0.0	0.0	0.0	0.0	0.0	0.0
EDN1	1906	symbol	H. sapiens	1906	H. sapiens	EDN1	0	1	0	endothelin 1	GO:0031583 phospholipase D-activating G protein-coupled receptor signaling pathway;GO:0042313 protein kinase C deactivation;GO:0043179 rhythmic excitation		Cancer-related genes:Candidate cancer biomarkers; Disease related genes; Candidate cardiovascular disease genes; Human disease related genes:Congenital malformations:Congenital malformations of the musculoskeletal system; Predicted secreted proteins	Golgi apparatus;Nucleoli (Approved); Additional: Nucleoplasm	TBC-3711	(M8)PID ENDOTHELIN PATHWAY; (M255)PID HIF1 TFPATHWAY; (M167)PID AP1 PATHWAY	(M5890)HALLMARK TNFA SIGNALING VIA NFKB; (M5932)HALLMARK INFLAMMATORY RESPONSE; (M5956)HALLMARK KRAS SIGNALING DN	0.0	0.0	1.0	1.0	0.0	0.0	0.0	0.0	0.0	0.0	0.0	1.0	0.0	1.0	0.0	1.0	0.0	0.0	0.0	0.0
FAM69B	138311	gene_synonym	H. sapiens	138311	H. sapiens	DIPK1B	0	1	0	divergent protein kinase domain 1B			Predicted intracellular proteins	Nuclear bodies (Approved); Additional: Nucleoplasm;Vesicles				0.0	0.0	0.0	0.0	0.0	0.0	0.0	0.0	0.0	0.0	0.0	0.0	0.0	0.0	0.0	0.0	0.0	0.0	0.0	0.0
UTP15	84135	symbol	H. sapiens	84135	H. sapiens	UTP15	0	1	0	UTP15 small subunit processome component	GO:2000234 positive regulation of rRNA processing;GO:2000232 regulation of rRNA processing;GO:0045943 positive regulation of transcription by RNA polymerase I		Predicted intracellular proteins	Endoplasmic reticulum;Nucleoli (Approved)				0.0	0.0	0.0	0.0	1.0	0.0	0.0	0.0	0.0	0.0	0.0	0.0	0.0	0.0	0.0	0.0	0.0	0.0	0.0	0.0
DDI2	84301	symbol	H. sapiens	84301	H. sapiens	DDI2	0	1	0	DNA damage inducible 1 homolog 2	GO:0097752 regulation of DNA stability;GO:0072711 cellular response to hydroxyurea;GO:0072710 response to hydroxyurea		Predicted intracellular proteins	Cytosol;Nucleoplasm (Enhanced)				0.0	0.0	1.0	0.0	0.0	0.0	1.0	0.0	0.0	0.0	0.0	0.0	0.0	0.0	0.0	0.0	0.0	0.0	0.0	0.0
TMEM18	129787	symbol	H. sapiens	129787	H. sapiens	TMEM18	0	1	0	transmembrane protein 18	GO:0042755 eating behavior;GO:0097009 energy homeostasis;GO:0007631 feeding behavior		Transporters	Mitochondria (Approved); Additional: Endoplasmic reticulum				0.0	0.0	0.0	0.0	0.0	0.0	0.0	0.0	0.0	0.0	0.0	0.0	0.0	0.0	0.0	0.0	0.0	0.0	0.0	0.0
PRDX3	10935	symbol	H. sapiens	10935	H. sapiens	PRDX3	0	1	0	peroxiredoxin 3	GO:0018171 peptidyl-cysteine oxidation;GO:0018158 protein oxidation;GO:0042744 hydrogen peroxide catabolic process		Potential drug targets; Human disease related genes:Nervous system diseases:Neurodegenerative diseases; Disease related genes; Predicted intracellular proteins; ENZYME proteins:Oxidoreductases; Enzymes	Mitochondria;Vesicles (Supported)		(M66)PID MYC ACTIV PATHWAY	(M5905)HALLMARK ADIPOGENESIS; (M5926)HALLMARK MYC TARGETS V1; (M5936)HALLMARK OXIDATIVE PHOSPHORYLATION	0.0	0.0	0.0	0.0	0.0	0.0	0.0	0.0	0.0	0.0	1.0	0.0	1.0	0.0	0.0	1.0	0.0	0.0	1.0	1.0
VPS35L	57020	symbol	H. sapiens	57020	H. sapiens	VPS35L	0	1	0	VPS35 endosomal protein sorting factor like	GO:0006893 Golgi to plasma membrane transport;GO:0032456 endocytic recycling;GO:0006892 post-Golgi vesicle-mediated transport		Human disease related genes:Congenital malformations:Other congenital malformations; Predicted intracellular proteins; Transporters; Disease related genes	Mitochondria (Approved)				0.0	0.0	0.0	0.0	0.0	0.0	0.0	0.0	0.0	0.0	0.0	0.0	0.0	0.0	0.0	0.0	0.0	0.0	0.0	0.0
MAPK10	5602	symbol	H. sapiens	5602	H. sapiens	MAPK10	0	1	0	mitogen-activated protein kinase 10	GO:0038095 Fc-epsilon receptor signaling pathway;GO:0038093 Fc receptor signaling pathway;GO:0007254 JNK cascade	yes	Kinases:CMGC Ser/Thr protein kinases; Potential drug targets; Disease related genes; ENZYME proteins:Transferases; RAS pathway related proteins; Predicted intracellular proteins; Enzymes; Human disease related genes:Nervous system diseases:Epilepsy	Nucleoplasm (Supported)	Pyrazolanthrone; Cyclohexyl-{4-[5-(3,4-Dichlorophenyl)-2-Piperidin-4-Yl-3-Propyl-3h-Imidazol-4-Yl]-Pyrimidin-2-Yl}Amine; Cyclopropyl-{4-[5-(3,4-Dichlorophenyl)-2-[(1-Methyl)-Piperidin]-4-Yl-3-Propyl-3h-Imidazol-4-Yl]-Pyrimidin-2-Yl}Amine; 9-(4-Hydroxyphenyl)-2,7-Phenanthroline; Phosphoaminophosphonic Acid-Adenylate Ester; N-(tert-butyl)-4-[5-(pyridin-2-ylamino)quinolin-3-yl]benzenesulfonamide; N-…	(M45)PID CD40 PATHWAY; (M193)PID NEPHRIN NEPH1 PATHWAY; (M23)PID WNT NONCANONICAL PATHWAY	(M5923)HALLMARK PI3K AKT MTOR SIGNALING	0.0	0.0	0.0	1.0	0.0	0.0	0.0	0.0	0.0	0.0	1.0	1.0	0.0	0.0	0.0	0.0	0.0	0.0	1.0	1.0
TRAPPC2	6399	symbol	H. sapiens	6399	H. sapiens	TRAPPC2	0	1	0	trafficking protein particle complex subunit 2	GO:0048207 vesicle targeting, rough ER to cis-Golgi;GO:0048208 COPII vesicle coating;GO:0048199 vesicle targeting, to, from or within Golgi		Predicted intracellular proteins; Human disease related genes:Congenital malformations:Congenital malformations of the musculoskeletal system; Disease related genes	Endoplasmic reticulum;Vesicles (Approved); Additional: Nucleoplasm				0.0	0.0	0.0	0.0	0.0	0.0	0.0	0.0	0.0	0.0	0.0	0.0	0.0	0.0	0.0	0.0	0.0	0.0	0.0	0.0
CCDC3	83643	symbol	H. sapiens	83643	H. sapiens	CCDC3	0	1	0	coiled-coil domain containing 3	GO:0010804 negative regulation of tumor necrosis factor-mediated signaling pathway;GO:0010803 regulation of tumor necrosis factor-mediated signaling pathway;GO:0051055 negative regulation of lipid biosynthetic process		Predicted intracellular proteins; Predicted secreted proteins	Cytosol (Uncertain); Additional: Nucleoplasm				0.0	0.0	0.0	0.0	0.0	0.0	0.0	0.0	0.0	0.0	0.0	0.0	0.0	0.0	0.0	0.0	0.0	0.0	0.0	0.0
FOXM1	2305	symbol	H. sapiens	2305	H. sapiens	FOXM1	0	1	0	forkhead box M1	GO:0006978 DNA damage response, signal transduction by p53 class mediator resulting in transcription of p21 class mediator;GO:0042772 DNA damage response, signal transduction resulting in transcription;GO:0030330 DNA damage response, signal transduction by p53 class mediator		Transcription factors:Helix-turn-helix domains; Cancer-related genes:Candidate cancer biomarkers; Predicted intracellular proteins	Nucleoli;Nucleoli rim;Nucleoplasm (Supported); Additional: Cytosol		(M176)PID FOXM1 PATHWAY		1.0	1.0	0.0	1.0	0.0	0.0	0.0	0.0	1.0	0.0	0.0	0.0	0.0	0.0	0.0	0.0	1.0	0.0	0.0	0.0
VPS36	51028	symbol	H. sapiens	51028	H. sapiens	VPS36	0	1	0	vacuolar protein sorting 36 homolog	GO:0043328 protein transport to vacuole involved in ubiquitin-dependent protein catabolic process via the multivesicular body sorting pathway;GO:0032511 late endosome to vacuole transport via multivesicular body sorting pathway;GO:0036258 multivesicular body assembly		Predicted intracellular proteins	Lysosomes;Vesicles (Supported); Additional: Cell Junctions;Plasma membrane				0.0	0.0	0.0	0.0	0.0	0.0	1.0	0.0	0.0	0.0	0.0	0.0	0.0	0.0	0.0	0.0	0.0	0.0	0.0	0.0
RASL12	51285	symbol	H. sapiens	51285	H. sapiens	RASL12	0	1	0	RAS like family 12			Predicted intracellular proteins; ENZYME proteins:Hydrolases; Enzymes					0.0	0.0	0.0	0.0	0.0	0.0	0.0	0.0	0.0	0.0	0.0	0.0	0.0	0.0	0.0	0.0	0.0	0.0	0.0	0.0
CDCA7L	55536	symbol	H. sapiens	55536	H. sapiens	CDCA7L	0	1	0	cell division cycle associated 7 like	GO:0008284 positive regulation of cell population proliferation;GO:0042127 regulation of cell population proliferation;GO:0006355 regulation of DNA-templated transcription		Predicted intracellular proteins	Nucleoli;Nucleoplasm (Supported); Additional: Cytosol;Nucleoli fibrillar center				0.0	0.0	0.0	0.0	0.0	0.0	0.0	0.0	0.0	0.0	0.0	0.0	0.0	0.0	0.0	0.0	0.0	0.0	0.0	0.0
TMTC1	83857	symbol	H. sapiens	83857	H. sapiens	TMTC1	0	1	0	transmembrane O-mannosyltransferase targeting cadherins 1	GO:0035269 protein O-linked mannosylation;GO:0035268 protein mannosylation;GO:0097502 mannosylation		Enzymes; ENZYME proteins:Transferases	Cytosol;Nucleoplasm (Approved)				0.0	0.0	0.0	0.0	0.0	0.0	0.0	0.0	0.0	0.0	0.0	0.0	0.0	0.0	0.0	0.0	0.0	0.0	0.0	0.0
RALBP1	10928	symbol	H. sapiens	10928	H. sapiens	RALBP1	0	1	0	ralA binding protein 1	GO:1900753 doxorubicin transport;GO:1901656 glycoside transport;GO:0032489 regulation of Cdc42 protein signal transduction		RAS pathway related proteins; Predicted intracellular proteins; Enzymes; ENZYME proteins; Transporters	Nucleoplasm;Plasma membrane (Supported); Additional: Nuclear bodies		(M83)PID CDC42 REG PATHWAY; (M241)PID RAC1 REG PATHWAY	(M5893)HALLMARK MITOTIC SPINDLE	0.0	0.0	0.0	1.0	0.0	0.0	0.0	0.0	0.0	1.0	0.0	1.0	0.0	0.0	0.0	1.0	0.0	0.0	0.0	0.0
GLS2	27165	symbol	H. sapiens	27165	H. sapiens	GLS2	0	1	0	glutaminase 2	GO:0006543 glutamine catabolic process;GO:0006537 glutamate biosynthetic process;GO:0043650 dicarboxylic acid biosynthetic process		Predicted intracellular proteins; ENZYME proteins:Hydrolases; Enzymes		Glutamic acid		(M5939)HALLMARK P53 PATHWAY	0.0	0.0	0.0	0.0	0.0	0.0	0.0	0.0	0.0	0.0	0.0	0.0	0.0	0.0	1.0	0.0	0.0	0.0	0.0	0.0
PTK7	5754	symbol	H. sapiens	5754	H. sapiens	PTK7	0	1	0	protein tyrosine kinase 7 (inactive)	GO:0060484 lung-associated mesenchyme development;GO:0090179 planar cell polarity pathway involved in neural tube closure;GO:0060026 convergent extension	yes	Predicted secreted proteins; Kinases:Tyr protein kinases; Predicted intracellular proteins; Enzymes					0.0	0.0	0.0	0.0	0.0	0.0	0.0	0.0	0.0	0.0	0.0	0.0	0.0	0.0	0.0	0.0	0.0	1.0	0.0	0.0
HDAC4	9759	symbol	H. sapiens	9759	H. sapiens	HDAC4	0	1	0	histone deacetylase 4	GO:0070933 histone H4 deacetylation;GO:0034983 peptidyl-lysine deacetylation;GO:0014877 response to muscle inactivity involved in regulation of muscle adaptation		Disease related genes; Human disease related genes:Congenital malformations:Congenital malformations of the nervous system; Predicted intracellular proteins; ENZYME proteins:Hydrolases; Enzymes; Human disease related genes:Other congenital disorders:Chromosomal abnormalities; FDA approved drug targets:Small molecule drugs	Nuclear speckles (Supported); Additional: Cytosol;Nucleoplasm	Zinc; Romidepsin; N-hydroxy-5-[(3-phenyl-5,6-dihydroimidazo[1,2-a]pyrazin-7(8H)-yl)carbonyl]thiophene-2-carboxamide; 2,2,2-TRIFLUORO-1-{5-[(3-PHENYL-5,6-DIHYDROIMIDAZO[1,2-A]PYRAZIN-7(8H)-YL)CARBONYL]THIOPHEN-2-YL}ETHANE-1,1-DIOL; Zinc acetate; Zinc chloride; Zinc sulfate, unspecified form	(M140)PID RANBP2 PATHWAY; (M32)PID HDAC CLASSIII PATHWAY; (M30)PID HDAC CLASSII PATHWAY		0.0	0.0	0.0	0.0	0.0	0.0	1.0	1.0	0.0	0.0	1.0	1.0	1.0	0.0	0.0	0.0	0.0	0.0	1.0	1.0
PCDH9	5101	symbol	H. sapiens	5101	H. sapiens	PCDH9	0	1	0	protocadherin 9	GO:0007156 homophilic cell adhesion via plasma membrane adhesion molecules;GO:0098742 cell-cell adhesion via plasma-membrane adhesion molecules;GO:0030900 forebrain development			Centrosome;Nucleoplasm (Approved)				0.0	0.0	0.0	0.0	0.0	0.0	0.0	0.0	0.0	0.0	0.0	0.0	0.0	0.0	0.0	0.0	0.0	0.0	0.0	0.0
KIT	3815	symbol	H. sapiens	3815	H. sapiens	KIT	0	1	0	KIT proto-oncogene, receptor tyrosine kinase	GO:0097326 melanocyte adhesion;GO:0120071 regulation of pyloric antrum smooth muscle contraction;GO:0120072 positive regulation of pyloric antrum smooth muscle contraction	yes	Cancer-related genes:Candidate cancer biomarkers; Human disease related genes:Cancers:Cancers of the breast and female genital organs; Disease related genes; Cancer-related genes:Mutated cancer genes; ENZYME proteins:Transferases; FDA approved drug targets:Biotech drugs; Human disease related genes:Cancers:Cancers of the digestive system; RAS pathway related proteins; Predicted intracellular prot…	Plasma membrane (Supported)	Sorafenib; Imatinib; Dasatinib; Sunitinib; Phosphonotyrosine; Nilotinib; XL820; OSI-930; ABT-869; Pazopanib; Midostaurin; Regorafenib; Ponatinib; Lenvatinib; Ancestim; Fostamatinib; Erdafitinib; Amuvatinib; Pexidartinib; Ripretinib; Avapritinib	(M231)PID KIT PATHWAY; (M195)PID CMYB PATHWAY	(M5942)HALLMARK UV RESPONSE DN	0.0	0.0	1.0	1.0	0.0	0.0	0.0	0.0	0.0	1.0	1.0	1.0	0.0	0.0	0.0	1.0	0.0	1.0	0.0	1.0
ACTR5	79913	symbol	H. sapiens	79913	H. sapiens	ACTR5	0	1	0	actin related protein 5	GO:0070914 UV-damage excision repair;GO:1904507 positive regulation of telomere maintenance in response to DNA damage;GO:0060382 regulation of DNA strand elongation		Predicted intracellular proteins					1.0	0.0	0.0	0.0	0.0	0.0	0.0	1.0	0.0	0.0	1.0	0.0	0.0	0.0	0.0	0.0	1.0	0.0	0.0	0.0
HCFC1	3054	symbol	H. sapiens	3054	H. sapiens	HCFC1	0	1	0	host cell factor C1	GO:0019045 latent virus replication;GO:0019046 release from viral latency;GO:0019042 viral latency		Disease related genes; Predicted intracellular proteins; Human disease related genes:Congenital disorders of metabolism:Congenital disorders of cofactor/vitamin metabolism; Human disease related genes:Other diseases:Mental and behavioural disorders; Human disease related genes:Congenital disorders of metabolism:Congenital disorders of amino acid metabolism	Nucleoplasm (Supported)		(M5883)NABA SECRETED FACTORS; (M5885)NABA MATRISOME ASSOCIATED; (M5889)NABA MATRISOME		0.0	0.0	0.0	1.0	0.0	0.0	0.0	1.0	1.0	0.0	1.0	0.0	0.0	0.0	0.0	0.0	0.0	0.0	0.0	0.0
ANO3	63982	symbol	H. sapiens	63982	H. sapiens	ANO3	0	1	0	anoctamin 3	GO:0061591 calcium activated galactosylceramide scrambling;GO:0061590 calcium activated phosphatidylcholine scrambling;GO:0061588 calcium activated phospholipid scrambling		Potential drug targets; Disease related genes; Human disease related genes:Nervous system diseases:Other nervous and sensory system diseases; Predicted intracellular proteins; Transporters:Transporter channels and pores					0.0	0.0	0.0	0.0	0.0	0.0	0.0	0.0	0.0	0.0	0.0	0.0	0.0	0.0	0.0	0.0	0.0	0.0	0.0	0.0
AKAP1	8165	symbol	H. sapiens	8165	H. sapiens	AKAP1	0	1	0	A-kinase anchoring protein 1	GO:0140374 antiviral innate immune response;GO:0051607 defense response to virus;GO:0140546 defense response to symbiont		Predicted intracellular proteins	Mitochondria (Supported)		(M237)PID VEGFR1 2 PATHWAY	(M5906)HALLMARK ESTROGEN RESPONSE EARLY	0.0	0.0	0.0	0.0	0.0	0.0	0.0	0.0	0.0	0.0	0.0	1.0	0.0	0.0	0.0	0.0	0.0	0.0	0.0	0.0
SLC25A33	84275	symbol	H. sapiens	84275	H. sapiens	SLC25A33	0	1	0	solute carrier family 25 member 33	GO:0006864 pyrimidine nucleotide transport;GO:1990519 pyrimidine nucleotide import into mitochondrion;GO:0031930 mitochondria-nucleus signaling pathway		Transporters:Electrochemical Potential-driven transporters					0.0	0.0	1.0	0.0	0.0	0.0	0.0	0.0	0.0	0.0	0.0	0.0	0.0	1.0	0.0	0.0	0.0	0.0	0.0	0.0
MOBP	4336	symbol	H. sapiens	4336	H. sapiens	MOBP	0	1	0	myelin associated oligodendrocyte basic protein	GO:0032289 central nervous system myelin formation;GO:0032288 myelin assembly;GO:0022010 central nervous system myelination		Predicted intracellular proteins	Cytoplasmic bodies (Supported)				0.0	0.0	0.0	0.0	0.0	0.0	0.0	0.0	0.0	0.0	0.0	0.0	0.0	0.0	0.0	0.0	0.0	0.0	0.0	0.0
SLC25A17	10478	symbol	H. sapiens	10478	H. sapiens	SLC25A17	0	1	0	solute carrier family 25 member 17	GO:0015883 FAD transport;GO:0035350 FAD transmembrane transport;GO:0080121 AMP transport		Transporters:Electrochemical Potential-driven transporters; Predicted intracellular proteins	Peroxisomes (Supported)			(M5949)HALLMARK PEROXISOME	0.0	0.0	0.0	0.0	0.0	0.0	0.0	0.0	0.0	0.0	0.0	0.0	0.0	0.0	0.0	0.0	0.0	0.0	0.0	0.0
NR1D2	9975	symbol	H. sapiens	9975	H. sapiens	NR1D2	0	1	0	nuclear receptor subfamily 1 group D member 2	GO:2001014 regulation of skeletal muscle cell differentiation;GO:0048512 circadian behavior;GO:0007622 rhythmic behavior		Transcription factors:Zinc-coordinating DNA-binding domains; Nuclear receptors; Predicted intracellular proteins	Nucleoplasm (Supported)	SR-9009; SR-9011		(M5942)HALLMARK UV RESPONSE DN	0.0	0.0	1.0	0.0	0.0	0.0	0.0	0.0	0.0	0.0	0.0	0.0	0.0	0.0	0.0	0.0	0.0	0.0	0.0	0.0
HTR3A	3359	symbol	H. sapiens	3359	H. sapiens	HTR3A	0	1	0	5-hydroxytryptamine receptor 3A	GO:0007210 serotonin receptor signaling pathway;GO:1903351 cellular response to dopamine;GO:1903350 response to dopamine		Transporters:Transporter channels and pores; FDA approved drug targets:Small molecule drugs		Ziprasidone; Methadone; Olanzapine; Clozapine; Palonosetron; Loxapine; Amoxapine; Lamotrigine; Cisapride; Procaine; Trimipramine; Rocuronium; Dolasetron; Granisetron; Ethanol; Ondansetron; Alosetron; Dopamine; Memantine; Bupropion; Tubocurarine; Ketamine; Quetiapine; Metoclopramide; Aripiprazole; Cilansetron; Renzapride; DDP733; DDP-225; Tapentadol; Ticalopride; Serotonin; Cannabidiol; Vortioxeti…			0.0	0.0	1.0	0.0	0.0	0.0	0.0	0.0	0.0	0.0	0.0	0.0	0.0	0.0	0.0	0.0	0.0	0.0	0.0	0.0
STRBP	55342	symbol	H. sapiens	55342	H. sapiens	STRBP	0	1	0	spermatid perinuclear RNA binding protein	GO:0007638 mechanosensory behavior;GO:0007286 spermatid development;GO:0048515 spermatid differentiation		Predicted intracellular proteins				(M5951)HALLMARK SPERMATOGENESIS	0.0	0.0	0.0	0.0	0.0	0.0	0.0	0.0	0.0	0.0	0.0	0.0	0.0	0.0	0.0	0.0	0.0	0.0	0.0	0.0
LRIG3	121227	symbol	H. sapiens	121227	H. sapiens	LRIG3	0	1	0	leucine rich repeats and immunoglobulin like domains 3	GO:0032474 otolith morphogenesis;GO:0048840 otolith development;GO:0042472 inner ear morphogenesis		Cancer-related genes; Predicted intracellular proteins	Cytosol (Approved)				0.0	0.0	0.0	0.0	0.0	0.0	0.0	0.0	0.0	0.0	0.0	0.0	0.0	0.0	0.0	0.0	0.0	0.0	0.0	0.0
LIN7C	55327	symbol	H. sapiens	55327	H. sapiens	LIN7C	0	1	0	lin-7 homolog C, crumbs cell polarity complex component	GO:1903361 protein localization to basolateral plasma membrane;GO:0035090 maintenance of apical/basal cell polarity;GO:0045199 maintenance of epithelial cell apical/basal polarity		Predicted intracellular proteins					0.0	0.0	0.0	0.0	0.0	0.0	0.0	0.0	0.0	0.0	0.0	0.0	0.0	0.0	0.0	0.0	0.0	0.0	0.0	0.0
HDGF	3068	symbol	H. sapiens	3068	H. sapiens	HDGF	0	1	0	heparin binding growth factor	GO:0034504 protein localization to nucleus;GO:0006338 chromatin remodeling;GO:0033365 protein localization to organelle		Predicted intracellular proteins; Predicted secreted proteins	Nucleoplasm (Enhanced)	Copper		(M5926)HALLMARK MYC TARGETS V1; (M5945)HALLMARK HEME METABOLISM	0.0	0.0	0.0	0.0	0.0	0.0	0.0	1.0	0.0	0.0	0.0	0.0	0.0	0.0	0.0	0.0	0.0	0.0	1.0	0.0
SERINC3	10955	symbol	H. sapiens	10955	H. sapiens	SERINC3	0	1	0	serine incorporator 3	GO:0006564 L-serine biosynthetic process;GO:0009597 detection of virus;GO:0015825 L-serine transport		Transporters					0.0	0.0	0.0	0.0	0.0	0.0	0.0	0.0	0.0	0.0	0.0	0.0	0.0	0.0	0.0	0.0	1.0	0.0	0.0	0.0
TMX1	81542	symbol	H. sapiens	81542	H. sapiens	TMX1	0	1	0	thioredoxin related transmembrane protein 1	GO:0034976 response to endoplasmic reticulum stress;GO:0033554 cellular response to stress;GO:0006950 response to stress		Transporters:Accessory Factors Involved in Transport	Endoplasmic reticulum (Supported); Additional: Nucleoli			(M5910)HALLMARK PROTEIN SECRETION	0.0	0.0	0.0	0.0	0.0	0.0	0.0	0.0	0.0	0.0	0.0	0.0	0.0	0.0	0.0	0.0	0.0	0.0	0.0	0.0
CASP7	840	symbol	H. sapiens	840	H. sapiens	CASP7	0	1	0	caspase 7	GO:1905686 positive regulation of plasma membrane repair;GO:0072733 response to staurosporine;GO:0072734 cellular response to staurosporine		Cancer-related genes:Candidate cancer biomarkers; Predicted intracellular proteins; ENZYME proteins:Hydrolases; Enzymes; Peptidases:Cysteine-type peptidases		Fica; Emricasan; Incadronic acid	(M7997)SA CASPASE CASCADE; (M197)PID HIV NEF PATHWAY; (M239)PID A6B1 A6B4 INTEGRIN PATHWAY	(M5902)HALLMARK APOPTOSIS; (M5913)HALLMARK INTERFERON GAMMA RESPONSE; (M5921)HALLMARK COMPLEMENT	0.0	0.0	1.0	1.0	0.0	0.0	1.0	0.0	0.0	0.0	1.0	1.0	0.0	0.0	0.0	0.0	0.0	0.0	0.0	0.0
ODF2	4957	symbol	H. sapiens	4957	H. sapiens	ODF2	0	1	0	outer dense fiber of sperm tails 2	GO:0010457 centriole-centriole cohesion;GO:1902017 regulation of cilium assembly;GO:0007098 centrosome cycle		Predicted intracellular proteins	Centrosome (Supported)		(M129)PID PLK1 PATHWAY	(M5901)HALLMARK G2M CHECKPOINT	0.0	0.0	0.0	0.0	0.0	0.0	0.0	0.0	1.0	0.0	0.0	0.0	0.0	0.0	0.0	0.0	0.0	1.0	0.0	0.0
RCE1	9986	symbol	H. sapiens	9986	H. sapiens	RCE1	0	1	0	Ras converting CAAX endopeptidase 1	GO:0071586 CAAX-box protein processing;GO:0080120 CAAX-box protein maturation;GO:0018342 protein prenylation		Peptidases:Threonine-type peptidases; Enzymes				(M5921)HALLMARK COMPLEMENT	0.0	0.0	0.0	0.0	0.0	0.0	0.0	0.0	0.0	0.0	1.0	0.0	0.0	0.0	0.0	0.0	0.0	0.0	0.0	0.0
RRM2B	50484	symbol	H. sapiens	50484	H. sapiens	RRM2B	0	1	0	ribonucleotide reductase regulatory TP53 inducible subunit M2B	GO:0070318 positive regulation of G0 to G1 transition;GO:0009200 deoxyribonucleoside triphosphate metabolic process;GO:0006264 mitochondrial DNA replication		Disease related genes; Human disease related genes:Congenital disorders of metabolism:Mitochondrial diseases; Predicted intracellular proteins; ENZYME proteins:Oxidoreductases; Enzymes; Human disease related genes:Nervous system diseases:Eye disease; FDA approved drug targets:Small molecule drugs	Cytosol;Nucleoplasm (Enhanced)	Cladribine	(M145)PID P53 DOWNSTREAM PATHWAY	(M5898)HALLMARK DNA REPAIR	1.0	0.0	0.0	0.0	0.0	0.0	0.0	0.0	0.0	0.0	0.0	0.0	0.0	0.0	1.0	0.0	0.0	0.0	0.0	0.0
PSMD5	5711	symbol	H. sapiens	5711	H. sapiens	PSMD5	0	1	0	proteasome 26S subunit, non-ATPase 5	GO:0070682 proteasome regulatory particle assembly;GO:0043248 proteasome assembly;GO:0065003 protein-containing complex assembly		Predicted intracellular proteins	Cytosol (Approved); Additional: Nucleoplasm				0.0	0.0	0.0	0.0	1.0	0.0	1.0	0.0	1.0	0.0	1.0	0.0	0.0	0.0	0.0	0.0	0.0	0.0	1.0	0.0
PTBP3	9991	symbol	H. sapiens	9991	H. sapiens	PTBP3	0	1	0	polypyrimidine tract binding protein 3	GO:0043249 erythrocyte maturation;GO:0033119 negative regulation of RNA splicing;GO:0048821 erythrocyte development		Predicted intracellular proteins	Nucleoplasm (Approved)				0.0	0.0	0.0	0.0	1.0	0.0	0.0	0.0	0.0	0.0	0.0	0.0	0.0	0.0	0.0	0.0	0.0	0.0	0.0	0.0
PKIG	11142	symbol	H. sapiens	11142	H. sapiens	PKIG	0	1	0	cAMP-dependent protein kinase inhibitor gamma	GO:2000480 negative regulation of cAMP-dependent protein kinase activity;GO:2000479 regulation of cAMP-dependent protein kinase activity;GO:0042308 negative regulation of protein import into nucleus		Predicted intracellular proteins	Cytosol;Nucleoplasm (Approved)				0.0	0.0	0.0	0.0	0.0	0.0	0.0	0.0	0.0	0.0	0.0	0.0	1.0	0.0	0.0	1.0	0.0	0.0	0.0	0.0
UQCR10	29796	symbol	H. sapiens	29796	H. sapiens	UQCR10	0	1	0	ubiquinol-cytochrome c reductase, complex III subunit X	GO:0006122 mitochondrial electron transport, ubiquinol to cytochrome c;GO:0019646 aerobic electron transport chain;GO:0042773 ATP synthesis coupled electron transport				2-Hexyloxy-6-Hydroxymethyl-Tetrahydro-Pyran-3,4,5-Triol; 6-Hydroxy-5-undecyl-4,7-benzothiazoledione; Azoxystrobin; 5-Heptyl-6-hydroxy-1,3-benzothiazole-4,7-dione; (5S)-3-ANILINO-5-(2,4-DIFLUOROPHENYL)-5-METHYL-1,3-OXAZOLIDINE-2,4-DIONE; (S)-famoxadone; METHYL (2Z)-3-METHOXY-2-{2-[(E)-2-PHENYLVINYL]PHENYL}ACRYLATE; 2-Nonyl-4-quinolinol 1-oxide; Ubiquinone Q2		(M5905)HALLMARK ADIPOGENESIS; (M5936)HALLMARK OXIDATIVE PHOSPHORYLATION	0.0	0.0	0.0	0.0	0.0	0.0	0.0	0.0	0.0	0.0	0.0	0.0	0.0	0.0	0.0	0.0	0.0	0.0	0.0	0.0
CDC42SE1	56882	symbol	H. sapiens	56882	H. sapiens	CDC42SE1	0	1	0	CDC42 small effector 1	GO:0035023 regulation of Rho protein signal transduction;GO:0008360 regulation of cell shape;GO:0006909 phagocytosis		Predicted intracellular proteins	Cell Junctions (Supported)				0.0	0.0	0.0	0.0	0.0	0.0	0.0	0.0	0.0	0.0	0.0	0.0	0.0	0.0	0.0	0.0	0.0	0.0	0.0	0.0
TNRC6B	23112	symbol	H. sapiens	23112	H. sapiens	TNRC6B	0	1	0	trinucleotide repeat containing adaptor 6B	GO:0060213 positive regulation of nuclear-transcribed mRNA poly(A) tail shortening;GO:1900153 positive regulation of nuclear-transcribed mRNA catabolic process, deadenylation-dependent decay;GO:0060211 regulation of nuclear-transcribed mRNA poly(A) tail shortening		Predicted intracellular proteins; Disease related genes				(M5945)HALLMARK HEME METABOLISM	0.0	0.0	0.0	0.0	0.0	1.0	0.0	0.0	0.0	0.0	1.0	0.0	0.0	0.0	1.0	0.0	0.0	0.0	1.0	0.0
HAUS6	54801	symbol	H. sapiens	54801	H. sapiens	HAUS6	0	1	0	HAUS augmin like complex subunit 6	GO:0010968 regulation of microtubule nucleation;GO:0031113 regulation of microtubule polymerization;GO:0007098 centrosome cycle		Predicted intracellular proteins	Centriolar satellite;Cytosol (Approved); Additional: Nuclear speckles				0.0	0.0	0.0	0.0	0.0	0.0	0.0	0.0	1.0	0.0	0.0	0.0	0.0	0.0	0.0	0.0	0.0	0.0	0.0	0.0
NRBF2	29982	symbol	H. sapiens	29982	H. sapiens	NRBF2	0	1	0	nuclear receptor binding factor 2	GO:0034976 response to endoplasmic reticulum stress;GO:0006914 autophagy;GO:0061919 process utilizing autophagic mechanism		Predicted intracellular proteins	Cytosol;Nucleoplasm (Approved)				0.0	0.0	0.0	0.0	0.0	0.0	0.0	0.0	0.0	0.0	0.0	1.0	0.0	0.0	0.0	0.0	0.0	0.0	0.0	0.0
NMRK1	54981	symbol	H. sapiens	54981	H. sapiens	NMRK1	0	1	0	nicotinamide riboside kinase 1	GO:0009435 NAD biosynthetic process;GO:0019359 nicotinamide nucleotide biosynthetic process;GO:0019363 pyridine nucleotide biosynthetic process	yes	Predicted intracellular proteins; Enzymes; ENZYME proteins:Transferases	Cytosol;Nucleoplasm (Approved); Additional: Centrosome				0.0	0.0	0.0	0.0	0.0	0.0	0.0	0.0	0.0	0.0	0.0	0.0	0.0	0.0	0.0	0.0	0.0	0.0	0.0	1.0
FCHO2	115548	symbol	H. sapiens	115548	H. sapiens	FCHO2	0	1	0	FCH and mu domain containing endocytic adaptor 2	GO:0048268 clathrin coat assembly;GO:0072583 clathrin-dependent endocytosis;GO:0010324 membrane invagination		Predicted intracellular proteins	Centrosome (Approved); Additional: Cytosol;Vesicles				0.0	0.0	0.0	0.0	0.0	0.0	0.0	0.0	0.0	0.0	0.0	0.0	0.0	0.0	0.0	0.0	0.0	0.0	0.0	0.0
LRRC57	255252	symbol	H. sapiens	255252	H. sapiens	LRRC57	0	1	0	leucine rich repeat containing 57			Predicted intracellular proteins	Cytosol;Mitochondria (Approved)				0.0	0.0	0.0	0.0	0.0	0.0	0.0	0.0	0.0	0.0	0.0	0.0	0.0	0.0	0.0	0.0	0.0	0.0	0.0	0.0
KDM3B	51780	symbol	H. sapiens	51780	H. sapiens	KDM3B	0	1	0	lysine demethylase 3B	GO:0098869 cellular oxidant detoxification;GO:1990748 cellular detoxification;GO:0097237 cellular response to toxic substance		Potential drug targets; Human disease related genes:Congenital malformations:Other congenital malformations; Disease related genes; Predicted intracellular proteins; ENZYME proteins:Oxidoreductases; Enzymes	Nucleoplasm (Enhanced)				0.0	0.0	0.0	0.0	0.0	0.0	0.0	1.0	0.0	0.0	0.0	0.0	0.0	0.0	0.0	0.0	0.0	0.0	0.0	0.0
BCL7B	9275	symbol	H. sapiens	9275	H. sapiens	BCL7B	0	1	0	BAF chromatin remodeling complex subunit BCL7B	GO:2000819 regulation of nucleotide-excision repair;GO:0070316 regulation of G0 to G1 transition;GO:1902459 positive regulation of stem cell population maintenance		Predicted intracellular proteins; Disease related genes; Human disease related genes:Other congenital disorders:Chromosomal abnormalities	Nucleoplasm (Approved)				0.0	0.0	0.0	0.0	0.0	0.0	0.0	1.0	0.0	0.0	0.0	0.0	0.0	0.0	0.0	0.0	1.0	0.0	0.0	0.0
ZBTB46	140685	symbol	H. sapiens	140685	H. sapiens	ZBTB46	0	1	0	zinc finger and BTB domain containing 46	GO:0002273 plasmacytoid dendritic cell differentiation;GO:0002270 plasmacytoid dendritic cell activation;GO:2001200 positive regulation of dendritic cell differentiation		Transcription factors:Zinc-coordinating DNA-binding domains; Predicted intracellular proteins	Nucleoplasm (Approved)				0.0	0.0	0.0	0.0	0.0	0.0	0.0	0.0	0.0	0.0	0.0	0.0	0.0	0.0	0.0	0.0	0.0	0.0	0.0	0.0
AMN1	196394	symbol	H. sapiens	196394	H. sapiens	AMN1	0	1	0	antagonist of mitotic exit network 1 homolog	GO:0031146 SCF-dependent proteasomal ubiquitin-dependent protein catabolic process;GO:0043161 proteasome-mediated ubiquitin-dependent protein catabolic process;GO:0010498 proteasomal protein catabolic process		Predicted intracellular proteins	Centrosome (Approved)				0.0	0.0	0.0	0.0	0.0	0.0	1.0	0.0	0.0	0.0	0.0	0.0	0.0	0.0	0.0	0.0	0.0	0.0	0.0	0.0
ADGRG2	10149	symbol	H. sapiens	10149	H. sapiens	ADGRG2	0	1	0	adhesion G protein-coupled receptor G2	GO:0007189 adenylate cyclase-activating G protein-coupled receptor signaling pathway;GO:0007188 adenylate cyclase-modulating G protein-coupled receptor signaling pathway;GO:0007283 spermatogenesis		Potential drug targets; Transporters; Disease related genes; Human disease related genes:Congenital malformations:Congenital malformations of genital organs; G-protein coupled receptors:Family 2 (B) receptors; G-protein coupled receptors:GPCRs excl olfactory receptors	Cytosol;Plasma membrane (Approved)				0.0	0.0	0.0	0.0	0.0	0.0	0.0	0.0	0.0	0.0	0.0	0.0	0.0	0.0	0.0	0.0	0.0	0.0	0.0	0.0
MYRF	745	symbol	H. sapiens	745	H. sapiens	MYRF	0	1	0	myelin regulatory factor	GO:0032286 central nervous system myelin maintenance;GO:0031643 positive regulation of myelination;GO:0043217 myelin maintenance		Human disease related genes:Nervous system diseases:Other nervous and sensory system diseases; Human disease related genes:Congenital malformations:Other congenital malformations; Transcription factors:Immunoglobulin fold; Disease related genes	Nucleoplasm (Approved); Additional: Cytosol				0.0	0.0	0.0	0.0	0.0	0.0	0.0	0.0	0.0	0.0	0.0	0.0	0.0	0.0	0.0	0.0	0.0	0.0	0.0	0.0
C2CD2	25966	symbol	H. sapiens	25966	H. sapiens	C2CD2	0	1	0	C2 calcium dependent domain containing 2			Predicted intracellular proteins	Nucleoplasm (Approved)				0.0	0.0	0.0	0.0	0.0	0.0	0.0	0.0	0.0	0.0	0.0	0.0	0.0	0.0	0.0	0.0	0.0	0.0	0.0	0.0
GTF2H4	2968	symbol	H. sapiens	2968	H. sapiens	GTF2H4	0	1	0	general transcription factor IIH subunit 4	GO:0006289 nucleotide-excision repair;GO:0006366 transcription by RNA polymerase II;GO:0006281 DNA repair		Predicted intracellular proteins	Nuclear speckles (Supported)				1.0	0.0	0.0	0.0	1.0	0.0	0.0	0.0	0.0	0.0	1.0	0.0	0.0	1.0	1.0	0.0	0.0	0.0	0.0	0.0
ACTR1B	10120	symbol	H. sapiens	10120	H. sapiens	ACTR1B	0	1	0	actin related protein 1B			Predicted intracellular proteins	Microtubules (Approved)				0.0	0.0	0.0	0.0	0.0	0.0	1.0	0.0	0.0	0.0	0.0	0.0	0.0	0.0	0.0	0.0	0.0	0.0	0.0	0.0
CCM2L	140706	symbol	H. sapiens	140706	H. sapiens	CCM2L	0	1	0	CCM2 like scaffold protein	GO:0003007 heart morphogenesis;GO:0007507 heart development;GO:0072359 circulatory system development		Predicted intracellular proteins	Nucleoplasm (Approved)				0.0	0.0	0.0	0.0	0.0	0.0	0.0	0.0	0.0	0.0	0.0	0.0	0.0	0.0	0.0	0.0	0.0	0.0	0.0	0.0
NUDT15	55270	symbol	H. sapiens	55270	H. sapiens	NUDT15	0	1	0	nudix hydrolase 15	GO:0006203 dGTP catabolic process;GO:0046070 dGTP metabolic process;GO:0009217 purine deoxyribonucleoside triphosphate catabolic process		Predicted intracellular proteins; ENZYME proteins:Hydrolases; Enzymes	Nucleoplasm (Supported)			(M5939)HALLMARK P53 PATHWAY	1.0	0.0	0.0	0.0	0.0	0.0	0.0	0.0	0.0	1.0	0.0	0.0	0.0	0.0	0.0	0.0	0.0	0.0	0.0	0.0
TIPARP	25976	symbol	H. sapiens	25976	H. sapiens	TIPARP	0	1	0	TCDD inducible poly(ADP-ribose) polymerase	GO:1904612 response to 2,3,7,8-tetrachlorodibenzodioxine;GO:0048745 smooth muscle tissue development;GO:0008209 androgen metabolic process		Predicted intracellular proteins	Microtubules (Approved)			(M5890)HALLMARK TNFA SIGNALING VIA NFKB; (M5891)HALLMARK HYPOXIA; (M5906)HALLMARK ESTROGEN RESPONSE EARLY	0.0	0.0	0.0	0.0	0.0	0.0	0.0	0.0	0.0	0.0	0.0	0.0	0.0	0.0	0.0	0.0	0.0	0.0	0.0	0.0
NPEPPS	9520	symbol	H. sapiens	9520	H. sapiens	NPEPPS	0	1	0	aminopeptidase puromycin sensitive	GO:0043171 peptide catabolic process;GO:1903955 positive regulation of protein targeting to mitochondrion;GO:1903749 positive regulation of establishment of protein localization to mitochondrion		Predicted intracellular proteins; Peptidases:Metallopeptidases; ENZYME proteins:Hydrolases; Enzymes	Cytosol (Supported)	Artenimol; Tosedostat			0.0	0.0	0.0	0.0	0.0	0.0	1.0	0.0	0.0	0.0	0.0	0.0	0.0	0.0	0.0	0.0	0.0	0.0	0.0	0.0
C1QA	712	symbol	H. sapiens	712	H. sapiens	C1QA	0	1	0	complement C1q A chain	GO:0150064 vertebrate eye-specific patterning;GO:0150062 complement-mediated synapse pruning;GO:0098883 synapse pruning		Human disease related genes:Skin diseases:Skin and soft tissue diseases; Disease related genes; Predicted intracellular proteins; Human disease related genes:Immune system diseases:Allergies and autoimmune diseases; Human disease related genes:Immune system diseases:Primary immunodeficiency; Predicted secreted proteins		Cetuximab; Etanercept; Palivizumab; Daclizumab; Bevacizumab	(M5880)NABA ECM AFFILIATED; (M5885)NABA MATRISOME ASSOCIATED; (M5889)NABA MATRISOME	(M5946)HALLMARK COAGULATION; (M5921)HALLMARK COMPLEMENT	0.0	0.0	0.0	0.0	0.0	0.0	0.0	0.0	0.0	0.0	0.0	0.0	0.0	0.0	0.0	0.0	0.0	0.0	0.0	0.0
VPS4B	9525	symbol	H. sapiens	9525	H. sapiens	VPS4B	0	1	0	vacuolar protein sorting 4 homolog B	GO:0061764 late endosome to lysosome transport via multivesicular body sorting pathway;GO:0061738 late endosomal microautophagy;GO:1903542 negative regulation of exosomal secretion		Predicted intracellular proteins; ENZYME proteins:Hydrolases; Enzymes	Vesicles (Approved); Additional: Intermediate filaments		(M124)PID CXCR4 PATHWAY	(M5910)HALLMARK PROTEIN SECRETION; (M5949)HALLMARK PEROXISOME	0.0	0.0	0.0	0.0	0.0	0.0	1.0	0.0	0.0	0.0	1.0	0.0	0.0	0.0	0.0	0.0	0.0	0.0	0.0	0.0
RPP25L	138716	symbol	H. sapiens	138716	H. sapiens	RPP25L	0	1	0	ribonuclease P/MRP subunit p25 like	GO:0001682 tRNA 5'-leader removal;GO:0099116 tRNA 5'-end processing;GO:0034471 ncRNA 5'-end processing		Predicted intracellular proteins	Nucleoplasm (Approved); Additional: Cytosol;Nucleoli				0.0	0.0	0.0	0.0	0.0	0.0	0.0	0.0	0.0	0.0	0.0	0.0	0.0	0.0	0.0	0.0	0.0	0.0	0.0	0.0
TUFT1	7286	symbol	H. sapiens	7286	H. sapiens	TUFT1	0	1	0	tuftelin 1	GO:0030282 bone mineralization;GO:0031214 biomineral tissue development;GO:0042476 odontogenesis		Predicted intracellular proteins; Predicted secreted proteins	Vesicles (Approved)				0.0	0.0	0.0	0.0	0.0	0.0	0.0	0.0	0.0	0.0	0.0	0.0	0.0	0.0	0.0	0.0	0.0	0.0	0.0	0.0
AKAP8	10270	symbol	H. sapiens	10270	H. sapiens	AKAP8	0	1	0	A-kinase anchoring protein 8	GO:0071380 cellular response to prostaglandin E stimulus;GO:0007076 mitotic chromosome condensation;GO:0071379 cellular response to prostaglandin stimulus		Predicted intracellular proteins	Nucleoplasm (Supported)				0.0	0.0	1.0	0.0	0.0	0.0	0.0	0.0	0.0	0.0	0.0	0.0	0.0	0.0	0.0	0.0	0.0	0.0	0.0	0.0
ARHGDIG	398	symbol	H. sapiens	398	H. sapiens	ARHGDIG	0	1	0	Rho GDP dissociation inhibitor gamma	GO:0001835 blastocyst hatching;GO:0035188 hatching;GO:0071684 organism emergence from protective structure		Predicted intracellular proteins	Cytosol;Plasma membrane (Approved)		(M68)PID RHOA REG PATHWAY	(M5956)HALLMARK KRAS SIGNALING DN	0.0	0.0	0.0	0.0	0.0	0.0	0.0	0.0	0.0	0.0	0.0	1.0	0.0	0.0	0.0	0.0	0.0	0.0	0.0	0.0
RAB6A	5870	symbol	H. sapiens	5870	H. sapiens	RAB6A	0	1	0	RAB6A, member RAS oncogene family	GO:0018125 peptidyl-cysteine methylation;GO:0072385 minus-end-directed organelle transport along microtubule;GO:1903292 protein localization to Golgi membrane		Predicted intracellular proteins	Golgi apparatus (Supported)				0.0	0.0	0.0	0.0	0.0	0.0	0.0	0.0	0.0	0.0	0.0	0.0	0.0	0.0	0.0	0.0	0.0	0.0	1.0	1.0
MYL4	4635	symbol	H. sapiens	4635	H. sapiens	MYL4	0	1	0	myosin light chain 4	GO:0002026 regulation of the force of heart contraction;GO:0032781 positive regulation of ATP-dependent activity;GO:0043462 regulation of ATP-dependent activity		Human disease related genes:Cardiovascular diseases:Cardiac diseases; Predicted intracellular proteins; Disease related genes	Plasma membrane (Approved)			(M5909)HALLMARK MYOGENESIS; (M5945)HALLMARK HEME METABOLISM	0.0	0.0	0.0	0.0	0.0	0.0	0.0	0.0	0.0	0.0	0.0	0.0	0.0	0.0	0.0	0.0	0.0	0.0	0.0	0.0
FUT2	2524	symbol	H. sapiens	2524	H. sapiens	FUT2	0	1	0	fucosyltransferase 2	GO:0019317 fucose catabolic process;GO:0042354 L-fucose metabolic process;GO:0042355 L-fucose catabolic process		Blood group antigen proteins; Enzymes; ENZYME proteins:Transferases	Plasma membrane (Uncertain); Additional: Cytosol				0.0	0.0	0.0	0.0	0.0	0.0	0.0	0.0	0.0	0.0	0.0	0.0	0.0	0.0	0.0	0.0	0.0	0.0	0.0	0.0
SOCS3	9021	symbol	H. sapiens	9021	H. sapiens	SOCS3	0	1	0	suppressor of cytokine signaling 3	GO:0072540 T-helper 17 cell lineage commitment;GO:0042532 negative regulation of tyrosine phosphorylation of STAT protein;GO:0060670 branching involved in labyrinthine layer morphogenesis		Predicted intracellular proteins; Disease related genes	Cytosol (Approved); Additional: Plasma membrane		(M233)PID EPO PATHWAY; (M196)PID IL23 PATHWAY; (M183)PID IL6 7 PATHWAY	(M5897)HALLMARK IL6 JAK STAT3 SIGNALING; (M5890)HALLMARK TNFA SIGNALING VIA NFKB; (M5913)HALLMARK INTERFERON GAMMA RESPONSE	0.0	0.0	0.0	0.0	0.0	0.0	1.0	0.0	0.0	0.0	1.0	1.0	1.0	0.0	0.0	0.0	0.0	0.0	0.0	0.0
UNC119B	84747	symbol	H. sapiens	84747	H. sapiens	UNC119B	0	1	0	unc-119 lipid binding chaperone B	GO:0042953 lipoprotein transport;GO:0044872 lipoprotein localization;GO:0060271 cilium assembly		Predicted intracellular proteins					0.0	0.0	0.0	0.0	0.0	0.0	0.0	0.0	1.0	0.0	0.0	0.0	0.0	0.0	0.0	0.0	0.0	0.0	0.0	0.0
IQCA1	79781	symbol	H. sapiens	79781	H. sapiens	IQCA1	0	1	0	IQ motif containing with AAA domain 1	GO:0000226 microtubule cytoskeleton organization;GO:0007017 microtubule-based process;GO:0007010 cytoskeleton organization		Predicted intracellular proteins	Nucleoplasm (Uncertain)				0.0	0.0	0.0	0.0	0.0	0.0	0.0	0.0	0.0	0.0	0.0	0.0	0.0	0.0	0.0	0.0	0.0	0.0	0.0	0.0
IGSF11	152404	symbol	H. sapiens	152404	H. sapiens	IGSF11	0	1	0	immunoglobulin superfamily member 11	GO:0061885 positive regulation of mini excitatory postsynaptic potential;GO:0061884 regulation of mini excitatory postsynaptic potential;GO:1900273 positive regulation of long-term synaptic potentiation		Predicted intracellular proteins	Cell Junctions (Approved); Additional: Cytosol;Nucleoplasm				0.0	0.0	0.0	0.0	0.0	0.0	0.0	0.0	0.0	0.0	0.0	0.0	0.0	0.0	0.0	0.0	0.0	0.0	0.0	0.0
SCAMP5	192683	symbol	H. sapiens	192683	H. sapiens	SCAMP5	0	1	0	secretory carrier membrane protein 5	GO:0045956 positive regulation of calcium ion-dependent exocytosis;GO:0017158 regulation of calcium ion-dependent exocytosis;GO:1903307 positive regulation of regulated secretory pathway		Predicted intracellular proteins; Transporters:Accessory Factors Involved in Transport					0.0	0.0	0.0	0.0	0.0	0.0	0.0	0.0	0.0	0.0	0.0	0.0	0.0	0.0	0.0	0.0	0.0	0.0	0.0	0.0
PLEKHG3	26030	symbol	H. sapiens	26030	H. sapiens	PLEKHG3	0	1	0	pleckstrin homology and RhoGEF domain containing G3	GO:2000114 regulation of establishment of cell polarity;GO:0032878 regulation of establishment or maintenance of cell polarity;GO:0051056 regulation of small GTPase mediated signal transduction		Predicted intracellular proteins	Cytosol;Plasma membrane (Approved); Additional: Centrosome;Cytokinetic bridge;Nucleoplasm				0.0	0.0	0.0	0.0	0.0	0.0	0.0	0.0	0.0	0.0	0.0	0.0	0.0	0.0	0.0	0.0	0.0	0.0	0.0	0.0
AP1G1	164	symbol	H. sapiens	164	H. sapiens	AP1G1	0	1	0	adaptor related protein complex 1 subunit gamma 1	GO:0016182 synaptic vesicle budding from endosome;GO:0036466 synaptic vesicle recycling via endosome;GO:0043321 regulation of natural killer cell degranulation		Potential drug targets; Predicted intracellular proteins; Transporters; Disease related genes	Golgi apparatus;Vesicles (Enhanced); Additional: Cytosol			(M5910)HALLMARK PROTEIN SECRETION	0.0	0.0	0.0	0.0	0.0	0.0	1.0	0.0	0.0	0.0	1.0	1.0	0.0	0.0	0.0	0.0	0.0	0.0	0.0	0.0
HIST1H4J	8363	gene_synonym	H. sapiens	8363	H. sapiens	H4C11	0	1	0	H4 clustered histone 11	GO:0061644 protein localization to CENP-A containing chromatin;GO:0045653 negative regulation of megakaryocyte differentiation;GO:0071459 protein localization to chromosome, centromeric region		Predicted intracellular proteins; Disease related genes					0.0	0.0	0.0	0.0	0.0	0.0	0.0	1.0	1.0	0.0	1.0	0.0	0.0	0.0	0.0	0.0	0.0	0.0	1.0	0.0
VPS26A	9559	symbol	H. sapiens	9559	H. sapiens	VPS26A	0	1	0	VPS26 retromer complex component A	GO:0032456 endocytic recycling;GO:0042147 retrograde transport, endosome to Golgi;GO:0098876 vesicle-mediated transport to the plasma membrane		Predicted intracellular proteins; Transporters	Endosomes;Lysosomes (Enhanced)				0.0	0.0	0.0	0.0	0.0	1.0	0.0	0.0	0.0	0.0	1.0	0.0	0.0	0.0	0.0	0.0	0.0	0.0	0.0	0.0
DYRK2	8445	symbol	H. sapiens	8445	H. sapiens	DYRK2	0	1	0	dual specificity tyrosine phosphorylation regulated kinase 2	GO:0070885 negative regulation of calcineurin-NFAT signaling cascade;GO:0106057 negative regulation of calcineurin-mediated signaling;GO:0045725 positive regulation of glycogen biosynthetic process	yes	Cancer-related genes:Candidate cancer biomarkers; Kinases:CMGC Ser/Thr protein kinases; ENZYME proteins:Transferases; Predicted intracellular proteins; Enzymes	Nucleoplasm (Supported); Additional: Cytosol		(M261)PID P53 REGULATION PATHWAY	(M5921)HALLMARK COMPLEMENT	1.0	1.0	0.0	0.0	0.0	0.0	0.0	0.0	0.0	0.0	0.0	0.0	0.0	0.0	1.0	0.0	0.0	0.0	0.0	1.0
ANKRD50	57182	symbol	H. sapiens	57182	H. sapiens	ANKRD50	0	1	0	ankyrin repeat domain containing 50	GO:0032456 endocytic recycling;GO:0098876 vesicle-mediated transport to the plasma membrane;GO:0016197 endosomal transport		Predicted intracellular proteins; Transporters	Cytosol;Nucleoplasm (Approved)				0.0	0.0	0.0	0.0	0.0	0.0	0.0	0.0	0.0	0.0	0.0	0.0	0.0	0.0	0.0	0.0	0.0	0.0	0.0	0.0
HMGB3	3149	symbol	H. sapiens	3149	H. sapiens	HMGB3	0	1	0	high mobility group box 3	GO:0032392 DNA geometric change;GO:0071103 DNA conformation change;GO:0006310 DNA recombination		Human disease related genes:Congenital malformations:Congenital malformations of eye; Predicted intracellular proteins; Disease related genes	Nucleoplasm (Supported); Additional: Nucleoli			(M5901)HALLMARK G2M CHECKPOINT; (M5925)HALLMARK E2F TARGETS	1.0	0.0	0.0	0.0	0.0	0.0	0.0	0.0	0.0	0.0	0.0	0.0	0.0	0.0	0.0	0.0	0.0	0.0	0.0	0.0
C1QTNF1	114897	symbol	H. sapiens	114897	H. sapiens	C1QTNF1	0	1	0	C1q and TNF related 1	GO:2000857 positive regulation of mineralocorticoid secretion;GO:2000860 positive regulation of aldosterone secretion;GO:2000855 regulation of mineralocorticoid secretion		Predicted intracellular proteins; Predicted secreted proteins	Cytosol;Nucleoplasm (Approved)		(M5880)NABA ECM AFFILIATED; (M5885)NABA MATRISOME ASSOCIATED; (M5889)NABA MATRISOME		0.0	0.0	0.0	0.0	0.0	0.0	0.0	0.0	0.0	0.0	0.0	0.0	0.0	0.0	0.0	1.0	0.0	0.0	0.0	0.0
RYK	6259	symbol	H. sapiens	6259	H. sapiens	RYK	0	1	0	receptor like tyrosine kinase	GO:0036518 chemorepulsion of dopaminergic neuron axon;GO:0036514 dopaminergic neuron axon guidance;GO:1904938 planar cell polarity pathway involved in axon guidance	yes	Kinases:Tyr protein kinases; Enzymes; ENZYME proteins:Transferases	Golgi apparatus (Approved); Additional: Cytosol		(M77)PID WNT SIGNALING PATHWAY		0.0	0.0	0.0	1.0	0.0	0.0	0.0	0.0	0.0	0.0	1.0	1.0	0.0	0.0	0.0	1.0	0.0	1.0	0.0	0.0
CTXN1	404217	symbol	H. sapiens	404217	H. sapiens	CTXN1	0	1	0	cortexin 1				Nucleoplasm (Approved); Additional: Cell Junctions;Plasma membrane				0.0	0.0	0.0	0.0	0.0	0.0	0.0	0.0	0.0	0.0	0.0	0.0	0.0	0.0	0.0	0.0	0.0	0.0	0.0	0.0
ARHGAP42	143872	symbol	H. sapiens	143872	H. sapiens	ARHGAP42	0	1	0	Rho GTPase activating protein 42	GO:1904694 negative regulation of vascular associated smooth muscle contraction;GO:0045906 negative regulation of vasoconstriction;GO:0003056 regulation of vascular associated smooth muscle contraction		Predicted intracellular proteins	Nuclear speckles (Approved); Additional: Cytosol				0.0	0.0	0.0	0.0	0.0	0.0	0.0	0.0	0.0	1.0	0.0	0.0	0.0	0.0	0.0	0.0	0.0	0.0	0.0	0.0
SON	6651	symbol	H. sapiens	6651	H. sapiens	SON	0	1	0	SON DNA and RNA binding protein	GO:0000281 mitotic cytokinesis;GO:0048024 regulation of mRNA splicing, via spliceosome;GO:0061640 cytoskeleton-dependent cytokinesis		Potential drug targets; Human disease related genes:Congenital malformations:Other congenital malformations; Disease related genes; Predicted intracellular proteins; Transporters:Primary Active Transporters	Nuclear speckles (Enhanced)				0.0	0.0	0.0	0.0	1.0	0.0	0.0	0.0	0.0	0.0	0.0	0.0	0.0	0.0	0.0	0.0	0.0	0.0	0.0	0.0
ZSWIM6	57688	symbol	H. sapiens	57688	H. sapiens	ZSWIM6	0	1	0	zinc finger SWIM-type containing 6	GO:0021773 striatal medium spiny neuron differentiation;GO:0097154 GABAergic neuron differentiation;GO:0021756 striatum development		Human disease related genes:Congenital malformations:Congenital malformations of the nervous system; Predicted intracellular proteins; Human disease related genes:Congenital malformations:Congenital malformations of the musculoskeletal system; Disease related genes	Cytosol (Approved)				0.0	0.0	0.0	0.0	0.0	0.0	0.0	0.0	0.0	0.0	0.0	0.0	0.0	0.0	0.0	0.0	0.0	0.0	0.0	0.0
LARP1B	55132	symbol	H. sapiens	55132	H. sapiens	LARP1B	0	1	0	La ribonucleoprotein 1B	GO:0048255 mRNA stabilization;GO:0043489 RNA stabilization;GO:1902373 negative regulation of mRNA catabolic process		Predicted intracellular proteins	Cytosol (Approved)				0.0	0.0	0.0	0.0	0.0	1.0	0.0	0.0	0.0	0.0	0.0	0.0	0.0	0.0	0.0	0.0	0.0	0.0	0.0	0.0
ZNF695	57116	symbol	H. sapiens	57116	H. sapiens	ZNF695	0	1	0	zinc finger protein 695	GO:0006357 regulation of transcription by RNA polymerase II;GO:0006355 regulation of DNA-templated transcription;GO:2001141 regulation of RNA biosynthetic process		Transcription factors:Zinc-coordinating DNA-binding domains; Predicted intracellular proteins	Nuclear speckles (Approved)				0.0	0.0	0.0	0.0	0.0	0.0	0.0	0.0	0.0	0.0	0.0	0.0	0.0	0.0	0.0	0.0	0.0	0.0	0.0	0.0
PLEKHA6	22874	symbol	H. sapiens	22874	H. sapiens	PLEKHA6	0	1	0	pleckstrin homology domain containing A6			Predicted intracellular proteins	Cell Junctions (Approved); Additional: Vesicles				0.0	0.0	0.0	0.0	0.0	0.0	0.0	0.0	0.0	0.0	0.0	0.0	0.0	0.0	0.0	0.0	0.0	0.0	0.0	0.0
SART3	9733	symbol	H. sapiens	9733	H. sapiens	SART3	0	1	0	spliceosome associated factor 3, U4/U6 recycling protein	GO:0140673 transcription elongation-coupled chromatin remodeling;GO:0071425 hematopoietic stem cell proliferation;GO:0000244 spliceosomal tri-snRNP complex assembly		Human disease related genes:Congenital malformations:Congenital malformations of skin; Predicted intracellular proteins	Nucleoplasm (Supported)				0.0	0.0	0.0	0.0	1.0	0.0	0.0	1.0	0.0	0.0	0.0	0.0	0.0	1.0	0.0	0.0	0.0	0.0	0.0	0.0
CHORDC1	26973	symbol	H. sapiens	26973	H. sapiens	CHORDC1	0	1	0	cysteine and histidine rich domain containing 1	GO:1900034 regulation of cellular response to heat;GO:0051298 centrosome duplication;GO:0010824 regulation of centrosome duplication		Predicted intracellular proteins	Cytosol (Approved)				0.0	0.0	0.0	0.0	0.0	0.0	0.0	0.0	0.0	0.0	0.0	0.0	0.0	0.0	0.0	0.0	1.0	0.0	0.0	0.0
KMT5C	84787	symbol	H. sapiens	84787	H. sapiens	KMT5C	0	1	0	lysine methyltransferase 5C	GO:2001034 positive regulation of double-strand break repair via nonhomologous end joining;GO:2001032 regulation of double-strand break repair via nonhomologous end joining;GO:0045830 positive regulation of isotype switching		Predicted intracellular proteins; Enzymes; ENZYME proteins:Transferases	Nucleoplasm (Enhanced)				1.0	0.0	0.0	0.0	0.0	0.0	0.0	1.0	0.0	0.0	0.0	0.0	0.0	0.0	0.0	0.0	1.0	0.0	0.0	0.0
UBTF	7343	symbol	H. sapiens	7343	H. sapiens	UBTF	0	1	0	upstream binding transcription factor	GO:0001188 RNA polymerase I preinitiation complex assembly;GO:0006361 transcription initiation at RNA polymerase I promoter;GO:0006360 transcription by RNA polymerase I		Human disease related genes:Nervous system diseases:Neurodegenerative diseases; Predicted intracellular proteins; Transcription factors:Other all-alpha-helical DNA-binding domains; Disease related genes	Nucleoli fibrillar center (Enhanced)		(M279)PID RB 1PATHWAY; (M66)PID MYC ACTIV PATHWAY		0.0	0.0	0.0	0.0	0.0	0.0	0.0	1.0	0.0	0.0	0.0	0.0	0.0	1.0	0.0	0.0	0.0	0.0	0.0	0.0
KIAA1143	57456	symbol	H. sapiens	57456	H. sapiens	KIAA1143	0	1	0	KIAA1143			Predicted intracellular proteins	Nucleoplasm (Enhanced); Additional: Cytokinetic bridge				0.0	0.0	0.0	0.0	0.0	0.0	0.0	0.0	0.0	0.0	0.0	0.0	0.0	0.0	0.0	0.0	0.0	0.0	0.0	0.0
MRFAP1L1	114932	symbol	H. sapiens	114932	H. sapiens	MRFAP1L1	0	1	0	Morf4 family associated protein 1 like 1			Predicted intracellular proteins					0.0	0.0	0.0	0.0	0.0	0.0	0.0	0.0	0.0	0.0	0.0	0.0	0.0	0.0	0.0	0.0	0.0	0.0	0.0	0.0
DLK1	8788	symbol	H. sapiens	8788	H. sapiens	DLK1	0	1	0	delta like non-canonical Notch ligand 1	GO:0045746 negative regulation of Notch signaling pathway;GO:0008593 regulation of Notch signaling pathway;GO:0009968 negative regulation of signal transduction		Predicted intracellular proteins	Golgi apparatus (Approved)		(M106)PID HNF3B PATHWAY; (M17)PID NOTCH PATHWAY		0.0	0.0	0.0	0.0	0.0	0.0	0.0	0.0	0.0	0.0	0.0	0.0	0.0	0.0	0.0	0.0	0.0	0.0	1.0	0.0
GPATCH2	55105	symbol	H. sapiens	55105	H. sapiens	GPATCH2	0	1	0	G-patch domain containing 2			Predicted intracellular proteins	Nuclear speckles (Supported)				0.0	0.0	0.0	0.0	0.0	0.0	0.0	0.0	0.0	0.0	0.0	0.0	0.0	0.0	0.0	0.0	0.0	0.0	0.0	0.0
RRP36	88745	symbol	H. sapiens	88745	H. sapiens	RRP36	0	1	0	ribosomal RNA processing 36	GO:0000462 maturation of SSU-rRNA from tricistronic rRNA transcript (SSU-rRNA, 5.8S rRNA, LSU-rRNA);GO:0030490 maturation of SSU-rRNA;GO:0042274 ribosomal small subunit biogenesis		Predicted intracellular proteins	Nucleoli;Nucleoplasm (Enhanced)				0.0	0.0	0.0	0.0	1.0	0.0	0.0	0.0	0.0	0.0	0.0	0.0	0.0	0.0	0.0	0.0	0.0	0.0	0.0	0.0
B3GLCT	145173	symbol	H. sapiens	145173	H. sapiens	B3GLCT	0	1	0	beta 3-glucosyltransferase	GO:0036066 protein O-linked fucosylation;GO:0006004 fucose metabolic process;GO:0036065 fucosylation		Human disease related genes:Congenital malformations:Congenital malformations of eye; Predicted intracellular proteins; Disease related genes					0.0	0.0	0.0	0.0	0.0	0.0	0.0	0.0	0.0	0.0	0.0	0.0	0.0	0.0	0.0	0.0	0.0	0.0	0.0	0.0
PGGT1B	5229	symbol	H. sapiens	5229	H. sapiens	PGGT1B	0	1	0	protein geranylgeranyltransferase type I subunit beta	GO:0018344 protein geranylgeranylation;GO:0018342 protein prenylation;GO:0097354 prenylation		Predicted intracellular proteins; Enzymes; ENZYME proteins:Transferases	Endoplasmic reticulum;Nucleoplasm (Approved); Additional: Cytosol	L-778123; Geranylgeranyl diphosphate; 2-[METHYL-(5-GERANYL-4-METHYL-PENT-3-ENYL)-AMINO]-ETHYL-DIPHOSPHATE			0.0	0.0	0.0	0.0	0.0	0.0	0.0	0.0	0.0	0.0	0.0	0.0	0.0	0.0	0.0	0.0	0.0	0.0	0.0	0.0
RARA	5914	symbol	H. sapiens	5914	H. sapiens	RARA	0	1	0	retinoic acid receptor alpha	GO:0060010 Sertoli cell fate commitment;GO:0060591 chondroblast differentiation;GO:0045630 positive regulation of T-helper 2 cell differentiation		Cancer-related genes:Candidate cancer biomarkers; Transcription factors:Zinc-coordinating DNA-binding domains; Disease related genes; Nuclear receptors; Predicted intracellular proteins; Human disease related genes:Cancers:Cancers of haematopoietic and lymphoid tissues; FDA approved drug targets:Small molecule drugs	Nucleoplasm (Supported); Additional: Actin filaments;Cytosol;Nucleoli	Adapalene; Acitretin; Alitretinoin; Tretinoin; Tazarotene; Etretinate; Isotretinoin; Tamibarotene; LGD-1550; Trifarotene	(M162)PID RXR VDR PATHWAY; (M207)PID RETINOIC ACID PATHWAY	(M5902)HALLMARK APOPTOSIS; (M5906)HALLMARK ESTROGEN RESPONSE EARLY	0.0	0.0	1.0	1.0	1.0	0.0	0.0	0.0	0.0	0.0	0.0	0.0	0.0	1.0	0.0	0.0	0.0	0.0	0.0	1.0
RAB11A	8766	symbol	H. sapiens	8766	H. sapiens	RAB11A	0	1	0	RAB11A, member RAS oncogene family	GO:0010796 regulation of multivesicular body size;GO:1990182 exosomal secretion;GO:1902954 regulation of early endosome to recycling endosome transport		Predicted intracellular proteins; ENZYME proteins:Hydrolases; Enzymes	Centriolar satellite;Vesicles (Enhanced)	5'-Guanosine-Diphosphate-Monothiophosphate; Guanosine-5'-Diphosphate	(M120)PID ARF6 DOWNSTREAM PATHWAY; (M210)PID IL8 CXCR2 PATHWAY; (M99)PID TXA2PATHWAY		0.0	0.0	0.0	0.0	0.0	0.0	0.0	0.0	1.0	0.0	0.0	1.0	0.0	0.0	0.0	0.0	0.0	1.0	0.0	0.0
GTF3C2	2976	symbol	H. sapiens	2976	H. sapiens	GTF3C2	0	1	0	general transcription factor IIIC subunit 2	GO:0042791 5S class rRNA transcription by RNA polymerase III;GO:0042797 tRNA transcription by RNA polymerase III;GO:0009304 tRNA transcription		Predicted intracellular proteins	Nucleoplasm (Supported)				0.0	0.0	0.0	0.0	0.0	0.0	0.0	0.0	0.0	0.0	0.0	0.0	0.0	1.0	0.0	0.0	0.0	0.0	0.0	0.0
PHC2	1912	symbol	H. sapiens	1912	H. sapiens	PHC2	0	1	0	polyhomeotic homolog 2	GO:0007283 spermatogenesis;GO:0048232 male gamete generation;GO:0007276 gamete generation		Predicted intracellular proteins	Nucleoplasm (Supported)				0.0	0.0	0.0	0.0	0.0	0.0	0.0	0.0	0.0	0.0	1.0	0.0	0.0	0.0	0.0	0.0	0.0	0.0	1.0	0.0
ING5	84289	symbol	H. sapiens	84289	H. sapiens	ING5	0	1	0	inhibitor of growth family member 5	GO:0140889 DNA replication-dependent chromatin disassembly;GO:0048147 negative regulation of fibroblast proliferation;GO:0048144 fibroblast proliferation		Predicted intracellular proteins					0.0	1.0	0.0	0.0	0.0	0.0	0.0	1.0	0.0	0.0	0.0	0.0	0.0	0.0	1.0	0.0	1.0	0.0	0.0	0.0
MKNK1	8569	symbol	H. sapiens	8569	H. sapiens	MKNK1	0	1	0	MAPK interacting serine/threonine kinase 1	GO:0046777 protein autophosphorylation;GO:0018105 peptidyl-serine phosphorylation;GO:0018209 peptidyl-serine modification	yes	Kinases:CAMK Ser/Thr protein kinases; Predicted intracellular proteins; Enzymes; ENZYME proteins:Transferases	Nucleoplasm (Supported)	Fostamatinib	(M229)PID P38 ALPHA BETA DOWNSTREAM PATHWAY	(M5923)HALLMARK PI3K AKT MTOR SIGNALING	0.0	0.0	0.0	1.0	0.0	0.0	0.0	0.0	0.0	0.0	0.0	1.0	0.0	0.0	0.0	0.0	0.0	0.0	0.0	1.0
ABHD17B	51104	symbol	H. sapiens	51104	H. sapiens	ABHD17B	0	1	0	abhydrolase domain containing 17B, depalmitoylase	GO:1902816 regulation of protein localization to microtubule;GO:1902817 negative regulation of protein localization to microtubule;GO:0002084 protein depalmitoylation		Predicted intracellular proteins; ENZYME proteins:Hydrolases; Enzymes					0.0	0.0	0.0	0.0	0.0	0.0	1.0	0.0	0.0	0.0	1.0	0.0	0.0	0.0	0.0	0.0	0.0	1.0	0.0	0.0
IFRD1	3475	symbol	H. sapiens	3475	H. sapiens	IFRD1	0	1	0	interferon related developmental regulator 1	GO:0007518 myoblast fate determination;GO:0048625 myoblast fate commitment;GO:0048671 negative regulation of collateral sprouting		Predicted intracellular proteins	Cytosol;Plasma membrane (Approved)			(M5909)HALLMARK MYOGENESIS; (M5924)HALLMARK MTORC1 SIGNALING; (M5926)HALLMARK MYC TARGETS V1	0.0	0.0	0.0	0.0	0.0	0.0	0.0	0.0	0.0	0.0	0.0	0.0	0.0	0.0	0.0	0.0	0.0	1.0	0.0	0.0
FCF1	51077	symbol	H. sapiens	51077	H. sapiens	FCF1	0	1	0	FCF1 rRNA-processing protein	GO:0000480 endonucleolytic cleavage in 5'-ETS of tricistronic rRNA transcript (SSU-rRNA, 5.8S rRNA, LSU-rRNA);GO:0000447 endonucleolytic cleavage in ITS1 to separate SSU-rRNA from 5.8S rRNA and LSU-rRNA from tricistronic rRNA transcript (SSU-rRNA, 5.8S rRNA, LSU-rRNA);GO:0000479 endonucleolytic cleavage of tricistronic rRNA transcript (SSU-rRNA, 5.8S rRNA, LSU-rRNA)		Predicted intracellular proteins	Nucleoplasm (Approved)				0.0	0.0	0.0	0.0	1.0	0.0	0.0	0.0	0.0	0.0	0.0	0.0	0.0	0.0	0.0	0.0	0.0	0.0	0.0	0.0
HERPUD2	64224	symbol	H. sapiens	64224	H. sapiens	HERPUD2	0	1	0	HERPUD family member 2	GO:0030968 endoplasmic reticulum unfolded protein response;GO:0034620 cellular response to unfolded protein;GO:0035967 cellular response to topologically incorrect protein		Predicted intracellular proteins	Nucleoli;Nucleoli rim (Approved)				0.0	0.0	0.0	0.0	0.0	0.0	0.0	0.0	0.0	0.0	0.0	0.0	0.0	0.0	0.0	0.0	0.0	0.0	0.0	0.0
ENO1	2023	symbol	H. sapiens	2023	H. sapiens	ENO1	0	1	0	enolase 1	GO:1903297 regulation of hypoxia-induced intrinsic apoptotic signaling pathway;GO:1903298 negative regulation of hypoxia-induced intrinsic apoptotic signaling pathway;GO:0010756 positive regulation of plasminogen activation		Cancer-related genes:Candidate cancer biomarkers; Predicted intracellular proteins; Enzymes; ENZYME proteins:Lyases	Cytosol;Plasma membrane (Enhanced)	Zinc; Copper; Artenimol; Zinc acetate; Zinc chloride; Zinc sulfate, unspecified form	(M17)PID NOTCH PATHWAY; (M255)PID HIF1 TFPATHWAY; (M66)PID MYC ACTIV PATHWAY	(M5891)HALLMARK HYPOXIA; (M5924)HALLMARK MTORC1 SIGNALING; (M5937)HALLMARK GLYCOLYSIS	0.0	0.0	0.0	0.0	0.0	0.0	0.0	0.0	0.0	1.0	0.0	0.0	0.0	0.0	0.0	1.0	1.0	0.0	0.0	0.0
BICRAL	23506	symbol	H. sapiens	23506	H. sapiens	BICRAL	0	1	0	BICRA like chromatin remodeling complex associated protein	GO:1902459 positive regulation of stem cell population maintenance;GO:2000036 regulation of stem cell population maintenance;GO:0006338 chromatin remodeling		Predicted intracellular proteins	Nucleoplasm (Approved); Additional: Cytosol				0.0	0.0	0.0	0.0	0.0	0.0	0.0	1.0	0.0	0.0	0.0	0.0	0.0	0.0	0.0	0.0	0.0	0.0	0.0	0.0
SMG7	9887	symbol	H. sapiens	9887	H. sapiens	SMG7	0	1	0	SMG7 nonsense mediated mRNA decay factor	GO:0000184 nuclear-transcribed mRNA catabolic process, nonsense-mediated decay;GO:0006406 mRNA export from nucleus;GO:0006405 RNA export from nucleus		Predicted intracellular proteins	Cytosol (Supported)				0.0	0.0	0.0	0.0	1.0	0.0	0.0	0.0	0.0	0.0	0.0	0.0	0.0	0.0	0.0	0.0	0.0	0.0	0.0	0.0
ZNF610	162963	symbol	H. sapiens	162963	H. sapiens	ZNF610	0	1	0	zinc finger protein 610	GO:0006357 regulation of transcription by RNA polymerase II;GO:0006355 regulation of DNA-templated transcription;GO:2001141 regulation of RNA biosynthetic process		Transcription factors:Zinc-coordinating DNA-binding domains; Predicted intracellular proteins	Nucleoplasm (Approved)				0.0	0.0	0.0	0.0	0.0	0.0	0.0	0.0	0.0	0.0	0.0	0.0	0.0	0.0	0.0	0.0	0.0	0.0	0.0	0.0
PTPA	5524	symbol	H. sapiens	5524	H. sapiens	PTPA	0	1	0	protein phosphatase 2 phosphatase activator	GO:0032516 positive regulation of phosphoprotein phosphatase activity;GO:0032515 negative regulation of phosphoprotein phosphatase activity;GO:0010923 negative regulation of phosphatase activity		ENZYME proteins:Isomerase; Predicted intracellular proteins; Enzymes	Nucleoplasm (Enhanced); Additional: Cytosol		(M261)PID P53 REGULATION PATHWAY; (M254)PID MYC REPRESS PATHWAY	(M5938)HALLMARK REACTIVE OXYGEN SPECIES PATHWAY	0.0	0.0	0.0	0.0	0.0	0.0	0.0	0.0	0.0	1.0	0.0	1.0	1.0	0.0	0.0	1.0	0.0	0.0	0.0	0.0
CTPS2	56474	symbol	H. sapiens	56474	H. sapiens	CTPS2	0	1	0	CTP synthase 2	GO:0044210 'de novo' CTP biosynthetic process;GO:0019856 pyrimidine nucleobase biosynthetic process;GO:0006241 CTP biosynthetic process		Predicted intracellular proteins; ENZYME proteins:Ligase; Enzymes	Cytosol;Mitochondria (Approved)				0.0	0.0	0.0	0.0	0.0	0.0	0.0	0.0	0.0	0.0	0.0	0.0	0.0	0.0	0.0	0.0	0.0	0.0	0.0	0.0
SNRPD3	6634	symbol	H. sapiens	6634	H. sapiens	SNRPD3	0	1	0	small nuclear ribonucleoprotein D3 polypeptide	GO:0036261 7-methylguanosine cap hypermethylation;GO:1903241 U2-type prespliceosome assembly;GO:0036260 RNA capping		Predicted intracellular proteins	Nucleoplasm (Supported); Additional: Cytosol;Nuclear bodies			(M5926)HALLMARK MYC TARGETS V1	0.0	0.0	0.0	0.0	1.0	0.0	0.0	0.0	0.0	0.0	0.0	0.0	0.0	0.0	0.0	0.0	0.0	0.0	0.0	0.0
ZMYM4	9202	symbol	H. sapiens	9202	H. sapiens	ZMYM4	0	1	0	zinc finger MYM-type containing 4	GO:0022604 regulation of cell morphogenesis;GO:0022603 regulation of anatomical structure morphogenesis;GO:0007010 cytoskeleton organization		Predicted intracellular proteins	Nucleoplasm (Approved); Additional: Cytosol;Nucleoli				0.0	0.0	0.0	0.0	0.0	0.0	0.0	0.0	0.0	0.0	0.0	0.0	0.0	0.0	0.0	0.0	0.0	0.0	0.0	0.0
VIPR2	7434	symbol	H. sapiens	7434	H. sapiens	VIPR2	0	1	0	vasoactive intestinal peptide receptor 2	GO:0048662 negative regulation of smooth muscle cell proliferation;GO:0048660 regulation of smooth muscle cell proliferation;GO:0007188 adenylate cyclase-modulating G protein-coupled receptor signaling pathway		G-protein coupled receptors:GPCRs excl olfactory receptors; G-protein coupled receptors:Family 2 (B) receptors; Predicted intracellular proteins	Focal adhesion sites (Approved)				0.0	0.0	0.0	0.0	0.0	0.0	0.0	0.0	0.0	0.0	0.0	0.0	0.0	0.0	0.0	0.0	0.0	0.0	0.0	0.0
ST3GAL3	6487	symbol	H. sapiens	6487	H. sapiens	ST3GAL3	0	1	0	ST3 beta-galactoside alpha-2,3-sialyltransferase 3	GO:0010706 ganglioside biosynthetic process via lactosylceramide;GO:0018146 keratan sulfate biosynthetic process;GO:0001574 ganglioside biosynthetic process		Potential drug targets; Disease related genes; ENZYME proteins:Transferases; Predicted intracellular proteins; Enzymes; Human disease related genes:Nervous system diseases:Epilepsy; Human disease related genes:Other diseases:Mental and behavioural disorders					0.0	0.0	0.0	0.0	0.0	0.0	0.0	0.0	0.0	0.0	0.0	0.0	0.0	0.0	0.0	0.0	0.0	0.0	1.0	0.0
DR1	1810	symbol	H. sapiens	1810	H. sapiens	DR1	0	1	0	down-regulator of transcription 1	GO:0090043 regulation of tubulin deacetylation;GO:0090311 regulation of protein deacetylation;GO:0051123 RNA polymerase II preinitiation complex assembly		Predicted intracellular proteins	Nucleoplasm (Supported)			(M5901)HALLMARK G2M CHECKPOINT	0.0	0.0	0.0	0.0	0.0	0.0	0.0	1.0	0.0	0.0	0.0	0.0	0.0	1.0	0.0	0.0	0.0	0.0	0.0	0.0
ZBTB40	9923	symbol	H. sapiens	9923	H. sapiens	ZBTB40	0	1	0	zinc finger and BTB domain containing 40	GO:0030282 bone mineralization;GO:0031214 biomineral tissue development;GO:0001503 ossification		Transcription factors:Zinc-coordinating DNA-binding domains; Predicted intracellular proteins	Nucleoplasm (Approved)				1.0	0.0	0.0	0.0	0.0	0.0	0.0	0.0	0.0	0.0	0.0	0.0	0.0	0.0	0.0	0.0	0.0	0.0	0.0	0.0
MTMR12	54545	symbol	H. sapiens	54545	H. sapiens	MTMR12	0	1	0	myotubularin related protein 12			Predicted intracellular proteins					0.0	0.0	0.0	0.0	0.0	0.0	0.0	0.0	0.0	0.0	0.0	0.0	0.0	0.0	0.0	0.0	0.0	0.0	0.0	0.0
RAD23B	5887	symbol	H. sapiens	5887	H. sapiens	RAD23B	0	1	0	RAD23 homolog B, nucleotide excision repair protein	GO:0098761 cellular response to interleukin-7;GO:0098760 response to interleukin-7;GO:0006289 nucleotide-excision repair		Cancer-related genes:Candidate cancer biomarkers; Predicted intracellular proteins	Nucleoplasm (Supported); Additional: Cytosol			(M5901)HALLMARK G2M CHECKPOINT; (M5926)HALLMARK MYC TARGETS V1	1.0	0.0	0.0	0.0	0.0	0.0	1.0	0.0	0.0	1.0	1.0	0.0	0.0	0.0	0.0	0.0	0.0	0.0	0.0	0.0
SRC	6714	symbol	H. sapiens	6714	H. sapiens	SRC	0	1	0	SRC proto-oncogene, non-receptor tyrosine kinase	GO:0001545 primary ovarian follicle growth;GO:1903997 positive regulation of non-membrane spanning protein tyrosine kinase activity;GO:0035635 entry of bacterium into host cell	yes	Cancer-related genes:Candidate cancer biomarkers; Disease related genes; ENZYME proteins:Transferases; Transporters:Accessory Factors Involved in Transport; Predicted intracellular proteins; Enzymes; Human disease related genes:Cardiovascular diseases:Hematologic diseases; Kinases:Tyr protein kinases; FDA approved drug targets:Small molecule drugs	Cell Junctions;Plasma membrane (Supported); Additional: Cytosol;Nucleoplasm	Dasatinib; RU84687; RU79256; N6-Benzyl Adenosine-5'-Diphosphate; RU85493; RU78262; Phosphonotyrosine; Malonic acid; RU83876; RU90395; RU79072; RU78783; 1-Tert-Butyl-3-(4-Chloro-Phenyl)-1h-Pyrazolo[3,4-D]Pyrimidin-4-Ylamine; PASBN; 2-[4-[(Z)-2-Acetamido-3-oxo-3-[[(3S)-2-oxo-1-[(4-phenylphenyl)methyl]azepan-3-yl]amino]prop-1-enyl]-2-formylphenyl]acetic acid; PAS219; DPI59; RU82197; Phenylphosphate;…	(M26)PID NFKAPPAB ATYPICAL PATHWAY; (M251)PID SYNDECAN 3 PATHWAY; (M273)PID EPHA2 FWD PATHWAY	(M5915)HALLMARK APICAL JUNCTION; (M5921)HALLMARK COMPLEMENT	1.0	0.0	1.0	1.0	0.0	0.0	1.0	0.0	1.0	1.0	1.0	1.0	1.0	0.0	0.0	1.0	1.0	1.0	0.0	1.0
TTC34	100287898	symbol	H. sapiens	100287898	H. sapiens	TTC34	0	1	0	tetratricopeptide repeat domain 34			Predicted intracellular proteins					0.0	0.0	0.0	0.0	0.0	0.0	0.0	0.0	0.0	0.0	0.0	0.0	0.0	0.0	0.0	0.0	0.0	0.0	0.0	0.0
ALDH4A1	8659	symbol	H. sapiens	8659	H. sapiens	ALDH4A1	0	1	0	aldehyde dehydrogenase 4 family member A1	GO:0010133 proline catabolic process to glutamate;GO:0006562 proline catabolic process;GO:0019470 4-hydroxyproline catabolic process		Potential drug targets; Disease related genes; Predicted intracellular proteins; ENZYME proteins:Oxidoreductases; Enzymes; Human disease related genes:Congenital disorders of metabolism:Congenital disorders of amino acid metabolism	Mitochondria (Supported)	NADH			0.0	0.0	0.0	0.0	0.0	0.0	0.0	0.0	0.0	0.0	0.0	0.0	0.0	0.0	0.0	0.0	0.0	0.0	0.0	0.0
RABEPK	10244	symbol	H. sapiens	10244	H. sapiens	RABEPK	0	1	0	Rab9 effector protein with kelch motifs	GO:0006904 vesicle docking involved in exocytosis;GO:0048278 vesicle docking;GO:0140029 exocytic process		Predicted intracellular proteins	Vesicles (Supported)			(M5928)HALLMARK MYC TARGETS V2	0.0	0.0	0.0	0.0	0.0	0.0	0.0	0.0	0.0	0.0	0.0	0.0	0.0	0.0	0.0	0.0	0.0	0.0	0.0	0.0
ZNF512B	57473	symbol	H. sapiens	57473	H. sapiens	ZNF512B	0	1	0	zinc finger protein 512B	GO:1902894 negative regulation of miRNA transcription;GO:2000629 negative regulation of miRNA metabolic process;GO:1902893 regulation of miRNA transcription		Transcription factors:Zinc-coordinating DNA-binding domains; Predicted intracellular proteins	Nucleoplasm (Enhanced)				0.0	0.0	0.0	0.0	0.0	0.0	0.0	0.0	0.0	0.0	0.0	0.0	0.0	0.0	0.0	0.0	0.0	0.0	0.0	0.0
TSPO	706	symbol	H. sapiens	706	H. sapiens	TSPO	0	1	0	translocator protein	GO:2000853 negative regulation of corticosterone secretion;GO:0010266 response to vitamin B1;GO:2000852 regulation of corticosterone secretion		Cancer-related genes:Candidate cancer biomarkers; FDA approved drug targets:Small molecule drugs	Mitochondria (Supported); Additional: Cytosol;Vesicles	Chlormezanone; Zopiclone		(M5949)HALLMARK PEROXISOME; (M5902)HALLMARK APOPTOSIS	0.0	0.0	1.0	0.0	0.0	1.0	0.0	0.0	0.0	0.0	0.0	0.0	1.0	0.0	0.0	0.0	0.0	0.0	0.0	0.0
MRM3	55178	symbol	H. sapiens	55178	H. sapiens	MRM3	0	1	0	mitochondrial rRNA methyltransferase 3	GO:0000451 rRNA 2'-O-methylation;GO:0031167 rRNA methylation;GO:0000154 rRNA modification		Predicted intracellular proteins	Mitochondria (Supported)				0.0	0.0	0.0	0.0	1.0	0.0	0.0	0.0	0.0	0.0	0.0	0.0	0.0	0.0	0.0	0.0	0.0	0.0	0.0	0.0
POLR2J	5439	symbol	H. sapiens	5439	H. sapiens	POLR2J	0	1	0	RNA polymerase II subunit J	GO:0006366 transcription by RNA polymerase II;GO:0006351 DNA-templated transcription;GO:0032774 RNA biosynthetic process		Predicted intracellular proteins; RNA polymerase related proteins	Nucleoplasm (Approved)			(M5898)HALLMARK DNA REPAIR	0.0	0.0	0.0	0.0	1.0	0.0	0.0	0.0	1.0	0.0	1.0	1.0	0.0	1.0	1.0	0.0	0.0	0.0	0.0	0.0
OARD1	221443	symbol	H. sapiens	221443	H. sapiens	OARD1	0	1	0	O-acyl-ADP-ribose deacylase 1	GO:0140291 peptidyl-glutamate ADP-deribosylation;GO:0051725 protein de-ADP-ribosylation;GO:0042278 purine nucleoside metabolic process		Predicted intracellular proteins; Disease related genes	Nucleoli;Nucleoplasm (Supported)				1.0	0.0	0.0	0.0	0.0	0.0	0.0	0.0	0.0	0.0	0.0	0.0	0.0	0.0	0.0	0.0	0.0	0.0	0.0	0.0
WDR1	9948	symbol	H. sapiens	9948	H. sapiens	WDR1	0	1	0	WD repeat domain 1	GO:0016333 morphogenesis of follicular epithelium;GO:0016334 establishment or maintenance of polarity of follicular epithelium;GO:0042247 establishment of planar polarity of follicular epithelium		Predicted intracellular proteins; Human disease related genes:Immune system diseases:Other immune system diseases; Disease related genes	Cell Junctions;Plasma membrane (Supported)			(M5946)HALLMARK COAGULATION	0.0	0.0	0.0	0.0	0.0	0.0	0.0	0.0	0.0	0.0	0.0	0.0	0.0	0.0	0.0	0.0	0.0	0.0	0.0	0.0
SNW1	22938	symbol	H. sapiens	22938	H. sapiens	SNW1	0	1	0	SNW domain containing 1	GO:0070564 positive regulation of vitamin D receptor signaling pathway;GO:0070562 regulation of vitamin D receptor signaling pathway;GO:0048385 regulation of retinoic acid receptor signaling pathway		Predicted intracellular proteins	Nucleoplasm (Enhanced); Additional: Cytosol				1.0	1.0	0.0	0.0	1.0	0.0	0.0	0.0	0.0	0.0	1.0	0.0	0.0	0.0	0.0	0.0	0.0	0.0	1.0	0.0
NPLOC4	55666	symbol	H. sapiens	55666	H. sapiens	NPLOC4	0	1	0	NPL4 homolog, ubiquitin recognition factor	GO:0039536 negative regulation of RIG-I signaling pathway;GO:0030970 retrograde protein transport, ER to cytosol;GO:1903513 endoplasmic reticulum to cytosol transport		Predicted intracellular proteins; Transporters:Primary Active Transporters	Cytosol;Nucleoplasm (Supported)				0.0	0.0	0.0	0.0	0.0	0.0	1.0	0.0	0.0	0.0	1.0	0.0	0.0	0.0	0.0	0.0	0.0	0.0	1.0	0.0
ARHGEF4	50649	symbol	H. sapiens	50649	H. sapiens	ARHGEF4	0	1	0	Rho guanine nucleotide exchange factor 4	GO:0046847 filopodium assembly;GO:0030032 lamellipodium assembly;GO:0097581 lamellipodium organization		Predicted intracellular proteins			(M48)PID MET PATHWAY		0.0	0.0	0.0	0.0	0.0	0.0	0.0	0.0	0.0	0.0	0.0	1.0	0.0	0.0	0.0	0.0	0.0	0.0	0.0	0.0
TMEM120B	144404	symbol	H. sapiens	144404	H. sapiens	TMEM120B	0	1	0	transmembrane protein 120B	GO:0051291 protein heterooligomerization;GO:0045444 fat cell differentiation;GO:0051259 protein complex oligomerization		Predicted intracellular proteins	Nucleoli fibrillar center (Approved); Additional: Cytosol				0.0	0.0	0.0	0.0	0.0	0.0	0.0	0.0	0.0	0.0	0.0	0.0	0.0	0.0	0.0	0.0	0.0	0.0	0.0	0.0
MRPL57	78988	symbol	H. sapiens	78988	H. sapiens	MRPL57	0	1	0	mitochondrial ribosomal protein L57	GO:0032543 mitochondrial translation;GO:0140053 mitochondrial gene expression;GO:0006412 translation		Ribosomal proteins; Predicted intracellular proteins	Mitochondria (Supported)				0.0	0.0	0.0	0.0	0.0	0.0	0.0	0.0	0.0	0.0	0.0	0.0	0.0	0.0	0.0	0.0	0.0	0.0	0.0	0.0
RNF41	10193	symbol	H. sapiens	10193	H. sapiens	RNF41	0	1	0	ring finger protein 41	GO:1901525 negative regulation of mitophagy;GO:1903147 negative regulation of autophagy of mitochondrion;GO:1901524 regulation of mitophagy		Predicted intracellular proteins; Enzymes; ENZYME proteins:Transferases	Nuclear bodies;Nucleoplasm (Approved); Additional: Midbody ring		(M175)PID ERBB2 ERBB3 PATHWAY		0.0	1.0	0.0	0.0	0.0	1.0	1.0	0.0	0.0	0.0	0.0	1.0	0.0	0.0	0.0	1.0	0.0	0.0	0.0	0.0
HNRNPA1L2	144983	symbol	H. sapiens	144983	H. sapiens	HNRNPA1L2	0	1	0	heterogeneous nuclear ribonucleoprotein A1 like 2	GO:0051028 mRNA transport;GO:0050657 nucleic acid transport;GO:0050658 RNA transport		Predicted intracellular proteins	Nucleoplasm (Approved)				0.0	0.0	0.0	0.0	1.0	0.0	0.0	0.0	0.0	0.0	0.0	0.0	0.0	0.0	0.0	0.0	0.0	0.0	0.0	0.0
RFC5	5985	symbol	H. sapiens	5985	H. sapiens	RFC5	0	1	0	replication factor C subunit 5	GO:1900262 regulation of DNA-directed DNA polymerase activity;GO:1900264 positive regulation of DNA-directed DNA polymerase activity;GO:0090329 regulation of DNA-templated DNA replication		Predicted intracellular proteins	Nucleoplasm (Approved)		(M46)PID ATR PATHWAY; (M1)PID FANCONI PATHWAY	(M5898)HALLMARK DNA REPAIR	1.0	0.0	0.0	0.0	0.0	0.0	0.0	0.0	1.0	0.0	1.0	0.0	0.0	0.0	1.0	1.0	1.0	0.0	0.0	0.0
MRPL50	54534	symbol	H. sapiens	54534	H. sapiens	MRPL50	0	1	0	mitochondrial ribosomal protein L50	GO:0032543 mitochondrial translation;GO:0140053 mitochondrial gene expression;GO:0006412 translation		Ribosomal proteins; Predicted intracellular proteins	Mitochondria (Supported); Additional: Cytosol				0.0	0.0	0.0	0.0	0.0	0.0	0.0	0.0	0.0	0.0	0.0	0.0	0.0	0.0	0.0	0.0	0.0	0.0	0.0	0.0
PQLC1	80148	gene_synonym	H. sapiens	80148	H. sapiens	SLC66A2	0	1	0	solute carrier family 66 member 2	GO:0045332 phospholipid translocation;GO:0034204 lipid translocation;GO:0097035 regulation of membrane lipid distribution		Transporters:Electrochemical Potential-driven transporters	Nucleoplasm (Approved)			(M5945)HALLMARK HEME METABOLISM	0.0	0.0	0.0	0.0	0.0	0.0	0.0	0.0	0.0	0.0	0.0	0.0	0.0	0.0	0.0	0.0	0.0	0.0	0.0	0.0
AGGF1	55109	symbol	H. sapiens	55109	H. sapiens	AGGF1	0	1	0	angiogenic factor with G-patch and FHA domains 1	GO:0001570 vasculogenesis;GO:0001938 positive regulation of endothelial cell proliferation;GO:0001936 regulation of endothelial cell proliferation		Predicted intracellular proteins; Disease related genes; Predicted secreted proteins				(M5942)HALLMARK UV RESPONSE DN	0.0	0.0	0.0	0.0	0.0	0.0	0.0	0.0	0.0	0.0	1.0	0.0	0.0	0.0	0.0	0.0	0.0	0.0	0.0	0.0
TRIM9	114088	symbol	H. sapiens	114088	H. sapiens	TRIM9	0	1	0	tripartite motif containing 9	GO:0043161 proteasome-mediated ubiquitin-dependent protein catabolic process;GO:0010498 proteasomal protein catabolic process;GO:0006511 ubiquitin-dependent protein catabolic process		Predicted intracellular proteins; Enzymes; ENZYME proteins:Transferases					0.0	0.0	0.0	0.0	0.0	0.0	1.0	0.0	0.0	0.0	0.0	0.0	0.0	0.0	0.0	0.0	0.0	0.0	0.0	0.0
MRPL30	51263	symbol	H. sapiens	51263	H. sapiens	MRPL30	0	1	0	mitochondrial ribosomal protein L30	GO:0032543 mitochondrial translation;GO:0140053 mitochondrial gene expression;GO:0006412 translation		Ribosomal proteins; Predicted intracellular proteins					0.0	0.0	0.0	0.0	0.0	0.0	0.0	0.0	0.0	0.0	0.0	0.0	0.0	0.0	0.0	0.0	0.0	0.0	0.0	0.0
CHCHD7	79145	symbol	H. sapiens	79145	H. sapiens	CHCHD7	0	1	0	coiled-coil-helix-coiled-coil-helix domain containing 7	GO:0033108 mitochondrial respiratory chain complex assembly;GO:0007005 mitochondrion organization;GO:0065003 protein-containing complex assembly		Predicted intracellular proteins; Cancer-related genes; Disease related genes	Cell Junctions (Approved); Additional: Aggresome				0.0	0.0	0.0	0.0	0.0	0.0	0.0	0.0	0.0	0.0	0.0	0.0	0.0	0.0	0.0	0.0	0.0	0.0	0.0	0.0
SAMD11	148398	symbol	H. sapiens	148398	H. sapiens	SAMD11	0	1	0	sterile alpha motif domain containing 11	GO:0045892 negative regulation of DNA-templated transcription;GO:1902679 negative regulation of RNA biosynthetic process;GO:0051253 negative regulation of RNA metabolic process		Predicted intracellular proteins	Nucleoplasm;Vesicles (Approved)				0.0	0.0	0.0	0.0	0.0	0.0	0.0	0.0	0.0	0.0	0.0	0.0	0.0	0.0	0.0	0.0	0.0	0.0	0.0	0.0
DYNAP	284254	symbol	H. sapiens	284254	H. sapiens	DYNAP	0	1	0	dynactin associated protein	GO:1901625 cellular response to ergosterol;GO:0036315 cellular response to sterol;GO:0032148 activation of protein kinase B activity							0.0	0.0	0.0	0.0	0.0	0.0	0.0	0.0	0.0	0.0	0.0	0.0	0.0	0.0	0.0	1.0	0.0	0.0	0.0	0.0
FAM111A	63901	symbol	H. sapiens	63901	H. sapiens	FAM111A	0	1	0	FAM111 trypsin like peptidase A	GO:0106300 protein-DNA covalent cross-linking repair;GO:0016540 protein autoprocessing;GO:0031297 replication fork processing		Human disease related genes:Congenital malformations:Other congenital malformations; Human disease related genes:Congenital malformations:Congenital malformations of the musculoskeletal system; Disease related genes; Predicted intracellular proteins	Nucleoli fibrillar center;Nucleoplasm (Approved)				1.0	0.0	0.0	0.0	0.0	0.0	0.0	0.0	0.0	0.0	0.0	0.0	0.0	0.0	0.0	0.0	0.0	0.0	0.0	0.0
NEK8	284086	symbol	H. sapiens	284086	H. sapiens	NEK8	0	1	0	NIMA related kinase 8	GO:0035330 regulation of hippo signaling;GO:0007368 determination of left/right symmetry;GO:0060972 left/right pattern formation	yes	Kinases:NEK Ser/Thr protein kinases; Potential drug targets; Human disease related genes:Congenital malformations:Other congenital malformations; Disease related genes; ENZYME proteins:Transferases; Predicted intracellular proteins; Human disease related genes:Congenital malformations:Congenital malformations of the urinary system; Enzymes	Microtubules (Approved); Additional: Mitotic spindle;Nuclear speckles				0.0	0.0	0.0	0.0	0.0	0.0	0.0	0.0	0.0	0.0	0.0	0.0	0.0	0.0	0.0	0.0	0.0	0.0	0.0	1.0
BNIP3L	665	symbol	H. sapiens	665	H. sapiens	BNIP3L	0	1	0	BCL2 interacting protein 3 like	GO:0035694 mitochondrial protein catabolic process;GO:0097345 mitochondrial outer membrane permeabilization;GO:1902110 positive regulation of mitochondrial membrane permeability involved in apoptotic process		Cancer-related genes:Candidate cancer biomarkers; Transporters:Transporter channels and pores	Mitochondria (Supported); Additional: Nuclear speckles		(M145)PID P53 DOWNSTREAM PATHWAY	(M5902)HALLMARK APOPTOSIS; (M5891)HALLMARK HYPOXIA; (M5945)HALLMARK HEME METABOLISM	0.0	1.0	0.0	0.0	0.0	1.0	1.0	0.0	0.0	0.0	0.0	0.0	0.0	0.0	1.0	0.0	0.0	0.0	0.0	0.0
RBM45	129831	symbol	H. sapiens	129831	H. sapiens	RBM45	0	1	0	RNA binding motif protein 45	GO:0007399 nervous system development;GO:0048731 system development;GO:0030154 cell differentiation		Predicted intracellular proteins	Nucleoplasm (Supported)				0.0	0.0	0.0	0.0	0.0	0.0	0.0	0.0	0.0	0.0	0.0	0.0	0.0	0.0	0.0	0.0	0.0	0.0	0.0	0.0
FGF13	2258	symbol	H. sapiens	2258	H. sapiens	FGF13	0	1	0	fibroblast growth factor 13	GO:1905152 positive regulation of voltage-gated sodium channel activity;GO:0045196 establishment or maintenance of neuroblast polarity;GO:0045200 establishment of neuroblast polarity		Human disease related genes:Nervous system diseases:Epilepsy; Predicted intracellular proteins; Disease related genes	Cytosol (Supported)		(M5883)NABA SECRETED FACTORS; (M5885)NABA MATRISOME ASSOCIATED; (M5889)NABA MATRISOME	(M5939)HALLMARK P53 PATHWAY	0.0	0.0	0.0	1.0	0.0	0.0	0.0	0.0	0.0	0.0	0.0	0.0	0.0	0.0	0.0	0.0	0.0	1.0	0.0	0.0
C1QTNF3-AMACR	100534612	symbol	H. sapiens	100534612	H. sapiens	C1QTNF3-AMACR	0	1	0	C1QTNF3-AMACR readthrough (NMD candidate)								0.0	0.0	0.0	0.0	0.0	0.0	0.0	0.0	0.0	0.0	0.0	0.0	0.0	0.0	0.0	0.0	0.0	0.0	0.0	0.0
DNMT3B	1789	symbol	H. sapiens	1789	H. sapiens	DNMT3B	0	1	0	DNA methyltransferase 3 beta	GO:0090116 C-5 methylation of cytosine;GO:0032776 DNA methylation on cytosine;GO:0006305 DNA alkylation		Potential drug targets; Transcription factors:Zinc-coordinating DNA-binding domains; Disease related genes; ENZYME proteins:Transferases; Predicted intracellular proteins; Enzymes; Human disease related genes:Immune system diseases:Primary immunodeficiency; Human disease related genes:Musculoskeletal diseases:Muscular diseases	Nucleoplasm (Supported)				1.0	0.0	0.0	0.0	0.0	0.0	0.0	0.0	0.0	0.0	0.0	0.0	0.0	0.0	0.0	0.0	0.0	0.0	0.0	0.0
ATP6V1G1	9550	symbol	H. sapiens	9550	H. sapiens	ATP6V1G1	0	1	0	ATPase H+ transporting V1 subunit G1	GO:0036295 cellular response to increased oxygen levels;GO:0097401 synaptic vesicle lumen acidification;GO:0036296 response to increased oxygen levels		Predicted intracellular proteins; Transporters:Primary Active Transporters	Nucleoli (Approved); Additional: Nucleoplasm			(M5936)HALLMARK OXIDATIVE PHOSPHORYLATION	0.0	0.0	0.0	0.0	0.0	1.0	0.0	0.0	0.0	0.0	0.0	1.0	0.0	0.0	0.0	0.0	0.0	0.0	1.0	0.0
PTK2	5747	symbol	H. sapiens	5747	H. sapiens	PTK2	0	1	0	protein tyrosine kinase 2	GO:0120041 positive regulation of macrophage proliferation;GO:0035995 detection of muscle stretch;GO:0120040 regulation of macrophage proliferation	yes	Cancer-related genes:Candidate cancer biomarkers; Potential drug targets; Disease related genes; ENZYME proteins:Transferases; Predicted intracellular proteins; Enzymes; Kinases:Tyr protein kinases	Focal adhesion sites (Supported); Additional: Cytosol;Vesicles	Endostatin; 7-PYRIDIN-2-YL-N-(3,4,5-TRIMETHOXYPHENYL)-7H-PYRROLO[2,3-D]PYRIMIDIN-2-AMINE; 2-({5-CHLORO-2-[(2-METHOXY-4-MORPHOLIN-4-YLPHENYL)AMINO]PYRIMIDIN-4-YL}AMINO)-N-METHYLBENZAMIDE; Fostamatinib	(M273)PID EPHA2 FWD PATHWAY; (M125)PID IGF1 PATHWAY; (M72)PID NECTIN PATHWAY	(M5944)HALLMARK ANGIOGENESIS; (M5902)HALLMARK APOPTOSIS; (M5915)HALLMARK APICAL JUNCTION	0.0	0.0	1.0	1.0	0.0	0.0	0.0	0.0	0.0	1.0	1.0	1.0	0.0	0.0	0.0	1.0	0.0	0.0	0.0	1.0
CCDC50	152137	symbol	H. sapiens	152137	H. sapiens	CCDC50	0	1	0	coiled-coil domain containing 50	GO:0007605 sensory perception of sound;GO:0050954 sensory perception of mechanical stimulus;GO:0007600 sensory perception		Predicted intracellular proteins; Human disease related genes:Nervous system diseases:Ear disease; Disease related genes	Cytosol (Supported)				0.0	0.0	0.0	0.0	0.0	0.0	0.0	0.0	0.0	0.0	0.0	0.0	0.0	0.0	0.0	0.0	0.0	0.0	0.0	0.0
ZFP91-CNTF	386607	symbol	H. sapiens	386607	H. sapiens	ZFP91-CNTF	0	1	0	ZFP91-CNTF readthrough (NMD candidate)								0.0	0.0	0.0	0.0	0.0	0.0	0.0	0.0	0.0	0.0	0.0	0.0	0.0	0.0	0.0	0.0	0.0	0.0	0.0	0.0
HOMER1	9456	symbol	H. sapiens	9456	H. sapiens	HOMER1	0	1	0	homer scaffold protein 1	GO:0007206 phospholipase C-activating G protein-coupled glutamate receptor signaling pathway;GO:1902950 regulation of dendritic spine maintenance;GO:0048148 behavioral response to cocaine		Predicted intracellular proteins	Cytosol (Approved)			(M5937)HALLMARK GLYCOLYSIS	0.0	0.0	0.0	0.0	0.0	0.0	0.0	0.0	0.0	0.0	0.0	1.0	0.0	0.0	0.0	0.0	0.0	1.0	0.0	0.0
LZTFL1	54585	symbol	H. sapiens	54585	H. sapiens	LZTFL1	0	1	0	leucine zipper transcription factor like 1	GO:1903568 negative regulation of protein localization to ciliary membrane;GO:1903567 regulation of protein localization to ciliary membrane;GO:1903565 negative regulation of protein localization to cilium		Predicted intracellular proteins; Human disease related genes:Congenital disorders of metabolism:Other congenital disorders of metabolism; Disease related genes	Cytosol (Supported)				0.0	0.0	0.0	0.0	0.0	0.0	0.0	0.0	1.0	0.0	0.0	0.0	0.0	0.0	0.0	0.0	0.0	0.0	0.0	0.0
OAZ3	51686	symbol	H. sapiens	51686	H. sapiens	OAZ3	0	1	0	ornithine decarboxylase antizyme 3	GO:1902268 negative regulation of polyamine transmembrane transport;GO:1902267 regulation of polyamine transmembrane transport;GO:0006596 polyamine biosynthetic process		Predicted intracellular proteins	Nucleoplasm (Enhanced)			(M5951)HALLMARK SPERMATOGENESIS	0.0	0.0	0.0	0.0	0.0	0.0	0.0	0.0	0.0	0.0	1.0	0.0	0.0	0.0	0.0	0.0	0.0	0.0	0.0	0.0
CALCR	799	symbol	H. sapiens	799	H. sapiens	CALCR	0	1	0	calcitonin receptor	GO:0038041 cross-receptor inhibition within G protein-coupled receptor heterodimer;GO:0097647 amylin receptor signaling pathway;GO:0097646 calcitonin family receptor signaling pathway		Human disease related genes:Musculoskeletal diseases:Skeletal diseases	Cell Junctions (Approved); Additional: Centriolar satellite;Vesicles	Salmon calcitonin; Pramlintide		(M5906)HALLMARK ESTROGEN RESPONSE EARLY; (M5907)HALLMARK ESTROGEN RESPONSE LATE	0.0	0.0	1.0	0.0	0.0	1.0	0.0	0.0	0.0	0.0	0.0	1.0	1.0	0.0	0.0	1.0	0.0	0.0	0.0	0.0
MED9	55090	symbol	H. sapiens	55090	H. sapiens	MED9	0	1	0	mediator complex subunit 9	GO:0032968 positive regulation of transcription elongation by RNA polymerase II;GO:0051123 RNA polymerase II preinitiation complex assembly;GO:0032786 positive regulation of DNA-templated transcription, elongation		Predicted intracellular proteins	Nucleoplasm (Approved); Additional: Midbody				0.0	0.0	0.0	0.0	0.0	0.0	0.0	1.0	0.0	0.0	0.0	0.0	0.0	1.0	0.0	0.0	0.0	0.0	0.0	0.0
WDR6	11180	symbol	H. sapiens	11180	H. sapiens	WDR6	0	1	0	WD repeat domain 6	GO:0002130 wobble position ribose methylation;GO:0002128 tRNA nucleoside ribose methylation;GO:0070314 G1 to G0 transition		Predicted intracellular proteins	Cytosol (Supported); Additional: Plasma membrane				0.0	0.0	0.0	0.0	0.0	1.0	0.0	0.0	0.0	0.0	0.0	0.0	0.0	0.0	0.0	0.0	0.0	0.0	0.0	0.0
CD84	8832	symbol	H. sapiens	8832	H. sapiens	CD84	0	1	0	CD84 molecule	GO:0032685 negative regulation of granulocyte macrophage colony-stimulating factor production;GO:0032701 negative regulation of interleukin-18 production;GO:0043305 negative regulation of mast cell degranulation		CD markers	Plasma membrane (Enhanced); Additional: Vesicles				0.0	0.0	0.0	0.0	0.0	0.0	0.0	0.0	0.0	0.0	0.0	0.0	0.0	0.0	0.0	0.0	0.0	0.0	0.0	0.0
ZNF670	93474	symbol	H. sapiens	93474	H. sapiens	ZNF670	0	1	0	zinc finger protein 670	GO:0044255 cellular lipid metabolic process;GO:0006629 lipid metabolic process;GO:0006357 regulation of transcription by RNA polymerase II		Transcription factors:Zinc-coordinating DNA-binding domains; Predicted intracellular proteins	Nucleoplasm (Approved); Additional: Cytosol				0.0	0.0	0.0	0.0	0.0	0.0	0.0	0.0	0.0	0.0	0.0	0.0	0.0	0.0	0.0	0.0	0.0	0.0	0.0	0.0
PARP14	54625	symbol	H. sapiens	54625	H. sapiens	PARP14	0	1	0	poly(ADP-ribose) polymerase family member 14	GO:1902216 positive regulation of interleukin-4-mediated signaling pathway;GO:1902214 regulation of interleukin-4-mediated signaling pathway;GO:0070212 protein poly-ADP-ribosylation		Predicted intracellular proteins	Cytosol (Supported)		(M28)PID IL4 2PATHWAY	(M5911)HALLMARK INTERFERON ALPHA RESPONSE; (M5913)HALLMARK INTERFERON GAMMA RESPONSE	0.0	0.0	0.0	0.0	0.0	0.0	0.0	0.0	0.0	0.0	0.0	0.0	1.0	0.0	0.0	1.0	0.0	0.0	0.0	0.0
SDE2	163859	symbol	H. sapiens	163859	H. sapiens	SDE2	0	1	0	SDE2 telomere maintenance homolog	GO:0000479 endonucleolytic cleavage of tricistronic rRNA transcript (SSU-rRNA, 5.8S rRNA, LSU-rRNA);GO:0031571 mitotic G1 DNA damage checkpoint signaling;GO:0044819 mitotic G1/S transition checkpoint signaling		Predicted intracellular proteins	Nuclear speckles (Supported); Additional: Cytosol;Golgi apparatus;Plasma membrane				1.0	0.0	0.0	0.0	1.0	0.0	1.0	0.0	0.0	0.0	0.0	0.0	0.0	0.0	0.0	0.0	0.0	0.0	0.0	0.0
C20orf27	54976	gene_synonym	H. sapiens	54976	H. sapiens	ADISSP	0	1	0	adipose secreted signaling protein	GO:0010739 positive regulation of protein kinase A signaling;GO:0010738 regulation of protein kinase A signaling;GO:1990845 adaptive thermogenesis		Predicted intracellular proteins	Cytosol;Nucleoplasm (Approved)				0.0	0.0	0.0	0.0	0.0	0.0	0.0	0.0	0.0	0.0	0.0	0.0	0.0	0.0	0.0	0.0	0.0	0.0	0.0	0.0
RBM26	64062	symbol	H. sapiens	64062	H. sapiens	RBM26	0	1	0	RNA binding motif protein 26	GO:0006397 mRNA processing;GO:0016071 mRNA metabolic process;GO:0006396 RNA processing		Predicted intracellular proteins	Nuclear speckles (Approved)				0.0	0.0	0.0	0.0	1.0	0.0	0.0	0.0	0.0	0.0	0.0	0.0	0.0	0.0	0.0	0.0	0.0	0.0	0.0	0.0
HCCS	3052	symbol	H. sapiens	3052	H. sapiens	HCCS	0	1	0	holocytochrome c synthase	GO:0017003 protein-heme linkage;GO:0017006 protein-tetrapyrrole linkage;GO:0018063 cytochrome c-heme linkage		Potential drug targets; Human disease related genes:Congenital malformations:Other congenital malformations; Disease related genes; Predicted intracellular proteins; Human disease related genes:Congenital malformations:Congenital malformations of eye; Enzymes; ENZYME proteins:Lyases	Mitochondria (Enhanced)			(M5935)HALLMARK FATTY ACID METABOLISM; (M5936)HALLMARK OXIDATIVE PHOSPHORYLATION	0.0	0.0	0.0	0.0	0.0	0.0	0.0	0.0	0.0	0.0	0.0	0.0	0.0	0.0	0.0	0.0	0.0	0.0	0.0	0.0
CARD10	29775	symbol	H. sapiens	29775	H. sapiens	CARD10	0	1	0	caspase recruitment domain family member 10	GO:0007250 activation of NF-kappaB-inducing kinase activity;GO:0090051 negative regulation of cell migration involved in sprouting angiogenesis;GO:0038061 non-canonical NF-kappaB signal transduction		Predicted intracellular proteins; Disease related genes	Intermediate filaments;Vesicles (Approved); Additional: Cytosol				0.0	0.0	0.0	0.0	0.0	0.0	0.0	0.0	0.0	0.0	0.0	0.0	0.0	0.0	0.0	1.0	0.0	0.0	0.0	0.0
C18orf32	497661	symbol	H. sapiens	497661	H. sapiens	C18orf32	0	1	0	chromosome 18 open reading frame 32	GO:0043123 positive regulation of canonical NF-kappaB signal transduction;GO:0043122 regulation of canonical NF-kappaB signal transduction;GO:1902533 positive regulation of intracellular signal transduction		Disease related genes	Vesicles (Approved); Additional: Nucleoplasm				0.0	0.0	0.0	0.0	0.0	0.0	0.0	0.0	0.0	0.0	0.0	0.0	0.0	0.0	0.0	0.0	0.0	0.0	0.0	0.0
DLG3	1741	symbol	H. sapiens	1741	H. sapiens	DLG3	0	1	0	discs large MAGUK scaffold protein 3	GO:0001736 establishment of planar polarity;GO:0007164 establishment of tissue polarity;GO:0061098 positive regulation of protein tyrosine kinase activity	yes	Predicted intracellular proteins; Human disease related genes:Other diseases:Mental and behavioural disorders; Disease related genes	Nucleoli;Nucleoplasm (Approved)				0.0	0.0	0.0	0.0	0.0	0.0	0.0	0.0	0.0	0.0	1.0	0.0	0.0	0.0	0.0	1.0	0.0	0.0	0.0	0.0
CBL	867	symbol	H. sapiens	867	H. sapiens	CBL	0	1	0	Cbl proto-oncogene	GO:0035635 entry of bacterium into host cell;GO:0032487 regulation of Rap protein signal transduction;GO:2000583 regulation of platelet-derived growth factor receptor-alpha signaling pathway		Cancer-related genes:Candidate cancer biomarkers; Human disease related genes:Congenital malformations:Other congenital malformations; Potential drug targets; Disease related genes; ENZYME proteins:Transferases; Predicted intracellular proteins; Enzymes; Human disease related genes:Cancers:Cancers of haematopoietic and lymphoid tissues	Cytosol (Supported)		(M273)PID EPHA2 FWD PATHWAY; (M226)PID VEGFR1 PATHWAY; (M69)PID REELIN PATHWAY	(M5897)HALLMARK IL6 JAK STAT3 SIGNALING; (M5953)HALLMARK KRAS SIGNALING UP	1.0	0.0	0.0	1.0	0.0	0.0	1.0	0.0	0.0	0.0	1.0	1.0	1.0	0.0	0.0	1.0	0.0	0.0	0.0	0.0
PTPN1	5770	symbol	H. sapiens	5770	H. sapiens	PTPN1	0	1	0	protein tyrosine phosphatase non-receptor type 1	GO:0038020 insulin receptor recycling;GO:1902202 regulation of hepatocyte growth factor receptor signaling pathway;GO:1903898 negative regulation of PERK-mediated unfolded protein response		ENZYME proteins:Hydrolases; Enzymes	Endoplasmic reticulum (Supported)	3-(Oxalyl-Amino)-Naphthalene-2-Carboxylic Acid; 2-{[4-(2-Acetylamino-2-pentylcarbamoyl-ethyl)-naphthalen-1-YL]-oxalyl-amino}-benzoic acid; 5-(2-Fluoro-5-{(1E)-3-[3-hydroxy-2-(methoxycarbonyl)phenoxy]-1-propen-1-yl}phenyl)-1,2-oxazole-3-carboxylic acid; 2-(Oxalyl-Amino)-4,7-Dihydro-5h-Thieno[2,3-C]Thiopyran-3-Carboxylic Acid; 3-(3,5-Dibromo-4-Hydroxy-Benzoyl)-2-Ethyl-Benzofuran-6-Sulfonic Acid (4-…	(M125)PID IGF1 PATHWAY; (M266)PID NCADHERIN PATHWAY; (M127)PID ERBB1 RECEPTOR PROXIMAL PATHWAY	(M5897)HALLMARK IL6 JAK STAT3 SIGNALING; (M5913)HALLMARK INTERFERON GAMMA RESPONSE	0.0	0.0	1.0	0.0	0.0	1.0	0.0	0.0	0.0	0.0	1.0	1.0	1.0	0.0	0.0	1.0	1.0	0.0	0.0	0.0
ZSCAN16	80345	symbol	H. sapiens	80345	H. sapiens	ZSCAN16	0	1	0	zinc finger and SCAN domain containing 16	GO:0006357 regulation of transcription by RNA polymerase II;GO:0006355 regulation of DNA-templated transcription;GO:2001141 regulation of RNA biosynthetic process		Transcription factors:Zinc-coordinating DNA-binding domains; Predicted intracellular proteins	Nucleoplasm (Approved)				0.0	0.0	0.0	0.0	0.0	0.0	0.0	0.0	0.0	0.0	0.0	0.0	0.0	0.0	0.0	0.0	0.0	0.0	0.0	0.0
SREK1	140890	symbol	H. sapiens	140890	H. sapiens	SREK1	0	1	0	splicing regulatory glutamic acid and lysine rich protein 1	GO:0008380 RNA splicing;GO:0006397 mRNA processing;GO:0016071 mRNA metabolic process		Predicted intracellular proteins	Nuclear speckles;Nucleoplasm (Enhanced)				0.0	0.0	0.0	0.0	1.0	0.0	0.0	0.0	0.0	0.0	0.0	0.0	0.0	0.0	0.0	0.0	0.0	0.0	0.0	0.0
ZNF543	125919	symbol	H. sapiens	125919	H. sapiens	ZNF543	0	1	0	zinc finger protein 543	GO:0006357 regulation of transcription by RNA polymerase II;GO:0006355 regulation of DNA-templated transcription;GO:2001141 regulation of RNA biosynthetic process		Transcription factors:Zinc-coordinating DNA-binding domains; Predicted intracellular proteins	Nucleoplasm (Approved)				0.0	0.0	0.0	0.0	0.0	0.0	0.0	0.0	0.0	0.0	0.0	0.0	0.0	0.0	0.0	0.0	0.0	0.0	0.0	0.0
TMEM79	84283	symbol	H. sapiens	84283	H. sapiens	TMEM79	0	1	0	transmembrane protein 79	GO:0042335 cuticle development;GO:0070268 cornification;GO:0002070 epithelial cell maturation		Predicted intracellular proteins; Disease related genes	Nucleoli fibrillar center (Approved)				0.0	0.0	0.0	0.0	0.0	0.0	0.0	0.0	0.0	0.0	0.0	0.0	0.0	0.0	0.0	0.0	0.0	0.0	0.0	0.0
GON4L	54856	symbol	H. sapiens	54856	H. sapiens	GON4L	0	1	0	gon-4 like	GO:0006355 regulation of DNA-templated transcription;GO:2001141 regulation of RNA biosynthetic process;GO:0051252 regulation of RNA metabolic process		Predicted intracellular proteins	Nuclear bodies;Nucleoplasm (Enhanced)				0.0	0.0	0.0	0.0	0.0	0.0	0.0	0.0	0.0	0.0	0.0	0.0	0.0	0.0	0.0	0.0	0.0	0.0	0.0	0.0
PSMB6	5694	symbol	H. sapiens	5694	H. sapiens	PSMB6	0	1	0	proteasome 20S subunit beta 6	GO:0043161 proteasome-mediated ubiquitin-dependent protein catabolic process;GO:0010498 proteasomal protein catabolic process;GO:0006511 ubiquitin-dependent protein catabolic process		Peptidases:Threonine-type peptidases; Predicted intracellular proteins; ENZYME proteins:Hydrolases; Enzymes	Cytosol;Nucleoplasm (Supported)	(3AR,6R,6AS)-6-((S)-((S)-CYCLOHEX-2-ENYL)(HYDROXY)METHYL)-6A-METHYL-4-OXO-HEXAHYDRO-2H-FURO[3,2-C]PYRROLE-6-CARBALDEHYDE			0.0	0.0	0.0	0.0	1.0	0.0	1.0	0.0	1.0	0.0	1.0	0.0	0.0	0.0	0.0	0.0	0.0	0.0	1.0	0.0
FAM13B	51306	symbol	H. sapiens	51306	H. sapiens	FAM13B	0	1	0	family with sequence similarity 13 member B	GO:0051056 regulation of small GTPase mediated signal transduction;GO:1902531 regulation of intracellular signal transduction;GO:0009966 regulation of signal transduction		Predicted intracellular proteins	Nucleoplasm (Approved)				0.0	0.0	0.0	0.0	0.0	0.0	0.0	0.0	0.0	0.0	0.0	0.0	0.0	0.0	0.0	0.0	0.0	0.0	0.0	0.0
MED13L	23389	symbol	H. sapiens	23389	H. sapiens	MED13L	0	1	0	mediator complex subunit 13L	GO:0006357 regulation of transcription by RNA polymerase II;GO:0006355 regulation of DNA-templated transcription;GO:2001141 regulation of RNA biosynthetic process		Predicted intracellular proteins; Human disease related genes:Congenital malformations:Congenital malformations of the circulatory system; Disease related genes	Golgi apparatus;Nucleoplasm (Approved)			(M5906)HALLMARK ESTROGEN RESPONSE EARLY	0.0	0.0	0.0	0.0	0.0	0.0	0.0	0.0	0.0	0.0	0.0	1.0	0.0	0.0	0.0	0.0	0.0	0.0	0.0	0.0
MAF1	84232	symbol	H. sapiens	84232	H. sapiens	MAF1	0	1	0	MAF1 homolog, negative regulator of RNA polymerase III	GO:0016480 negative regulation of transcription by RNA polymerase III;GO:0016479 negative regulation of transcription by RNA polymerase I;GO:0006359 regulation of transcription by RNA polymerase III		Predicted intracellular proteins	Nucleoplasm (Supported); Additional: Cytosol				0.0	0.0	0.0	0.0	0.0	0.0	0.0	0.0	0.0	0.0	1.0	0.0	0.0	0.0	0.0	0.0	0.0	0.0	0.0	0.0
HEXIM1	10614	symbol	H. sapiens	10614	H. sapiens	HEXIM1	0	1	0	HEXIM P-TEFb complex subunit 1	GO:0032897 negative regulation of viral transcription;GO:0046782 regulation of viral transcription;GO:0034244 negative regulation of transcription elongation by RNA polymerase II		Predicted intracellular proteins	Nucleoplasm (Enhanced); Additional: Vesicles			(M5939)HALLMARK P53 PATHWAY	0.0	0.0	0.0	0.0	0.0	0.0	0.0	0.0	0.0	0.0	0.0	0.0	1.0	0.0	0.0	1.0	0.0	0.0	0.0	0.0
PDPK1	5170	symbol	H. sapiens	5170	H. sapiens	PDPK1	0	1	0	3-phosphoinositide dependent protein kinase 1	GO:0003323 type B pancreatic cell development;GO:0034122 negative regulation of toll-like receptor signaling pathway;GO:0006972 hyperosmotic response	yes	Predicted intracellular proteins; Kinases:AGC Ser/Thr protein kinases; Enzymes; ENZYME proteins:Transferases	Cytosol (Enhanced)	Celecoxib; Inositol 1,3,4,5-Tetrakisphosphate; 7-Hydroxystaurosporine; Bisindolylmaleimide VIII; Staurosporine; Bisindolylmaleimide I; Dexfosfoserine; 10,11-dimethoxy-4-methyldibenzo[c,f]-2,7-naphthyridine-3,6-diamine; 5-HYDROXY-3-[(1R)-1-(1H-PYRROL-2-YL)ETHYL]-2H-INDOL-2-ONE; 1-{2-OXO-3-[(1R)-1-(1H-PYRROL-2-YL)ETHYL]-2H-INDOL-5-YL}UREA; 2-(1H-imidazol-1-yl)-9-methoxy-8-(2-methoxyethoxy)benzo[c][…	(M12771)SA PTEN PATHWAY; (M226)PID VEGFR1 PATHWAY; (M1718)SIG IL4RECEPTOR IN B LYPHOCYTES		0.0	1.0	1.0	0.0	0.0	0.0	1.0	0.0	0.0	1.0	1.0	1.0	1.0	0.0	1.0	1.0	0.0	0.0	0.0	1.0
USP9X	8239	symbol	H. sapiens	8239	H. sapiens	USP9X	0	1	0	ubiquitin specific peptidase 9 X-linked	GO:1904515 positive regulation of TORC2 signaling;GO:1903939 regulation of TORC2 signaling;GO:0016562 protein import into peroxisome matrix, receptor recycling		Potential drug targets; Disease related genes; Predicted intracellular proteins; ENZYME proteins:Hydrolases; Enzymes; Peptidases:Cysteine-type peptidases; Human disease related genes:Other diseases:Mental and behavioural disorders	Cytosol (Supported)				0.0	0.0	0.0	0.0	0.0	0.0	1.0	0.0	0.0	1.0	1.0	0.0	0.0	0.0	0.0	0.0	1.0	0.0	0.0	0.0
SMYD4	114826	symbol	H. sapiens	114826	H. sapiens	SMYD4	0	1	0	SET and MYND domain containing 4	GO:0032259 methylation;GO:0007507 heart development;GO:0072359 circulatory system development		Predicted intracellular proteins	Golgi apparatus;Vesicles (Approved); Additional: Cytosol;Nucleoplasm				0.0	0.0	0.0	0.0	0.0	0.0	0.0	0.0	0.0	0.0	0.0	0.0	0.0	0.0	0.0	0.0	0.0	0.0	0.0	0.0
GRN	2896	symbol	H. sapiens	2896	H. sapiens	GRN	0	1	0	granulin precursor	GO:1903334 positive regulation of protein folding;GO:0106016 positive regulation of inflammatory response to wounding;GO:0002265 astrocyte activation involved in immune response		Human disease related genes:Nervous system diseases:Neurodegenerative diseases; Disease related genes; Predicted intracellular proteins; Human disease related genes:Congenital disorders of metabolism:Lysosomal storage diseases; Human disease related genes:Congenital disorders of metabolism:Congenital disorders of lipid/glycolipid metabolism; Predicted secreted proteins	Lysosomes (Enhanced); Additional: Endosomes				0.0	0.0	0.0	0.0	0.0	0.0	0.0	0.0	0.0	1.0	0.0	0.0	0.0	0.0	0.0	0.0	1.0	1.0	0.0	0.0
ESPNL	339768	symbol	H. sapiens	339768	H. sapiens	ESPNL	0	1	0	espin like	GO:0051017 actin filament bundle assembly;GO:0061572 actin filament bundle organization;GO:0007605 sensory perception of sound		Predicted intracellular proteins					0.0	0.0	0.0	0.0	0.0	0.0	0.0	0.0	0.0	0.0	0.0	0.0	0.0	0.0	0.0	0.0	0.0	0.0	0.0	0.0
ABCC6	368	symbol	H. sapiens	368	H. sapiens	ABCC6	0	1	0	ATP binding cassette subfamily C member 6	GO:0030505 inorganic diphosphate transport;GO:0140928 inhibition of non-skeletal tissue mineralization;GO:0071716 leukotriene transport		Cancer-related genes:Candidate cancer biomarkers; Potential drug targets; Disease related genes; Enzymes; ENZYME proteins; Human disease related genes:Cardiovascular diseases:Vascular diseases; Human disease related genes:Congenital malformations:Congenital malformations of skin; Transporters:Primary Active Transporters	Plasma membrane (Supported); Additional: Nucleoplasm	ATP			0.0	0.0	0.0	0.0	0.0	0.0	0.0	0.0	0.0	0.0	1.0	0.0	0.0	0.0	0.0	0.0	0.0	0.0	0.0	0.0
CD3EAP	10849	gene_synonym	H. sapiens	10849	H. sapiens	POLR1G	0	1	0	RNA polymerase I subunit G	GO:0009303 rRNA transcription;GO:0006360 transcription by RNA polymerase I;GO:0098781 ncRNA transcription		Predicted intracellular proteins; RNA polymerase related proteins	Nucleoli fibrillar center;Nucleoplasm (Enhanced); Additional: Mitochondria				0.0	0.0	0.0	0.0	0.0	0.0	0.0	0.0	0.0	0.0	0.0	0.0	0.0	1.0	0.0	0.0	0.0	0.0	0.0	0.0
FANCA	2175	symbol	H. sapiens	2175	H. sapiens	FANCA	0	1	0	FA complementation group A	GO:2000348 regulation of CD40 signaling pathway;GO:1905936 regulation of germ cell proliferation;GO:0045589 regulation of regulatory T cell differentiation		Cancer-related genes:Mutational cancer driver genes; Predicted intracellular proteins; Human disease related genes:Cardiovascular diseases:Hematologic diseases; Disease related genes	Nucleoplasm (Supported)		(M258)PID BARD1 PATHWAY; (M1)PID FANCONI PATHWAY		1.0	0.0	0.0	0.0	0.0	0.0	0.0	0.0	0.0	0.0	0.0	0.0	0.0	0.0	0.0	0.0	0.0	0.0	0.0	0.0
PPFIA4	8497	symbol	H. sapiens	8497	H. sapiens	PPFIA4	0	1	0	PTPRF interacting protein alpha 4	GO:0050808 synapse organization;GO:0034330 cell junction organization;GO:0016043 cellular component organization		Predicted intracellular proteins				(M5891)HALLMARK HYPOXIA; (M5909)HALLMARK MYOGENESIS; (M5937)HALLMARK GLYCOLYSIS	0.0	0.0	0.0	0.0	0.0	0.0	0.0	0.0	0.0	0.0	0.0	0.0	0.0	0.0	0.0	0.0	0.0	0.0	0.0	0.0
MYO1D	4642	symbol	H. sapiens	4642	H. sapiens	MYO1D	0	1	0	myosin ID	GO:0061502 early endosome to recycling endosome transport;GO:0030050 vesicle transport along actin filament;GO:0099515 actin filament-based transport		Predicted intracellular proteins	Cytosol (Approved)				0.0	0.0	0.0	0.0	0.0	0.0	0.0	0.0	0.0	0.0	0.0	0.0	0.0	0.0	0.0	0.0	0.0	0.0	0.0	0.0
SH2D3A	10045	symbol	H. sapiens	10045	H. sapiens	SH2D3A	0	1	0	SH2 domain containing 3A	GO:0007254 JNK cascade;GO:0051403 stress-activated MAPK cascade;GO:0031098 stress-activated protein kinase signaling cascade		Predicted intracellular proteins	Microtubules (Approved); Additional: Cytokinetic bridge;Nucleoplasm				0.0	0.0	0.0	0.0	0.0	0.0	0.0	0.0	0.0	0.0	0.0	0.0	0.0	0.0	0.0	1.0	0.0	0.0	0.0	0.0
ARMC8	25852	symbol	H. sapiens	25852	H. sapiens	ARMC8	0	1	0	armadillo repeat containing 8	GO:0043161 proteasome-mediated ubiquitin-dependent protein catabolic process;GO:0010498 proteasomal protein catabolic process;GO:0006511 ubiquitin-dependent protein catabolic process		Predicted intracellular proteins	Nucleoplasm (Supported); Additional: Cytosol;Vesicles				0.0	0.0	0.0	0.0	0.0	0.0	1.0	0.0	0.0	0.0	0.0	0.0	0.0	0.0	0.0	0.0	0.0	0.0	0.0	0.0
EFR3A	23167	symbol	H. sapiens	23167	H. sapiens	EFR3A	0	1	0	EFR3 homolog A	GO:0046854 phosphatidylinositol phosphate biosynthetic process;GO:0006661 phosphatidylinositol biosynthetic process;GO:0046488 phosphatidylinositol metabolic process		Predicted intracellular proteins; Disease related genes	Cytosol;Plasma membrane (Supported)				0.0	0.0	0.0	0.0	0.0	0.0	0.0	0.0	0.0	0.0	0.0	0.0	0.0	0.0	0.0	0.0	0.0	0.0	0.0	0.0
NAP1L1	4673	symbol	H. sapiens	4673	H. sapiens	NAP1L1	0	1	0	nucleosome assembly protein 1 like 1	GO:2000179 positive regulation of neural precursor cell proliferation;GO:2000177 regulation of neural precursor cell proliferation;GO:0006334 nucleosome assembly		Predicted intracellular proteins	Microtubules (Uncertain)			(M5925)HALLMARK E2F TARGETS; (M5926)HALLMARK MYC TARGETS V1	1.0	0.0	0.0	0.0	0.0	0.0	0.0	1.0	0.0	0.0	0.0	1.0	0.0	0.0	0.0	0.0	0.0	0.0	0.0	0.0
ARID1B	57492	symbol	H. sapiens	57492	H. sapiens	ARID1B	0	1	0	AT-rich interaction domain 1B	GO:2000819 regulation of nucleotide-excision repair;GO:1904385 cellular response to angiotensin;GO:1990776 response to angiotensin		Transcription factors:Helix-turn-helix domains; Human disease related genes:Congenital malformations:Other congenital malformations; Disease related genes; Predicted intracellular proteins; Cancer-related genes; Human disease related genes:Other diseases:Mental and behavioural disorders	Nucleoplasm (Supported)				0.0	0.0	1.0	0.0	0.0	0.0	0.0	1.0	0.0	0.0	1.0	0.0	0.0	0.0	0.0	0.0	1.0	0.0	0.0	0.0
VAV3	10451	symbol	H. sapiens	10451	H. sapiens	VAV3	0	1	0	vav guanine nucleotide exchange factor 3	GO:0002433 immune response-regulating cell surface receptor signaling pathway involved in phagocytosis;GO:0038096 Fc-gamma receptor signaling pathway involved in phagocytosis;GO:0002431 Fc receptor mediated stimulatory signaling pathway		Predicted intracellular proteins			(M273)PID EPHA2 FWD PATHWAY; (M17200)SA B CELL RECEPTOR COMPLEXES; (M83)PID CDC42 REG PATHWAY	(M5923)HALLMARK PI3K AKT MTOR SIGNALING	1.0	0.0	0.0	0.0	0.0	0.0	0.0	0.0	0.0	1.0	1.0	1.0	0.0	0.0	0.0	0.0	0.0	0.0	0.0	0.0
UBR2	23304	symbol	H. sapiens	23304	H. sapiens	UBR2	0	1	0	ubiquitin protein ligase E3 component n-recognin 2	GO:0071596 ubiquitin-dependent protein catabolic process via the N-end rule pathway;GO:0071233 cellular response to leucine;GO:0043201 response to leucine		Predicted intracellular proteins; Enzymes; ENZYME proteins:Transferases	Nucleoplasm (Approved); Additional: Plasma membrane				1.0	0.0	1.0	0.0	0.0	0.0	1.0	1.0	0.0	0.0	0.0	0.0	0.0	0.0	0.0	0.0	0.0	0.0	0.0	0.0
TKFC	26007	symbol	H. sapiens	26007	H. sapiens	TKFC	0	1	0	triokinase and FMN cyclase	GO:0006001 fructose catabolic process;GO:0061624 fructose catabolic process to hydroxyacetone phosphate and glyceraldehyde-3-phosphate;GO:0039534 negative regulation of MDA-5 signaling pathway	yes	Potential drug targets; Disease related genes; ENZYME proteins:Transferases; Predicted intracellular proteins; Enzymes; ENZYME proteins:Lyases	Cytosol (Approved); Additional: Nucleoplasm			(M5934)HALLMARK XENOBIOTIC METABOLISM	0.0	0.0	0.0	0.0	0.0	0.0	0.0	0.0	0.0	0.0	0.0	0.0	0.0	0.0	0.0	0.0	0.0	0.0	0.0	1.0
NANP	140838	symbol	H. sapiens	140838	H. sapiens	NANP	0	1	0	N-acetylneuraminic acid phosphatase	GO:0046380 N-acetylneuraminate biosynthetic process;GO:0006045 N-acetylglucosamine biosynthetic process;GO:1901073 glucosamine-containing compound biosynthetic process		Predicted intracellular proteins; ENZYME proteins:Hydrolases; Enzymes	Cytosol (Approved); Additional: Nuclear membrane			(M5937)HALLMARK GLYCOLYSIS	0.0	0.0	0.0	0.0	0.0	0.0	0.0	0.0	0.0	0.0	0.0	0.0	0.0	0.0	0.0	0.0	0.0	0.0	0.0	0.0
FAM216B	144809	symbol	H. sapiens	144809	H. sapiens	FAM216B	0	1	0	family with sequence similarity 216 member B			Predicted intracellular proteins					0.0	0.0	0.0	0.0	0.0	0.0	0.0	0.0	0.0	0.0	0.0	0.0	0.0	0.0	0.0	0.0	0.0	0.0	0.0	0.0
CLUAP1	23059	symbol	H. sapiens	23059	H. sapiens	CLUAP1	0	1	0	clusterin associated protein 1	GO:0021508 floor plate formation;GO:0033505 floor plate morphogenesis;GO:0007418 ventral midline development		Predicted intracellular proteins	Nucleoplasm (Supported); Additional: Vesicles				0.0	0.0	0.0	0.0	0.0	0.0	0.0	0.0	1.0	0.0	0.0	0.0	0.0	0.0	0.0	0.0	0.0	0.0	0.0	0.0
BOK	666	symbol	H. sapiens	666	H. sapiens	BOK	0	1	0	BCL2 family apoptosis regulator BOK	GO:1904708 regulation of granulosa cell apoptotic process;GO:1903899 positive regulation of PERK-mediated unfolded protein response;GO:1901382 regulation of chorionic trophoblast cell proliferation		Transporters:Transporter channels and pores					1.0	1.0	0.0	0.0	0.0	1.0	0.0	0.0	0.0	1.0	0.0	0.0	0.0	0.0	0.0	0.0	1.0	0.0	0.0	0.0
PHLDB1	23187	symbol	H. sapiens	23187	H. sapiens	PHLDB1	0	1	0	pleckstrin homology like domain family B member 1	GO:1904259 regulation of basement membrane assembly involved in embryonic body morphogenesis;GO:1904261 positive regulation of basement membrane assembly involved in embryonic body morphogenesis;GO:0110011 regulation of basement membrane organization		Predicted intracellular proteins	Cytosol;Vesicles (Supported); Additional: Plasma membrane			(M5905)HALLMARK ADIPOGENESIS	0.0	0.0	0.0	0.0	0.0	0.0	0.0	0.0	0.0	0.0	0.0	0.0	0.0	0.0	0.0	0.0	0.0	0.0	0.0	0.0
PIP4P2	55529	symbol	H. sapiens	55529	H. sapiens	PIP4P2	0	1	0	phosphatidylinositol-4,5-bisphosphate 4-phosphatase 2	GO:0050765 negative regulation of phagocytosis;GO:0046856 phosphatidylinositol dephosphorylation;GO:0046839 phospholipid dephosphorylation		Predicted intracellular proteins; ENZYME proteins:Hydrolases; Enzymes					0.0	0.0	0.0	0.0	0.0	0.0	0.0	0.0	0.0	0.0	0.0	0.0	0.0	0.0	0.0	0.0	0.0	0.0	0.0	0.0
RASL10B	91608	symbol	H. sapiens	91608	H. sapiens	RASL10B	0	1	0	RAS like family 10 member B	GO:0003050 regulation of systemic arterial blood pressure by atrial natriuretic peptide;GO:0001990 regulation of systemic arterial blood pressure by hormone;GO:0003044 regulation of systemic arterial blood pressure mediated by a chemical signal		Predicted intracellular proteins; ENZYME proteins:Hydrolases; Enzymes	Vesicles (Approved)				0.0	0.0	0.0	0.0	0.0	0.0	0.0	0.0	0.0	0.0	0.0	0.0	0.0	0.0	0.0	0.0	0.0	0.0	0.0	0.0
SLC35A4	113829	symbol	H. sapiens	113829	H. sapiens	SLC35A4	0	1	0	solute carrier family 35 member A4	GO:0090481 pyrimidine nucleotide-sugar transmembrane transport;GO:0015780 nucleotide-sugar transmembrane transport;GO:1901264 carbohydrate derivative transport		Transporters:Electrochemical Potential-driven transporters	Nucleoplasm (Approved); Additional: Cytosol				0.0	0.0	0.0	0.0	0.0	0.0	0.0	0.0	0.0	0.0	0.0	0.0	0.0	0.0	0.0	0.0	0.0	0.0	0.0	0.0
SLC39A8	64116	symbol	H. sapiens	64116	H. sapiens	SLC39A8	0	1	0	solute carrier family 39 member 8	GO:0015694 mercury ion transport;GO:0061757 leukocyte adhesion to arterial endothelial cell;GO:0097080 plasma membrane selenite transport		Transporters:Electrochemical Potential-driven transporters; Potential drug targets; Human disease related genes:Congenital disorders of metabolism:Congenital disorders of glycan/glycoprotein metabolism; Disease related genes				(M5947)HALLMARK IL2 STAT5 SIGNALING	0.0	0.0	0.0	0.0	0.0	0.0	0.0	0.0	0.0	0.0	0.0	0.0	0.0	1.0	0.0	0.0	0.0	0.0	0.0	0.0
COX6B1	1340	symbol	H. sapiens	1340	H. sapiens	COX6B1	0	1	0	cytochrome c oxidase subunit 6B1	GO:0006123 mitochondrial electron transport, cytochrome c to oxygen;GO:0021762 substantia nigra development;GO:0048857 neural nucleus development		Human disease related genes:Congenital disorders of metabolism:Mitochondrial diseases; Predicted intracellular proteins; Disease related genes	Mitochondria (Supported)	Cholic Acid; N-Formylmethionine		(M5936)HALLMARK OXIDATIVE PHOSPHORYLATION	0.0	0.0	0.0	0.0	0.0	0.0	0.0	0.0	0.0	0.0	1.0	0.0	0.0	0.0	1.0	0.0	0.0	0.0	1.0	0.0
EXOC8	149371	symbol	H. sapiens	149371	H. sapiens	EXOC8	0	1	0	exocyst complex component 8	GO:0090522 vesicle tethering involved in exocytosis;GO:0099022 vesicle tethering;GO:0006904 vesicle docking involved in exocytosis		Potential drug targets; Disease related genes; Human disease related genes:Congenital malformations:Congenital malformations of the nervous system; Predicted intracellular proteins; Transporters:Transporter channels and pores	Cytosol (Approved)				0.0	0.0	0.0	0.0	0.0	1.0	0.0	0.0	1.0	0.0	0.0	0.0	0.0	0.0	0.0	0.0	0.0	0.0	0.0	0.0
ARPC4-TTLL3	100526693	symbol	H. sapiens	100526693	H. sapiens	ARPC4-TTLL3	0	1	0	ARPC4-TTLL3 readthrough			Predicted intracellular proteins					0.0	0.0	0.0	0.0	0.0	0.0	0.0	0.0	0.0	0.0	0.0	0.0	0.0	0.0	0.0	0.0	0.0	0.0	0.0	0.0
LANCL2	55915	symbol	H. sapiens	55915	H. sapiens	LANCL2	0	1	0	LanC like glutathione S-transferase 2	GO:0009787 regulation of abscisic acid-activated signaling pathway;GO:0009789 positive regulation of abscisic acid-activated signaling pathway;GO:1901419 regulation of response to alcohol		Predicted intracellular proteins	Cytosol;Nucleoplasm (Supported)				0.0	0.0	0.0	0.0	0.0	0.0	0.0	0.0	0.0	0.0	0.0	0.0	0.0	0.0	0.0	0.0	0.0	0.0	0.0	0.0
PIK3R2	5296	symbol	H. sapiens	5296	H. sapiens	PIK3R2	0	1	0	phosphoinositide-3-kinase regulatory subunit 2	GO:0043551 regulation of phosphatidylinositol 3-kinase activity;GO:0043550 regulation of lipid kinase activity;GO:0042307 positive regulation of protein import into nucleus		Cancer-related genes:Candidate cancer biomarkers; Human disease related genes:Congenital malformations:Other congenital malformations; Disease related genes; RAS pathway related proteins; Predicted intracellular proteins		Isoprenaline; SF1126	(M79)PID TRAIL PATHWAY; (M193)PID NEPHRIN NEPH1 PATHWAY; (M127)PID ERBB1 RECEPTOR PROXIMAL PATHWAY		0.0	0.0	1.0	1.0	0.0	1.0	1.0	0.0	0.0	0.0	1.0	1.0	0.0	0.0	0.0	1.0	0.0	0.0	0.0	0.0
INPPL1	3636	symbol	H. sapiens	3636	H. sapiens	INPPL1	0	1	0	inositol polyphosphate phosphatase like 1	GO:0043569 negative regulation of insulin-like growth factor receptor signaling pathway;GO:0097178 ruffle assembly;GO:0043567 regulation of insulin-like growth factor receptor signaling pathway		Potential drug targets; Disease related genes; Cancer-related genes:Mutated cancer genes; Human disease related genes:Congenital malformations:Congenital malformations of the musculoskeletal system; Predicted intracellular proteins; ENZYME proteins:Hydrolases; Enzymes	Cytosol (Supported); Additional: Golgi apparatus		(M273)PID EPHA2 FWD PATHWAY; (M5193)SIG CHEMOTAXIS; (M141)PID PI3KCI PATHWAY	(M5915)HALLMARK APICAL JUNCTION	0.0	0.0	1.0	0.0	0.0	0.0	0.0	0.0	0.0	0.0	1.0	1.0	0.0	0.0	0.0	0.0	0.0	0.0	0.0	0.0
ZNF383	163087	symbol	H. sapiens	163087	H. sapiens	ZNF383	0	1	0	zinc finger protein 383	GO:0006357 regulation of transcription by RNA polymerase II;GO:0006355 regulation of DNA-templated transcription;GO:2001141 regulation of RNA biosynthetic process		Transcription factors:Zinc-coordinating DNA-binding domains; Predicted intracellular proteins	Nuclear membrane;Nucleoplasm (Supported)				0.0	0.0	0.0	0.0	0.0	0.0	0.0	0.0	0.0	0.0	0.0	0.0	0.0	0.0	0.0	0.0	0.0	0.0	0.0	0.0
KIAA1671	85379	symbol	H. sapiens	85379	H. sapiens	KIAA1671	0	1	0	KIAA1671			Predicted intracellular proteins	Microtubules (Approved)				0.0	0.0	0.0	0.0	0.0	0.0	0.0	0.0	0.0	0.0	0.0	0.0	0.0	0.0	0.0	0.0	0.0	0.0	0.0	0.0
C14orf37	145407	gene_synonym	H. sapiens	145407	H. sapiens	ARMH4	0	1	0	armadillo like helical domain containing 4	GO:1903939 regulation of TORC2 signaling;GO:0032006 regulation of TOR signaling;GO:0050727 regulation of inflammatory response		Predicted intracellular proteins	Plasma membrane (Approved)				0.0	0.0	0.0	0.0	0.0	0.0	0.0	0.0	0.0	0.0	0.0	0.0	0.0	0.0	0.0	0.0	0.0	0.0	0.0	0.0
GEN1	348654	symbol	H. sapiens	348654	H. sapiens	GEN1	0	1	0	GEN1 Holliday junction 5' flap endonuclease	GO:0071140 resolution of mitotic recombination intermediates;GO:0071139 resolution of recombination intermediates;GO:0090232 positive regulation of spindle checkpoint		Predicted intracellular proteins	Nucleoplasm (Approved)				1.0	0.0	0.0	0.0	0.0	0.0	0.0	0.0	0.0	0.0	0.0	0.0	0.0	0.0	0.0	0.0	0.0	0.0	0.0	0.0
ZBTB44	29068	symbol	H. sapiens	29068	H. sapiens	ZBTB44	0	1	0	zinc finger and BTB domain containing 44			Transcription factors:Zinc-coordinating DNA-binding domains; Predicted intracellular proteins	Nucleoplasm (Approved)				0.0	0.0	0.0	0.0	0.0	0.0	0.0	0.0	0.0	0.0	0.0	0.0	0.0	0.0	0.0	0.0	0.0	0.0	0.0	0.0
E2F1	1869	symbol	H. sapiens	1869	H. sapiens	E2F1	0	1	0	E2F transcription factor 1	GO:0071930 negative regulation of transcription involved in G1/S transition of mitotic cell cycle;GO:1990086 lens fiber cell apoptotic process;GO:0070345 negative regulation of fat cell proliferation		Transcription factors:Helix-turn-helix domains; Cancer-related genes:Candidate cancer biomarkers; Predicted intracellular proteins	Centrosome;Nucleoplasm (Supported)		(M3686)SA REG CASCADE OF CYCLIN EXPR; (M1529)SA G1 AND S PHASES; (M143)PID IL2 PI3K PATHWAY	(M5923)HALLMARK PI3K AKT MTOR SIGNALING; (M5901)HALLMARK G2M CHECKPOINT	1.0	1.0	0.0	1.0	0.0	1.0	0.0	0.0	1.0	0.0	1.0	1.0	1.0	1.0	1.0	0.0	0.0	0.0	1.0	0.0
PITPNC1	26207	symbol	H. sapiens	26207	H. sapiens	PITPNC1	0	1	0	phosphatidylinositol transfer protein cytoplasmic 1	GO:0120009 intermembrane lipid transfer;GO:0015914 phospholipid transport;GO:0015748 organophosphate ester transport		Predicted intracellular proteins	Cytosol (Approved); Additional: Nucleoplasm			(M5939)HALLMARK P53 PATHWAY	0.0	0.0	0.0	0.0	0.0	0.0	0.0	0.0	0.0	0.0	0.0	0.0	0.0	0.0	0.0	0.0	0.0	0.0	0.0	0.0
SNX30	401548	symbol	H. sapiens	401548	H. sapiens	SNX30	0	1	0	sorting nexin family member 30	GO:0034727 piecemeal microautophagy of the nucleus;GO:0016237 lysosomal microautophagy;GO:0061709 reticulophagy		Predicted intracellular proteins	Cytosol;Nucleoli;Nucleoplasm (Approved)				0.0	0.0	0.0	0.0	0.0	1.0	0.0	0.0	0.0	0.0	0.0	0.0	0.0	0.0	0.0	0.0	0.0	0.0	0.0	0.0
FGD5	152273	symbol	H. sapiens	152273	H. sapiens	FGD5	0	1	0	FYVE, RhoGEF and PH domain containing 5	GO:0046847 filopodium assembly;GO:0008360 regulation of cell shape;GO:0022604 regulation of cell morphogenesis		Predicted intracellular proteins	Plasma membrane (Supported)				0.0	0.0	0.0	0.0	0.0	0.0	0.0	0.0	0.0	1.0	0.0	1.0	0.0	0.0	0.0	0.0	0.0	0.0	0.0	0.0
TATDN3	128387	symbol	H. sapiens	128387	H. sapiens	TATDN3	0	1	0	TatD DNase domain containing 3			Predicted intracellular proteins	Nucleoplasm (Approved); Additional: Focal adhesion sites;Golgi apparatus				0.0	0.0	0.0	0.0	0.0	0.0	0.0	0.0	0.0	0.0	0.0	0.0	0.0	0.0	0.0	0.0	0.0	0.0	0.0	0.0
LIG1	3978	symbol	H. sapiens	3978	H. sapiens	LIG1	0	1	0	DNA ligase 1	GO:1903461 Okazaki fragment processing involved in mitotic DNA replication;GO:0033567 DNA replication, Okazaki fragment processing;GO:0006273 lagging strand elongation		Potential drug targets; Disease related genes; Predicted intracellular proteins; ENZYME proteins:Ligase; Enzymes; Human disease related genes:Immune system diseases:Primary immunodeficiency	Nucleoplasm (Supported); Additional: Golgi apparatus;Vesicles	Bleomycin		(M5898)HALLMARK DNA REPAIR; (M5925)HALLMARK E2F TARGETS	1.0	0.0	0.0	0.0	0.0	0.0	0.0	0.0	1.0	0.0	1.0	0.0	0.0	0.0	0.0	0.0	0.0	0.0	0.0	0.0
RAB14	51552	symbol	H. sapiens	51552	H. sapiens	RAB14	0	1	0	RAB14, member RAS oncogene family	GO:0090386 phagosome maturation involved in apoptotic cell clearance;GO:0090387 phagolysosome assembly involved in apoptotic cell clearance;GO:0006895 Golgi to endosome transport		Predicted intracellular proteins	Vesicles (Supported)			(M5910)HALLMARK PROTEIN SECRETION	0.0	0.0	0.0	0.0	0.0	0.0	0.0	0.0	0.0	0.0	0.0	0.0	0.0	0.0	0.0	0.0	0.0	0.0	0.0	0.0
CLOCK	9575	symbol	H. sapiens	9575	H. sapiens	CLOCK	0	1	0	clock circadian regulator	GO:2000323 negative regulation of glucocorticoid receptor signaling pathway;GO:2000322 regulation of glucocorticoid receptor signaling pathway;GO:2000074 regulation of type B pancreatic cell development		Predicted intracellular proteins; Enzymes; Transcription factors:Basic domains; ENZYME proteins:Transferases	Nucleoplasm (Supported); Additional: Vesicles		(M95)PID CIRCADIAN PATHWAY		1.0	0.0	0.0	0.0	0.0	0.0	1.0	1.0	0.0	0.0	0.0	0.0	0.0	0.0	0.0	0.0	0.0	0.0	1.0	0.0
UBE2J1	51465	symbol	H. sapiens	51465	H. sapiens	UBE2J1	0	1	0	ubiquitin conjugating enzyme E2 J1	GO:1904153 negative regulation of retrograde protein transport, ER to cytosol;GO:0070862 negative regulation of protein exit from endoplasmic reticulum;GO:1904152 regulation of retrograde protein transport, ER to cytosol		Enzymes; ENZYME proteins:Transferases				(M5908)HALLMARK ANDROGEN RESPONSE	0.0	0.0	0.0	0.0	0.0	0.0	1.0	0.0	0.0	0.0	0.0	0.0	0.0	0.0	0.0	0.0	0.0	0.0	0.0	0.0
TXNL1	9352	symbol	H. sapiens	9352	H. sapiens	TXNL1	0	1	0	thioredoxin like 1			Predicted intracellular proteins	Cytosol (Enhanced)				0.0	0.0	0.0	0.0	0.0	0.0	0.0	0.0	0.0	0.0	0.0	0.0	0.0	0.0	0.0	0.0	0.0	0.0	0.0	0.0
STX5	6811	symbol	H. sapiens	6811	H. sapiens	STX5	0	1	0	syntaxin 5	GO:0090166 Golgi disassembly;GO:0034498 early endosome to Golgi transport;GO:0048280 vesicle fusion with Golgi apparatus		Predicted intracellular proteins; Transporters:Accessory Factors Involved in Transport	Golgi apparatus (Supported); Additional: Nucleoplasm			(M5892)HALLMARK CHOLESTEROL HOMEOSTASIS	0.0	0.0	0.0	0.0	0.0	0.0	0.0	0.0	0.0	0.0	0.0	0.0	0.0	0.0	0.0	0.0	0.0	0.0	0.0	0.0
ZNF263	10127	symbol	H. sapiens	10127	H. sapiens	ZNF263	0	1	0	zinc finger protein 263	GO:0000122 negative regulation of transcription by RNA polymerase II;GO:0045944 positive regulation of transcription by RNA polymerase II;GO:0045892 negative regulation of DNA-templated transcription		Transcription factors:Zinc-coordinating DNA-binding domains; Predicted intracellular proteins	Cytosol (Supported); Additional: Mitotic spindle;Nucleoplasm				0.0	0.0	0.0	0.0	0.0	0.0	0.0	0.0	0.0	0.0	0.0	0.0	0.0	0.0	0.0	0.0	0.0	0.0	0.0	0.0
PNPLA4	8228	symbol	H. sapiens	8228	H. sapiens	PNPLA4	0	1	0	patatin like phospholipase domain containing 4	GO:0019433 triglyceride catabolic process;GO:0046461 neutral lipid catabolic process;GO:0046464 acylglycerol catabolic process		Potential drug targets; Disease related genes; Predicted intracellular proteins; ENZYME proteins:Hydrolases; Enzymes					0.0	0.0	0.0	0.0	0.0	0.0	0.0	0.0	0.0	0.0	0.0	0.0	0.0	0.0	0.0	0.0	0.0	0.0	0.0	0.0
MGAT1	4245	symbol	H. sapiens	4245	H. sapiens	MGAT1	0	1	0	alpha-1,3-mannosyl-glycoprotein 2-beta-N-acetylglucosaminyltransferase	GO:0006049 UDP-N-acetylglucosamine catabolic process;GO:0009227 nucleotide-sugar catabolic process;GO:0006047 UDP-N-acetylglucosamine metabolic process		Predicted intracellular proteins; Enzymes; ENZYME proteins:Transferases		Uridine-Diphosphate-N-Acetylglucosamine		(M5941)HALLMARK UV RESPONSE UP	0.0	0.0	0.0	0.0	0.0	0.0	0.0	0.0	0.0	0.0	0.0	0.0	0.0	0.0	0.0	0.0	0.0	0.0	0.0	0.0
WWP2	11060	symbol	H. sapiens	11060	H. sapiens	WWP2	0	1	0	WW domain containing E3 ubiquitin protein ligase 2	GO:0045746 negative regulation of Notch signaling pathway;GO:0006858 extracellular transport;GO:0070534 protein K63-linked ubiquitination		Predicted intracellular proteins; Enzymes; ENZYME proteins:Transferases					0.0	0.0	0.0	0.0	0.0	0.0	1.0	0.0	0.0	0.0	1.0	0.0	1.0	1.0	0.0	0.0	0.0	0.0	1.0	0.0
MMS19	64210	symbol	H. sapiens	64210	H. sapiens	MMS19	0	1	0	MMS19 homolog, cytosolic iron-sulfur assembly component	GO:0000160 phosphorelay signal transduction system;GO:0097428 protein maturation by iron-sulfur cluster transfer;GO:0016226 iron-sulfur cluster assembly		Predicted intracellular proteins	Nucleoplasm (Enhanced)				1.0	0.0	1.0	0.0	0.0	0.0	0.0	0.0	0.0	0.0	0.0	0.0	0.0	1.0	0.0	0.0	1.0	0.0	0.0	0.0
INO80D	54891	symbol	H. sapiens	54891	H. sapiens	INO80D	0	1	0	INO80 complex subunit D	GO:1904507 positive regulation of telomere maintenance in response to DNA damage;GO:0060382 regulation of DNA strand elongation;GO:1904505 regulation of telomere maintenance in response to DNA damage		Predicted intracellular proteins					1.0	0.0	0.0	0.0	0.0	0.0	0.0	1.0	0.0	0.0	1.0	0.0	0.0	0.0	0.0	0.0	1.0	0.0	0.0	0.0
ZMYND8	23613	symbol	H. sapiens	23613	H. sapiens	ZMYND8	0	1	0	zinc finger MYND-type containing 8	GO:1902897 regulation of postsynaptic density protein 95 clustering;GO:1902952 positive regulation of dendritic spine maintenance;GO:1902950 regulation of dendritic spine maintenance		Predicted intracellular proteins; Disease related genes	Nucleoli (Supported); Additional: Nucleoplasm				1.0	0.0	0.0	0.0	0.0	0.0	0.0	1.0	0.0	0.0	0.0	0.0	0.0	0.0	0.0	0.0	0.0	1.0	0.0	0.0
TRAPPC6B	122553	symbol	H. sapiens	122553	H. sapiens	TRAPPC6B	0	1	0	trafficking protein particle complex subunit 6B	GO:0099022 vesicle tethering;GO:0006901 vesicle coating;GO:0006903 vesicle targeting		Human disease related genes:Congenital malformations:Congenital malformations of the nervous system; Predicted intracellular proteins; Disease related genes	Endoplasmic reticulum (Approved)	S-palmitoyl-L-cysteine			0.0	0.0	0.0	0.0	0.0	0.0	0.0	0.0	0.0	0.0	0.0	0.0	0.0	0.0	0.0	0.0	0.0	0.0	0.0	0.0
PRKAA1	5562	symbol	H. sapiens	5562	H. sapiens	PRKAA1	0	1	0	protein kinase AMP-activated catalytic subunit alpha 1	GO:0046317 regulation of glucosylceramide biosynthetic process;GO:0046318 negative regulation of glucosylceramide biosynthetic process;GO:1903109 positive regulation of mitochondrial transcription	yes	ENZYME proteins:Transferases; Predicted intracellular proteins; Enzymes; Kinases:CAMK Ser/Thr protein kinases; FDA approved drug targets:Small molecule drugs	Nuclear speckles (Supported); Additional: Cytosol	Adenosine phosphate; ATP; Phenformin; Acetylsalicylic acid; Fostamatinib	(M87)PID LKB1 PATHWAY; (M237)PID VEGFR1 2 PATHWAY		0.0	0.0	1.0	1.0	0.0	1.0	0.0	1.0	0.0	0.0	0.0	1.0	1.0	0.0	1.0	0.0	0.0	0.0	0.0	1.0
ZNF518B	85460	symbol	H. sapiens	85460	H. sapiens	ZNF518B	0	1	0	zinc finger protein 518B	GO:0006325 chromatin organization;GO:0071824 protein-DNA complex organization;GO:0043933 protein-containing complex organization		Transcription factors:Zinc-coordinating DNA-binding domains; Predicted intracellular proteins	Nucleoplasm (Approved)				0.0	0.0	0.0	0.0	0.0	0.0	0.0	1.0	0.0	0.0	0.0	0.0	0.0	0.0	0.0	0.0	0.0	0.0	0.0	0.0
TENM4	26011	symbol	H. sapiens	26011	H. sapiens	TENM4	0	1	0	teneurin transmembrane protein 4	GO:0060912 cardiac cell fate specification;GO:2000543 positive regulation of gastrulation;GO:0032289 central nervous system myelin formation		Human disease related genes:Nervous system diseases:Other nervous and sensory system diseases; Predicted intracellular proteins; Disease related genes					0.0	0.0	0.0	0.0	0.0	0.0	0.0	0.0	0.0	0.0	0.0	0.0	0.0	0.0	0.0	0.0	0.0	0.0	0.0	0.0
APPL1	26060	symbol	H. sapiens	26060	H. sapiens	APPL1	0	1	0	adaptor protein, phosphotyrosine interacting with PH domain and leucine zipper 1	GO:1905450 negative regulation of Fc-gamma receptor signaling pathway involved in phagocytosis;GO:1905303 positive regulation of macropinocytosis;GO:1905301 regulation of macropinocytosis		Human disease related genes:Endocrine and metabolic diseases:Diabetes; Predicted intracellular proteins; Disease related genes	Plasma membrane;Vesicles (Supported)		(M58)PID AR PATHWAY		0.0	0.0	1.0	1.0	0.0	0.0	0.0	0.0	0.0	0.0	1.0	1.0	0.0	0.0	0.0	0.0	0.0	0.0	0.0	0.0
ZNHIT3	9326	symbol	H. sapiens	9326	H. sapiens	ZNHIT3	0	1	0	zinc finger HIT-type containing 3	GO:0048254 snoRNA localization;GO:0000492 box C/D snoRNP assembly;GO:0000491 small nucleolar ribonucleoprotein complex assembly		Human disease related genes:Nervous system diseases:Neurodegenerative diseases; Predicted intracellular proteins; Disease related genes	Mitochondria (Approved)				0.0	0.0	0.0	0.0	0.0	0.0	0.0	0.0	0.0	0.0	0.0	0.0	0.0	0.0	0.0	0.0	0.0	0.0	0.0	0.0
CDC25B	994	symbol	H. sapiens	994	H. sapiens	CDC25B	0	1	0	cell division cycle 25B	GO:0110032 positive regulation of G2/MI transition of meiotic cell cycle;GO:1901995 positive regulation of meiotic cell cycle phase transition;GO:0110030 regulation of G2/MI transition of meiotic cell cycle		Cancer-related genes:Candidate cancer biomarkers; Predicted intracellular proteins; ENZYME proteins:Hydrolases; Enzymes	Vesicles (Uncertain); Additional: Mitotic spindle	L-cysteic acid	(M10154)SA G2 AND M PHASES; (M199)PID P38 MK2 PATHWAY; (M242)PID AURORA A PATHWAY	(M5902)HALLMARK APOPTOSIS; (M5901)HALLMARK G2M CHECKPOINT; (M5925)HALLMARK E2F TARGETS	0.0	0.0	0.0	0.0	0.0	0.0	0.0	0.0	1.0	0.0	1.0	1.0	0.0	0.0	0.0	0.0	0.0	0.0	0.0	1.0
PAIP2B	400961	symbol	H. sapiens	400961	H. sapiens	PAIP2B	0	1	0	poly(A) binding protein interacting protein 2B	GO:0045947 negative regulation of translational initiation;GO:0006446 regulation of translational initiation;GO:0017148 negative regulation of translation		Predicted intracellular proteins	Cytosol (Approved)				0.0	0.0	0.0	0.0	0.0	0.0	0.0	0.0	0.0	0.0	0.0	0.0	0.0	0.0	0.0	0.0	0.0	0.0	0.0	0.0
CORO7	79585	symbol	H. sapiens	79585	H. sapiens	CORO7	0	1	0	coronin 7	GO:0035332 positive regulation of hippo signaling;GO:0006895 Golgi to endosome transport;GO:0035330 regulation of hippo signaling		Predicted intracellular proteins					0.0	0.0	0.0	0.0	0.0	0.0	0.0	0.0	0.0	0.0	0.0	0.0	0.0	0.0	0.0	0.0	0.0	0.0	0.0	0.0
VMO1	284013	symbol	H. sapiens	284013	H. sapiens	VMO1	0	1	0	vitelline membrane outer layer 1 homolog	GO:0008150 biological_process		Predicted secreted proteins					0.0	0.0	0.0	0.0	0.0	0.0	0.0	0.0	0.0	0.0	0.0	0.0	0.0	0.0	0.0	0.0	0.0	0.0	0.0	0.0
AGO1	26523	symbol	H. sapiens	26523	H. sapiens	AGO1	0	1	0	argonaute RISC component 1	GO:0010501 RNA secondary structure unwinding;GO:0070922 RISC complex assembly;GO:0031054 pre-miRNA processing		Predicted intracellular proteins	Cytoplasmic bodies (Supported); Additional: Cytosol				0.0	0.0	0.0	0.0	1.0	0.0	0.0	0.0	0.0	0.0	1.0	0.0	0.0	0.0	1.0	0.0	0.0	0.0	1.0	0.0
HRH1	3269	symbol	H. sapiens	3269	H. sapiens	HRH1	0	1	0	histamine receptor H1	GO:0032962 positive regulation of inositol trisphosphate biosynthetic process;GO:0032960 regulation of inositol trisphosphate biosynthetic process;GO:0071420 cellular response to histamine		Predicted intracellular proteins; G-protein coupled receptors:GPCRs excl olfactory receptors; FDA approved drug targets:Small molecule drugs	Plasma membrane (Supported); Additional: Cytosol	Citalopram; Benzatropine; Ziprasidone; Clemastine; Amitriptyline; Olanzapine; Cetirizine; Terfenadine; Buclizine; Clozapine; Doxylamine; Mirtazapine; Dexbrompheniramine; Loxapine; Promazine; Triprolidine; Prochlorperazine; Cyproheptadine; Loratadine; Imipramine; Chlorpromazine; Haloperidol; Nortriptyline; Amoxapine; Lamotrigine; Hydroxyzine; Cinnarizine; Astemizole; Trazodone; Paroxetine; Azatadi…		(M5932)HALLMARK INFLAMMATORY RESPONSE	0.0	0.0	1.0	0.0	0.0	0.0	0.0	0.0	0.0	0.0	0.0	1.0	0.0	0.0	0.0	1.0	0.0	0.0	0.0	0.0
IST1	9798	symbol	H. sapiens	9798	H. sapiens	IST1	0	1	0	IST1 factor associated with ESCRT-III	GO:0046745 viral capsid secondary envelopment;GO:0009838 abscission;GO:0048672 positive regulation of collateral sprouting		Predicted intracellular proteins	Vesicles (Supported)				0.0	0.0	0.0	0.0	0.0	0.0	0.0	0.0	1.0	1.0	1.0	0.0	0.0	0.0	0.0	0.0	0.0	1.0	0.0	0.0
FAM53C	51307	symbol	H. sapiens	51307	H. sapiens	FAM53C	0	1	0	family with sequence similarity 53 member C	GO:0006606 protein import into nucleus;GO:0051170 import into nucleus;GO:0034504 protein localization to nucleus		Predicted intracellular proteins					0.0	0.0	0.0	0.0	0.0	0.0	0.0	0.0	0.0	0.0	0.0	0.0	0.0	0.0	0.0	0.0	0.0	0.0	0.0	0.0
ATMIN	23300	symbol	H. sapiens	23300	H. sapiens	ATMIN	0	1	0	ATM interactor	GO:1902857 positive regulation of non-motile cilium assembly;GO:1902855 regulation of non-motile cilium assembly;GO:0045724 positive regulation of cilium assembly		Predicted intracellular proteins	Nuclear bodies (Supported)				1.0	0.0	0.0	0.0	0.0	0.0	0.0	0.0	0.0	0.0	0.0	0.0	0.0	0.0	0.0	0.0	0.0	1.0	0.0	0.0
QSOX1	5768	symbol	H. sapiens	5768	H. sapiens	QSOX1	0	1	0	quiescin sulfhydryl oxidase 1	GO:0085029 extracellular matrix assembly;GO:0016242 negative regulation of macroautophagy;GO:0010507 negative regulation of autophagy		Predicted secreted proteins; Predicted intracellular proteins; ENZYME proteins:Oxidoreductases; Enzymes	Golgi apparatus (Supported); Additional: Vesicles			(M5930)HALLMARK EPITHELIAL MESENCHYMAL TRANSITION; (M5937)HALLMARK GLYCOLYSIS	0.0	0.0	0.0	0.0	0.0	1.0	0.0	0.0	0.0	0.0	0.0	0.0	0.0	0.0	0.0	0.0	0.0	0.0	0.0	0.0
PKP4	8502	symbol	H. sapiens	8502	H. sapiens	PKP4	0	1	0	plakophilin 4	GO:0032467 positive regulation of cytokinesis;GO:0032465 regulation of cytokinesis;GO:0051781 positive regulation of cell division		Predicted intracellular proteins	Cell Junctions (Enhanced); Additional: Plasma membrane				0.0	0.0	0.0	0.0	0.0	0.0	0.0	0.0	0.0	1.0	0.0	0.0	0.0	0.0	0.0	0.0	0.0	0.0	0.0	0.0
ZNF510	22869	symbol	H. sapiens	22869	H. sapiens	ZNF510	0	1	0	zinc finger protein 510	GO:0006357 regulation of transcription by RNA polymerase II;GO:0006355 regulation of DNA-templated transcription;GO:2001141 regulation of RNA biosynthetic process		Transcription factors:Zinc-coordinating DNA-binding domains; Predicted intracellular proteins	Nucleoplasm (Approved); Additional: Plasma membrane;Vesicles				0.0	0.0	0.0	0.0	0.0	0.0	0.0	0.0	0.0	0.0	0.0	0.0	0.0	0.0	0.0	0.0	0.0	0.0	0.0	0.0
KIF1C	10749	symbol	H. sapiens	10749	H. sapiens	KIF1C	0	1	0	kinesin family member 1C	GO:1990048 anterograde neuronal dense core vesicle transport;GO:1990049 retrograde neuronal dense core vesicle transport;GO:0032253 dense core granule localization		Human disease related genes:Congenital disorders of metabolism:Mitochondrial diseases; Predicted intracellular proteins; Disease related genes					0.0	0.0	0.0	0.0	0.0	0.0	0.0	0.0	0.0	0.0	0.0	0.0	0.0	0.0	0.0	0.0	0.0	0.0	0.0	0.0
BRPF3	27154	symbol	H. sapiens	27154	H. sapiens	BRPF3	0	1	0	bromodomain and PHD finger containing 3	GO:0045740 positive regulation of DNA replication;GO:0006275 regulation of DNA replication;GO:0051054 positive regulation of DNA metabolic process		Predicted intracellular proteins	Nucleoplasm (Approved); Additional: Mitochondria			(M5921)HALLMARK COMPLEMENT	0.0	0.0	0.0	0.0	0.0	0.0	0.0	1.0	0.0	0.0	0.0	0.0	0.0	0.0	1.0	0.0	1.0	0.0	0.0	0.0
RPIA	22934	symbol	H. sapiens	22934	H. sapiens	RPIA	0	1	0	ribose 5-phosphate isomerase A	GO:0006014 D-ribose metabolic process;GO:0009052 pentose-phosphate shunt, non-oxidative branch;GO:0019321 pentose metabolic process		Potential drug targets; Disease related genes; ENZYME proteins:Isomerase; Predicted intracellular proteins; Enzymes; Human disease related genes:Congenital disorders of metabolism:Congenital disorders of nucleotide metabolism	Nucleoplasm;Plasma membrane;Vesicles (Approved)	4-phospho-L-threonic acid			0.0	0.0	0.0	0.0	0.0	0.0	0.0	0.0	0.0	0.0	0.0	0.0	0.0	0.0	0.0	0.0	0.0	0.0	0.0	0.0
ABHD8	79575	symbol	H. sapiens	79575	H. sapiens	ABHD8	0	1	0	abhydrolase domain containing 8			Predicted intracellular proteins	Nucleoplasm (Approved); Additional: Nuclear bodies				0.0	0.0	0.0	0.0	0.0	0.0	0.0	0.0	0.0	0.0	0.0	0.0	0.0	0.0	0.0	0.0	0.0	0.0	0.0	0.0
TNC	3371	symbol	H. sapiens	3371	H. sapiens	TNC	0	1	0	tenascin C	GO:0060739 mesenchymal-epithelial cell signaling involved in prostate gland development;GO:0060447 bud outgrowth involved in lung branching;GO:0071798 response to prostaglandin D		Cancer-related genes:Candidate cancer biomarkers; Human disease related genes:Nervous system diseases:Ear disease; Disease related genes; Predicted intracellular proteins; Predicted secreted proteins			(M118)PID INTEGRIN A9B1 PATHWAY; (M165)PID SYNDECAN 4 PATHWAY; (M53)PID INTEGRIN3 PATHWAY	(M5890)HALLMARK TNFA SIGNALING VIA NFKB; (M5930)HALLMARK EPITHELIAL MESENCHYMAL TRANSITION	0.0	0.0	1.0	0.0	0.0	0.0	0.0	0.0	0.0	0.0	0.0	1.0	0.0	0.0	0.0	0.0	0.0	0.0	0.0	0.0
PLCG1	5335	symbol	H. sapiens	5335	H. sapiens	PLCG1	0	1	0	phospholipase C gamma 1	GO:2000353 positive regulation of endothelial cell apoptotic process;GO:0038095 Fc-epsilon receptor signaling pathway;GO:0048015 phosphatidylinositol-mediated signaling		Predicted intracellular proteins; RAS pathway related proteins; ENZYME proteins:Hydrolases; Enzymes; Cancer-related genes:Mutational cancer driver genes	Cytosol (Approved)		(M64)PID S1P S1P4 PATHWAY; (M103)PID S1P S1P1 PATHWAY; (M184)PID ECADHERIN KERATINOCYTE PATHWAY	(M5923)HALLMARK PI3K AKT MTOR SIGNALING; (M5915)HALLMARK APICAL JUNCTION	0.0	0.0	0.0	1.0	0.0	0.0	1.0	0.0	0.0	0.0	1.0	1.0	0.0	0.0	0.0	0.0	0.0	0.0	0.0	0.0
RPS6KA1	6195	symbol	H. sapiens	6195	H. sapiens	RPS6KA1	0	1	0	ribosomal protein S6 kinase A1	GO:2000491 positive regulation of hepatic stellate cell activation;GO:2000489 regulation of hepatic stellate cell activation;GO:0072574 hepatocyte proliferation	yes	Cancer-related genes:Candidate cancer biomarkers; ENZYME proteins:Transferases; Predicted intracellular proteins; Enzymes; Kinases:AGC Ser/Thr protein kinases	Cytosol (Supported); Additional: Nucleoplasm	Purvalanol A; Fostamatinib	(M17200)SA B CELL RECEPTOR COMPLEXES; (M274)PID LYMPH ANGIOGENESIS PATHWAY; (M270)PID MAPK TRK PATHWAY	(M5923)HALLMARK PI3K AKT MTOR SIGNALING	0.0	0.0	0.0	1.0	0.0	0.0	0.0	0.0	0.0	1.0	1.0	1.0	1.0	0.0	0.0	0.0	0.0	0.0	1.0	1.0
FOXJ1	2302	symbol	H. sapiens	2302	H. sapiens	FOXJ1	0	1	0	forkhead box J1	GO:0002646 regulation of central tolerance induction;GO:0002648 positive regulation of central tolerance induction;GO:0002895 regulation of central B cell tolerance induction		Transcription factors:Helix-turn-helix domains; Cancer-related genes:Candidate cancer biomarkers; Human disease related genes:Respiratory diseases:Tracheobronchial diseases; Disease related genes; Predicted intracellular proteins; Human disease related genes:Immune system diseases:Allergies and autoimmune diseases					0.0	0.0	0.0	0.0	0.0	0.0	0.0	0.0	0.0	1.0	0.0	0.0	1.0	0.0	0.0	0.0	0.0	0.0	0.0	0.0
KTI12	112970	symbol	H. sapiens	112970	H. sapiens	KTI12	0	1	0	KTI12 chromatin associated homolog	GO:0002098 tRNA wobble uridine modification;GO:0002097 tRNA wobble base modification;GO:0006400 tRNA modification		Predicted intracellular proteins	Cytoplasmic bodies;Nuclear speckles (Approved)				0.0	0.0	0.0	0.0	0.0	0.0	0.0	0.0	0.0	0.0	0.0	0.0	0.0	0.0	0.0	0.0	0.0	0.0	0.0	0.0
NUFIP1	26747	symbol	H. sapiens	26747	H. sapiens	NUFIP1	0	1	0	nuclear FMR1 interacting protein 1	GO:0000492 box C/D snoRNP assembly;GO:0000491 small nucleolar ribonucleoprotein complex assembly;GO:0022618 protein-RNA complex assembly		Predicted intracellular proteins	Nucleoplasm (Enhanced); Additional: Nucleoli			(M5924)HALLMARK MTORC1 SIGNALING	0.0	0.0	0.0	0.0	0.0	0.0	0.0	0.0	0.0	0.0	0.0	0.0	0.0	0.0	0.0	0.0	0.0	0.0	0.0	0.0
TBC1D24	57465	symbol	H. sapiens	57465	H. sapiens	TBC1D24	0	1	0	TBC1 domain family member 24	GO:1902083 negative regulation of peptidyl-cysteine S-nitrosylation;GO:1900408 negative regulation of cellular response to oxidative stress;GO:1902883 negative regulation of response to oxidative stress		Human disease related genes:Congenital malformations:Other congenital malformations; Human disease related genes:Nervous system diseases:Ear disease; Disease related genes; Predicted intracellular proteins; Human disease related genes:Nervous system diseases:Epilepsy	Cell Junctions;Plasma membrane (Supported)				0.0	0.0	0.0	0.0	0.0	0.0	0.0	0.0	0.0	0.0	0.0	0.0	1.0	0.0	0.0	0.0	1.0	1.0	0.0	0.0
SCN5A	6331	symbol	H. sapiens	6331	H. sapiens	SCN5A	0	1	0	sodium voltage-gated channel alpha subunit 5	GO:0098912 membrane depolarization during atrial cardiac muscle cell action potential;GO:0086048 membrane depolarization during bundle of His cell action potential;GO:0086017 Purkinje myocyte action potential		Disease related genes; Human disease related genes:Cardiovascular diseases:Cardiac diseases; Predicted intracellular proteins; Voltage-gated ion channels:Voltage-Gated Sodium Channels; Transporters:Transporter channels and pores; FDA approved drug targets:Small molecule drugs	Plasma membrane (Supported); Additional: Nucleoli;Nucleoplasm	Indecainide; Phenytoin; Disopyramide; Lidocaine; Mexiletine; Hexylcaine; Cinchocaine; Mephenytoin; Moricizine; Riluzole; Prilocaine; Ethotoin; Benzonatate; Quinidine; Zonisamide; Procainamide; Tocainide; Propafenone; Flecainide; Encainide; Fosphenytoin; Quinidine barbiturate; Ajmaline; Aprindine; Dronedarone; Vernakalant; Isavuconazole			0.0	0.0	0.0	0.0	0.0	0.0	0.0	0.0	0.0	0.0	1.0	0.0	0.0	0.0	0.0	0.0	0.0	0.0	0.0	0.0
MKNK2	2872	symbol	H. sapiens	2872	H. sapiens	MKNK2	0	1	0	MAPK interacting serine/threonine kinase 2	GO:0071243 cellular response to arsenic-containing substance;GO:0046685 response to arsenic-containing substance;GO:0038034 signal transduction in absence of ligand	yes	Kinases:CAMK Ser/Thr protein kinases; Predicted intracellular proteins; Enzymes; ENZYME proteins:Transferases	Nuclear bodies (Supported)	Fostamatinib		(M5923)HALLMARK PI3K AKT MTOR SIGNALING; (M5939)HALLMARK P53 PATHWAY	0.0	1.0	0.0	1.0	0.0	0.0	0.0	0.0	0.0	0.0	0.0	1.0	0.0	0.0	0.0	0.0	0.0	0.0	0.0	1.0
IL33	90865	symbol	H. sapiens	90865	H. sapiens	IL33	0	1	0	interleukin 33	GO:0010185 regulation of cellular defense response;GO:0010186 positive regulation of cellular defense response;GO:0120042 negative regulation of macrophage proliferation		Predicted intracellular proteins; Predicted secreted proteins	Nucleoplasm (Supported); Additional: Vesicles			(M5953)HALLMARK KRAS SIGNALING UP	0.0	1.0	0.0	0.0	0.0	0.0	0.0	0.0	0.0	1.0	1.0	0.0	0.0	0.0	0.0	0.0	0.0	0.0	0.0	0.0
UBE3A	7337	symbol	H. sapiens	7337	H. sapiens	UBE3A	0	1	0	ubiquitin protein ligase E3A	GO:0035037 sperm entry;GO:1905528 positive regulation of Golgi lumen acidification;GO:1905526 regulation of Golgi lumen acidification		Potential drug targets; Disease related genes; ENZYME proteins:Transferases; Predicted intracellular proteins; Human disease related genes:Other congenital disorders:Chromosomal abnormalities; Enzymes	Nucleoplasm (Approved); Additional: Cytosol		(M58)PID AR PATHWAY; (M105)PID TELOMERASE PATHWAY		0.0	0.0	1.0	0.0	0.0	0.0	1.0	0.0	0.0	1.0	0.0	0.0	0.0	0.0	0.0	0.0	0.0	0.0	0.0	0.0
B2M	567	symbol	H. sapiens	567	H. sapiens	B2M	0	1	0	beta-2-microglobulin	GO:0071283 cellular response to iron(III) ion;GO:0002481 antigen processing and presentation of exogenous protein antigen via MHC class Ib, TAP-dependent;GO:1904432 regulation of ferrous iron binding		Cancer-related genes:Candidate cancer biomarkers; Human disease related genes:Nervous system diseases:Neurodegenerative diseases; Potential drug targets; Disease related genes; Cancer-related genes:Mutated cancer genes; Cancer-related genes:Mutational cancer driver genes; Human disease related genes:Cardiovascular diseases:Hematologic diseases; Human disease related genes:Cancers:Cancers of haema…	Golgi apparatus;Plasma membrane (Enhanced); Additional: Cytosol	3-Indolebutyric Acid; N-Formylmethionine; Copper	(M88)PID CD8 TCR PATHWAY; (M54)PID IL12 2PATHWAY; (M272)PID CD8 TCR DOWNSTREAM PATHWAY	(M5911)HALLMARK INTERFERON ALPHA RESPONSE; (M5908)HALLMARK ANDROGEN RESPONSE; (M5913)HALLMARK INTERFERON GAMMA RESPONSE	0.0	0.0	0.0	0.0	0.0	0.0	1.0	0.0	0.0	0.0	1.0	1.0	1.0	0.0	0.0	0.0	0.0	1.0	0.0	0.0
FAF2	23197	symbol	H. sapiens	23197	H. sapiens	FAF2	0	1	0	Fas associated factor family member 2	GO:0030970 retrograde protein transport, ER to cytosol;GO:1903513 endoplasmic reticulum to cytosol transport;GO:0032527 protein exit from endoplasmic reticulum		Predicted intracellular proteins	Lipid droplets (Enhanced); Additional: Endoplasmic reticulum				0.0	0.0	0.0	0.0	0.0	0.0	1.0	0.0	0.0	0.0	0.0	0.0	0.0	0.0	0.0	0.0	0.0	0.0	0.0	0.0
CYP27B1	1594	symbol	H. sapiens	1594	H. sapiens	CYP27B1	0	1	0	cytochrome P450 family 27 subfamily B member 1	GO:0010956 negative regulation of calcidiol 1-monooxygenase activity;GO:0010979 regulation of vitamin D 24-hydroxylase activity;GO:0010980 positive regulation of vitamin D 24-hydroxylase activity		Potential drug targets; Disease related genes; Human disease related genes:Endocrine and metabolic diseases:Diabetes; Predicted intracellular proteins; ENZYME proteins:Oxidoreductases; Enzymes; Human disease related genes:Congenital disorders of metabolism:Congenital disorders of cofactor/vitamin metabolism		Alfacalcidol			0.0	0.0	1.0	0.0	0.0	0.0	0.0	0.0	0.0	0.0	0.0	0.0	1.0	0.0	0.0	0.0	0.0	0.0	0.0	0.0
RAE1	8480	symbol	H. sapiens	8480	H. sapiens	RAE1	0	1	0	ribonucleic acid export 1	GO:0000972 transcription-dependent tethering of RNA polymerase II gene DNA at nuclear periphery;GO:0060236 regulation of mitotic spindle organization;GO:0090224 regulation of spindle organization		Transporters:Transporter channels and pores; Predicted intracellular proteins	Nucleoli fibrillar center;Nucleoplasm (Supported)			(M5898)HALLMARK DNA REPAIR	0.0	0.0	0.0	0.0	1.0	0.0	0.0	0.0	1.0	0.0	1.0	0.0	0.0	0.0	0.0	0.0	0.0	0.0	1.0	0.0
DMAC2	55101	symbol	H. sapiens	55101	H. sapiens	DMAC2	0	1	0	distal membrane arm assembly component 2	GO:0031146 SCF-dependent proteasomal ubiquitin-dependent protein catabolic process;GO:0010257 NADH dehydrogenase complex assembly;GO:0032981 mitochondrial respiratory chain complex I assembly		Predicted intracellular proteins	Mitochondria (Approved)				0.0	0.0	0.0	0.0	0.0	0.0	1.0	0.0	0.0	0.0	0.0	0.0	0.0	0.0	0.0	0.0	0.0	0.0	0.0	0.0
PANK2	80025	symbol	H. sapiens	80025	H. sapiens	PANK2	0	1	0	pantothenate kinase 2	GO:0015939 pantothenate metabolic process;GO:0015937 coenzyme A biosynthetic process;GO:1904251 regulation of bile acid metabolic process	yes	Potential drug targets; Human disease related genes:Nervous system diseases:Neurodegenerative diseases; Disease related genes; ENZYME proteins:Transferases; Predicted intracellular proteins; Enzymes	Cytosol (Supported)				0.0	0.0	0.0	0.0	0.0	0.0	0.0	0.0	0.0	0.0	0.0	0.0	0.0	0.0	0.0	0.0	0.0	0.0	0.0	1.0
HTR7	3363	symbol	H. sapiens	3363	H. sapiens	HTR7	0	1	0	5-hydroxytryptamine receptor 7	GO:0098664 G protein-coupled serotonin receptor signaling pathway;GO:0007210 serotonin receptor signaling pathway;GO:0042310 vasoconstriction		G-protein coupled receptors:Serotonin receptors; RAS pathway related proteins; G-protein coupled receptors:GPCRs excl olfactory receptors; FDA approved drug targets:Small molecule drugs	Plasma membrane (Supported); Additional: Cytosol;Nuclear speckles	Ziprasidone; Methysergide; Cabergoline; Zolmitriptan; Amitriptyline; Clozapine; Loxapine; Cyproheptadine; Imipramine; Chlorpromazine; Haloperidol; Amoxapine; Lisuride; Risperidone; Epinastine; Cyclobenzaprine; Maprotiline; Dopamine; Bromocriptine; Quetiapine; Aripiprazole; Paliperidone; Iloperidone; Lofexidine; Mianserin; Asenapine; Amisulpride; Lurasidone; Vortioxetine; Zotepine; SB-269970; Arip…		(M5941)HALLMARK UV RESPONSE UP	0.0	0.0	1.0	1.0	0.0	0.0	0.0	0.0	0.0	0.0	0.0	0.0	0.0	0.0	0.0	0.0	0.0	0.0	0.0	0.0
PRAMEF8	391002	symbol	H. sapiens	391002	H. sapiens	PRAMEF8	0	1	0	PRAME family member 8	GO:0045596 negative regulation of cell differentiation;GO:0043066 negative regulation of apoptotic process;GO:0043069 negative regulation of programmed cell death		Predicted intracellular proteins					0.0	0.0	0.0	0.0	0.0	0.0	0.0	0.0	0.0	0.0	0.0	0.0	0.0	0.0	0.0	0.0	0.0	0.0	0.0	0.0
MLLT10	8028	symbol	H. sapiens	8028	H. sapiens	MLLT10	0	1	0	MLLT10 histone lysine methyltransferase DOT1L cofactor	GO:0045944 positive regulation of transcription by RNA polymerase II;GO:0045893 positive regulation of DNA-templated transcription;GO:1902680 positive regulation of RNA biosynthetic process		Human disease related genes:Cancers:Cancers of haematopoietic and lymphoid tissues; Cancer-related genes:Mutational cancer driver genes; Predicted intracellular proteins; Disease related genes	Nucleoplasm (Supported); Additional: Cytosol			(M5951)HALLMARK SPERMATOGENESIS	0.0	0.0	0.0	0.0	0.0	0.0	0.0	0.0	0.0	0.0	0.0	0.0	0.0	0.0	0.0	0.0	0.0	0.0	0.0	0.0
FBXO44	93611	symbol	H. sapiens	93611	H. sapiens	FBXO44	0	1	0	F-box protein 44	GO:0006516 glycoprotein catabolic process;GO:0031146 SCF-dependent proteasomal ubiquitin-dependent protein catabolic process;GO:0030433 ubiquitin-dependent ERAD pathway		Predicted intracellular proteins	Nucleoplasm (Approved)				0.0	0.0	0.0	0.0	0.0	0.0	1.0	0.0	0.0	0.0	0.0	0.0	0.0	0.0	0.0	0.0	0.0	0.0	0.0	0.0
ATAD2B	54454	symbol	H. sapiens	54454	H. sapiens	ATAD2B	0	1	0	ATPase family AAA domain containing 2B	GO:0045944 positive regulation of transcription by RNA polymerase II;GO:0045893 positive regulation of DNA-templated transcription;GO:1902680 positive regulation of RNA biosynthetic process		Predicted intracellular proteins	Nucleoplasm (Supported)				0.0	0.0	0.0	0.0	0.0	0.0	0.0	0.0	0.0	0.0	0.0	0.0	0.0	0.0	0.0	0.0	0.0	0.0	0.0	0.0
GOLGA8B	440270	symbol	H. sapiens	440270	H. sapiens	GOLGA8B	0	1	0	golgin A8 family member B	GO:0051225 spindle assembly;GO:0007030 Golgi organization;GO:0007051 spindle organization		Predicted intracellular proteins	Golgi apparatus (Approved); Additional: Cytosol				0.0	0.0	0.0	0.0	0.0	0.0	0.0	0.0	0.0	0.0	0.0	0.0	0.0	0.0	0.0	0.0	0.0	0.0	0.0	0.0
WASHC4	23325	symbol	H. sapiens	23325	H. sapiens	WASHC4	0	1	0	WASH complex subunit 4	GO:0140591 nuclear envelope budding;GO:0034315 regulation of Arp2/3 complex-mediated actin nucleation;GO:0051125 regulation of actin nucleation		Potential drug targets; Disease related genes; Predicted intracellular proteins; Human disease related genes:Other diseases:Mental and behavioural disorders; Transporters	Nucleoplasm (Enhanced)				0.0	0.0	0.0	0.0	0.0	0.0	0.0	0.0	0.0	0.0	0.0	0.0	0.0	0.0	0.0	0.0	0.0	0.0	0.0	0.0
PEX13	5194	symbol	H. sapiens	5194	H. sapiens	PEX13	0	1	0	peroxisomal biogenesis factor 13	GO:0060151 peroxisome localization;GO:0060152 microtubule-based peroxisome localization;GO:0016561 protein import into peroxisome matrix, translocation		Potential drug targets; Disease related genes; Predicted intracellular proteins; Human disease related genes:Congenital disorders of metabolism:Peroxisomal diseases; Transporters:Primary Active Transporters	Peroxisomes (Supported)			(M5949)HALLMARK PEROXISOME; (M5948)HALLMARK BILE ACID METABOLISM	0.0	0.0	0.0	0.0	0.0	0.0	0.0	0.0	0.0	0.0	0.0	0.0	0.0	0.0	0.0	0.0	0.0	0.0	0.0	0.0
GID8	54994	symbol	H. sapiens	54994	H. sapiens	GID8	0	1	0	GID complex subunit 8 homolog	GO:0090263 positive regulation of canonical Wnt signaling pathway;GO:0030177 positive regulation of Wnt signaling pathway;GO:0060828 regulation of canonical Wnt signaling pathway		Predicted intracellular proteins	Nucleoplasm (Supported); Additional: Cell Junctions				0.0	0.0	0.0	0.0	0.0	0.0	1.0	0.0	0.0	0.0	0.0	0.0	0.0	0.0	0.0	0.0	0.0	0.0	0.0	0.0
SRPK1	6732	symbol	H. sapiens	6732	H. sapiens	SRPK1	0	1	0	SRSF protein kinase 1	GO:0035092 sperm DNA condensation;GO:0007289 spermatid nucleus differentiation;GO:0045070 positive regulation of viral genome replication	yes	Kinases:CMGC Ser/Thr protein kinases; Predicted intracellular proteins; Enzymes; ENZYME proteins:Transferases	Cytosol;Nucleoplasm (Supported); Additional: Plasma membrane			(M5926)HALLMARK MYC TARGETS V1	0.0	0.0	0.0	0.0	1.0	0.0	0.0	1.0	0.0	0.0	0.0	1.0	0.0	0.0	0.0	0.0	0.0	0.0	0.0	1.0
EIF4EBP2	1979	symbol	H. sapiens	1979	H. sapiens	EIF4EBP2	0	1	0	eukaryotic translation initiation factor 4E binding protein 2	GO:0045947 negative regulation of translational initiation;GO:0031929 TOR signaling;GO:0035176 social behavior		Predicted intracellular proteins	Mitochondria;Nucleoplasm (Approved)				0.0	0.0	1.0	0.0	0.0	0.0	0.0	0.0	0.0	0.0	0.0	0.0	0.0	0.0	0.0	0.0	0.0	0.0	0.0	0.0
ARHGAP39	80728	symbol	H. sapiens	80728	H. sapiens	ARHGAP39	0	1	0	Rho GTPase activating protein 39	GO:0099173 postsynapse organization;GO:0051056 regulation of small GTPase mediated signal transduction;GO:0050808 synapse organization		Predicted intracellular proteins	Cytosol (Approved); Additional: Cytokinetic bridge;Microtubules;Nucleoplasm				0.0	0.0	0.0	0.0	0.0	0.0	0.0	0.0	0.0	0.0	1.0	0.0	0.0	0.0	0.0	0.0	0.0	0.0	0.0	0.0
WNT3	7473	symbol	H. sapiens	7473	H. sapiens	WNT3	0	1	0	Wnt family member 3	GO:0060064 Spemann organizer formation at the anterior end of the primitive streak;GO:1905474 canonical Wnt signaling pathway involved in stem cell proliferation;GO:0048697 positive regulation of collateral sprouting in absence of injury		Predicted intracellular proteins; Human disease related genes:Congenital malformations:Congenital malformations of the musculoskeletal system; Disease related genes; Predicted secreted proteins	Vesicles (Approved)		(M77)PID WNT SIGNALING PATHWAY; (M5493)WNT SIGNALING; (M5883)NABA SECRETED FACTORS		0.0	0.0	0.0	1.0	0.0	0.0	0.0	0.0	0.0	0.0	1.0	1.0	0.0	0.0	0.0	0.0	0.0	1.0	0.0	0.0
BICD2	23299	symbol	H. sapiens	23299	H. sapiens	BICD2	0	1	0	BICD cargo adaptor 2	GO:0072385 minus-end-directed organelle transport along microtubule;GO:0072393 microtubule anchoring at microtubule organizing center;GO:0034453 microtubule anchoring		Human disease related genes:Nervous system diseases:Neurodegenerative diseases; Predicted intracellular proteins; Disease related genes	Cytosol;Golgi apparatus;Plasma membrane (Supported)				0.0	0.0	0.0	0.0	0.0	0.0	0.0	0.0	0.0	0.0	0.0	0.0	0.0	0.0	0.0	0.0	0.0	0.0	0.0	0.0
ANKRD46	157567	symbol	H. sapiens	157567	H. sapiens	ANKRD46	0	1	0	ankyrin repeat domain 46			Predicted intracellular proteins	Cytosol (Approved)				0.0	0.0	0.0	0.0	0.0	0.0	0.0	0.0	0.0	0.0	0.0	0.0	0.0	0.0	0.0	0.0	0.0	0.0	0.0	0.0
OXSR1	9943	symbol	H. sapiens	9943	H. sapiens	OXSR1	0	1	0	oxidative stress responsive kinase 1	GO:0038116 chemokine (C-C motif) ligand 21 signaling pathway;GO:0007231 osmosensory signaling pathway;GO:0038146 chemokine (C-X-C motif) ligand 12 signaling pathway	yes	Predicted intracellular proteins; Kinases:STE Ser/Thr protein kinases; Enzymes; ENZYME proteins:Transferases	Cytosol (Enhanced)	Fostamatinib		(M5938)HALLMARK REACTIVE OXYGEN SPECIES PATHWAY	0.0	0.0	0.0	0.0	0.0	0.0	0.0	0.0	0.0	0.0	0.0	0.0	1.0	0.0	0.0	0.0	0.0	0.0	0.0	1.0
GREB1	9687	symbol	H. sapiens	9687	H. sapiens	GREB1	0	1	0	growth regulating estrogen receptor binding 1	GO:0007275 multicellular organism development;GO:0048856 anatomical structure development;GO:0032502 developmental process		Predicted intracellular proteins	Cytosol;Mitochondria (Approved)		(M200)PID ERA GENOMIC PATHWAY	(M5906)HALLMARK ESTROGEN RESPONSE EARLY	0.0	0.0	0.0	0.0	0.0	0.0	0.0	0.0	0.0	0.0	0.0	0.0	0.0	0.0	0.0	0.0	0.0	0.0	0.0	0.0
DBR1	51163	symbol	H. sapiens	51163	H. sapiens	DBR1	0	1	0	debranching RNA lariats 1	GO:0000377 RNA splicing, via transesterification reactions with bulged adenosine as nucleophile;GO:0000398 mRNA splicing, via spliceosome;GO:0000375 RNA splicing, via transesterification reactions		Human disease related genes:Nervous system diseases:Other nervous and sensory system diseases; Predicted intracellular proteins; Disease related genes	Nucleoplasm (Enhanced)				0.0	0.0	0.0	0.0	1.0	0.0	0.0	0.0	0.0	0.0	0.0	0.0	0.0	0.0	0.0	0.0	0.0	0.0	0.0	0.0
RAB11FIP1	80223	symbol	H. sapiens	80223	H. sapiens	RAB11FIP1	0	1	0	RAB11 family interacting protein 1	GO:0070164 negative regulation of adiponectin secretion;GO:0070163 regulation of adiponectin secretion;GO:0046888 negative regulation of hormone secretion		Predicted intracellular proteins	Vesicles (Enhanced)				0.0	0.0	0.0	0.0	0.0	0.0	0.0	0.0	0.0	0.0	0.0	0.0	0.0	0.0	0.0	0.0	0.0	0.0	0.0	0.0
ZWILCH	55055	symbol	H. sapiens	55055	H. sapiens	ZWILCH	0	1	0	zwilch kinetochore protein	GO:0034501 protein localization to kinetochore;GO:1903083 protein localization to condensed chromosome;GO:0051988 regulation of attachment of spindle microtubules to kinetochore		Predicted intracellular proteins					0.0	0.0	0.0	0.0	0.0	0.0	0.0	0.0	1.0	0.0	1.0	0.0	0.0	0.0	0.0	0.0	0.0	0.0	0.0	0.0
FAM53B	9679	symbol	H. sapiens	9679	H. sapiens	FAM53B	0	1	0	family with sequence similarity 53 member B	GO:0090263 positive regulation of canonical Wnt signaling pathway;GO:0006606 protein import into nucleus;GO:0051170 import into nucleus		Predicted intracellular proteins	Cytosol (Approved)				0.0	0.0	0.0	0.0	0.0	0.0	0.0	0.0	0.0	0.0	0.0	0.0	0.0	0.0	0.0	0.0	0.0	0.0	0.0	0.0
CARS	833	gene_synonym	H. sapiens	833	H. sapiens	CARS1	0	1	0	cysteinyl-tRNA synthetase 1	GO:0006423 cysteinyl-tRNA aminoacylation;GO:0006418 tRNA aminoacylation for protein translation;GO:0043039 tRNA aminoacylation		Potential drug targets; Disease related genes; Human disease related genes:Congenital malformations:Congenital malformations of the nervous system; Predicted intracellular proteins; ENZYME proteins:Ligase; Enzymes; Cancer-related genes	Cytosol (Enhanced)	Cysteine			0.0	0.0	0.0	0.0	0.0	0.0	0.0	0.0	0.0	0.0	1.0	0.0	0.0	0.0	0.0	0.0	0.0	0.0	0.0	0.0
BRWD1	54014	symbol	H. sapiens	54014	H. sapiens	BRWD1	0	1	0	bromodomain and WD repeat domain containing 1	GO:0008360 regulation of cell shape;GO:0022604 regulation of cell morphogenesis;GO:0022603 regulation of anatomical structure morphogenesis		Predicted intracellular proteins	Cytosol;Nucleoli (Supported); Additional: Nucleoplasm				0.0	0.0	0.0	0.0	0.0	0.0	0.0	0.0	0.0	0.0	1.0	0.0	0.0	0.0	0.0	0.0	0.0	0.0	0.0	0.0
ZNF558	148156	symbol	H. sapiens	148156	H. sapiens	ZNF558	0	1	0	zinc finger protein 558	GO:0000122 negative regulation of transcription by RNA polymerase II;GO:0045892 negative regulation of DNA-templated transcription;GO:1902679 negative regulation of RNA biosynthetic process		Transcription factors:Zinc-coordinating DNA-binding domains; Predicted intracellular proteins					0.0	0.0	0.0	0.0	0.0	0.0	0.0	0.0	0.0	0.0	0.0	0.0	0.0	0.0	0.0	0.0	0.0	0.0	0.0	0.0
TRAK2	66008	symbol	H. sapiens	66008	H. sapiens	TRAK2	0	1	0	trafficking kinesin protein 2	GO:0098939 dendritic transport of mitochondrion;GO:0098972 anterograde dendritic transport of mitochondrion;GO:0098957 anterograde axonal transport of mitochondrion		Predicted intracellular proteins	Nuclear bodies;Nucleoplasm (Approved); Additional: Vesicles			(M5945)HALLMARK HEME METABOLISM	0.0	0.0	0.0	0.0	0.0	0.0	0.0	0.0	0.0	0.0	0.0	0.0	0.0	0.0	0.0	0.0	0.0	0.0	0.0	0.0
PSMB2	5690	symbol	H. sapiens	5690	H. sapiens	PSMB2	0	1	0	proteasome 20S subunit beta 2	GO:0043161 proteasome-mediated ubiquitin-dependent protein catabolic process;GO:0010498 proteasomal protein catabolic process;GO:0006511 ubiquitin-dependent protein catabolic process		Predicted intracellular proteins; FDA approved drug targets:Small molecule drugs; Peptidases:Threonine-type peptidases; Enzymes	Nucleoplasm (Enhanced)	(3AR,6R,6AS)-6-((S)-((S)-CYCLOHEX-2-ENYL)(HYDROXY)METHYL)-6A-METHYL-4-OXO-HEXAHYDRO-2H-FURO[3,2-C]PYRROLE-6-CARBALDEHYDE; Carfilzomib		(M5913)HALLMARK INTERFERON GAMMA RESPONSE; (M5926)HALLMARK MYC TARGETS V1	0.0	0.0	0.0	0.0	1.0	0.0	1.0	0.0	1.0	0.0	1.0	0.0	0.0	0.0	0.0	0.0	0.0	0.0	1.0	0.0
WNT2B	7482	symbol	H. sapiens	7482	H. sapiens	WNT2B	0	1	0	Wnt family member 2B	GO:0060492 lung induction;GO:0061046 regulation of branching involved in lung morphogenesis;GO:0060638 mesenchymal-epithelial cell signaling		Human disease related genes:Digestive system diseases:Gastrointestinal diseases; Predicted intracellular proteins; Disease related genes; Predicted secreted proteins	Vesicles (Approved); Additional: Nucleoplasm		(M5493)WNT SIGNALING; (M5883)NABA SECRETED FACTORS; (M5885)NABA MATRISOME ASSOCIATED		0.0	0.0	0.0	1.0	0.0	0.0	0.0	0.0	0.0	0.0	1.0	1.0	0.0	0.0	0.0	0.0	0.0	0.0	0.0	0.0
SLC45A3	85414	symbol	H. sapiens	85414	H. sapiens	SLC45A3	0	1	0	solute carrier family 45 member 3	GO:0015766 disaccharide transport;GO:0015770 sucrose transport;GO:0015772 oligosaccharide transport		Transporters:Electrochemical Potential-driven transporters; Cancer-related genes	Vesicles (Approved); Additional: Nucleoplasm				0.0	0.0	0.0	0.0	0.0	0.0	0.0	0.0	0.0	0.0	0.0	0.0	0.0	0.0	0.0	0.0	0.0	0.0	0.0	0.0
PERP	64065	symbol	H. sapiens	64065	H. sapiens	PERP	0	1	0	p53 apoptosis effector related to PMP22	GO:0002934 desmosome organization;GO:0097202 activation of cysteine-type endopeptidase activity;GO:0097186 amelogenesis		Human disease related genes:Congenital malformations:Congenital malformations of skin; Potential drug targets; Disease related genes; Transporters:Accessory Factors Involved in Transport			(M236)PID DELTA NP63 PATHWAY; (M256)PID TAP63 PATHWAY; (M145)PID P53 DOWNSTREAM PATHWAY	(M5907)HALLMARK ESTROGEN RESPONSE LATE; (M5939)HALLMARK P53 PATHWAY	0.0	1.0	0.0	0.0	0.0	0.0	0.0	0.0	0.0	1.0	0.0	0.0	0.0	0.0	1.0	0.0	0.0	0.0	0.0	0.0
MED14	9282	symbol	H. sapiens	9282	H. sapiens	MED14	0	1	0	mediator complex subunit 14	GO:0032968 positive regulation of transcription elongation by RNA polymerase II;GO:0035019 somatic stem cell population maintenance;GO:0051123 RNA polymerase II preinitiation complex assembly		Predicted intracellular proteins	Nucleoplasm (Approved)				0.0	0.0	0.0	0.0	0.0	0.0	0.0	1.0	0.0	0.0	0.0	1.0	0.0	1.0	0.0	0.0	0.0	0.0	0.0	0.0
CAPN2	824	symbol	H. sapiens	824	H. sapiens	CAPN2	0	1	0	calpain 2	GO:0150173 positive regulation of phosphatidylcholine metabolic process;GO:2001247 positive regulation of phosphatidylcholine biosynthetic process;GO:2001245 regulation of phosphatidylcholine biosynthetic process		Peptidases:Cysteine-type peptidases; Predicted intracellular proteins; ENZYME proteins:Hydrolases; Enzymes	Cytosol (Supported)		(M281)PID FAK PATHWAY; (M164)PID ERBB1 DOWNSTREAM PATHWAY	(M5946)HALLMARK COAGULATION	0.0	0.0	1.0	0.0	0.0	0.0	1.0	0.0	0.0	0.0	0.0	1.0	0.0	0.0	0.0	1.0	0.0	0.0	0.0	0.0
ASF1B	55723	symbol	H. sapiens	55723	H. sapiens	ASF1B	0	1	0	anti-silencing function 1B histone chaperone	GO:0006335 DNA replication-dependent chromatin assembly;GO:0001835 blastocyst hatching;GO:0035188 hatching		Predicted intracellular proteins	Nucleoplasm (Supported)			(M5925)HALLMARK E2F TARGETS	0.0	0.0	0.0	0.0	0.0	0.0	0.0	1.0	0.0	0.0	0.0	0.0	0.0	0.0	0.0	0.0	0.0	0.0	0.0	0.0
DDX28	55794	symbol	H. sapiens	55794	H. sapiens	DDX28	0	1	0	DEAD-box helicase 28	GO:1902775 mitochondrial large ribosomal subunit assembly;GO:0061668 mitochondrial ribosome assembly;GO:0000027 ribosomal large subunit assembly		Predicted intracellular proteins; ENZYME proteins:Hydrolases; Enzymes	Cytosol;Mitochondria (Supported); Additional: Nucleoli				0.0	0.0	0.0	0.0	0.0	0.0	0.0	0.0	0.0	0.0	0.0	0.0	0.0	0.0	0.0	0.0	0.0	0.0	0.0	0.0
CCZ1	51622	symbol	H. sapiens	51622	H. sapiens	CCZ1	0	1	0	CCZ1 homolog, vacuolar protein trafficking and biogenesis associated	GO:0016192 vesicle-mediated transport;GO:0006810 transport;GO:0051234 establishment of localization		Predicted intracellular proteins	Vesicles (Enhanced)				0.0	0.0	0.0	0.0	0.0	0.0	0.0	0.0	0.0	0.0	0.0	0.0	0.0	0.0	0.0	0.0	0.0	0.0	0.0	0.0
ZNF45	7596	symbol	H. sapiens	7596	H. sapiens	ZNF45	0	1	0	zinc finger protein 45	GO:0006355 regulation of DNA-templated transcription;GO:2001141 regulation of RNA biosynthetic process;GO:0051252 regulation of RNA metabolic process		Transcription factors:Zinc-coordinating DNA-binding domains; Predicted intracellular proteins	Nucleoplasm (Supported)				0.0	0.0	0.0	0.0	0.0	0.0	0.0	0.0	0.0	0.0	0.0	0.0	0.0	0.0	0.0	0.0	0.0	0.0	0.0	0.0
APAF1	317	symbol	H. sapiens	317	H. sapiens	APAF1	0	1	0	apoptotic peptidase activating factor 1	GO:0072414 response to mitotic cell cycle checkpoint signaling;GO:0072432 response to G1 DNA damage checkpoint signaling;GO:0008635 activation of cysteine-type endopeptidase activity involved in apoptotic process by cytochrome c		Cancer-related genes:Candidate cancer biomarkers; Predicted intracellular proteins; Cancer-related genes:Mutational cancer driver genes; Transporters:Accessory Factors Involved in Transport	Cytosol;Nucleoplasm (Supported); Additional: Golgi apparatus	ATP	(M13096)SA PROGRAMMED CELL DEATH; (M7997)SA CASPASE CASCADE; (M197)PID HIV NEF PATHWAY	(M5939)HALLMARK P53 PATHWAY	0.0	1.0	0.0	1.0	0.0	1.0	0.0	0.0	0.0	1.0	1.0	1.0	0.0	0.0	1.0	0.0	1.0	0.0	0.0	0.0
DIP2B	57609	symbol	H. sapiens	57609	H. sapiens	DIP2B	0	1	0	disco interacting protein 2 homolog B	GO:2000758 positive regulation of peptidyl-lysine acetylation;GO:1901985 positive regulation of protein acetylation;GO:2000756 regulation of peptidyl-lysine acetylation		Human disease related genes:Other diseases:Mental and behavioural disorders; Predicted intracellular proteins	Endoplasmic reticulum (Approved)				0.0	0.0	0.0	0.0	0.0	0.0	0.0	0.0	0.0	0.0	0.0	0.0	0.0	0.0	0.0	0.0	0.0	1.0	0.0	0.0
VAMP2	6844	symbol	H. sapiens	6844	H. sapiens	VAMP2	0	1	0	vesicle associated membrane protein 2	GO:0002278 eosinophil activation involved in immune response;GO:0043307 eosinophil activation;GO:0043308 eosinophil degranulation		Human disease related genes:Congenital malformations:Congenital malformations of the nervous system; FDA approved drug targets:Biotech drugs; Transporters:Transporter channels and pores; Disease related genes		Botulinum Toxin Type B	(M247)PID INSULIN GLUCOSE PATHWAY		0.0	0.0	1.0	0.0	0.0	0.0	0.0	0.0	0.0	0.0	1.0	1.0	0.0	0.0	0.0	0.0	0.0	0.0	0.0	0.0
AGMAT	79814	symbol	H. sapiens	79814	H. sapiens	AGMAT	0	1	0	agmatinase	GO:0033388 putrescine biosynthetic process from arginine;GO:0033389 putrescine biosynthetic process from arginine, using agmatinase;GO:0097055 agmatine biosynthetic process		Predicted intracellular proteins; ENZYME proteins:Hydrolases; Enzymes					0.0	0.0	0.0	0.0	0.0	0.0	0.0	0.0	0.0	0.0	1.0	0.0	0.0	0.0	0.0	0.0	0.0	0.0	0.0	0.0
CDK5R2	8941	symbol	H. sapiens	8941	H. sapiens	CDK5R2	0	1	0	cyclin dependent kinase 5 regulatory subunit 2	GO:0021586 pons maturation;GO:0021718 superior olivary nucleus development;GO:0021722 superior olivary nucleus maturation		Predicted intracellular proteins			(M163)PID LIS1 PATHWAY		0.0	0.0	0.0	0.0	0.0	0.0	0.0	0.0	0.0	0.0	0.0	1.0	0.0	0.0	0.0	1.0	0.0	0.0	0.0	0.0
ROCK1	6093	symbol	H. sapiens	6093	H. sapiens	ROCK1	0	1	0	Rho associated coiled-coil containing protein kinase 1	GO:0110061 regulation of angiotensin-activated signaling pathway;GO:0003383 apical constriction;GO:0035509 negative regulation of myosin-light-chain-phosphatase activity	yes	ENZYME proteins:Transferases; Predicted intracellular proteins; Enzymes; Kinases:AGC Ser/Thr protein kinases; FDA approved drug targets:Small molecule drugs		Hydroxyfasudil; (S)-2-METHYL-1-[(4-METHYL-5-ISOQUINOLINE)SULFONYL]-HOMOPIPERAZINE; Fasudil; Y-27632; Ripasudil; Netarsudil	(M138)PID THROMBIN PAR4 PATHWAY; (M11)PID PRL SIGNALING EVENTS PATHWAY; (M23)PID WNT NONCANONICAL PATHWAY	(M5902)HALLMARK APOPTOSIS; (M5893)HALLMARK MITOTIC SPINDLE	0.0	0.0	1.0	1.0	0.0	1.0	0.0	0.0	0.0	1.0	1.0	1.0	1.0	0.0	0.0	1.0	0.0	0.0	0.0	1.0
ZNF76	7629	symbol	H. sapiens	7629	H. sapiens	ZNF76	0	1	0	zinc finger protein 76	GO:0006359 regulation of transcription by RNA polymerase III;GO:0007417 central nervous system development;GO:0045944 positive regulation of transcription by RNA polymerase II		Transcription factors:Zinc-coordinating DNA-binding domains; Predicted intracellular proteins	Nucleoplasm (Approved); Additional: Cytosol				0.0	0.0	0.0	0.0	0.0	0.0	0.0	0.0	0.0	0.0	0.0	0.0	0.0	0.0	0.0	0.0	0.0	0.0	0.0	0.0
ARMT1	79624	symbol	H. sapiens	79624	H. sapiens	ARMT1	0	1	0	acidic residue methyltransferase 1	GO:0032259 methylation;GO:0006974 DNA damage response;GO:0033554 cellular response to stress		Predicted intracellular proteins	Nuclear bodies (Approved); Additional: Cytosol;Nucleoplasm				1.0	0.0	0.0	0.0	0.0	0.0	0.0	0.0	0.0	0.0	0.0	0.0	0.0	0.0	0.0	0.0	0.0	0.0	0.0	0.0
PALD1	27143	symbol	H. sapiens	27143	H. sapiens	PALD1	0	1	0	phosphatase domain containing paladin 1			Predicted intracellular proteins					0.0	0.0	0.0	0.0	0.0	0.0	0.0	0.0	0.0	0.0	0.0	0.0	0.0	0.0	0.0	0.0	0.0	0.0	0.0	0.0
CRTC3	64784	symbol	H. sapiens	64784	H. sapiens	CRTC3	0	1	0	CREB regulated transcription coactivator 3	GO:0071878 negative regulation of adenylate cyclase-activating adrenergic receptor signaling pathway;GO:0106072 negative regulation of adenylate cyclase-activating G protein-coupled receptor signaling pathway;GO:0106070 regulation of adenylate cyclase-activating G protein-coupled receptor signaling pathway		Cancer-related genes:Mutational cancer driver genes; Predicted intracellular proteins	Nucleoplasm (Enhanced); Additional: Cytosol				0.0	0.0	0.0	0.0	0.0	0.0	0.0	0.0	1.0	0.0	0.0	0.0	0.0	0.0	0.0	0.0	0.0	0.0	1.0	0.0
KCTD17	79734	symbol	H. sapiens	79734	H. sapiens	KCTD17	0	1	0	potassium channel tetramerization domain containing 17	GO:0032469 endoplasmic reticulum calcium ion homeostasis;GO:0045724 positive regulation of cilium assembly;GO:1902017 regulation of cilium assembly		Human disease related genes:Nervous system diseases:Other nervous and sensory system diseases; Predicted intracellular proteins; Disease related genes					0.0	0.0	0.0	0.0	0.0	0.0	1.0	0.0	0.0	0.0	0.0	0.0	0.0	0.0	0.0	0.0	0.0	1.0	0.0	0.0
CDC40	51362	symbol	H. sapiens	51362	H. sapiens	CDC40	0	1	0	cell division cycle 40	GO:1990403 embryonic brain development;GO:0000377 RNA splicing, via transesterification reactions with bulged adenosine as nucleophile;GO:0000398 mRNA splicing, via spliceosome		Human disease related genes:Congenital malformations:Congenital malformations of the nervous system; Predicted intracellular proteins; Disease related genes	Nucleoplasm (Supported)				0.0	0.0	0.0	0.0	1.0	0.0	0.0	0.0	0.0	0.0	0.0	0.0	0.0	0.0	0.0	0.0	0.0	0.0	0.0	0.0
PLAGL2	5326	symbol	H. sapiens	5326	H. sapiens	PLAGL2	0	1	0	PLAG1 like zinc finger 2	GO:0034378 chylomicron assembly;GO:0034377 plasma lipoprotein particle assembly;GO:0065005 protein-lipid complex assembly		Transcription factors:Zinc-coordinating DNA-binding domains; Predicted intracellular proteins	Nucleoplasm (Approved); Additional: Cytosol				0.0	0.0	0.0	0.0	0.0	0.0	0.0	0.0	0.0	0.0	0.0	0.0	0.0	0.0	0.0	0.0	0.0	0.0	0.0	0.0
ALDH16A1	126133	symbol	H. sapiens	126133	H. sapiens	ALDH16A1	0	1	0	aldehyde dehydrogenase 16 family member A1								0.0	0.0	0.0	0.0	0.0	0.0	0.0	0.0	0.0	0.0	0.0	0.0	0.0	0.0	0.0	0.0	0.0	0.0	0.0	0.0
C4orf33	132321	symbol	H. sapiens	132321	H. sapiens	C4orf33	0	1	0	chromosome 4 open reading frame 33			Predicted intracellular proteins	Golgi apparatus (Approved); Additional: Nuclear bodies				0.0	0.0	0.0	0.0	0.0	0.0	0.0	0.0	0.0	0.0	0.0	0.0	0.0	0.0	0.0	0.0	0.0	0.0	0.0	0.0
MPDU1	9526	symbol	H. sapiens	9526	H. sapiens	MPDU1	0	1	0	mannose-P-dolichol utilization defect 1	GO:0006488 dolichol-linked oligosaccharide biosynthetic process;GO:0006490 oligosaccharide-lipid intermediate biosynthetic process;GO:0019348 dolichol metabolic process		Predicted intracellular proteins; Human disease related genes:Congenital disorders of metabolism:Congenital disorders of glycan/glycoprotein metabolism; Disease related genes	Endoplasmic reticulum (Supported); Additional: Mitochondria				0.0	0.0	0.0	0.0	0.0	0.0	0.0	0.0	0.0	0.0	0.0	0.0	0.0	0.0	0.0	0.0	0.0	0.0	0.0	0.0
HOXD3	3232	symbol	H. sapiens	3232	H. sapiens	HOXD3	0	1	0	homeobox D3	GO:0021615 glossopharyngeal nerve morphogenesis;GO:0021563 glossopharyngeal nerve development;GO:0021602 cranial nerve morphogenesis		Transcription factors:Helix-turn-helix domains; Predicted intracellular proteins	Nucleoplasm (Supported); Additional: Nuclear bodies				0.0	0.0	0.0	0.0	0.0	0.0	0.0	0.0	0.0	0.0	0.0	0.0	0.0	1.0	0.0	0.0	0.0	0.0	0.0	0.0
PRR35	146325	symbol	H. sapiens	146325	H. sapiens	PRR35	0	1	0	proline rich 35			Predicted intracellular proteins	Nucleoli (Approved); Additional: Cytokinetic bridge;Cytosol				0.0	0.0	0.0	0.0	0.0	0.0	0.0	0.0	0.0	0.0	0.0	0.0	0.0	0.0	0.0	0.0	0.0	0.0	0.0	0.0
LCLAT1	253558	symbol	H. sapiens	253558	H. sapiens	LCLAT1	0	1	0	lysocardiolipin acyltransferase 1	GO:0035965 cardiolipin acyl-chain remodeling;GO:0036149 phosphatidylinositol acyl-chain remodeling;GO:0016024 CDP-diacylglycerol biosynthetic process		Enzymes; ENZYME proteins:Transferases	Endoplasmic reticulum (Supported); Additional: Cytosol			(M5947)HALLMARK IL2 STAT5 SIGNALING	0.0	0.0	0.0	0.0	0.0	0.0	0.0	0.0	0.0	0.0	0.0	0.0	0.0	0.0	0.0	0.0	0.0	0.0	0.0	0.0
ACSL1	2180	symbol	H. sapiens	2180	H. sapiens	ACSL1	0	1	0	acyl-CoA synthetase long chain family member 1	GO:0010747 positive regulation of long-chain fatty acid import across plasma membrane;GO:0140214 positive regulation of long-chain fatty acid import into cell;GO:0034201 response to oleic acid		Predicted intracellular proteins; ENZYME proteins:Ligase; Enzymes	Vesicles (Uncertain)	Adenosine phosphate; ATP		(M5949)HALLMARK PEROXISOME; (M5948)HALLMARK BILE ACID METABOLISM; (M5935)HALLMARK FATTY ACID METABOLISM	0.0	0.0	1.0	0.0	0.0	0.0	0.0	0.0	0.0	0.0	0.0	0.0	0.0	0.0	0.0	0.0	0.0	0.0	0.0	0.0
EOMES	8320	symbol	H. sapiens	8320	H. sapiens	EOMES	0	1	0	eomesodermin	GO:0002302 CD8-positive, alpha-beta T cell differentiation involved in immune response;GO:0060809 mesodermal to mesenchymal transition involved in gastrulation;GO:0001714 endodermal cell fate specification		Predicted intracellular proteins; Transcription factors:Immunoglobulin fold; Disease related genes	Nucleoplasm (Approved); Additional: Cytosol;Golgi apparatus		(M54)PID IL12 2PATHWAY; (M272)PID CD8 TCR DOWNSTREAM PATHWAY	(M5947)HALLMARK IL2 STAT5 SIGNALING	1.0	0.0	0.0	0.0	0.0	0.0	0.0	1.0	0.0	0.0	1.0	0.0	1.0	0.0	0.0	0.0	0.0	0.0	0.0	0.0
EOGT	285203	symbol	H. sapiens	285203	H. sapiens	EOGT	0	1	0	EGF domain specific O-linked N-acetylglucosamine transferase	GO:0097370 protein O-GlcNAcylation via threonine;GO:0018243 protein O-linked glycosylation via threonine;GO:0018210 peptidyl-threonine modification		Potential drug targets; Human disease related genes:Congenital malformations:Other congenital malformations; Disease related genes; ENZYME proteins:Transferases; Predicted intracellular proteins; Enzymes	Nuclear membrane;Nucleoplasm (Approved); Additional: Cytosol				0.0	0.0	0.0	0.0	0.0	0.0	0.0	0.0	0.0	0.0	0.0	0.0	0.0	0.0	0.0	0.0	0.0	0.0	0.0	1.0
MAL2	114569	symbol	H. sapiens	114569	H. sapiens	MAL2	0	1	0	mal, T cell differentiation protein 2	GO:0042552 myelination;GO:0007272 ensheathment of neurons;GO:0008366 axon ensheathment						(M5892)HALLMARK CHOLESTEROL HOMEOSTASIS	0.0	0.0	0.0	0.0	0.0	0.0	0.0	0.0	0.0	0.0	0.0	0.0	0.0	0.0	0.0	0.0	0.0	0.0	0.0	0.0
C17orf107	100130311	symbol	H. sapiens	100130311	H. sapiens	C17orf107	0	1	0	chromosome 17 open reading frame 107			Predicted intracellular proteins	Nucleoplasm (Approved)				0.0	0.0	0.0	0.0	0.0	0.0	0.0	0.0	0.0	0.0	0.0	0.0	0.0	0.0	0.0	0.0	0.0	0.0	0.0	0.0
EPO	2056	symbol	H. sapiens	2056	H. sapiens	EPO	0	1	0	erythropoietin	GO:1902250 regulation of erythrocyte apoptotic process;GO:1902251 negative regulation of erythrocyte apoptotic process;GO:0010523 negative regulation of calcium ion transport into cytosol		Cancer-related genes:Candidate cancer biomarkers; Disease related genes; Human disease related genes:Endocrine and metabolic diseases:Diabetes; Candidate cardiovascular disease genes; Human disease related genes:Immune system diseases:Allergies and autoimmune diseases; Human disease related genes:Cardiovascular diseases:Hematologic diseases; Human disease related genes:Nervous system diseases:Eye…			(M233)PID EPO PATHWAY; (M44)PID HIF2PATHWAY; (M231)PID KIT PATHWAY		0.0	0.0	1.0	1.0	0.0	0.0	0.0	0.0	0.0	0.0	1.0	0.0	1.0	0.0	0.0	1.0	1.0	1.0	1.0	0.0
PLXNA2	5362	symbol	H. sapiens	5362	H. sapiens	PLXNA2	0	1	0	plexin A2	GO:0021935 cerebellar granule cell precursor tangential migration;GO:0021934 hindbrain tangential cell migration;GO:0060174 limb bud formation					(M5880)NABA ECM AFFILIATED; (M5885)NABA MATRISOME ASSOCIATED; (M5889)NABA MATRISOME		0.0	0.0	0.0	0.0	0.0	0.0	0.0	0.0	0.0	1.0	1.0	1.0	0.0	0.0	0.0	0.0	0.0	1.0	0.0	0.0
PCDH7	5099	symbol	H. sapiens	5099	H. sapiens	PCDH7	0	1	0	protocadherin 7	GO:0007156 homophilic cell adhesion via plasma membrane adhesion molecules;GO:0098742 cell-cell adhesion via plasma-membrane adhesion molecules;GO:0098609 cell-cell adhesion		Predicted intracellular proteins	Cell Junctions;Plasma membrane (Enhanced)			(M5932)HALLMARK INFLAMMATORY RESPONSE	0.0	0.0	0.0	0.0	0.0	0.0	0.0	0.0	0.0	0.0	0.0	0.0	0.0	0.0	0.0	0.0	0.0	0.0	0.0	0.0
PKM	5315	symbol	H. sapiens	5315	H. sapiens	PKM	0	1	0	pyruvate kinase M1/2	GO:2000767 positive regulation of cytoplasmic translation;GO:0006735 NADH regeneration;GO:0061621 canonical glycolysis	yes	Cancer-related genes:Candidate cancer biomarkers; Predicted intracellular proteins; Enzymes; ENZYME proteins:Transferases	Cytosol (Enhanced)	Pyruvic acid; L-Phospholactate; 2-Phosphoglycolic Acid; 6-(2-fluorobenzyl)-2,4-dimethyl-4,6-dihydro-5H-thieno[2',3':4,5]pyrrolo[2,3-d]pyridazin-5-one; 1-[(2,6-difluorophenyl)sulfonyl]-4-(2,3-dihydro-1,4-benzodioxin-6-ylsulfonyl)piperazine; 1-(2,3-dihydro-1,4-benzodioxin-6-ylsulfonyl)-4-[(4-methoxyphenyl)sulfonyl]piperazine; Copper; Artenimol	(M255)PID HIF1 TFPATHWAY	(M5937)HALLMARK GLYCOLYSIS	0.0	0.0	1.0	0.0	0.0	0.0	0.0	0.0	0.0	0.0	0.0	1.0	0.0	0.0	0.0	0.0	0.0	0.0	0.0	1.0
MRPL22	29093	symbol	H. sapiens	29093	H. sapiens	MRPL22	0	1	0	mitochondrial ribosomal protein L22	GO:0032543 mitochondrial translation;GO:0140053 mitochondrial gene expression;GO:0006412 translation		Ribosomal proteins; Predicted intracellular proteins	Mitochondria (Approved)				0.0	0.0	0.0	0.0	0.0	0.0	0.0	0.0	0.0	0.0	0.0	0.0	0.0	0.0	0.0	0.0	0.0	0.0	0.0	0.0
ZNF589	51385	symbol	H. sapiens	51385	H. sapiens	ZNF589	0	1	0	zinc finger protein 589	GO:0000122 negative regulation of transcription by RNA polymerase II;GO:0045892 negative regulation of DNA-templated transcription;GO:1902679 negative regulation of RNA biosynthetic process		Transcription factors:Zinc-coordinating DNA-binding domains; Predicted intracellular proteins	Nucleoplasm (Supported)				0.0	0.0	0.0	0.0	0.0	0.0	0.0	0.0	0.0	0.0	0.0	0.0	0.0	0.0	0.0	0.0	0.0	0.0	0.0	0.0
DDX42	11325	symbol	H. sapiens	11325	H. sapiens	DDX42	0	1	0	DEAD-box helicase 42	GO:0042981 regulation of apoptotic process;GO:0043067 regulation of programmed cell death;GO:0008104 protein localization		Predicted intracellular proteins; ENZYME proteins:Hydrolases; Enzymes	Nuclear speckles (Enhanced)				0.0	0.0	0.0	0.0	1.0	0.0	0.0	0.0	0.0	0.0	0.0	0.0	0.0	0.0	0.0	0.0	0.0	0.0	0.0	0.0
NCDN	23154	symbol	H. sapiens	23154	H. sapiens	NCDN	0	1	0	neurochondrin	GO:0045453 bone resorption;GO:0046849 bone remodeling;GO:0048168 regulation of neuronal synaptic plasticity		Human disease related genes:Congenital malformations:Congenital malformations of the nervous system; Predicted intracellular proteins; Disease related genes	Cytosol (Supported)				0.0	0.0	0.0	0.0	0.0	0.0	0.0	0.0	0.0	0.0	0.0	0.0	0.0	0.0	0.0	0.0	0.0	0.0	0.0	0.0
MED27	9442	symbol	H. sapiens	9442	H. sapiens	MED27	0	1	0	mediator complex subunit 27	GO:0032968 positive regulation of transcription elongation by RNA polymerase II;GO:0035019 somatic stem cell population maintenance;GO:0051123 RNA polymerase II preinitiation complex assembly		Human disease related genes:Congenital malformations:Congenital malformations of the nervous system; Predicted intracellular proteins; Disease related genes	Nucleoli;Nucleoplasm (Supported); Additional: Cytosol				0.0	0.0	0.0	0.0	0.0	0.0	1.0	1.0	0.0	0.0	0.0	1.0	0.0	1.0	0.0	0.0	0.0	0.0	0.0	0.0
SFT2D3	84826	symbol	H. sapiens	84826	H. sapiens	SFT2D3	0	1	0	SFT2 domain containing 3	GO:0015031 protein transport;GO:0016192 vesicle-mediated transport;GO:0045184 establishment of protein localization							0.0	0.0	0.0	0.0	0.0	0.0	0.0	0.0	0.0	0.0	0.0	0.0	0.0	0.0	0.0	0.0	0.0	0.0	0.0	0.0
ZNF766	90321	symbol	H. sapiens	90321	H. sapiens	ZNF766	0	1	0	zinc finger protein 766	GO:0006357 regulation of transcription by RNA polymerase II;GO:0006355 regulation of DNA-templated transcription;GO:2001141 regulation of RNA biosynthetic process		Transcription factors:Zinc-coordinating DNA-binding domains; Predicted intracellular proteins	Centrosome (Supported)				0.0	0.0	0.0	0.0	0.0	0.0	0.0	0.0	0.0	0.0	0.0	0.0	0.0	0.0	0.0	0.0	0.0	0.0	0.0	0.0
NANS	54187	symbol	H. sapiens	54187	H. sapiens	NANS	0	1	0	N-acetylneuraminate synthase	GO:0006055 CMP-N-acetylneuraminate biosynthetic process;GO:0046381 CMP-N-acetylneuraminate metabolic process;GO:0009226 nucleotide-sugar biosynthetic process		Potential drug targets; Disease related genes; ENZYME proteins:Transferases; Human disease related genes:Congenital malformations:Congenital malformations of the musculoskeletal system; Predicted intracellular proteins; Enzymes	Nucleoplasm (Enhanced)				0.0	0.0	0.0	0.0	0.0	0.0	0.0	0.0	0.0	0.0	0.0	0.0	0.0	0.0	0.0	0.0	0.0	0.0	0.0	0.0
PEX16	9409	symbol	H. sapiens	9409	H. sapiens	PEX16	0	1	0	peroxisomal biogenesis factor 16	GO:0032581 ER-dependent peroxisome organization;GO:0106101 ER-dependent peroxisome localization;GO:0016557 peroxisome membrane biogenesis		Potential drug targets; Disease related genes; Predicted intracellular proteins; Human disease related genes:Congenital disorders of metabolism:Peroxisomal diseases; Transporters				(M5948)HALLMARK BILE ACID METABOLISM	0.0	0.0	0.0	0.0	0.0	0.0	0.0	0.0	0.0	0.0	0.0	0.0	0.0	0.0	0.0	0.0	0.0	0.0	0.0	0.0
DZIP1	22873	symbol	H. sapiens	22873	H. sapiens	DZIP1	0	1	0	DAZ interacting zinc finger protein 1	GO:0140706 protein-containing complex localization to centriolar satellite;GO:0032053 ciliary basal body organization;GO:1903566 positive regulation of protein localization to cilium		Human disease related genes:Reproductive system diseases:Reproductive system diseases; Human disease related genes:Cardiovascular diseases:Cardiac diseases; Predicted intracellular proteins; Disease related genes	Nucleoplasm (Supported); Additional: Centrosome;Vesicles				0.0	0.0	0.0	0.0	0.0	0.0	0.0	0.0	0.0	0.0	1.0	0.0	0.0	0.0	0.0	0.0	0.0	1.0	0.0	0.0
CYB561	1534	symbol	H. sapiens	1534	H. sapiens	CYB561	0	1	0	cytochrome b561	GO:0140576 ascorbate homeostasis;GO:0006879 intracellular iron ion homeostasis;GO:0022900 electron transport chain		Transporters:Transport Electron Carriers; Potential drug targets; Disease related genes					0.0	0.0	0.0	0.0	0.0	0.0	0.0	0.0	0.0	0.0	0.0	0.0	0.0	0.0	0.0	0.0	0.0	0.0	0.0	0.0
SIK3	23387	symbol	H. sapiens	23387	H. sapiens	SIK3	0	1	0	SIK family kinase 3	GO:1904515 positive regulation of TORC2 signaling;GO:1903939 regulation of TORC2 signaling;GO:1904263 positive regulation of TORC1 signaling	yes	Potential drug targets; Disease related genes; ENZYME proteins:Transferases; Human disease related genes:Congenital malformations:Congenital malformations of the musculoskeletal system; Predicted intracellular proteins; Enzymes; Kinases:CAMK Ser/Thr protein kinases		Fostamatinib	(M87)PID LKB1 PATHWAY		0.0	0.0	0.0	0.0	0.0	0.0	0.0	0.0	0.0	0.0	0.0	0.0	0.0	0.0	0.0	0.0	0.0	0.0	0.0	1.0
OSBPL8	114882	symbol	H. sapiens	114882	H. sapiens	OSBPL8	0	1	0	oxysterol binding protein like 8	GO:0090204 protein localization to nuclear pore;GO:0010891 negative regulation of sequestering of triglyceride;GO:0036150 phosphatidylserine acyl-chain remodeling		Transporters:Electrochemical Potential-driven transporters; Predicted intracellular proteins	Cytosol;Vesicles (Approved)				0.0	0.0	0.0	0.0	0.0	0.0	0.0	0.0	0.0	0.0	0.0	0.0	0.0	0.0	0.0	1.0	0.0	0.0	0.0	0.0
CRTAP	10491	symbol	H. sapiens	10491	H. sapiens	CRTAP	0	1	0	cartilage associated protein	GO:0018400 peptidyl-proline hydroxylation to 3-hydroxy-L-proline;GO:0019511 peptidyl-proline hydroxylation;GO:0018126 protein hydroxylation		Human disease related genes:Congenital malformations:Congenital malformations of the musculoskeletal system; Disease related genes; Predicted secreted proteins	Actin filaments;Cytosol;Intermediate filaments (Approved)				0.0	0.0	0.0	0.0	0.0	0.0	0.0	0.0	0.0	0.0	0.0	0.0	1.0	0.0	0.0	0.0	0.0	0.0	0.0	1.0
OGFR	11054	symbol	H. sapiens	11054	H. sapiens	OGFR	0	1	0	opioid growth factor receptor	GO:0001558 regulation of cell growth;GO:0040008 regulation of growth;GO:0051128 regulation of cellular component organization		Predicted intracellular proteins	Nucleoplasm (Approved)			(M5911)HALLMARK INTERFERON ALPHA RESPONSE; (M5913)HALLMARK INTERFERON GAMMA RESPONSE	0.0	0.0	0.0	0.0	0.0	0.0	0.0	0.0	0.0	0.0	0.0	0.0	0.0	0.0	0.0	0.0	0.0	0.0	0.0	0.0
KIF7	374654	symbol	H. sapiens	374654	H. sapiens	KIF7	0	1	0	kinesin family member 7	GO:0045879 negative regulation of smoothened signaling pathway;GO:0045880 positive regulation of smoothened signaling pathway;GO:0008589 regulation of smoothened signaling pathway		Human disease related genes:Congenital malformations:Congenital malformations of the nervous system; Human disease related genes:Congenital malformations:Other congenital malformations; Predicted intracellular proteins; Disease related genes					0.0	0.0	0.0	1.0	0.0	0.0	0.0	0.0	0.0	0.0	1.0	0.0	0.0	0.0	0.0	0.0	0.0	0.0	0.0	0.0
TAF1D	79101	symbol	H. sapiens	79101	H. sapiens	TAF1D	0	1	0	TATA-box binding protein associated factor, RNA polymerase I subunit D	GO:0006355 regulation of DNA-templated transcription;GO:2001141 regulation of RNA biosynthetic process;GO:0051252 regulation of RNA metabolic process		Predicted intracellular proteins	Nucleoplasm (Supported); Additional: Centriolar satellite;Mitotic spindle;Nucleoli				0.0	0.0	0.0	0.0	0.0	0.0	0.0	0.0	0.0	0.0	0.0	0.0	0.0	0.0	0.0	0.0	0.0	0.0	0.0	0.0
PCED1A	64773	symbol	H. sapiens	64773	H. sapiens	PCED1A	0	1	0	PC-esterase domain containing 1A			Predicted intracellular proteins	Cytosol;Nucleoplasm (Approved)				0.0	0.0	0.0	0.0	0.0	0.0	0.0	0.0	0.0	0.0	0.0	0.0	0.0	0.0	0.0	0.0	0.0	0.0	0.0	0.0
PPP6C	5537	symbol	H. sapiens	5537	H. sapiens	PPP6C	0	1	0	protein phosphatase 6 catalytic subunit	GO:0048207 vesicle targeting, rough ER to cis-Golgi;GO:0048208 COPII vesicle coating;GO:0048199 vesicle targeting, to, from or within Golgi		Predicted intracellular proteins; Enzymes; ENZYME proteins:Hydrolases; Cancer-related genes:Mutated cancer genes					0.0	0.0	0.0	0.0	0.0	0.0	0.0	0.0	1.0	0.0	0.0	0.0	0.0	0.0	0.0	0.0	0.0	0.0	0.0	0.0
MRPL4	51073	symbol	H. sapiens	51073	H. sapiens	MRPL4	0	1	0	mitochondrial ribosomal protein L4	GO:0032543 mitochondrial translation;GO:0140053 mitochondrial gene expression;GO:0006412 translation		Ribosomal proteins; Predicted intracellular proteins					0.0	0.0	0.0	0.0	0.0	0.0	0.0	0.0	0.0	0.0	0.0	0.0	0.0	0.0	0.0	0.0	0.0	0.0	0.0	0.0
CEBPA	1050	symbol	H. sapiens	1050	H. sapiens	CEBPA	0	1	0	CCAAT enhancer binding protein alpha	GO:1902034 negative regulation of hematopoietic stem cell proliferation;GO:0000050 urea cycle;GO:0019627 urea metabolic process		Disease related genes; Cancer-related genes:Mutated cancer genes; Predicted intracellular proteins; Transcription factors:Basic domains; Cancer-related genes:Mutational cancer driver genes; Human disease related genes:Cancers:Cancers of haematopoietic and lymphoid tissues	Nucleoplasm (Approved); Additional: Vesicles		(M106)PID HNF3B PATHWAY; (M151)PID AR TF PATHWAY; (M254)PID MYC REPRESS PATHWAY	(M5939)HALLMARK P53 PATHWAY	0.0	0.0	0.0	1.0	0.0	0.0	0.0	0.0	0.0	1.0	0.0	0.0	1.0	1.0	0.0	1.0	0.0	0.0	0.0	0.0
NDUFA3	4696	symbol	H. sapiens	4696	H. sapiens	NDUFA3	0	1	0	NADH:ubiquinone oxidoreductase subunit A3	GO:0006120 mitochondrial electron transport, NADH to ubiquinone;GO:0010257 NADH dehydrogenase complex assembly;GO:0032981 mitochondrial respiratory chain complex I assembly		Predicted intracellular proteins		NADH		(M5936)HALLMARK OXIDATIVE PHOSPHORYLATION	0.0	0.0	0.0	0.0	0.0	0.0	0.0	0.0	0.0	0.0	0.0	0.0	0.0	0.0	0.0	0.0	0.0	0.0	0.0	0.0
SLC25A15	10166	symbol	H. sapiens	10166	H. sapiens	SLC25A15	0	1	0	solute carrier family 25 member 15	GO:1990575 mitochondrial L-ornithine transmembrane transport;GO:1903352 L-ornithine transmembrane transport;GO:0015822 ornithine transport		Potential drug targets; Disease related genes; Transporters:Electrochemical Potential-driven transporters; Predicted intracellular proteins; Human disease related genes:Congenital disorders of metabolism:Other congenital disorders of metabolism; Human disease related genes:Congenital disorders of metabolism:Congenital disorders of amino acid metabolism		Ornithine			0.0	0.0	0.0	0.0	0.0	0.0	0.0	0.0	0.0	0.0	0.0	0.0	0.0	0.0	0.0	0.0	0.0	0.0	0.0	0.0
TSKU	25987	symbol	H. sapiens	25987	H. sapiens	TSKU	0	1	0	tsukushi, small leucine rich proteoglycan	GO:0042635 positive regulation of hair cycle;GO:0061073 ciliary body morphogenesis;GO:0003431 growth plate cartilage chondrocyte development		Predicted secreted proteins	Nucleoplasm (Approved); Additional: Nuclear bodies		(M3008)NABA ECM GLYCOPROTEINS; (M5884)NABA CORE MATRISOME; (M5889)NABA MATRISOME	(M5906)HALLMARK ESTROGEN RESPONSE EARLY	0.0	0.0	0.0	0.0	0.0	0.0	0.0	0.0	0.0	0.0	0.0	0.0	0.0	0.0	0.0	0.0	0.0	1.0	0.0	0.0
CXXC4	80319	symbol	H. sapiens	80319	H. sapiens	CXXC4	0	1	0	CXXC finger protein 4	GO:0007352 zygotic specification of dorsal/ventral axis;GO:0009950 dorsal/ventral axis specification;GO:0000578 embryonic axis specification		Predicted intracellular proteins	Nucleoplasm (Approved); Additional: Golgi apparatus		(M5493)WNT SIGNALING		0.0	0.0	0.0	1.0	0.0	0.0	0.0	0.0	0.0	0.0	0.0	0.0	0.0	0.0	0.0	0.0	0.0	0.0	0.0	0.0
PGAP1	80055	symbol	H. sapiens	80055	H. sapiens	PGAP1	0	1	0	post-GPI attachment to proteins inositol deacylase 1	GO:1902953 positive regulation of ER to Golgi vesicle-mediated transport;GO:0016255 attachment of GPI anchor to protein;GO:0060628 regulation of ER to Golgi vesicle-mediated transport		Predicted intracellular proteins; Human disease related genes:Other diseases:Mental and behavioural disorders; Human disease related genes:Congenital disorders of metabolism:Congenital disorders of lipid/glycolipid metabolism; Disease related genes					0.0	0.0	0.0	0.0	0.0	0.0	0.0	0.0	0.0	0.0	0.0	0.0	0.0	0.0	0.0	0.0	0.0	0.0	0.0	0.0
POLE3	54107	symbol	H. sapiens	54107	H. sapiens	POLE3	0	1	0	DNA polymerase epsilon 3, accessory subunit	GO:0006272 leading strand elongation;GO:0006271 DNA strand elongation involved in DNA replication;GO:0022616 DNA strand elongation		Predicted intracellular proteins; FDA approved drug targets:Small molecule drugs	Nucleoplasm (Approved); Additional: Cytosol;Nucleoli	Cladribine		(M5941)HALLMARK UV RESPONSE UP; (M5926)HALLMARK MYC TARGETS V1	1.0	0.0	0.0	0.0	0.0	0.0	0.0	1.0	1.0	0.0	1.0	0.0	0.0	0.0	0.0	0.0	1.0	0.0	0.0	0.0
CRLF3	51379	symbol	H. sapiens	51379	H. sapiens	CRLF3	0	1	0	cytokine receptor like factor 3	GO:0046427 positive regulation of receptor signaling pathway via JAK-STAT;GO:1904894 positive regulation of receptor signaling pathway via STAT;GO:0046425 regulation of receptor signaling pathway via JAK-STAT		Predicted intracellular proteins	Cytosol;Plasma membrane (Approved)		(M5883)NABA SECRETED FACTORS; (M5885)NABA MATRISOME ASSOCIATED; (M5889)NABA MATRISOME		0.0	0.0	0.0	0.0	0.0	0.0	0.0	0.0	0.0	0.0	0.0	0.0	0.0	0.0	0.0	0.0	0.0	0.0	0.0	0.0
DGUOK	1716	symbol	H. sapiens	1716	H. sapiens	DGUOK	0	1	0	deoxyguanosine kinase	GO:0008617 guanosine metabolic process;GO:1901068 guanosine-containing compound metabolic process;GO:0006170 dAMP biosynthetic process	yes	Potential drug targets; Disease related genes; ENZYME proteins:Transferases; Human disease related genes:Congenital disorders of metabolism:Mitochondrial diseases; Predicted intracellular proteins; Enzymes				(M5898)HALLMARK DNA REPAIR	0.0	0.0	0.0	0.0	0.0	0.0	0.0	0.0	0.0	0.0	0.0	0.0	0.0	0.0	0.0	0.0	0.0	1.0	0.0	1.0
OAS1	4938	symbol	H. sapiens	4938	H. sapiens	OAS1	0	1	0	2'-5'-oligoadenylate synthetase 1	GO:0071659 negative regulation of IP-10 production;GO:0071658 regulation of IP-10 production;GO:2000342 negative regulation of chemokine (C-X-C motif) ligand 2 production		Potential drug targets; Disease related genes; ENZYME proteins:Transferases; Predicted intracellular proteins; Enzymes	Cytosol;Nucleoplasm (Supported)	Cysteine-S-acetamide		(M5911)HALLMARK INTERFERON ALPHA RESPONSE	0.0	0.0	0.0	0.0	0.0	0.0	0.0	0.0	0.0	1.0	1.0	0.0	0.0	0.0	0.0	0.0	0.0	0.0	0.0	0.0
CYB5R3	1727	symbol	H. sapiens	1727	H. sapiens	CYB5R3	0	1	0	cytochrome b5 reductase 3	GO:0006809 nitric oxide biosynthetic process;GO:0046209 nitric oxide metabolic process;GO:2001057 reactive nitrogen species metabolic process		Cancer-related genes:Candidate cancer biomarkers; Potential drug targets; Disease related genes; Predicted intracellular proteins; ENZYME proteins:Oxidoreductases; Enzymes; Transporters:Transport Electron Carriers; Human disease related genes:Cardiovascular diseases:Hematologic diseases	Endoplasmic reticulum (Supported)	NADH; Flavin adenine dinucleotide; Copper		(M5936)HALLMARK OXIDATIVE PHOSPHORYLATION	0.0	0.0	0.0	0.0	0.0	0.0	0.0	0.0	0.0	0.0	0.0	0.0	0.0	0.0	0.0	0.0	0.0	0.0	0.0	0.0
MALT1	10892	symbol	H. sapiens	10892	H. sapiens	MALT1	0	1	0	MALT1 paracaspase	GO:0001923 B-1 B cell differentiation;GO:2000321 positive regulation of T-helper 17 cell differentiation;GO:0007250 activation of NF-kappaB-inducing kinase activity		Potential drug targets; Disease related genes; Predicted intracellular proteins; Enzymes; Human disease related genes:Immune system diseases:Primary immunodeficiency; Peptidases:Cysteine-type peptidases; Cancer-related genes	Nucleoli fibrillar center (Approved); Additional: Cytosol		(M37)PID NFKAPPAB CANONICAL PATHWAY; (M88)PID CD8 TCR PATHWAY; (M10)PID BCR 5PATHWAY		0.0	0.0	0.0	0.0	0.0	0.0	1.0	0.0	0.0	1.0	1.0	1.0	0.0	0.0	0.0	1.0	0.0	0.0	0.0	0.0
KLF9	687	symbol	H. sapiens	687	H. sapiens	KLF9	0	1	0	KLF transcription factor 9	GO:0071387 cellular response to cortisol stimulus;GO:0051414 response to cortisol;GO:0097067 cellular response to thyroid hormone stimulus		Transcription factors:Zinc-coordinating DNA-binding domains; Predicted intracellular proteins	Nucleoplasm (Supported); Additional: Cytosol;Plasma membrane			(M5890)HALLMARK TNFA SIGNALING VIA NFKB	0.0	0.0	1.0	0.0	0.0	0.0	0.0	0.0	0.0	0.0	0.0	0.0	0.0	0.0	0.0	0.0	0.0	0.0	0.0	0.0
KANSL3	55683	symbol	H. sapiens	55683	H. sapiens	KANSL3	0	1	0	KAT8 regulatory NSL complex subunit 3	GO:0043981 histone H4-K5 acetylation;GO:0043982 histone H4-K8 acetylation;GO:0043984 histone H4-K16 acetylation		Predicted intracellular proteins	Nucleoplasm (Supported); Additional: Vesicles	Naringenin			0.0	0.0	0.0	0.0	0.0	0.0	0.0	1.0	0.0	0.0	0.0	0.0	0.0	0.0	0.0	0.0	0.0	0.0	0.0	1.0
ZNF398	57541	symbol	H. sapiens	57541	H. sapiens	ZNF398	0	1	0	zinc finger protein 398	GO:0000122 negative regulation of transcription by RNA polymerase II;GO:0045892 negative regulation of DNA-templated transcription;GO:1902679 negative regulation of RNA biosynthetic process		Transcription factors:Zinc-coordinating DNA-binding domains; Predicted intracellular proteins	Nuclear membrane;Nucleoplasm (Approved)				0.0	0.0	0.0	0.0	0.0	0.0	0.0	0.0	0.0	0.0	0.0	0.0	0.0	0.0	0.0	0.0	0.0	0.0	0.0	0.0
ZNF544	27300	symbol	H. sapiens	27300	H. sapiens	ZNF544	0	1	0	zinc finger protein 544	GO:0045944 positive regulation of transcription by RNA polymerase II;GO:0045893 positive regulation of DNA-templated transcription;GO:1902680 positive regulation of RNA biosynthetic process		Transcription factors:Zinc-coordinating DNA-binding domains; Predicted intracellular proteins	Nucleoplasm (Approved)				0.0	0.0	0.0	0.0	0.0	0.0	0.0	0.0	0.0	0.0	0.0	0.0	0.0	0.0	0.0	0.0	0.0	0.0	0.0	0.0
SMOC1	64093	symbol	H. sapiens	64093	H. sapiens	SMOC1	0	1	0	SPARC related modular calcium binding 1	GO:0045667 regulation of osteoblast differentiation;GO:0048736 appendage development;GO:0060173 limb development		Human disease related genes:Congenital malformations:Other congenital malformations; Disease related genes; Predicted secreted proteins	Plasma membrane (Approved)		(M3008)NABA ECM GLYCOPROTEINS; (M5884)NABA CORE MATRISOME; (M5889)NABA MATRISOME		0.0	0.0	0.0	0.0	0.0	0.0	0.0	0.0	0.0	0.0	0.0	0.0	0.0	0.0	0.0	0.0	0.0	0.0	0.0	0.0
SLC35B4	84912	symbol	H. sapiens	84912	H. sapiens	SLC35B4	0	1	0	solute carrier family 35 member B4	GO:0015790 UDP-xylose transmembrane transport;GO:1990569 UDP-N-acetylglucosamine transmembrane transport;GO:0090481 pyrimidine nucleotide-sugar transmembrane transport		Transporters:Electrochemical Potential-driven transporters					0.0	0.0	0.0	0.0	0.0	0.0	0.0	0.0	0.0	0.0	0.0	0.0	0.0	0.0	0.0	0.0	0.0	0.0	0.0	0.0
[truncated: 28 more rows]

## Sheet: Enrichment
GroupID	Category	Term	Description	LogP	Log(q-value)	Genes	Symbols	InTerm_InList
[truncated: 376 more rows]
